# Supplementary material for: Natural reversal of pulmonary vascular remodeling and right ventricular remodeling in SU5416/hypoxia-treated Sprague-Dawley rats
Source: PLoS One. 2017 Aug 15;12(8):e0182551. doi: 10.1371/journal.pone.0182551 (PMC5557492; doi:10.1371/journal.pone.0182551)
Supplement: S1 Supporting Information — (XLSX) [file pone.0182551.s001.xlsx]

## Sheet: Control 35wk vs control 8wk_POS
m/z	RT	FC (Control35weeks/control 8weeks)	p.value	Name	Formula	Exact_Mass	KEGG ID	HMDB ID	Databases	dppm
180.066	2.05	2.5905	0.022329	4-Oxo-4-(3-pyridyl)-butanoic acid	C9H9NO3	179.058	-	HMDB00992	MMCD	4.94258
				Hippurate;Hippuric acid;N-Benzoylglycine;Benzoylaminoacetic acid	C9H9NO3	179.058	C01586	HMDB00714	MMCD	4.94258
				2,5,6-Trihydroxy-5,6-dihydroquinoline	C9H9NO3	179.058	C06339	-	MMCD	4.94258
				PARA ACETAMIDO BENZOIC ACID	C9H9NO3	179.058	-	-	MMCD	4.94258
				N-Acetylanthranilate;2-(Acetylamino)-benzoic acid	C9H9NO3	179.058	C06332	-	MMCD	4.94258
				Hippuric acid	C9H9NO3	179.058	C01586	HMDB00714	HMDB	4.94258
				3-Succinoylpyridine	C9H9NO3	179.058	C19569	HMDB00992	HMDB	4.94258
				Adrenochrome	C9H9NO3	179.058	-	HMDB12884	HMDB	4.94258
				Methyl n-formylanthranilate	C9H9NO3	179.058	-	HMDB32398	HMDB	4.94258
				1-(4-Methoxyphenyl)-2-nitroethylene	C9H9NO3	179.058	-	HMDB32595	HMDB	4.94258
566.721	2.18	2.8475	0.031422	-	-	-	-	-	-	-
320.256	6.15	0.25056	0.031689	Anandamide (18:4, n-3)	C20H33NO2	319.251	-	-	LIPIDMaps	7.07374
				N-hydroxy arachidonoyl amine	C20H33NO2	319.251	-	-	LIPIDMaps	7.07374
105.035	2.05	2.48	0.036932	-	-	-	-	-	-	-

## Sheet: Control 35wk vs control8wk_NEG
m/z	RT	FC (Control 35weeks/ control 8 weeks)	p.value	Name	Formula	Exact_Mass	KEGG ID	HMDB ID	Databases	dppm
355.018	3.45	0.33014	0.013005	-	-	-	-	-	-	-
514.282	4.36	3.5419	0.020248	Tauroursocholic acid	C26H45NO7S	515.292	-	HMDB00889	MMCD	5.68549
				Taurallocholic acid	C26H45NO7S	515.292	-	HMDB00922	MMCD	5.68549
				Taurohyocholate;N-(3alpha,6alpha,7alpha-Trihydroxy-5beta-cholan-24-oyl)taurine	C26H45NO7S	515.292	C15516	-	MMCD	5.68549
				Tauro-b-muricholic acid	C26H45NO7S	515.292	-	HMDB00932	MMCD	5.68549
				Taurocholate;Taurocholic acid;Cholyltaurine	C26H45NO7S	515.292	C05122	HMDB00036	MMCD	5.68549
				Tauroursocholic acid;Taurocholic acid;Taurallocholic acid	C26H45NO7S	515.292	C05122	HMDB00889;HMDB00036;HMDB00922	HMDB;LIPIDMaps	5.68549
				Taurohyocholate;Tauro-b-muricholic acid;Taurohyocholic acid	C26H45NO7S	515.292	C15516;-	HMDB11637;HMDB00932;-	HMDB;LIPIDMaps	5.68549
				Candoxatril	C29H41NO7	515.288	-	HMDB14754	HMDB	0.82914
				Candoxatril	C29H41NO7	515.288	C11722	-	MMCD	0.82914
515.283	4.36	2.7291	0.038884	L-Olivosyl-oleandolide	C26H44O10	516.293	C11991	-	LIPIDMaps	6.26555
187.027	0.47	3.1195	0.046452	Furfuryl propyl disulfide	C8H12OS2	188.033	-	HMDB32289	HMDB	8.11495
