# Supplementary material for: Natural reversal of pulmonary vascular remodeling and right ventricular remodeling in SU5416/hypoxia-treated Sprague-Dawley rats
Source: PLoS One. 2017 Aug 15;12(8):e0182551. doi: 10.1371/journal.pone.0182551 (PMC5557492; doi:10.1371/journal.pone.0182551)
Supplement: S2 Supporting Information — (XLSX) [file pone.0182551.s002.xlsx]

## Sheet: PAH8wk vs control 8wk_POS
m/z	RT	FC (PAH/Control)	p.value	Name	Formula	Exact_Mass	KEGG ID	HMDB ID	Databases	dppm
372.185	8.39	0.058727	0.0064011	-	-	-	-	-	-	-
266.24	8.68	0.064338	0.015085	-	-	-	-	-	-	-
320.256	6.15	0.23039	0.01754	N-hydroxy arachidonoyl amine	C20H33NO2	319.251	-	-	LIPIDMaps	7.07374
				Anandamide (18:4, n-3)	C20H33NO2	319.251	-	-	LIPIDMaps	7.07374
636.59	9.93	0.046122	0.020849	N-(2-hydroxydocosanoyl)-4,8-sphingadienine	C40H77NO4	635.585	-	-	MMCD	4.80149
				Cer(d16:2(4E,6E)/24:0(2OH))	C40H77NO4	635.585	-	-	LIPIDMaps	4.89752
193.993	1.94	0.041852	0.021475	-	-	-	-	-	-	-
801.626	10.12	0.086866	0.024287	-	-	-	-	-	-	-
394.228	3.93	0.11745	0.025824	-	-	-	-	-	-	-
662.569	10.02	0.040664	0.026633	-	-	-	-	-	-	-
795.338	5.14	0.034535	0.027302	-	-	-	-	-	-	-
864.658	9.94	0.035994	0.028594	-	-	-	-	-	-	-
895.701	9.89	0.028636	0.029055	-	-	-	-	-	-	-
172.006	1.96	0.030594	0.030007	-	-	-	-	-	-	-
393.225	3.94	0.10652	0.030621	Isodomedin	C22H32O6	392.22	C09115	-	MMCD	5.67993
600.348	6.69	0.062535	0.031664	-	-	-	-	-	-	-
893.69	9.91	0.026899	0.031744	-	-	-	-	-	-	-
868.691	10.01	0.037659	0.031957	-	-	-	-	-	-	-
842.665	10.05	0.044515	0.033504	PC(20:1(9Z)/20:1(9Z));PC(20:1(9E)/20:1(9E))	C48H92NO8P	841.656	-	-	LIPIDMaps	2.17554
				PC(18:1(9Z)/22:1(11Z))	C48H92NO8P	841.656	-	-	LIPIDMaps	2.17554
				PC(22:1(11Z)/18:1(9Z))	C48H92NO8P	841.656	-	-	LIPIDMaps	2.17554
				PE(21:0/22:2(13Z,16Z))	C48H92NO8P	841.656	-	-	LIPIDMaps	2.17554
280.252	6.37	0.19495	0.033562	-	-	-	-	-	-	-
891.694	9.93	0.030505	0.033945	-	-	-	-	-	-	-
284.287	8.69	0.053788	0.034038	-	-	-	-	-	-	-
148.938	0.48	0.04899	0.035012	-	-	-	-	-	-	-
376.258	5.32	0.088296	0.035909	-	-	-	-	-	-	-
552.489	11.47	0.11558	0.036868	-	-	-	-	-	-	-
257.266	7.95	0.089517	0.037122	-	-	-	-	-	-	-
312.233	8.76	0.067254	0.03739	Biperiden	C21H29NO	311.225	C07941	-	MMCD	3.62808
				Biperiden	C21H29NO	311.225	C07941	HMDB14948	HMDB	3.62808
862.682	9.93	0.033498	0.037859	PS(O-20:0/22:0)	C48H96NO9P	861.682	-	-	LIPIDMaps	8.42907
707.487	7.7	0.10662	0.038159	PG(17:1(9Z)/14:0)	C37H71O10P	706.479	-	-	LIPIDMaps	2.41902
				PG(18:1(9Z)/13:0)	C37H71O10P	706.479	-	-	LIPIDMaps	2.41902
				PG(19:1(9Z)/12:0)	C37H71O10P	706.479	-	-	LIPIDMaps	2.41902
				PG(15:0/16:1(9Z))	C37H71O10P	706.479	-	-	LIPIDMaps	2.41902
866.677	9.97	0.040585	0.038442	-	-	-	-	-	-	-
278.185	6.04	0.074945	0.03865	-	-	-	-	-	-	-
256.253	7.98	0.080704	0.038672	-	-	-	-	-	-	-
398.241	5.33	0.07989	0.039929	(METHYLPYRIDAZINE PIPERIDINE BUTYLOXYPHENYL)ETHYLACETATE	C23H31N3O3	397.237	-	-	MMCD	6.29963
387.175	8.12	0.069889	0.040134	-	-	-	-	-	-	-
868.379	5.63	0.071687	0.040321	-	-	-	-	-	-	-
354.235	3.93	0.11222	0.040641	-	-	-	-	-	-	-
399.241	5.33	0.081301	0.040737	-	-	-	-	-	-	-
904.569	12.06	0.052534	0.040776	-	-	-	-	-	-	-
796.324	5.14	0.03044	0.041431	-	-	-	-	-	-	-
870.686	9.95	0.033624	0.041895	PC(26:2(5Z,9Z)/16:0)	C50H96NO8P	869.687	-	-	LIPIDMaps	9.61474
				PC(20:1(11Z)/22:1(11Z))	C50H96NO8P	869.687	-	-	LIPIDMaps	9.61474
				PC(22:1(11Z)/20:1(11Z))	C50H96NO8P	869.687	-	-	LIPIDMaps	9.61474
				PC(24:0/18:2(9Z,12Z))	C50H96NO8P	869.687	C00157	HMDB08763	LIPIDMaps;HMDB	9.61474
				PC(24:1(15Z)/18:1(11Z))	C50H96NO8P	869.687	C00157	HMDB08794	LIPIDMaps;HMDB	9.61474
509.391	7.78	0.071156	0.042156	-	-	-	-	-	-	-
684.605	10.16	0.058368	0.042233	-	-	-	-	-	-	-
929.513	11.84	0.066342	0.042273	PI(20:5(5Z,8Z,11Z,14Z,17Z)/22:6(4Z,7Z,10Z,13Z,16Z,19Z))	C51H77O13P	928.51	-	-	LIPIDMaps	4.99582
				Atracurium	C53H72N2O12	928.509	C07548	HMDB14870	HMDB	3.221
				Atracurium	C53H72N2O12+2	928.509	C07548	-	MMCD	3.221
				PI(22:6(4Z,7Z,10Z,13Z,16Z,19Z)/20:5(5Z,8Z,11Z,14Z,17Z))	C51H77O13P	928.51	-	-	LIPIDMaps	4.99582
590.385	8.09	0.060071	0.042644	-	-	-	-	-	-	-
931.526	12.02	0.068126	0.042976	Astrasieversianin XVI	C47H78O18	930.519	C08925	-	MMCD	0.0655926
				Gypenoside XXV	C47H78O18	930.519	C08949	-	MMCD	0.0655926
				PI(20:4(5Z,8Z,11Z,14Z)/22:6(4Z,7Z,10Z,13Z,16Z,19Z))	C51H79O13P	930.526	-	-	LIPIDMaps	7.4775
				PI(22:6(4Z,7Z,10Z,13Z,16Z,19Z)/20:4(5Z,8Z,11Z,14Z))	C51H79O13P	930.526	-	-	LIPIDMaps	7.4775
682.694	10.1	0.040449	0.043109	-	-	-	-	-	-	-
310.309	8.75	0.094831	0.043339	N-Hexadecanoylpyrrolidine	C20H39NO	309.303	-	HMDB32740	HMDB	3.65063
905.529	11.88	0.057059	0.043789	PGP(18:0/22:5(7Z,10Z,13Z,16Z,19Z))	C46H82O13P2	904.523	-	HMDB13515	HMDB	1.88938
				PGP(18:1(11Z)/22:4(7Z,10Z,13Z,16Z))	C46H82O13P2	904.523	-	HMDB13528	HMDB	1.88938
				Avermectin A2a	C49H76O15	904.518	C11976	-	LIPIDMaps	3.30643
				PGP(18:1(9Z)/22:4(7Z,10Z,13Z,16Z))	C46H82O13P2	904.523	-	HMDB13543	HMDB	1.88938
				Avermectin A2a	C49H76O15	904.518	C11976	-	MMCD	3.23895
				PGP(18:0/22:5(4Z,7Z,10Z,13Z,16Z))	C46H82O13P2	904.523	-	HMDB13514	HMDB	1.88938
484.366	6.9	0.078509	0.043909	-	-	-	-	-	-	-
393.284	5.33	0.086269	0.043968	-	-	-	-	-	-	-
299.259	7.45	0.14195	0.044205	5-Hexyltetrahydro-2-furanoctanoic acid	C18H34O3	298.251	-	HMDB31127	HMDB	1.84179
				5-keto stearic acid;5-Oxooctadecanoic acid	C18H34O3	298.251	-	HMDB34074	LIPIDMaps;HMDB	1.84179
				Ricinelaidic acid;Ricinoleic acid;12R-HOME(9E);12S-HOME(9E);12S-HOME(9Z)	C18H34O3	298.251	C08365	HMDB34297	LIPIDMaps;HMDB	1.84179
				(9Z)-(12S)-Hydroxyoctadecenoic acid;Ricinoleic acid;12-Hydroxy-9-octadecenoic acid;12-Hydroxy-cis-9-octadecenoic acid	C18H34O3	298.251	C08365	-	MMCD	1.84179
				2-Oxooctadecanoic acid;2-Oxostearate	C18H34O3	298.251	C00869	-	MMCD	1.84179
600.477	10.95	0.097569	0.044772	-	-	-	-	-	-	-
409.164	5.15	0.037597	0.045379	9-Hydroxycalabaxanthone	C24H24O6	408.157	-	HMDB31920	HMDB	0.373846
				Devazepide;MK-329	C25H20N4O2	408.159	C11710	-	MMCD	3.66368
319.225	6.43	0.094771	0.045408	4,5-LTA4	C20H30O3	318.219	C02645	-	LIPIDMaps	4.60325
				14,15-LTA4	C20H30O3	318.219	-	-	LIPIDMaps	4.60325
				8S-HEPE;8R-HEPE;(+/-)-8-HEPE	C20H30O3	318.219	-	-	LIPIDMaps	4.60325
				(+/-)-9-HEPE;9S-HEPE	C20H30O3	318.219	-	-	LIPIDMaps	4.60325
				(+/-)-15-HEPE;15S-HEPE;15R-HEPE	C20H30O3	318.219	-	-	LIPIDMaps	4.60325
				(+)-7beta-Hydroxy-15-beyeren-19-oic acid	C20H30O3	318.219	-	-	LIPIDMaps	4.60325
				Spatol	C20H30O3	318.219	-	-	LIPIDMaps	4.60325
				(+)-18-Hydroxy-7,16-sacculatadiene-11,12-dial	C20H30O3	318.219	-	-	LIPIDMaps	4.60325
				4,5-Leukotriene A4	C20H30O3	318.219	C02645	-	MMCD	4.50735
242.085	5.06	0.084611	0.045572	-	-	-	-	-	-	-
633.212	9	0.038827	0.045869	Ikarisoside F	C31H36O14	632.211	-	-	LIPIDMaps	8.49574
324.251	8.73	0.13142	0.046021	-	-	-	-	-	-	-
276.894	0.42	0.051961	0.046028	-	-	-	-	-	-	-
493.288	10.95	0.053911	0.046321	1-HEXADECYL-3-TRIFLUOROETHYL-SN-GLYCERO-2-PHOSPHATE METHANE	C22H44F3O6P	492.283	-	-	MMCD	3.28557
909.546	12.07	0.064047	0.046524	PI(18:3(6Z,9Z,12Z)/22:4(7Z,10Z,13Z,16Z))	C49H81O13P	908.542	-	-	LIPIDMaps	2.82153
				PI(18:3(9Z,12Z,15Z)/22:4(7Z,10Z,13Z,16Z))	C49H81O13P	908.542	-	-	LIPIDMaps	2.82153
				PI(20:2(11Z,14Z)/20:5(5Z,8Z,11Z,14Z,17Z))	C49H81O13P	908.542	-	-	LIPIDMaps	2.82153
				PI(20:3(8Z,11Z,14Z)/20:4(5Z,8Z,11Z,14Z))	C49H81O13P	908.542	-	-	LIPIDMaps	2.82153
				PI(20:4(5Z,8Z,11Z,14Z)/20:3(8Z,11Z,14Z))	C49H81O13P	908.542	-	-	LIPIDMaps	2.82153
				PI(20:5(5Z,8Z,11Z,14Z,17Z)/20:2(11Z,14Z))	C49H81O13P	908.542	-	-	LIPIDMaps	2.82153
				PI(22:4(7Z,10Z,13Z,16Z)/18:3(6Z,9Z,12Z))	C49H81O13P	908.542	-	-	LIPIDMaps	2.82153
				PI(22:4(7Z,10Z,13Z,16Z)/18:3(9Z,12Z,15Z))	C49H81O13P	908.542	-	-	LIPIDMaps	2.82153
				PI(22:6(4Z,7Z,10Z,13Z,16Z,19Z)/18:1(9Z))	C49H81O13P	908.542	-	-	LIPIDMaps	2.82153
				Bacterio-chlorophyll b	C55H72MgN4O6	908.53	C11243	-	MMCD	9.60676
				7-hydroxy-chlorophyll a	C55H72MgN4O6	908.53	-	-	MMCD	9.60676
				PI(18:1(9Z)/22:6(4Z,7Z,10Z,13Z,16Z,19Z))	C49H81O13P	908.542	-	-	LIPIDMaps	2.82153
629.259	9	0.054017	0.046986	-	-	-	-	-	-	-
597.452	10.9	0.097407	0.047153	-	-	-	-	-	-	-
816.647	10.06	0.055063	0.047232	PC(16:0/22:1(13Z))	C46H90NO8P	815.64	C00157	HMDB07986	LIPIDMaps;HMDB	0.897972
				PC(16:1(9Z)/22:0)	C46H90NO8P	815.64	C00157	HMDB08018	LIPIDMaps;HMDB	0.897972
				PC(18:0/20:1(11Z))	C46H90NO8P	815.64	C00157	HMDB08044	LIPIDMaps;HMDB	0.897972
				PC(18:1(11Z)/20:0)	C46H90NO8P	815.64	C00157	HMDB08076	HMDB	0.897972
				PC(18:1(9E)/20:0);PC(18:1(9Z)/20:0)	C46H90NO8P	815.64	C00157	HMDB08109	LIPIDMaps;HMDB	0.897972
				PC(20:0/18:1(11Z))	C46H90NO8P	815.64	C00157	HMDB08268	LIPIDMaps;HMDB	0.897972
				PC(20:0/18:1(9Z))	C46H90NO8P	815.64	C00157	HMDB08269	LIPIDMaps;HMDB	0.897972
				PC(20:1(11Z)/18:0)	C46H90NO8P	815.64	C00157	HMDB08300	LIPIDMaps;HMDB	0.897972
				PC(22:0/16:1(9Z))	C46H90NO8P	815.64	C00157	HMDB08529	LIPIDMaps;HMDB	0.897972
				PC(22:1(13Z)/16:0)	C46H90NO8P	815.64	C00157	HMDB08561	HMDB	0.897972
				PC(24:0/14:1(9Z))	C46H90NO8P	815.64	C00157	HMDB08756	HMDB	0.897972
				PC(24:1(15Z)/14:0)	C46H90NO8P	815.64	C00157	HMDB08788	HMDB	0.897972
				PC(14:0/24:1(15Z))	C46H90NO8P	815.64	C00157	HMDB07894	LIPIDMaps;HMDB	0.897972
				PC(14:1(9Z)/24:0)	C46H90NO8P	815.64	C00157	HMDB07926	HMDB	0.897972
336.321	7.49	0.16024	0.04755	-	-	-	-	-	-	-
259.164	9.12	0.065395	0.047653	-	-	-	-	-	-	-
338.174	8.21	0.070124	0.047793	Olopatadine	C21H23NO3	337.168	C07789	-	MMCD	3.07739
				Olopatadine	C21H23NO3	337.168	C07789	HMDB14906	HMDB	3.07739
353.232	3.93	0.10897	0.04788	ent-12-epi-12-iso-LGD2;12-epi-12-iso-LGD2;ent-12-iso-LGD2;12-iso-LGD2	C20H32O5	352.225	-	-	LIPIDMaps	1.03971
				Isograyanotoxin II	C20H32O5	352.225	-	-	LIPIDMaps	1.03971
				8-iso-PGF3alpha	C20H32O5	352.225	-	HMDB02132	MMCD	0.953065
				8-isoprostaglandin E2	C20H32O5	352.225	-	HMDB05844	MMCD	0.953065
				8-iso-15-keto-PGF2alpha	C20H32O5	352.225	-	HMDB05077	MMCD	0.953065
				Prostaglandin F3alpha	C20H32O5	352.225	C06476	HMDB02122	MMCD	0.953065
				Levuglandin E2;LGE2;10,11-Seco-9,11-dioxo-15S-hydroxy-5Z,13E-prostadienoic acid;10,11-Seco-9,11-dioxo-15S-hydroxy-5Z,13E-prostadienoate	C20H32O5	352.225	C13807	HMDB02363	MMCD	0.953065
				Prostaglandin E2;(5Z,13E)-(15S)-11alpha,15-Dihydroxy-9-oxoprosta-5,13-dienoate;(5Z,13E)-(15S)-11alpha,15-Dihydroxy-9-oxoprost-13-enoate;Dinoprostone	C20H32O5	352.225	C00584	HMDB01220	MMCD	0.953065
				8-isoprostaglandin E2;Prostaglandin E2;PGE2;11beta-PGE2;15R-PGE2;5-trans-PGE2;8-iso-PGE2;ent-PGE2;ent-8-epi-15-E2c-IsoP;ent-15-E2t-IsoP;ent-15-E2c-IsoP;ent-15-epi-15-E2t-IsoP;ent-15-epi-15-E2c-IsoP;ent-8,15-diepi-15-E2t-IsoP;15-epi-15-E2c-IsoP;15-epi-15-E2t-IsoP;15-E2c-IsoP;8-epi-15-E2c-IsoP	C20H32O5	352.225	C00584	HMDB05844;HMDB01220;-	HMDB;LIPIDMaps	0.953065
				15-keto-PGE1;(13E)-11a-Hydroxy-9,15-dioxoprost-13-enoic acid	C20H32O5	352.225	C04654	HMDB01320	LIPIDMaps;HMDB	0.953065
				PGI2;Prostaglandin I2	C20H32O5	352.225	C01312	HMDB01335	LIPIDMaps;HMDB	0.953065
875.037	4.12	0.061162	0.047922	-	-	-	-	-	-	-
770.852	11.88	0.071858	0.0485	-	-	-	-	-	-	-
630.236	9	0.042314	0.048629	-	-	-	-	-	-	-
317.298	5.7	0.13836	0.048853	-	-	-	-	-	-	-
178.059	5.06	0.076191	0.04892	-	-	-	-	-	-	-
910.55	12.06	0.067915	0.048921	-	-	-	-	-	-	-
1050.46	4.32	0.044953	0.049165	-	-	-	-	-	-	-
340.346	9.31	0.065027	0.049184	-	-	-	-	-	-	-
300.271	7.54	0.12862	0.049431	-	-	-	-	-	-	-
1049.74	7.51	0.054356	0.049639	-	-	-	-	-	-	-
134.066	0.5	0.048132	0.049746	-	-	-	-	-	-	-
338.342	9.31	0.065224	0.049927	-	-	-	-	-	-	-
815.676	10.1	0.059765	0.049952	18:0-Glc-Cholesterol	C51H90O7	814.669	-	-	LIPIDMaps	0.0749202
				Sitoindoside I;16:0-Glc-Sitosterol	C51H90O7	814.669	-	HMDB30836	LIPIDMaps;HMDB	0

## Sheet: PAH8wk vs control 8wk_NEG
m/z	RT	FC (PAH/Control)	p.value	Name	Formula	Exact_Mass	KEGG ID	HMDB ID	Databases	dppm
464.149	6.74	0.05826	0.0066072	Bacampicillin	C21H27N3O7S	465.157	C08122	-	MMCD	0.459249
212	2.03	0.044136	0.0068838	Carmustine	C5H9Cl2N3O2	213.007	C06873	-	MMCD	1.4327
335.222	6.19	0.066373	0.010674	15-HPETE;(5Z,8Z,11Z,13E)-(15S)-15-Hydroperoxyicosa-5,8,11,13-tetraenoic acid;15-Hydroperoxyeicosatetraenoate;15-Hydroperoxyicosatetraenoate;15-Hydroperoxyeicosatetraenoic acid;15-Hydroperoxyicosatetraenoic acid;(5Z,8Z,11Z,13E)-(15S)-15-Hydroperoxyicosa-5,;,11,13-tetraenoate	C20H32O4	336.23	C05966	HMDB04244	MMCD	1.81528
				12(R)-HPETE;(5Z,8Z,10E,14Z)-(12R)-12-Hydroperoxyeicosa-5,8,10,14-tetraenoicacid;(5Z,8Z,10E,14Z)-(12R)-12-Hydroperoxyicosa-5,8,10,14-tetraenoic acid	C20H32O4	336.23	C14812	-	MMCD	1.81528
				11(R)-HPETE;(5Z,8Z,12E,14Z)-(11R)-Hydroperoxyeicosa-5,8,12,14-tetraenoic acid;(5Z,8Z,12E,14Z)-(11R)-Hydroperoxyicosa-5,8,12,14-tetraenoic acid	C20H32O4	336.23	C14820	-	MMCD	1.81528
				Leukotriene B4;(6Z,8E,10E,14Z)-(5S,12R)-5,12-Dihydroxyeicosa-6,8,10,14-tetraenoate;(6Z,8E,10E,14Z)-(5S,12R)-5,12-Dihydroxyicosa-6,8,10,14-tetraenoate	C20H32O4	336.23	C02165	HMDB01085	MMCD	1.81528
				(13E)-(15S)-15-Hydroxy-9-oxoprosta-10,13-dienoate;Prostaglandin A1;PGA1	C20H32O4	336.23	C04685	HMDB02656	MMCD	1.81528
				PGF2alpha-1,15-lactone	C20H32O4	336.23	-	-	LIPIDMaps	1.90604
				PGC1	C20H32O4	336.23	C04686	-	LIPIDMaps	1.90604
				PGF2alpha-1,9-lactone	C20H32O4	336.23	-	-	LIPIDMaps	1.90604
				5S,6S-DiHETE;5S,6R-DiHETE	C20H32O4	336.23	-	-	LIPIDMaps	1.90604
				9S-HpETE;9-HpETE	C20H32O4	336.23	C14821;-	-	LIPIDMaps	1.90604
398.147	8.19	0.085206	0.010759	DI[BENZAMIDIN-3-YLOXY]-3,5-DIFLUORO-4-METHYL-PYRIDINE	C20H19F2N5O2+2	399.151	-	-	MMCD	9.70995
422.119	8.09	0.11024	0.01102	2-(ETHOXYMETHYL)-4-(4-FLUOROPHENYL)-3-[2-(2-HYDROXYPHENOXY)PYRIMIDIN-4-YL]ISOXAZOL-5(2H)-ONE	C22H18FN3O5	423.123	-	-	MMCD	6.63546
				Flumiclorac pentyl;S-23031	C21H23ClFNO5	423.125	C10990	-	MMCD	2.30798
334.193	7.35	0.13713	0.01113	-	-	-	-	-	-	-
353.148	8.02	0.059972	0.011325	(1S)-1-CYCLOPROPYL-2-[(2S)-4-(2,5-DIFLUOROPHENYL)-2-PHENYL-2,5-DIHYDRO-1H-PYRROL-1-YL]-2-OXOETHANAMINE	C21H20F2N2O	354.154	-	-	MMCD	2.84362
				Mepranoprofen arbamel;Y-23023	C20H22N2O4	354.158	C13323	-	MMCD	7.3244
402.173	8.08	0.055573	0.011558	(S)-3-(4-(2-CARBAZOL-9-YL-ETHOXY)-PHENYL)-2-ETHOXY-PROPIONIC ACID	C25H25NO4	403.178	-	-	MMCD	4.54155
354.138	8.03	0.066524	0.012697	Amodiaquine	C20H22ClN3O	355.145	C07626	HMDB14751	HMDB	0.34372
				Gravacridonediol methyl ether	C20H21NO5	355.142	-	HMDB29327	HMDB	9.28051
				Repirinast	C20H21NO5	355.142	C13362	-	MMCD	9.28051
				Amodiaquine	C20H22ClN3O	355.145	C07626	-	MMCD	0.34372
				Buntanine	C20H21NO5	355.142	C10653	-	MMCD	9.28051
432.192	8.59	0.075745	0.013042	(2R)-N-HYDROXY-2-[(3S)-3-METHYL-3-{4-[(2-METHYLQUINOLIN-4-YL)METHOXY]PHENYL}-2-OXOPYRROLIDIN-1-YL]PROPANAMIDE	C25H27N3O4	433.2	-	-	MMCD	3.24055
374.243	5.32	0.077611	0.013903	-	-	-	-	-	-	-
428.163	8	0.074908	0.014032	-	-	-	-	-	-	-
544.022	3.45	3.898	0.014538	-	-	-	-	-	-	-
631.382	6.51	0.057542	0.014743	Oleanoic acid 3-O-glucuronide	C36H56O9	632.392	C08964	-	MMCD	4.43968
				oleanolic acid 3-O-beta-D-glucosiduronic acid	C36H56O9	632.392	C08964	-	LIPIDMaps	4.34316
431.189	8.59	0.07394	0.014796	aspulvinone-h	C27H28O5	432.194	-	-	MMCD	6.70803
				Aspulvinone H	C27H28O5	432.194	C02008	-	MMCD	6.70803
630.384	6.51	0.059663	0.014885	-	-	-	-	-	-	-
307.217	6.54	0.10418	0.015087	-	-	-	-	-	-	-
857.662	10.1	0.085308	0.015309	TG(15:0/18:4(6Z,9Z,12Z,15Z)/20:5(5Z,8Z,11Z,14Z,17Z))[iso6]	C56H90O6	858.674	-	-	LIPIDMaps	5.04673
				TG(15:1(9Z)/18:3(6Z,9Z,12Z)/20:5(5Z,8Z,11Z,14Z,17Z))[iso6]	C56H90O6	858.674	-	-	LIPIDMaps	5.04673
299.791	12.31	0.060708	0.015634	-	-	-	-	-	-	-
353.23	4.48	0.056703	0.015763	3,3-Difluoro-5alpha-androstan-17beta-yl acetate;3,3-Difluoroandrostane-17-ol acetate	C21H32F2O2	354.237	C14477	-	MMCD	0.0861502
858.658	10.1	0.084868	0.016273	PS(P-20:0/22:0)	C48H94NO9P	859.667	-	-	LIPIDMaps	1.49097
				PS(O-20:0/22:1(11Z))	C48H94NO9P	859.667	-	-	LIPIDMaps	1.49097
818.53	10.07	0.058206	0.016353	PS(P-18:0/22:6(4Z,7Z,10Z,13Z,16Z,19Z))	C46H78NO9P	819.541	-	-	LIPIDMaps	4.91533
306.25	8.43	0.066949	0.016538	EPA (d5)	C20H25D5O2	307.255	C06428	HMDB01999	LIPIDMaps	5.76074
671.423	8.61	0.084551	0.016796	-	-	-	-	-	-	-
330.251	8.21	0.055936	0.016949	-	-	-	-	-	-	-
427.161	8.01	0.079864	0.01695	Furcatin	C20H28O10	428.168	C10458	-	MMCD	0.855297
400.128	8.68	0.080395	0.0172	-	-	-	-	-	-	-
312.256	7.76	0.088932	0.017314	N-palmitoyl glycine;Palmitoylglycine	C18H35NO3	313.262	-	HMDB13034	LIPIDMaps;HMDB	5.65029
				N-PALMITOYLGLYCINE	C18H35NO3	313.262	-	-	MMCD	5.65029
				(+)-Prosopinine	C18H35NO3	313.262	C10167	-	MMCD	5.65029
642.393	8.19	0.083953	0.017378	-	-	-	-	-	-	-
405.166	8.14	0.068464	0.017416	Myxochlin A	C20H26N2O7	406.174	C06448	-	MMCD	1.12701
420.247	5.32	0.07855	0.017419	METHYL N-[(2S,3R)-3-AMINO-2-HYDROXY-3-(4-ISOPROPYLPHENYL)PROPANOYL]-D-ALANYL-D-LEUCINATE	C22H35N3O5	421.258	-	-	MMCD	8.98305
791.553	9.96	0.063201	0.01769	-	-	-	-	-	-	-
886.552	12.23	0.073544	0.017702	PS(22:2(13Z,16Z)/22:6(4Z,7Z,10Z,13Z,16Z,19Z))	C50H82NO10P	887.568	-	-	LIPIDMaps	9.07721
				PS(22:4(7Z,10Z,13Z,16Z)/22:4(7Z,10Z,13Z,16Z))	C50H82NO10P	887.568	-	-	LIPIDMaps	9.07721
				PS(22:6(4Z,7Z,10Z,13Z,16Z,19Z)/22:2(13Z,16Z))	C50H82NO10P	887.568	-	-	LIPIDMaps	9.07721
329.248	8.21	0.056724	0.017732	docosapentaenoic acid	C22H34O2	330.256	-	HMDB01976	LIPIDMaps	3.1418
				Ethyl icosapentate	C22H34O2	330.256	C16184	HMDB39530	LIPIDMaps	3.1418
				Taxa-4(20),11(12)-dien-5alpha-yl acetate	C22H34O2	330.256	C11896	-	LIPIDMaps	3.1418
846.871	11.96	0.062254	0.017855	-	-	-	-	-	-	-
281.247	8.69	0.068441	0.018043	3-octadecylenic acid	C18H34O2	282.256	-	-	LIPIDMaps	5.08165
				4-octadecylenic acid	C18H34O2	282.256	-	-	LIPIDMaps	5.08165
				5E-octadecylenic acid	C18H34O2	282.256	-	-	LIPIDMaps	5.08165
				Petroselaidic acid;6-octadecylenic acid	C18H34O2	282.256	C08363	HMDB02080	LIPIDMaps	5.08165
885.548	12.24	0.072955	0.01808	PI(20:3(8Z,11Z,14Z)/18:1(9Z))	C47H83O13P	886.557	C00626	HMDB09889	LIPIDMaps;HMDB	1.78997
				PI(20:4(5Z,8Z,11Z,14Z)/18:0)	C47H83O13P	886.557	C00626	HMDB09894	LIPIDMaps;HMDB	1.78997
				PI(20:4(8Z,11Z,14Z,17Z)/18:0)	C47H83O13P	886.557	C00626	HMDB09900	HMDB	1.78997
				Romurtide	C43H78N6O13	886.563	C13187	-	MMCD	8.05483
810.874	11.94	0.071313	0.018109	-	-	-	-	-	-	-
265.147	7.44	0.080459	0.018516	DODECYL SULFATE	C12H26O4S	266.155	-	HMDB05004	MMCD	1.94923
331.263	8.58	0.068979	0.018556	22:4(7Z,13Z,16Z,19Z)	C22H36O2	332.272	-	-	LIPIDMaps	3.49012
				5alpha-Androstan-17beta-ol propionate	C22H36O2	332.272	C15373	-	MMCD	3.58197
				Adrenic acid	C22H36O2	332.272	-	HMDB02226	MMCD	3.58197
				Adrenic Acid;Adrenic acid	C22H36O2	332.272	C16527;-	HMDB02226	LIPIDMaps;HMDB	3.58197
				22:4(4Z,7Z,10Z,13E);-	C22H36O2	332.272	-	-	LIPIDMaps	3.49012
359.292	9.02	0.05611	0.019087	tetracosatetraenoic acid n-6	C24H40O2	360.303	-	HMDB06246	LIPIDMaps	9.23228
				Nor-Dolichoic acid-[13-22]	C24H40O2	360.303	-	-	LIPIDMaps	9.23228
				5beta-Cholanoic acid;5alpha-Cholanoic acid	C24H40O2	360.303	-	-	LIPIDMaps	9.23228
				Tetracosatetraenoic acid (24:4n-6)	C24H40O2	360.303	-	HMDB06516;HMDB06246	LIPIDMaps;HMDB	9.31698
				tetracosatetraenoic acid n-6	C24H40O2	360.303	-	HMDB06246	MMCD	9.31698
1074.86	11.93	0.063701	0.019092	-	-	-	-	-	-	-
1072.85	11.95	0.064841	0.01915	-	-	-	-	-	-	-
406.174	8.36	0.068249	0.019188	-	-	-	-	-	-	-
762.855	11.97	0.063526	0.019205	-	-	-	-	-	-	-
250.85	0.51	0.048382	0.019328	-	-	-	-	-	-	-
375.246	5.33	0.10369	0.019529	-	-	-	-	-	-	-
401.159	8.09	0.048542	0.019618	6-Hydroxy-9,9-dimethyl-5-(3-methyl-1-oxobutyl)-1-propyl-3H,9H-[1,2]-dioxolo[3#,4#:4,5]furo[2,3-f][1]benzopyran-3-one	C22H26O7	402.168	-	HMDB34016	HMDB	2.73178
				Clusin	C22H26O7	402.168	-	HMDB29542	HMDB	2.73178
				Sphenostylin D	C22H26O7	402.168	-	-	LIPIDMaps	2.88354
				Antiarone K	C22H26O7	402.168	-	-	LIPIDMaps	2.88354
536.661	0.49	0.055224	0.019927	-	-	-	-	-	-	-
624.311	6.97	0.0648	0.019988	-	-	-	-	-	-	-
1016.87	11.94	0.05801	0.020145	-	-	-	-	-	-	-
908.848	11.95	0.066359	0.020295	-	-	-	-	-	-	-
260.829	0.51	0.045547	0.020474	-	-	-	-	-	-	-
898.855	11.95	0.062698	0.020514	-	-	-	-	-	-	-
598.304	6.74	0.056574	0.020596	Delphinine	C33H45NO9	599.309	C08677	-	MMCD	3.05527
952.841	11.98	0.061946	0.020674	-	-	-	-	-	-	-
864.777	12.03	0.073773	0.020843	-	-	-	-	-	-	-
599.319	6.98	0.054645	0.020978	5-Oxoavermectin ''2a'' aglycone	C34H48O9	600.33	C11970	-	MMCD	5.79515
				PI(18:0/0:0);6-O-(1-O-stearoyl-sn-glycero-3-phosphono)-1D-myo-inositol	C27H53O12P	600.327	-	-	LIPIDMaps	1.93173
198.871	0.51	0.064248	0.021053	-	-	-	-	-	-	-
382.176	8.7	0.06152	0.021064	Dihydrozeatin-O-glucoside	C16H25N5O6	383.18	-	HMDB12214	HMDB	7.2475
				dihydrozeatin-7-N-dihydrozeatin	C16H25N5O6	383.18	-	-	MMCD	7.2475
402.113	8.68	0.070092	0.021364	METHYL (2Z)-2-(2-{[6-(2-CYANOPHENOXY)PYRIMIDIN-4-YL]OXY}PHENYL)-3-METHOXYACRYLATE	C22H17N3O5	403.117	-	-	MMCD	7.26759
764.632	0.51	0.079727	0.021415	-	-	-	-	-	-	-
381.174	8.7	0.060909	0.021478	2-{5-[AMINO(IMINIO)METHYL]-6-FLUORO-1H-BENZIMIDAZOL-2-YL}-6-[(2-METHYLCYCLOHEXYL)OXY]BENZENOLATE	C21H23FN4O2	382.181	-	-	MMCD	1.43732
				1,2,10-Trihydroxydihydro-trans-linalyl oxide 7-O-beta-D-glucopyranoside	C16H30O10	382.184	-	HMDB33237	HMDB	7.4261
990.791	11.98	0.067628	0.021501	-	-	-	-	-	-	-
339.285	7.62	0.076472	0.021522	-	-	-	-	-	-	-
268.149	7.44	0.077139	0.021576	-	-	-	-	-	-	-
335.22	5.57	0.13087	0.021632	11(R)-HPETE;(5Z,8Z,12E,14Z)-(11R)-Hydroperoxyeicosa-5,8,12,14-tetraenoic acid;(5Z,8Z,12E,14Z)-(11R)-Hydroperoxyicosa-5,8,12,14-tetraenoic acid	C20H32O4	336.23	C14820	-	MMCD	8.98563
				11H-14,15-EETA;11-Hydroxy-14,15-EETA;11-Hydroxy-14,15-epoxyeicosatrienoic acid;(5Z,8Z,12E)-14,15-Epoxy-11-hydroxyeicosa-5,8,12-trienoic acid;(5Z,8Z,12E)-14,15-Epoxy-11-hydroxyicosa-5,8,12-trienoic acid	C20H32O4	336.23	C14813	HMDB04693	MMCD	8.98563
				6-trans-12-epi-Leukotriene B4	C20H32O4	336.23	-	HMDB05088	MMCD	8.98563
				Prostaglandin B1	C20H32O4	336.23	C00959	HMDB02982	MMCD	8.98563
647.418	8.68	0.078796	0.021675	-	-	-	-	-	-	-
722.299	11.52	0.061578	0.021726	BIS(GAMMA-GLUTAMYL-CYSTEINYL-GLYCINYL)SPERMIDINE	C27H49N9O10S2	723.304	-	-	MMCD	2.70028
				Trypanothione;N1,N8-Bis-(gamma-L-glutamyl-L-cysteinyl-glycyl)-spermidine;N1,N8-Bis-(glutathionyl)spermidine;Reduced trypanothione;TSH	C27H49N9O10S2	723.304	C02090	-	MMCD	2.70028
646.424	8.68	0.077358	0.021735	-	-	-	-	-	-	-
284.245	7.98	0.061914	0.021757	-	-	-	-	-	-	-
266.151	7.44	0.082161	0.021812	-	-	-	-	-	-	-
397.231	8.21	0.053409	0.022197	-	-	-	-	-	-	-
760.527	0.52	0.068303	0.022243	-	-	-	-	-	-	-
839.559	9.85	0.087943	0.022275	-	-	-	-	-	-	-
363.218	6.48	0.087434	0.022283	Urocortisone	C21H32O5	364.225	C05470	HMDB00903	MMCD	1.3406
				3alpha,11beta,21-Trihydroxy-20-oxo-5beta-pregnan-18-al	C21H32O5	364.225	C05474	-	MMCD	1.3406
				11beta,17alpha,21-Trihydroxy-5beta-pregnane-3,20-dione;5beta-Pregnane-11beta,17alpha,21-triol-3,20-dione	C21H32O5	364.225	C05471	HMDB03259	MMCD	1.3406
				Dihydrocortisol	C21H32O5	364.225	C05471	HMDB03259	LIPIDMaps;HMDB	1.3406
386.876	12.07	0.062226	0.022323	-	-	-	-	-	-	-
319.83	12.31	0.069546	0.022355	-	-	-	-	-	-	-
259.219	8.09	0.078655	0.022538	-	-	-	-	-	-	-
103.92	12.77	0.076049	0.022547	-	-	-	-	-	-	-
181.871	12.35	0.06534	0.022553	-	-	-	-	-	-	-
395.785	12.8	0.059463	0.02278	-	-	-	-	-	-	-
136.892	8.65	0.07061	0.022802	-	-	-	-	-	-	-
836.567	9.84	0.067633	0.022819	-	-	-	-	-	-	-
449.175	8.7	0.095658	0.022876	Bis(3-azidopyridinium)-1,10-decane perchlorate;DAPA	C20H28Cl2N8	450.181	C13679	HMDB01407	MMCD	2.16926
421.225	11.01	0.0865	0.022946	1,4-Bis(2-ethylhexyl) sulfosuccinate;Docusate hydrogen	C20H38O7S	422.234	C07874	-	MMCD	2.96334
283.239	7.98	0.059158	0.023042	-	-	-	-	-	-	-
579.215	6.91	0.045	0.023128	-	-	-	-	-	-	-
258.82	12.33	0.06404	0.023162	-	-	-	-	-	-	-
360.22	8.2	0.13949	0.023238	-	-	-	-	-	-	-
781.57	9.98	0.055574	0.023268	PA(22:0/20:3(8Z,11Z,14Z))	C45H83O8P	782.583	-	-	LIPIDMaps	6.55133
				PA(22:1(11Z)/20:2(11Z,14Z))	C45H83O8P	782.583	-	-	LIPIDMaps	6.55133
				PA(22:2(13Z,16Z)/20:1(11Z))	C45H83O8P	782.583	-	-	LIPIDMaps	6.55133
505.263	7.3	0.064316	0.023375	(3b,9R)-5-Megastigmene-3,9-diol 9-[apiosyl-(1->6)-glucoside]	C24H42O11	506.273	-	HMDB38327	LIPIDMaps	5.60594
				Isoamoritin	C31H38O6	506.267	-	-	LIPIDMaps	6.02796
				Amoritin	C31H38O6	506.267	-	-	LIPIDMaps	6.02796
				geodisterol-O-sulfite	C28H42O6S	506.27	-	-	LIPIDMaps	0.663072
371.228	3.92	0.096537	0.023385	CIS FORM OF TAMOXIFEN	C26H30NO+	372.233	-	-	MMCD	8.11654
134.894	8.66	0.07263	0.023414	-	-	-	-	-	-	-
358.193	8.65	0.069832	0.023513	-	-	-	-	-	-	-
157.863	0.72	0.081562	0.023541	-	-	-	-	-	-	-
201.155	5.59	0.059948	0.023628	-	-	-	-	-	-	-
241.794	12.34	0.059263	0.023652	-	-	-	-	-	-	-
554.383	7.73	0.057868	0.023673	-	-	-	-	-	-	-
267.146	7.44	0.082614	0.023695	Histidinyl-Leucine	C12H20N4O3	268.154	-	HMDB28889	HMDB	2.84516
				Isoleucyl-Histidine	C12H20N4O3	268.154	-	HMDB28909	HMDB	2.84516
				Leucyl-Histidine	C12H20N4O3	268.154	-	HMDB28931	HMDB	2.84516
				Hesperaline	C14H22NO4	268.155	-	HMDB29560	HMDB	7.8526
				His-Leu	C12H20N4O3	268.154	C05010	-	MMCD	2.84516
				Histidinyl-Isoleucine	C12H20N4O3	268.154	-	HMDB28888	HMDB	2.84516
737.52	9.85	0.051648	0.02374	PA(22:2(13Z,16Z)/17:2(9Z,12Z))	C42H75O8P	738.52	-	-	LIPIDMaps	9.83478
				PA(22:4(7Z,10Z,13Z,16Z)/17:0)	C42H75O8P	738.52	-	-	LIPIDMaps	9.83478
				PA(17:0/22:4(7Z,10Z,13Z,16Z))	C42H75O8P	738.52	-	-	LIPIDMaps	9.83478
				PA(17:2(9Z,12Z)/22:2(13Z,16Z))	C42H75O8P	738.52	-	-	LIPIDMaps	9.83478
				PA(18:4(6Z,9Z,12Z,15Z)/21:0)	C42H75O8P	738.52	-	-	LIPIDMaps	9.83478
				PA(19:0/20:4(5Z,8Z,11Z,14Z))	C42H75O8P	738.52	-	-	LIPIDMaps	9.83478
				PA(19:1(9Z)/20:3(8Z,11Z,14Z))	C42H75O8P	738.52	-	-	LIPIDMaps	9.83478
				PA(20:3(8Z,11Z,14Z)/19:1(9Z))	C42H75O8P	738.52	-	-	LIPIDMaps	9.83478
				PA(20:4(5Z,8Z,11Z,14Z)/19:0)	C42H75O8P	738.52	-	-	LIPIDMaps	9.83478
				PA(21:0/18:4(6Z,9Z,12Z,15Z))	C42H75O8P	738.52	-	-	LIPIDMaps	9.83478
692.911	11.84	0.064552	0.02376	-	-	-	-	-	-	-
397.26	4.36	0.092981	0.023787	-	-	-	-	-	-	-
367.254	8.36	0.053355	0.023818	-	-	-	-	-	-	-
305.244	8.42	0.065659	0.023837	-	-	-	-	-	-	-
425.255	12.28	0.082992	0.02387	2-glyceryl-PGE2;Prostaglandin PGE2 glyceryl ester	C23H38O7	426.262	-	HMDB13045	LIPIDMaps;HMDB	0.715935
				2-glyceryl-PGD2	C23H38O7	426.262	-	-	LIPIDMaps	0.572748
				2-glyceryl-PGH2	C23H38O7	426.262	-	-	LIPIDMaps	0.572748
				1(3)-glyceryl-PGH2	C23H38O7	426.262	-	-	LIPIDMaps	0.572748
				1(3)-glyceryl-PGD2;Prostaglandin D2-1-glyceryl ester	C23H38O7	426.262	-	HMDB13653	LIPIDMaps;HMDB	0.715935
				1(3)-glyceryl-PGE2;Prostaglandin PGE2 1-glyceryl ester	C23H38O7	426.262	-	HMDB13043	LIPIDMaps;HMDB	0.715935
370.297	8.2	0.060964	0.023872	O-tetradecanoylcarnitine;Tetradecanoylcarnitine	C21H41NO4	371.304	-	HMDB05066	LIPIDMaps;HMDB	2.71228
				N-stearoyl serine	C21H41NO4	371.304	-	-	LIPIDMaps	2.63009
165.843	12.37	0.051762	0.023932	-	-	-	-	-	-	-
793.574	9.96	0.054777	0.023934	PA(22:4(7Z,10Z,13Z,16Z)/21:0)	C46H83O8P	794.583	-	-	LIPIDMaps	1.99717
				PA(21:0/22:4(7Z,10Z,13Z,16Z))	C46H83O8P	794.583	-	-	LIPIDMaps	1.99717
307.867	0.26	0.059965	0.023939	-	-	-	-	-	-	-
350.858	12.79	0.06683	0.023953	-	-	-	-	-	-	-
972.562	8.1	0.053023	0.02398	-	-	-	-	-	-	-
860.545	9.83	0.062444	0.024027	PS(20:1(11Z)/22:6(4Z,7Z,10Z,13Z,16Z,19Z))	C48H80NO10P	861.552	-	-	LIPIDMaps	0.0708433
				PS(20:3(8Z,11Z,14Z)/22:4(7Z,10Z,13Z,16Z))	C48H80NO10P	861.552	-	-	LIPIDMaps	0.0708433
				PS(20:5(5Z,8Z,11Z,14Z,17Z)/22:2(13Z,16Z))	C48H80NO10P	861.552	-	-	LIPIDMaps	0.0708433
				PS(22:2(13Z,16Z)/20:5(5Z,8Z,11Z,14Z,17Z))	C48H80NO10P	861.552	-	-	LIPIDMaps	0.0708433
				PS(22:4(7Z,10Z,13Z,16Z)/20:3(8Z,11Z,14Z))	C48H80NO10P	861.552	-	-	LIPIDMaps	0.0708433
				PS(22:6(4Z,7Z,10Z,13Z,16Z,19Z)/20:1(11Z))	C48H80NO10P	861.552	-	-	LIPIDMaps	0.0708433
1034.86	11.95	0.061576	0.024029	-	-	-	-	-	-	-
147.897	12.77	0.06729	0.024042	-	-	-	-	-	-	-
522.897	11.93	0.061464	0.024075	-	-	-	-	-	-	-
416.267	12.26	0.064583	0.024085	Sphingofungin E	C21H39NO7	417.273	-	-	LIPIDMaps	4.24188
342.827	12.77	0.05685	0.024094	-	-	-	-	-	-	-
794.858	11.93	0.056171	0.024157	-	-	-	-	-	-	-
328.233	7.98	0.059475	0.024159	-	-	-	-	-	-	-
418.21	12.21	0.046629	0.024205	-	-	-	-	-	-	-
298.187	7.43	0.073895	0.024229	-	-	-	-	-	-	-
422.226	11	0.07981	0.024233	-	-	-	-	-	-	-
820.864	12	0.050253	0.024286	-	-	-	-	-	-	-
405.838	12.19	0.053111	0.024345	-	-	-	-	-	-	-
312.875	0.48	0.044574	0.024391	-	-	-	-	-	-	-
396.219	7.98	0.05446	0.02449	Drotaverine	C24H31NO4	397.225	-	HMDB15669	HMDB	1.1524
				PC(9:0/0:0)	C17H36NO7P	397.223	-	-	LIPIDMaps	7.22177
				PE(12:0/0:0)	C17H36NO7P	397.223	-	-	LIPIDMaps	7.22177
670.418	8.6	0.081412	0.024508	-	-	-	-	-	-	-
124.954	0.56	0.057489	0.024607	-	-	-	-	-	-	-
430.921	11.93	0.063089	0.024659	Triforine	C10H14Cl6N4O2	431.925	C10960	-	MMCD	9.18513
391.829	12.76	0.058504	0.024667	-	-	-	-	-	-	-
277.212	7.8	0.071402	0.024713	-	-	-	-	-	-	-
530.299	6.72	0.048766	0.024718	4-AMINO-N-{4-[2-(2,6-DIMETHYL-PHENOXY)-ACETYLAMINO]-3-HYDROXY-1-ISOBUTYL-5-PHENYL-PENTYL}-BENZAMIDE	C32H41N3O4	531.31	-	-	MMCD	7.00748
				3-AMINO-N-{4-[2-(2,6-DIMETHYL-PHENOXY)-ACETYLAMINO]-3-HYDROXY-1-ISOBUTYL-5-PHENYL-PENTYL}-BENZAMIDE	C32H41N3O4	531.31	-	-	MMCD	7.00748
323.909	12.04	0.060159	0.02472	-	-	-	-	-	-	-
169.877	8.94	0.064129	0.024739	-	-	-	-	-	-	-
366.904	12.73	0.060595	0.02482	Dicofol;Kelthane	C14H9Cl5O	367.91	C14301	-	MMCD	5.55755
859.652	10.1	0.084086	0.024852	-	-	-	-	-	-	-
746.637	0.52	0.0632	0.024868	-	-	-	-	-	-	-
564.903	11.9	0.064076	0.02496	-	-	-	-	-	-	-
417.209	12.22	0.048381	0.024973	Fluorometholone 17-acetate;9-Fluoro-11beta,17-dihydroxy-6alpha-methylpregna-1,4-diene-3,20-dione 17-acetate;6alpha-Methyl-9alpha-fluoro-17-acetoxy-21-deoxyprednisolone	C24H31FO5	418.216	C14629	-	MMCD	1.02159
				17beta-Hydroxy-4-mercaptoandrost-4-en-3-one 4-acetate 17-propionate	C24H34O4S	418.218	C15180	-	MMCD	4.30526
				Descinolone acetonide;21-Deoxytriamcinoline acetonide	C24H31FO5	418.216	C14653	-	MMCD	1.02159
333.156	7.41	0.13979	0.024991	Veprisinium;Veprisinium salt	C18H24NO5+	334.165	C10745	-	MMCD	6.75803
327.23	7.98	0.0588	0.025008	Retinol Acetate/All-trans-retinyl Acetate	C22H32O2	328.24	-	-	LIPIDMaps	8.92544
				16beta-Methylpregn-4-ene-3,20-dione;16beta-Methylprogesterone	C22H32O2	328.24	C15265	-	MMCD	9.01841
				DHA;Docosahexaenoic acid	C22H32O2	328.24	C06429	HMDB02183	LIPIDMaps;HMDB	9.01841
				Neogrifolin	C22H32O2	328.24	-	HMDB30053	HMDB	9.01841
				Grifolin	C22H32O2	328.24	-	HMDB30446	HMDB	9.01841
				6alpha-Methylprogesterone;6alpha-Methylpregn-4-ene-3,20-dione	C22H32O2	328.24	C14586	-	MMCD	9.01841
				7alpha-Methyl-4-pregnene-3,20-dione;7alpha-Methylprogesterone	C22H32O2	328.24	C15299	-	MMCD	9.01841
				2alpha-Methylpregn-4-ene-3,20-dione;2alpha-Methylprogesterone	C22H32O2	328.24	C15116	-	MMCD	9.01841
				Retinol acetate	C22H32O2	328.24	C13081	-	MMCD	9.01841
				(4Z,7Z,10Z,13Z,16Z,19Z)-Docosahexaenoic acid;4,7,10,13,16,19-Docosahexaenoic acid;Docosahexaenoic acid	C22H32O2	328.24	C06429	HMDB02183	MMCD	9.01841
424.819	12.79	0.05793	0.02522	-	-	-	-	-	-	-
1050.86	11.94	0.04892	0.025297	-	-	-	-	-	-	-
962.84	11.92	0.06014	0.025352	-	-	-	-	-	-	-
874.865	11.96	0.059367	0.02538	-	-	-	-	-	-	-
191.903	12.28	0.058437	0.02538	-	-	-	-	-	-	-
1102.85	11.94	0.060511	0.025386	-	-	-	-	-	-	-
223.84	12.34	0.058101	0.025448	-	-	-	-	-	-	-
1120.85	11.95	0.066205	0.025452	-	-	-	-	-	-	-
466.31	6.98	0.059342	0.025495	Oxethazaine;Oxetacaine	C28H41N3O3	467.315	C12552	-	MMCD	4.24477
792.551	9.96	0.048606	0.025518	PC(15:0/22:5(4Z,7Z,10Z,13Z,16Z))	C45H80NO8P	793.562	C00157	HMDB07956	HMDB	5.3839
				PC(15:0/22:5(7Z,10Z,13Z,16Z,19Z))	C45H80NO8P	793.562	C00157	HMDB07957	HMDB	5.3839
				PE(22:5(4Z,7Z,10Z,13Z,16Z)/18:0)	C45H80NO8P	793.562	C00350	HMDB09618	HMDB	5.3839
				PE(22:5(7Z,10Z,13Z,16Z,19Z)/18:0)	C45H80NO8P	793.562	C00350	HMDB09651	HMDB	5.3839
132.869	12.37	0.057155	0.025527	-	-	-	-	-	-	-
228.889	12.11	0.052565	0.025649	-	-	-	-	-	-	-
944.845	11.94	0.05749	0.02568	-	-	-	-	-	-	-
770.87	11.94	0.053867	0.025684	-	-	-	-	-	-	-
123.895	12.75	0.059888	0.025694	-	-	-	-	-	-	-
392.812	12.76	0.059996	0.025711	-	-	-	-	-	-	-
843.865	11.91	0.058127	0.025747	-	-	-	-	-	-	-
166.872	12.29	0.062131	0.025765	-	-	-	-	-	-	-
295.227	6.48	0.084416	0.025766	8R-HODE;8S-HODE	C18H32O3	296.235	C08318	-	LIPIDMaps	1.54527
				12-OxoOME(10Z);12-OxoOME(10E)	C18H32O3	296.235	-	-	LIPIDMaps	1.54527
				12-OxoOME(9Z);12-OxoOME(9E)	C18H32O3	296.235	-	-	LIPIDMaps	1.54527
281.856	12.71	0.06068	0.025766	-	-	-	-	-	-	-
179.844	12.31	0.05899	0.025774	-	-	-	-	-	-	-
766.864	11.9	0.061737	0.02579	-	-	-	-	-	-	-
309.173	10.03	0.074181	0.02579	-	C17H26O5	310.178	-	-	LIPIDMaps	6.29679
				Botrydial	C17H26O5	310.178	-	-	LIPIDMaps	6.29679
				Ropivacaine hydrochloride	C17H27ClN2O	310.181	C14004	-	MMCD	3.93545
				Botrydial	C17H26O5	310.178	C09622	-	MMCD	6.29679
568.852	12.01	0.058175	0.025791	-	-	-	-	-	-	-
189.865	12.26	0.058838	0.025799	-	-	-	-	-	-	-
164.857	0.56	0.056369	0.025865	-	-	-	-	-	-	-
516.311	6.93	0.077987	0.025914	PC(18:3(6Z,9Z,12Z)/0:0);LysoPC(18:3(6Z,9Z,12Z))	C26H48NO7P	517.317	C04230	HMDB10387	LIPIDMaps;HMDB	3.18557
				PC(18:3(9Z,12Z,15Z)/0:0);LysoPC(18:3(9Z,12Z,15Z))	C26H48NO7P	517.317	C04230	HMDB10388	LIPIDMaps;HMDB	3.18557
				Retapamulin	C30H47NO4S	517.323	-	HMDB15386	HMDB	7.90485
128.88	12.22	0.060392	0.025951	-	-	-	-	-	-	-
216.888	12.24	0.058585	0.025996	-	-	-	-	-	-	-
710.878	11.99	0.056944	0.026011	-	-	-	-	-	-	-
330.894	12.07	0.059019	0.026027	-	-	-	-	-	-	-
395.219	7.98	0.05482	0.026064	(9S,10S)-10-hydroxy-9-(phosphonooxy)octadecanoic acid	C18H37O7P	396.228	C15989	-	LIPIDMaps	2.31061
				PA(15:0/0:0)	C18H37O7P	396.228	-	-	LIPIDMaps	2.31061
				(9S,10S)-10-Hydroxy-9-(phosphonooxy)octadecanoate	C18H37O7P	396.228	C15989	-	MMCD	2.31061
				Nandrolone furylpropionate	C25H32O4	396.23	C13204	-	MMCD	8.31814
				Melengestrol acetate;17-Hydroxy-6-methyl-16-methylenepregna-4,6-diene-3,20-dione acetate;17alpha-Acetoxy-6-methyl-16-methylenepregna-4,6-diene-3,20-dione	C25H32O4	396.23	C14642	-	MMCD	8.31814
170.934	11.97	0.056858	0.026069	-	-	-	-	-	-	-
297.183	7.42	0.068229	0.026112	{3-[4-(2-AMINO-2-CARBOXY-ETHYL)-1H-IMIDAZOL-2-YL]-1-CARBAMOYL-PROPYL}-TRIMETHYL-AMMONIUM	C13H24N5O3+	298.188	-	-	MMCD	7.16404
494.911	11.9	0.058281	0.026121	-	-	-	-	-	-	-
262.858	12.78	0.061742	0.026135	-	-	-	-	-	-	-
352.854	12.79	0.06091	0.026224	7-Hydroxy-1,2,3,6,8-pentachlorodibenzofuran;2,4,7,8,9-Pentachloro-3-dibenzofuranol	C12H3Cl5O2	353.858	C15244	-	MMCD	9.31419
886.862	11.89	0.060093	0.026231	1-O-lignoceroyl-Cer(d18:1/16:0)	C58H113NO4	887.867	-	-	LIPIDMaps	3.09346
				1-O-behenoyl-Cer(d18:1/18:0)	C58H113NO4	887.867	-	-	LIPIDMaps	3.09346
356.831	12.8	0.060582	0.026267	-	-	-	-	-	-	-
1004.85	11.95	0.059734	0.026277	-	-	-	-	-	-	-
207.837	12.39	0.0589	0.026283	-	-	-	-	-	-	-
298.893	9.4	0.056021	0.026312	-	-	-	-	-	-	-
308.916	11.94	0.059302	0.026378	-	-	-	-	-	-	-
965.855	11.93	0.055096	0.026389	TG(18:3(6Z,9Z,12Z)/20:1(11Z)/22:0)[iso6]	C63H114O6	966.861	-	-	LIPIDMaps	0.252508
				TG(18:3(9Z,12Z,15Z)/20:0/22:1(11Z))[iso6]	C63H114O6	966.861	-	-	LIPIDMaps	0.252508
				TG(18:3(9Z,12Z,15Z)/20:0/22:1(13Z))[iso6]	C63H114O6	966.861	-	-	LIPIDMaps	0.252508
596.284	6.92	0.064394	0.026404	-	-	-	-	-	-	-
255.825	12.32	0.057762	0.026415	-	-	-	-	-	-	-
688.862	11.98	0.055563	0.02643	-	-	-	-	-	-	-
847.594	10.06	0.066195	0.02644	-	-	-	-	-	-	-
888.863	11.97	0.071755	0.026446	-	-	-	-	-	-	-
342.86	12.1	0.058334	0.026459	-	-	-	-	-	-	-
221.843	12.34	0.058013	0.026468	-	-	-	-	-	-	-
604.872	12	0.062218	0.026493	-	-	-	-	-	-	-
530.102	5.6	0.073856	0.026563	-	-	-	-	-	-	-
970.832	11.91	0.06303	0.026581	-	-	-	-	-	-	-
640.62	8.73	0.057787	0.026582	-	-	-	-	-	-	-
217.862	12.75	0.05813	0.026582	-	-	-	-	-	-	-
942.862	11.95	0.060006	0.026663	-	-	-	-	-	-	-
804.856	12	0.060088	0.026698	-	-	-	-	-	-	-
233.931	12.75	0.056094	0.026719	-	-	-	-	-	-	-
290.94	11.86	0.059077	0.026734	-	-	-	-	-	-	-
974.855	11.94	0.055807	0.026742	-	-	-	-	-	-	-
219.845	12.34	0.057782	0.026744	-	-	-	-	-	-	-
482.812	12.77	0.059565	0.026767	-	-	-	-	-	-	-
425.152	8.03	0.1347	0.026785	-	-	-	-	-	-	-
811.575	9.88	0.073748	0.02681	-	-	-	-	-	-	-
323.856	12.77	0.058688	0.026812	-	-	-	-	-	-	-
392.779	0.5	0.055168	0.026813	-	-	-	-	-	-	-
167.965	0.5	0.047146	0.02682	2-Aminoethylarsonate	C2H8AsNO3	168.972	C07279	-	MMCD	0.180607
253.211	8.03	0.052257	0.026829	-	-	-	-	-	-	-
257.821	12.33	0.057608	0.026849	-	-	-	-	-	-	-
444.89	11.94	0.057903	0.026868	-	-	-	-	-	-	-
1150.85	11.93	0.056288	0.026881	-	-	-	-	-	-	-
172.882	12.19	0.084738	0.026895	-	-	-	-	-	-	-
368.769	0.5	0.065791	0.026901	-	-	-	-	-	-	-
201.941	11.73	0.057344	0.026954	-	-	-	-	-	-	-
237.911	12.77	0.060818	0.02696	-	-	-	-	-	-	-
989.842	11.93	0.063715	0.026999	-	-	-	-	-	-	-
630.887	11.9	0.063087	0.027012	-	-	-	-	-	-	-
104.939	12.05	0.057598	0.027018	-	-	-	-	-	-	-
774.64	0.52	0.062192	0.027059	PE(O-20:0/19:0)	C44H90NO7P	775.645	-	-	LIPIDMaps	2.12462
				PC(O-18:0/18:0);PC(o-18:0/18:0)	C44H90NO7P	775.645	-	HMDB13417	LIPIDMaps;HMDB	2.12462
				PC(O-16:0/20:0);PC(o-16:0/20:0)	C44H90NO7P	775.645	-	HMDB13406	LIPIDMaps;HMDB	2.12462
				PC(O-14:0/22:0)	C44H90NO7P	775.645	-	-	LIPIDMaps	2.12462
				PC(O-20:0/16:0)	C44H90NO7P	775.645	-	-	LIPIDMaps	2.12462
				PE(O-18:0/21:0)	C44H90NO7P	775.645	-	-	LIPIDMaps	2.12462
227.832	12.33	0.055342	0.027131	-	-	-	-	-	-	-
288.936	12.68	0.057554	0.027144	-	-	-	-	-	-	-
706.81	12.01	0.058554	0.027154	-	-	-	-	-	-	-
516.707	12.34	0.062055	0.027155	-	-	-	-	-	-	-
957.833	11.94	0.061121	0.027156	-	-	-	-	-	-	-
332.255	8.57	0.062731	0.027159	-	-	-	-	-	-	-
357.176	8.64	0.062651	0.027205	-	-	-	-	-	-	-
426.923	11.9	0.058705	0.027208	-	-	-	-	-	-	-
571.49	10.01	0.065208	0.027209	-	-	-	-	-	-	-
733.339	8.64	0.068533	0.027246	-	-	-	-	-	-	-
404.16	8.11	0.059829	0.027254	-	-	-	-	-	-	-
345.889	12.14	0.054738	0.027291	-	-	-	-	-	-	-
304.236	8.11	0.063676	0.027322	-	-	-	-	-	-	-
299.258	7.09	0.088619	0.027332	DL-12-hydroxy stearic acid	C18H36O3	300.266	-	-	LIPIDMaps	2.74415
				DL-13-hydroxy stearic acid	C18H36O3	300.266	-	-	LIPIDMaps	2.74415
				DL-8-hydroxy stearic acid	C18H36O3	300.266	-	-	LIPIDMaps	2.74415
				DL-9-hydroxy stearic acid	C18H36O3	300.266	-	-	LIPIDMaps	2.74415
				(R)-10-hydroxystearic acid;DL-10-hydroxy stearic acid	C18H36O3	300.266	C03195;-	-	LIPIDMaps	2.74415
				DL-11-hydroxy stearic acid	C18H36O3	300.266	-	-	LIPIDMaps	2.74415
904.862	11.91	0.062935	0.027335	-	-	-	-	-	-	-
362.933	11.94	0.062054	0.027356	Selenohomocystine	C8H16N2O4Se2	363.944	C05707	-	MMCD	9.64302
578.216	6.88	0.036239	0.027361	-	-	-	-	-	-	-
300.261	7.09	0.087288	0.027364	-	-	-	-	-	-	-
298.884	12.1	0.057181	0.027376	-	-	-	-	-	-	-
263.786	12.31	0.058865	0.027423	-	-	-	-	-	-	-
238.932	11.94	0.055891	0.027461	(5S)-5-IODODIHYDRO-2,4(1H,3H)-PYRIMIDINEDIONE	C4H5IN2O2	239.94	-	-	MMCD	2.92534
862.546	9.92	0.071727	0.027492	-	-	-	-	-	-	-
291.884	12.76	0.05989	0.027507	-	-	-	-	-	-	-
193.825	12.33	0.059073	0.027515	-	-	-	-	-	-	-
201.805	12.34	0.059909	0.02752	-	-	-	-	-	-	-
119.947	12.23	0.056411	0.027553	-	-	-	-	-	-	-
369.296	8.15	0.043796	0.027553	-	-	-	-	-	-	-
136.894	12.21	0.058557	0.027562	-	-	-	-	-	-	-
303.233	8.11	0.064528	0.027572	20:4(5Z,13Z,16Z,19Z)	C20H32O2	304.24	-	-	LIPIDMaps	1.40431
				17:4(2E,4E,9E,11E)(7Me[R],10Me,13Me[S])	C20H32O2	304.24	-	-	LIPIDMaps	1.40431
				16:3(2E,9E,11E)(3Me,5Me[S],7My,15Me)	C20H32O2	304.24	-	-	LIPIDMaps	1.40431
				2-Ketoepimanool	C20H32O2	304.24	C09124	-	MMCD	1.50461
				16:3(2E,10E,12E)(3Me,5Me[R],7My,15Me)	C20H32O2	304.24	-	-	LIPIDMaps	1.40431
				17:4(2E,4E,9E,11E)(8Me[R],10Me,15Me[R])	C20H32O2	304.24	-	-	LIPIDMaps	1.40431
259.821	12.33	0.059849	0.027602	-	-	-	-	-	-	-
220.852	12.34	0.056906	0.027609	-	-	-	-	-	-	-
160.843	12.34	0.058167	0.027632	-	-	-	-	-	-	-
866.783	12.01	0.056889	0.027644	-	-	-	-	-	-	-
594.328	6.93	0.087003	0.027646	-	-	-	-	-	-	-
192.068	2.5	0.053695	0.027669	Phenylacetylglycine	C10H11NO3	193.074	C05598	HMDB00821	HMDB	7.11277
				Methylhippuric acid	C10H11NO3	193.074	-	HMDB00859	HMDB	7.11277
				2-Methylhippuric acid	C10H11NO3	193.074		91637	HMDB11723	HMDB
				Phenylacetylglycine	C10H11NO3	193.074	C05598	HMDB00821	MMCD	7.11277
				Actarit	C10H11NO3	193.074	C12841	-	MMCD	7.11277
657.923	11.91	0.05662	0.02769	-	-	-	-	-	-	-
340.878	12.11	0.058958	0.0277	Propagermanium;Proxigermanium	C6H10Ge2O7	341.885	C13086	-	MMCD	0.446313
741.863	11.94	0.060164	0.027729	-	-	-	-	-	-	-
861.855	11.9	0.063907	0.027733	-	-	-	-	-	-	-
308.857	0.43	0.055387	0.027739	-	-	-	-	-	-	-
537.911	11.95	0.051909	0.027752	-	-	-	-	-	-	-
403.158	8.11	0.059646	0.027768	Mammeigin	C25H24O5	404.162	-	HMDB30785	LIPIDMaps;HMDB	7.09777
				Osajin	C25H24O5	404.162	-	-	LIPIDMaps	7.02226
				Laxifolin	C25H24O5	404.162	-	-	LIPIDMaps	7.02226
				Isolaxifolin	C25H24O5	404.162	-	-	LIPIDMaps	7.02226
				Sericetin	C25H24O5	404.162	-	-	LIPIDMaps	7.02226
				Glyinflanin G	C25H24O5	404.162	-	-	LIPIDMaps	7.02226
				Laxichalcone	C25H24O5	404.162	-	-	LIPIDMaps	7.02226
465.428	9.65	0.056194	0.027769	-	-	-	-	-	-	-
758.859	11.98	0.068153	0.027773	-	-	-	-	-	-	-
296.23	6.48	0.086204	0.027798	-	-	-	-	-	-	-
242.817	10.45	0.062456	0.0278	-	-	-	-	-	-	-
475.17	8	0.054905	0.027805	ME-A-9-N-(NAPHTHYL-2-CARBONYL)-AMINO-9-DEOXY-NEU5AC	C23H28N2O9	476.179	-	-	MMCD	5.25525
828.893	11.86	0.062818	0.027823	-	-	-	-	-	-	-
372.218	8.11	0.053651	0.027907	-	-	-	-	-	-	-
333.194	5.2	0.14157	0.02793	2-[N'-(4-AMINO-BUTYL)-HYDRAZINOCARBONYL]-PYRROLIDINE-1-CARBOXYLIC ACID BENZYL ESTER	C17H26N4O3	334.2	-	-	MMCD	2.55682
				2,6-Dimethyl-7-octene-1,6-diol; 8-O-b-D-Glucopyranoside	C16H30O7	334.199	-	HMDB33218	HMDB	6.57472
				p-Menthane-7,8-diol; (1RS,4RS)-form, 7-O-b-D-Glucopyranoside	C16H30O7	334.199	-	HMDB33230	HMDB	6.57472
				p-Menthane-7,8-diol; (1RS,4RS)-form, 8-O-b-D-Glucopyranoside	C16H30O7	334.199	-	HMDB33231	HMDB	6.57472
396.891	12.05	0.059189	0.02794	-	-	-	-	-	-	-
1190.76	11.93	0.062319	0.027942	-	-	-	-	-	-	-
997.832	11.91	0.060901	0.027944	TG(19:1(9Z)/22:2(13Z,16Z)/22:6(4Z,7Z,10Z,13Z,16Z,19Z))[iso6]	C66H110O6	998.83	-	-	LIPIDMaps	8.79936
				TG(19:1(9Z)/22:3(10Z,13Z,16Z)/22:5(7Z,10Z,13Z,16Z,19Z))[iso6]	C66H110O6	998.83	-	-	LIPIDMaps	8.79936
810.566	9.89	0.072272	0.027978	-	-	-	-	-	-	-
245.905	12.26	0.058456	0.028008	-	-	-	-	-	-	-
698.874	11.9	0.061016	0.028016	-	-	-	-	-	-	-
299.259	8.57	0.067252	0.028032	(S)-3-hydroxystearic acid;(R)-3-Hydroxy-Octadecanoic acid;DL-3-hydroxy stearic acid;-	C18H36O3	300.266	-	HMDB10737	LIPIDMaps;HMDB	1.93106
				DL-2-hydroxy stearic acid;2-hydroxystearate;2R-hydroxy-stearic acid	C18H36O3	300.266	C03045	-	LIPIDMaps	1.7278
				DL-9-hydroxy stearic acid	C18H36O3	300.266	-	-	LIPIDMaps	1.7278
				(R)-10-hydroxystearic acid;DL-10-hydroxy stearic acid	C18H36O3	300.266	C03195;-	-	LIPIDMaps	1.7278
				DL-11-hydroxy stearic acid	C18H36O3	300.266	-	-	LIPIDMaps	1.7278
				DL-12-hydroxy stearic acid	C18H36O3	300.266	-	-	LIPIDMaps	1.7278
				DL-13-hydroxy stearic acid	C18H36O3	300.266	-	-	LIPIDMaps	1.7278
				14-hydroxy stearic acid	C18H36O3	300.266	-	-	LIPIDMaps	1.7278
				(R)-2-Hydroxystearate	C18H36O3	300.266	C03042	-	MMCD	1.93106
207.102	4.74	0.063155	0.028051	trans-Isoasarone	C12H16O3	208.11	C17846	HMDB31469	HMDB	1.24645
				Elemicin	C12H16O3	208.11	C10451	HMDB33778	HMDB	1.24645
				Isoelemicin	C12H16O3	208.11	C16975	HMDB29867	HMDB	1.24645
				gamma-Asarone	C12H16O3	208.11	C17821	HMDB29872	HMDB	1.24645
				Jasmine ketolactone	C12H16O3	208.11	-	HMDB30150	HMDB	1.24645
				(Z)-3-Oxo-2-(2-pentenyl)-1-cyclopenteneacetic acid	C12H16O3	208.11	-	HMDB30197	HMDB	1.24645
				5-Deoxydiplosporin	C12H16O3	208.11	-	HMDB30681	HMDB	1.24645
256.18	6.05	0.060729	0.02806	-	-	-	-	-	-	-
239.903	12.76	0.060037	0.02806	-	-	-	-	-	-	-
463.203	7.99	0.066651	0.028124	copalyl diphosphate	C21H38O7P2	464.209	-	-	MMCD	2.30093
				Acetylblasticidin S	C19H28N8O6	464.213	C02808	-	MMCD	6.11386
				CYCLOPROPANECARBOXYLIC ACID {4-[4-(4-METHYL-PIPERAZIN-1-YL)-6-(5-METHYL-2H-PYRAZOL-3-YLAMINO)-PYRIMIDIN-2-YLSULFANYL]-PHENYL}-AMIDE	C23H28N8OS	464.211	-	-	MMCD	0.723149
877.841	11.93	0.061068	0.028143	-	-	-	-	-	-	-
1122.81	11.93	0.060738	0.028147	-	-	-	-	-	-	-
595.859	12.02	0.059532	0.028155	-	-	-	-	-	-	-
181.071	8.79	0.058841	0.028161	L-Iditol	C6H14O6	182.079	C01507	HMDB01363	MMCD	2.01127
				Mannitol;D-Mannitol	C6H14O6	182.079	C00392	HMDB00765	MMCD	2.01127
				Sorbitol;Galactitol;Mannitol;L-Iditol	C6H14O6	182.079	C00794;C01697;C00392;C01507	HMDB00247;HMDB00107;HMDB00765;HMDB11632	HMDB	2.01127
				L-Glucitol;L-Sorbitol;D-Gulitol	C6H14O6	182.079	C01722	-	MMCD	2.01127
				Galactitol;Dulcitol;Dulcose	C6H14O6	182.079	C01697	HMDB00107	MMCD	2.01127
				L-Lathyrine;Lathyrine	C7H10N4O2	182.08	C08290	-	MMCD	9.30208
982.863	11.95	0.054672	0.028178	-	-	-	-	-	-	-
690.395	8.08	0.076726	0.028217	Chivosazole F	C41H57NO8	691.408	C15733	-	MMCD	8.82766
214.84	0.5	0.054949	0.028227	-	-	-	-	-	-	-
673.875	11.94	0.059749	0.028234	-	-	-	-	-	-	-
987.824	11.94	0.057129	0.028247	-	-	-	-	-	-	-
782.833	11.92	0.061061	0.028259	-	-	-	-	-	-	-
253.854	12.34	0.051624	0.028267	-	-	-	-	-	-	-
420.841	12.79	0.059462	0.028317	-	-	-	-	-	-	-
312.172	12.43	0.059828	0.028357	-	-	-	-	-	-	-
209.873	12.21	0.055637	0.028358	-	-	-	-	-	-	-
512.878	11.94	0.056023	0.028361	-	-	-	-	-	-	-
992.86	11.94	0.063263	0.028378	-	-	-	-	-	-	-
498.268	6.01	0.047378	0.028396	-	-	-	-	-	-	-
1049.85	11.91	0.056198	0.028403	-	-	-	-	-	-	-
1055.82	11.94	0.058847	0.028407	-	-	-	-	-	-	-
956.856	11.93	0.05871	0.028428	-	-	-	-	-	-	-
478.294	6.88	0.033023	0.028459	PC(15:1(9Z)/0:0)	C23H46NO7P	479.301	-	-	LIPIDMaps	0.509368
				PE(18:1(9Z)/0:0);LysoPE(18:1(9Z)/0:0)	C23H46NO7P	479.301	-	HMDB11506	LIPIDMaps;HMDB	0.573039
				1-18:1-lysoPE	C23H46NO7P	479.301	-	-	MMCD	0.573039
				LysoPE(0:0/18:1(11Z))	C23H46NO7P	479.301	-	HMDB11475	LIPIDMaps;HMDB	0.573039
				LysoPE(0:0/18:1(9Z))	C23H46NO7P	479.301	-	HMDB11476	LIPIDMaps;HMDB	0.573039
				LysoPE(18:1(11Z)/0:0)	C23H46NO7P	479.301	-	HMDB11505	LIPIDMaps;HMDB	0.573039
1030.83	11.92	0.059669	0.028468	-	-	-	-	-	-	-
127.87	12.42	0.056745	0.028525	-	-	-	-	-	-	-
525.283	6.32	0.044326	0.028526	Isodesmosine	C24H40N5O8	526.288	-	HMDB00739	HMDB	4.52295
				Isodesmosine	C24H40N5O8+	526.288	-	HMDB00739	MMCD	4.52295
				Desmosine	C24H40N5O8	526.288	-	HMDB00572	MMCD	4.52295
				Desmosine	C24H40N5O8	526.288	-	HMDB00572	HMDB	4.52295
872.852	11.98	0.049883	0.028542	1-O-tricosanoyl-Cer(d18:1/16:0)	C57H111NO4	873.851	-	-	LIPIDMaps	8.73077
222.838	12.33	0.058881	0.028555	-	-	-	-	-	-	-
1080.84	11.94	0.064374	0.028572	-	-	-	-	-	-	-
224.84	12.33	0.056728	0.028574	-	-	-	-	-	-	-
197.808	12.34	0.058319	0.028589	-	-	-	-	-	-	-
359.871	12.76	0.058992	0.028592	-	-	-	-	-	-	-
240.915	0.31	0.05604	0.028594	-	-	-	-	-	-	-
711.398	8.13	0.057912	0.028681	-	-	-	-	-	-	-
226.867	12.24	0.061164	0.028691	-	-	-	-	-	-	-
195.811	12.34	0.058237	0.0287	-	-	-	-	-	-	-
374.906	11.94	0.060337	0.028702	-	-	-	-	-	-	-
199.805	12.34	0.058271	0.028709	-	-	-	-	-	-	-
562.899	11.9	0.061658	0.028726	-	-	-	-	-	-	-
646.857	11.93	0.059066	0.028729	-	-	-	-	-	-	-
767.868	11.93	0.055546	0.028762	-	-	-	-	-	-	-
153.873	12.3	0.058523	0.028781	-	-	-	-	-	-	-
920.832	11.92	0.058487	0.028787	-	-	-	-	-	-	-
306.919	11.94	0.058313	0.028795	-	-	-	-	-	-	-
736.857	12.01	0.060381	0.028803	-	-	-	-	-	-	-
102.943	12.05	0.057566	0.028811	-	-	-	-	-	-	-
984.856	11.94	0.058029	0.028819	-	-	-	-	-	-	-
1060.86	11.94	0.060259	0.028866	-	-	-	-	-	-	-
714.846	11.93	0.059469	0.028891	-	-	-	-	-	-	-
784.841	11.93	0.059719	0.028894	-	-	-	-	-	-	-
750.88	11.89	0.050198	0.0289	-	-	-	-	-	-	-
629.449	8.09	0.05486	0.028901	PA(P-16:0/16:1(9Z))	C35H67O7P	630.462	-	-	LIPIDMaps	9.29377
				PA(P-18:0/14:1(9Z))	C35H67O7P	630.462	-	-	LIPIDMaps	9.29377
				Zinc octadecanoate	C36H70O4Zn	630.457	-	HMDB33477	HMDB	0
896.882	11.88	0.056158	0.028904	-	-	-	-	-	-	-
783.848	11.94	0.062164	0.028923	-	-	-	-	-	-	-
242.08	0.58	0.099898	0.028952	gamma-Glutamyl-beta-cyanoalanine	C9H13N3O5	243.086	C05711	-	MMCD	5.96327
				Cytosine arabinoside;Cytarabine;Cytosine-1-beta-D-arabinofuranoside	C9H13N3O5	243.086	C02961	-	MMCD	5.96327
				Cytidine	C9H13N3O5	243.086	C00475	HMDB00089	MMCD	5.96327
				Cytarabine;Cytidine	C9H13N3O5	243.086	C02961;C00475	HMDB15122;HMDB00089;HMDB30167	HMDB	5.96327
249.978	12.66	0.059842	0.028961	-	-	-	-	-	-	-
511.886	11.96	0.058865	0.028975	-	-	-	-	-	-	-
243.912	12.25	0.057973	0.028992	-	-	-	-	-	-	-
204.94	11.75	0.057033	0.028995	-	-	-	-	-	-	-
309.857	12.72	0.064572	0.029004	-	-	-	-	-	-	-
619.785	12.74	0.05897	0.029024	-	-	-	-	-	-	-
464.879	12.05	0.058056	0.029027	-	-	-	-	-	-	-
949.844	11.92	0.061676	0.029051	-	-	-	-	-	-	-
318.879	12.09	0.055837	0.02906	-	-	-	-	-	-	-
328.904	12.07	0.057573	0.029069	-	-	-	-	-	-	-
651.129	4.64	0.059255	0.029074	-	-	-	-	-	-	-
388.86	12.09	0.056691	0.029105	-	-	-	-	-	-	-
548.087	5.81	0.06007	0.029112	-	-	-	-	-	-	-
235.926	12.75	0.059519	0.029123	-	-	-	-	-	-	-
189.007	12.65	0.057121	0.029135	-	-	-	-	-	-	-
182.075	8.79	0.061373	0.029138	Chlorphentermine	C10H14ClN	183.081	C07559	-	MMCD	4.91731
668.857	12.02	0.064884	0.029145	-	-	-	-	-	-	-
722.621	0.52	0.061386	0.029146	-	-	-	-	-	-	-
185.911	12.17	0.058463	0.029152	-	-	-	-	-	-	-
356.161	8.62	0.063416	0.029197	Cinacalcet	C22H22F3N	357.17	-	HMDB15147	HMDB	5.29744
355.855	12.31	0.054826	0.029207	-	-	-	-	-	-	-
409.255	12.26	0.055258	0.029271	Ornoprostil	C23H38O6	410.267	C13341	-	MMCD	9.96755
				PGF2alpha-11-acetate methyl ester	C23H38O6	410.267	-	-	LIPIDMaps	9.89317
				Sterol 3-beta-D-glucoside	C23H38O6	410.267	C03641	-	MMCD	9.96755
332.78	0.5	0.067129	0.029273	-	-	-	-	-	-	-
283.137	12.44	0.05825	0.029282	-	-	-	-	-	-	-
964.87	11.89	0.059053	0.029293	-	-	-	-	-	-	-
531.304	6.71	0.051692	0.029317	5beta-Cyprinolsulfate;5b-Cyprinol sulfate	C27H48O8S	532.307	C05468	HMDB06888	LIPIDMaps;HMDB	7.453
				5beta-Cyprinolsulfate	C27H48O8S	532.307	C05468	-	MMCD	7.453
459.825	12.76	0.057229	0.029351	-	-	-	-	-	-	-
369.861	12.76	0.059566	0.029357	-	-	-	-	-	-	-
618.785	12.77	0.058587	0.029367	-	-	-	-	-	-	-
213.066	3.35	0.065514	0.029376	-	-	-	-	-	-	-
162.84	0.56	0.061087	0.029391	-	-	-	-	-	-	-
641.913	11.87	0.06216	0.029395	-	-	-	-	-	-	-
611.548	10.06	0.059588	0.029407	-	-	-	-	-	-	-
158.975	9.48	0.067464	0.029416	-	-	-	-	-	-	-
525.337	6.94	0.085903	0.029422	-	-	-	-	-	-	-
374.121	8.6	0.087069	0.029441	TETRA(IMIDAZOLE)DIAQUACOPPER (I)	C12H24CuN8O2-	375.132	-	-	MMCD	9.03003
353.861	12.3	0.07772	0.029448	-	-	-	-	-	-	-
218.868	12.8	0.062146	0.029493	-	-	-	-	-	-	-
242.987	12.23	0.049817	0.029506	-	-	-	-	-	-	-
648.856	11.93	0.061214	0.029507	-	-	-	-	-	-	-
194.907	8.67	0.064599	0.029536	-	-	-	-	-	-	-
254.918	0.4	0.045666	0.029548	-	-	-	-	-	-	-
134.895	12.29	0.057827	0.029551	-	-	-	-	-	-	-
1025.84	11.93	0.056545	0.029562	-	-	-	-	-	-	-
894.851	11.92	0.060966	0.029608	-	-	-	-	-	-	-
222.841	9.44	0.060795	0.029625	-	-	-	-	-	-	-
395.195	8.93	0.046395	0.02963	1-Hexanol, 9CI; O-[a-L-Arabinofuranosyl-(1->6)-b-D-glucopyranoside]	C17H32O10	396.2	-	HMDB31689	HMDB	8.08771
				6-CARBAMIMIDOYL-2-[2-HYDROXY-5-(3-METHOXY-PHENYL)-INDAN-1-YL]-HEXANOIC ACID	C23H28N2O4	396.205	-	-	MMCD	5.39173
				Echitovenine	C23H28N2O4	396.205	C11784	-	MMCD	5.39173
				N-(TERT-BUTYL)-3,5-DIMETHYL-N'-[(5-METHYL-2,3-DIHYDRO-1,4-BENZODIOXIN-6-YL)CARBONYL]BENZOHYDRAZIDE	C23H28N2O4	396.205	-	-	MMCD	5.39173
				Quinine ethylcarbonate;Ethoxy-[(6-methoxy-4-quinolyl)-(3-vinylquinuclidin-6-yl)-methoxy]-methanone	C23H28N2O4	396.205	C13124	-	MMCD	5.39173
159.976	9.48	0.06807	0.029631	-	-	-	-	-	-	-
594.393	8.6	0.074767	0.029634	-	-	-	-	-	-	-
486.793	12.78	0.057635	0.029641	-	-	-	-	-	-	-
280.197	5.91	0.066866	0.029657	-	-	-	-	-	-	-
121.944	12.23	0.060555	0.029659	-	-	-	-	-	-	-
435.227	10.83	0.058268	0.029684	HC-toxin	C21H32N4O6	436.232	C15676	-	MMCD	5.03692
498.909	11.94	0.058054	0.029706	-	-	-	-	-	-	-
125.873	12.43	0.05742	0.029708	-	-	-	-	-	-	-
1017.83	11.92	0.061674	0.029717	-	-	-	-	-	-	-
867.517	10.14	0.094682	0.029718	-	-	-	-	-	-	-
834.852	11.9	0.05824	0.029734	-	-	-	-	-	-	-
225.859	12.79	0.056805	0.029737	-	-	-	-	-	-	-
120.936	12.72	0.059591	0.029744	-	-	-	-	-	-	-
244.818	10.47	0.063553	0.029751	-	-	-	-	-	-	-
707.885	11.9	0.057992	0.029758	-	-	-	-	-	-	-
200.859	10.42	0.062138	0.029759	-	-	-	-	-	-	-
704.839	12	0.057166	0.029784	-	-	-	-	-	-	-
720.603	0.51	0.06259	0.029792	-	-	-	-	-	-	-
850.824	11.93	0.058985	0.029793	-	-	-	-	-	-	-
355.159	8.62	0.061751	0.029807	-	-	-	-	-	-	-
710.397	8.09	0.056834	0.029808	-	-	-	-	-	-	-
696.511	10	0.058219	0.029813	-	-	-	-	-	-	-
1013.82	11.93	0.060202	0.029828	-	-	-	-	-	-	-
489.829	12.74	0.064371	0.02983	-	-	-	-	-	-	-
421.842	12.75	0.058212	0.029838	-	-	-	-	-	-	-
595.388	8.61	0.076522	0.029845	Asparagoside B	C33H56O9	596.392	-	HMDB29315	LIPIDMaps;HMDB	4.91235
				N-[[1-[N-ACETAMIDYL]-[1-CYCLOHEXYLMETHYL-2-HYDROXY-4-ISOPROPYL]-BUT-4-YL]-CARBONYL]-GLUTAMINYL-ARGINYL-AMIDE	C28H52N8O6	596.401	-	-	MMCD	9.4152
438.212	3.93	0.079538	0.029864	-	-	-	-	-	-	-
480.713	0.48	0.068508	0.029881	-	-	-	-	-	-	-
198.81	12.34	0.056156	0.029907	-	-	-	-	-	-	-
816.534	9.87	0.062054	0.029919	-	-	-	-	-	-	-
164.856	12.33	0.055674	0.02993	-	-	-	-	-	-	-
709.395	8.09	0.062414	0.029933	-	-	-	-	-	-	-
140.999	12.29	0.057961	0.029934	-	-	-	-	-	-	-
265.148	12.53	0.058491	0.029937	DODECYL SULFATE	C12H26O4S	266.155	-	HMDB05004	MMCD	0.114661
626.869	11.99	0.060482	0.029941	-	-	-	-	-	-	-
578.869	11.93	0.058362	0.029946	-	-	-	-	-	-	-
100.968	12.17	0.06004	0.029959	-	-	-	-	-	-	-
406.785	0.48	0.054135	0.029959	-	-	-	-	-	-	-
311.168	12.43	0.058446	0.029978	5-Hydroxy-7-(4-hydroxyphenyl)-1-phenyl-3-heptanone; O5-Me	C20H24O3	312.173	-	HMDB33294	HMDB	9.67811
				5,6,7,8,9,10-HEXAHYDRO-4-HYDROXY-3-(1-PHENYLPROPYL)CYCLOOCTA[B]PYRAN-2-ONE	C20H24O3	312.173	-	-	MMCD	9.67811
				Jatrophone	C20H24O3	312.173	C09120	-	MMCD	9.67811
				Broussonin C	C20H24O3	312.173	C09524	-	MMCD	9.67811
				Centrolobine	C20H24O3	312.173	C10436	-	MMCD	9.67811
				10#-Oxo-6,10#-diapo-6-carotenoic acid; (9Z)-form, Me ester	C20H24O3	312.173	-	HMDB31976	HMDB	9.67811
				N-Undecylbenzenesulfonic acid	C17H28O3S	312.176	-	HMDB32549	HMDB	1.07533
131.996	12.25	0.059939	0.030007	-	-	-	-	-	-	-
694.864	11.98	0.059508	0.030034	-	-	-	-	-	-	-
940.851	11.97	0.056045	0.030036	-	-	-	-	-	-	-
1081.82	11.93	0.061776	0.030046	-	-	-	-	-	-	-
206.942	11.74	0.056199	0.030084	-	-	-	-	-	-	-
261.791	12.31	0.069645	0.03009	-	-	-	-	-	-	-
449.149	5.43	0.067651	0.030093	4-Methoxyphlorizin	C22H26O10	450.153	-	-	LIPIDMaps	7.93188
				Asebotin	C22H26O10	450.153	-	-	LIPIDMaps	7.93188
				Auriculoside;7,3',5'-Trihydroxy-4'-methoxyflavan 3'-glucoside	C22H26O10	450.153	C09478	-	MMCD	7.93188
				Auriculoside	C22H26O10	450.153	-	-	LIPIDMaps	7.93188
202.873	0.52	0.045285	0.030106	-	-	-	-	-	-	-
343.258	6.14	0.10723	0.030107	-	-	-	-	-	-	-
297.153	12.42	0.058755	0.030118	Doisynoestrol;cis-1-Ethyl-1,2,3,4-tetrahydro-7-methoxy-2-methyl-2-phenanthrenecarboxylic acid	C19H22O3	298.157	C15453	-	MMCD	9.92835
				Glepidotin C	C19H22O3	298.157	C10259	-	MMCD	9.92835
				6,7,8,9-TETRAHYDRO-4-HYDROXY-3-(1-PHENYLPROPYL)CYCLOHEPTA[B]PYRAN-2-ONE	C19H22O3	298.157	-	-	MMCD	9.92835
				Glepidotin C	C19H22O3	298.157	C10259	-	LIPIDMaps	9.92835
				Ostruthin	C19H22O3	298.157	C09281	-	MMCD	9.92835
				Gravelliferone	C19H22O3	298.157	-	HMDB30729	HMDB	9.92835
				5-Hydroxy-7-(4-hydroxyphenyl)-1-phenyl-3-heptanone	C19H22O3	298.157	-	HMDB33711	HMDB	9.92835
				Auraptene	C19H22O3	298.157	-	HMDB34054	HMDB	9.92835
321.874	12.64	0.056738	0.030122	-	-	-	-	-	-	-
1134.85	11.93	0.051738	0.030125	-	-	-	-	-	-	-
340.202	12.18	0.060521	0.030146	-	-	-	-	-	-	-
1065.83	11.91	0.058644	0.030147	-	-	-	-	-	-	-
928.836	11.9	0.059781	0.03015	-	-	-	-	-	-	-
1054.81	11.92	0.058648	0.030153	-	-	-	-	-	-	-
614.899	11.88	0.059904	0.030165	-	-	-	-	-	-	-
225.851	12.31	0.056776	0.030165	-	-	-	-	-	-	-
574.306	7.79	0.063392	0.030186	alpha-Ergocryptine	C32H41N5O5	575.311	C07545	-	MMCD	4.77408
				Mauritine A	C32H41N5O5	575.311	-	HMDB29338	HMDB	4.77408
605.889	11.94	0.059118	0.030211	-	-	-	-	-	-	-
202.94	11.74	0.058658	0.030219	-	-	-	-	-	-	-
972.855	11.91	0.060708	0.030221	-	-	-	-	-	-	-
163.867	12.29	0.061174	0.030261	-	-	-	-	-	-	-
466.873	12.06	0.060965	0.030286	-	-	-	-	-	-	-
118.993	12.23	0.058431	0.030287	-	-	-	-	-	-	-
135.971	12.13	0.059216	0.030291	-	-	-	-	-	-	-
862.857	11.93	0.055079	0.030307	-	-	-	-	-	-	-
640.915	11.87	0.058277	0.030311	-	-	-	-	-	-	-
203.941	11.75	0.05952	0.030342	-	-	-	-	-	-	-
846.554	10.02	0.050179	0.030345	-	-	-	-	-	-	-
289.886	12.77	0.061155	0.030367	-	-	-	-	-	-	-
218.988	12.23	0.058518	0.030381	Phosphoramide mustard	C4H11Cl2N2O2P	219.994	C07647	-	MMCD	9.84915
851.839	11.94	0.055312	0.030391	-	-	-	-	-	-	-
450.152	5.41	0.071625	0.030401	Flucythrinate	C26H23F2NO4	451.16	C14524	-	MMCD	0.338213
702.878	11.94	0.060881	0.03041	-	-	-	-	-	-	-
1028.85	11.94	0.055257	0.030411	-	-	-	-	-	-	-
409.198	9.23	0.051548	0.030417	-	-	-	-	-	-	-
620.365	7.08	0.10073	0.030426	-	-	-	-	-	-	-
726.865	11.94	0.055464	0.030453	-	-	-	-	-	-	-
610.378	8.61	0.077819	0.030502	-	-	-	-	-	-	-
305.917	12.7	0.05724	0.030516	-	-	-	-	-	-	-
223.841	9.46	0.064774	0.030539	-	-	-	-	-	-	-
672.863	11.99	0.057808	0.030548	-	-	-	-	-	-	-
180.984	12.17	0.058558	0.030572	saccharin	C7H4NO3S	181.991	-	-	MMCD	0.670748
				Methyl 3-(methylsulfinyl)-1-propenyl disulfide	C5H10OS3	181.989	-	HMDB32124	HMDB	9.30673
230.988	12.24	0.057157	0.030598	-	-	-	-	-	-	-
981.851	11.9	0.060747	0.030601	-	-	-	-	-	-	-
867.836	11.98	0.058197	0.030616	-	-	-	-	-	-	-
718.538	0.51	0.066689	0.030619	PE-NMe2(16:0/16:0)	C39H78NO8P	719.547	-	HMDB10566	LIPIDMaps;HMDB	2.12061
				GPEtn(18:0/16:0)[U]	C39H78NO8P	719.547	-	HMDB05326	MMCD	2.12061
				GPEtn(16:0/18:0)[U]	C39H78NO8P	719.547	-	HMDB05318	MMCD	2.12061
				GPEtn(20:0/14:0)[U]	C39H78NO8P	719.547	-	HMDB05335	MMCD	2.12061
				PC(15:0/16:0)	C39H78NO8P	719.547	C00157	HMDB07935	LIPIDMaps;HMDB	2.12061
				PC(16:0/15:0)	C39H78NO8P	719.547	C00157	HMDB07967	LIPIDMaps;HMDB	2.12061
				PE(14:0/20:0)	C39H78NO8P	719.547	C00350	HMDB08833	LIPIDMaps;HMDB	2.12061
				PE(16:0/18:0)	C39H78NO8P	719.547	C00350	HMDB08925	LIPIDMaps;HMDB	2.12061
				PE(18:0/16:0)	C39H78NO8P	719.547	C00350	HMDB08989	LIPIDMaps;HMDB	2.12061
				PE(20:0/14:0)	C39H78NO8P	719.547	C00350	HMDB09217	LIPIDMaps;HMDB	2.12061
317.958	11.91	0.059437	0.030627	-	-	-	-	-	-	-
1052.86	11.94	0.054775	0.030652	-	-	-	-	-	-	-
650.127	4.63	0.056079	0.030654	-	-	-	-	-	-	-
768.878	11.91	0.058482	0.030658	-	-	-	-	-	-	-
148.937	12.1	0.059541	0.030675	-	-	-	-	-	-	-
205.84	12.39	0.060738	0.030697	-	-	-	-	-	-	-
634.889	11.93	0.055443	0.030721	-	-	-	-	-	-	-
304.822	0.48	0.069893	0.030746	-	-	-	-	-	-	-
249.173	5.61	0.073388	0.030751	3,6,9,12,15-PENTAOXAHEPTADECANE	C12H26O5	250.178	-	-	MMCD	7.01405
301.217	7.69	0.055363	0.030766	19-Nor-5alpha-pregnane-3,20-dione	C20H30O2	302.225	C15188	-	MMCD	2.32246
				Methyltestosterone	C20H30O2	302.225	C07198	-	MMCD	2.32246
				17beta-Hydroxy-6alpha-methylandrost-4-en-3-one;6alpha-Methyltestosterone	C20H30O2	302.225	C15184	-	MMCD	2.32246
				Oryzalexin A	C20H30O2	302.225	C09148	-	MMCD	2.32246
				Isopimaric acid	C20H30O2	302.225	C09118	-	MMCD	2.32246
				Stenbolone;17beta-Hydroxy-2-methyl-5alpha-androst-1-en-3-one	C20H30O2	302.225	C14490	-	MMCD	2.32246
				17abeta-Hydroxy-D-homoandrost-4-en-3-one;D-Homotestosterone	C20H30O2	302.225	C15318	-	MMCD	2.32246
				2alpha-Methyl-5alpha-androstane-3,17-dione	C20H30O2	302.225	C15036	-	MMCD	2.32246
				1,2,3,4,4a,9,10,10a-Octahydro-6-hydroxy-7-isopropyl-1,4a-dimethyl-1-phenanthrenemethanol	C20H30O2	302.225	C15008	-	MMCD	2.32246
				Oxendolone	C20H30O2	302.225	C12761	-	MMCD	2.32246
534.863	12.06	0.06226	0.030776	-	-	-	-	-	-	-
496.687	0.5	0.057867	0.030801	-	-	-	-	-	-	-
1056.83	11.92	0.060887	0.030803	-	-	-	-	-	-	-
113.994	0.48	0.05231	0.030817	-	-	-	-	-	-	-
586.366	7.49	0.03851	0.030823	-	-	-	-	-	-	-
747.549	9.91	0.071405	0.030827	PG(O-20:0/15:1(9Z))	C41H81O9P	748.562	-	-	LIPIDMaps	7.5829
				PG(P-16:0/19:0)	C41H81O9P	748.562	-	-	LIPIDMaps	7.5829
				PG(P-18:0/17:0)	C41H81O9P	748.562	-	-	LIPIDMaps	7.5829
				PG(P-20:0/15:0)	C41H81O9P	748.562	-	-	LIPIDMaps	7.5829
				PG(O-16:0/19:1(9Z))	C41H81O9P	748.562	-	-	LIPIDMaps	7.5829
				PG(O-18:0/17:1(9Z))	C41H81O9P	748.562	-	-	LIPIDMaps	7.5829
998.853	11.93	0.055399	0.030863	-	-	-	-	-	-	-
194.99	12.21	0.058085	0.030863	-	-	-	-	-	-	-
780.567	10	0.048676	0.030865	-	-	-	-	-	-	-
1042.86	11.94	0.05892	0.030866	-	-	-	-	-	-	-
983.838	11.93	0.060662	0.030906	-	-	-	-	-	-	-
192.989	12.24	0.05742	0.030908	2-Chloro-3-oxoadipate	C6H7ClO5	193.998	C12836	-	MMCD	7.31485
663.852	12.01	0.059208	0.030911	-	-	-	-	-	-	-
401.943	11.99	0.060356	0.030921	-	-	-	-	-	-	-
316.951	11.91	0.059119	0.030944	-	-	-	-	-	-	-
112.986	11.91	0.058588	0.030944	trifluoroacetic acid	C2HF3O2	113.993	-	HMDB14118	HMDB	0.803144
				TRIFLUOROACETYL GROUP	C2HF3O2	113.993	-	-	MMCD	0.803144
376.098	8.61	0.080393	0.030954	-	-	-	-	-	-	-
1010.86	11.93	0.061736	0.030955	-	-	-	-	-	-	-
271.228	7.84	0.086445	0.030957	14-hydroxy palmitic acid	C16H32O3	272.235	-	-	LIPIDMaps	0.5605
				Juniperic acid	C16H32O3	272.235	-	-	LIPIDMaps	0.5605
				2-hydroxyhexadecanoate	C16H32O3	272.235	-	-	MMCD	0.6726
				(R)-3-Hydroxy-hexadecanoic acid;3S-hydroxypalmitic acid;3R-hydroxypalmitic acid	C16H32O3	272.235	-	HMDB10734	LIPIDMaps;HMDB	0.6726
				2-hydroxy palmitic acid;(R)-2-Hydroxyhexadecanoic acid;2S-hydroxypalmitic acid;2R-hydroxypalmitic acid	C16H32O3	272.235	-	HMDB31057	LIPIDMaps;HMDB	0.6726
				16-hydroxypalmitate	C16H32O3	272.235	-	-	MMCD	0.6726
				4-hydroxy palmitic acid	C16H32O3	272.235	-	-	LIPIDMaps	0.5605
				11-hydroxy palmitic acid	C16H32O3	272.235	-	-	LIPIDMaps	0.5605
1133.82	11.91	0.065241	0.03096	-	-	-	-	-	-	-
403.855	12.16	0.058465	0.030963	-	-	-	-	-	-	-
695.507	10	0.059034	0.030964	-	-	-	-	-	-	-
706.554	0.5	0.071167	0.030977	-	-	-	-	-	-	-
550.798	12.77	0.055764	0.030981	-	-	-	-	-	-	-
436.712	0.51	0.060597	0.030982	-	-	-	-	-	-	-
777.889	11.88	0.059887	0.030991	-	-	-	-	-	-	-
249.967	11.88	0.059452	0.031006	-	-	-	-	-	-	-
229.875	12.72	0.055617	0.031011	-	-	-	-	-	-	-
372.902	12.72	0.05496	0.031035	-	-	-	-	-	-	-
332.854	12.11	0.058304	0.031056	-	-	-	-	-	-	-
1038.82	11.91	0.062892	0.031058	-	-	-	-	-	-	-
852.835	11.93	0.056967	0.031071	-	-	-	-	-	-	-
504.94	11.86	0.058334	0.031075	-	-	-	-	-	-	-
155.875	12.28	0.059271	0.031092	-	-	-	-	-	-	-
1108.85	11.92	0.061765	0.031099	-	-	-	-	-	-	-
272.23	7.83	0.087971	0.031113	-	-	-	-	-	-	-
304.914	12.72	0.057391	0.031121	-	-	-	-	-	-	-
232.988	11.86	0.05761	0.031123	3-(3,4-Dichlorophenyl)-1-hydroxy-1-methylurea;Hydroxylinuron	C8H8Cl2N2O2	233.996	C15250	-	MMCD	6.39053
588.909	11.91	0.058418	0.031124	-	-	-	-	-	-	-
521.931	11.91	0.058109	0.031125	-	-	-	-	-	-	-
139.002	12.34	0.058056	0.031129	-	-	-	-	-	-	-
632.909	11.9	0.061218	0.031151	-	-	-	-	-	-	-
452.93	11.91	0.058649	0.031169	-	-	-	-	-	-	-
1192.83	11.92	0.059462	0.031177	-	-	-	-	-	-	-
454.902	11.95	0.062975	0.031183	-	-	-	-	-	-	-
986.809	11.92	0.059154	0.031188	-	-	-	-	-	-	-
248.962	11.91	0.058177	0.031211	-	-	-	-	-	-	-
168.99	12.2	0.057691	0.031252	L-lactyl-phosphate	C3H7O6P	169.998	-	-	MMCD	6.82166
				L-PHOSPHOLACTATE	C3H7O6P	169.998	-	-	MMCD	6.82166
				Glyceraldehyde 3-phosphate	C3H7O6P	169.998	C00661	HMDB01112	MMCD	6.82166
				DIHYDROXYACETONE PHOSPHATE	C3H7O6P	169.998	-	-	MMCD	6.82166
				D-Glyceraldehyde 3-phosphate	C3H7O6P	169.998	C00661	HMDB01112	HMDB	6.82166
				Dihydroxyacetone phosphate	C3H7O6P	169.998	C00111	HMDB01473	HMDB	6.82166
				L-glyceraldehyde-3-phosphate	C3H7O6P	169.998	-	-	MMCD	6.82166
715.855	11.94	0.064895	0.031269	-	-	-	-	-	-	-
590.889	11.93	0.056279	0.031275	-	-	-	-	-	-	-
378.748	0.51	0.070013	0.031287	-	-	-	-	-	-	-
423.15	8.64	0.076679	0.031296	-	-	-	-	-	-	-
838.865	11.94	0.061063	0.031299	-	-	-	-	-	-	-
826.86	11.94	0.058639	0.031301	-	-	-	-	-	-	-
1064.82	11.9	0.061212	0.031308	-	-	-	-	-	-	-
341.939	9.5	0.065092	0.031314	-	-	-	-	-	-	-
496.911	11.89	0.055082	0.03134	-	-	-	-	-	-	-
244.992	12.22	0.059955	0.031344	-	-	-	-	-	-	-
240.929	11.94	0.056709	0.031348	-	-	-	-	-	-	-
842.813	11.99	0.053326	0.031352	-	-	-	-	-	-	-
365.885	12.75	0.058744	0.031359	-	-	-	-	-	-	-
1124.83	11.92	0.062248	0.031359	-	-	-	-	-	-	-
524.28	6.32	0.04108	0.031376	PE(22:6(4Z,7Z,10Z,13Z,16Z,19Z)/0:0);LysoPE(22:6(4Z,7Z,10Z,13Z,16Z,19Z)/0:0)	C27H44NO7P	525.286	-	HMDB11526	LIPIDMaps;HMDB	4.29919
				LysoPE(0:0/22:6(4Z,7Z,10Z,13Z,16Z,19Z))	C27H44NO7P	525.286	-	HMDB11496	LIPIDMaps;HMDB	4.29919
386.236	10.18	0.098284	0.031392	N-linoleoyl taurine	C20H37NO4S	387.244	-	-	LIPIDMaps	2.67944
				17-phenyl-trinor-PGF2alpha amide	C23H33NO4	387.241	-	-	LIPIDMaps	5.83177
279.194	5.91	0.065244	0.031396	12S-HHT;12S-HHTrE	C17H28O3	280.204	-	HMDB12535	LIPIDMaps;HMDB	9.58426
				Dihydropanaxacol	C17H28O3	280.204	-	HMDB32675	LIPIDMaps;HMDB	9.58426
				methyl (2E,6E,10R,11S)-10,11-epoxy-3,7,11-trimethyltrideca-2,6-dienoate	C17H28O3	280.204	C04867	-	LIPIDMaps	9.36644
				Methyl(2E,6E)-(10R,11S)-10,11-epoxy-3,7,11-trimethyltrideca-2,6-dienoate	C17H28O3	280.204	C04867	-	MMCD	9.58426
708.558	0.51	0.062699	0.031462	-	-	-	-	-	-	-
1092.86	11.94	0.058517	0.031463	-	-	-	-	-	-	-
294.182	11.44	0.065627	0.031485	-	-	-	-	-	-	-
524.335	6.94	0.086017	0.031491	-	-	-	-	-	-	-
510.881	11.94	0.058027	0.031494	-	-	-	-	-	-	-
61.9884	12.16	0.055495	0.031532	-	-	-	-	-	-	-
502.289	6.57	0.040875	0.031548	LysoPE(0:0/20:3(11Z,14Z,17Z))	C25H46NO7P	503.301	-	HMDB11484	LIPIDMaps;HMDB	9.15586
				LysoPE(0:0/20:3(5Z,8Z,11Z))	C25H46NO7P	503.301	-	HMDB11485	LIPIDMaps;HMDB	9.15586
				LysoPE(0:0/20:3(8Z,11Z,14Z))	C25H46NO7P	503.301	-	HMDB11486	LIPIDMaps;HMDB	9.15586
				LysoPE(20:3(11Z,14Z,17Z)/0:0)	C25H46NO7P	503.301	-	HMDB11514	LIPIDMaps;HMDB	9.15586
				LysoPE(20:3(5Z,8Z,11Z)/0:0)	C25H46NO7P	503.301	-	HMDB11515	LIPIDMaps;HMDB	9.15586
				PE(20:3(8Z,11Z,14Z)/0:0);LysoPE(20:3(8Z,11Z,14Z)/0:0)	C25H46NO7P	503.301	-	HMDB11516	LIPIDMaps;HMDB	9.15586
1094.86	11.94	0.053056	0.031553	-	-	-	-	-	-	-
579.876	11.95	0.057415	0.031578	-	-	-	-	-	-	-
384.94	11.91	0.059506	0.031586	P-(2'-IODO-5'-THENOYL)HYDROTROPIC ACID	C14H11IO3S	385.947	-	-	MMCD	1.02793
174.956	12.72	0.058035	0.031588	METHYLENEDIPHOSPHONIC ACID	CH6O6P2	175.964	-	-	MMCD	4.42249
265.956	11.99	0.059859	0.031653	-	-	-	-	-	-	-
626.341	7.52	0.064436	0.031658	-	-	-	-	-	-	-
413.88	12.11	0.057052	0.031665	6-Oxo-2-hydroxy-7-(4'-chlorophenyl)-3,8,8,8-tetrachloroocta-2Z,4Z-dienoate	C14H8Cl5O4-	414.887	-	-	MMCD	1.76535
353.202	10.8	0.072726	0.031667	amo-1618	C19H31ClN2O2	354.207	-	-	MMCD	6.37565
600.215	6.38	0.042831	0.031679	-	-	-	-	-	-	-
298.156	12.42	0.056584	0.031703	-	-	-	-	-	-	-
140.004	12.34	0.059744	0.031717	-	-	-	-	-	-	-
1040.85	11.92	0.062624	0.031719	-	-	-	-	-	-	-
754.538	0.52	0.060761	0.031719	PE(22:2(13Z,16Z)/15:1(9Z))	C42H78NO8P	755.547	-	-	LIPIDMaps	2.3427
				PC(14:0/20:3(8Z,11Z,14Z))	C42H78NO8P	755.547	C00157	HMDB07882	LIPIDMaps;HMDB	2.3427
				PC(14:1(9Z)/20:2(11Z,14Z))	C42H78NO8P	755.547	C00157	HMDB07913	LIPIDMaps;HMDB	2.3427
				PC(16:0/18:3(6Z,9Z,12Z))	C42H78NO8P	755.547	C00157	HMDB07974	LIPIDMaps;HMDB	2.3427
				PC(16:0/18:3(9Z,12Z,15Z))	C42H78NO8P	755.547	C00157	HMDB07975	LIPIDMaps;HMDB	2.3427
				PC(16:1(9Z)/18:2(9Z,12Z))	C42H78NO8P	755.547	C00157	HMDB08006	LIPIDMaps;HMDB	2.3427
				PC(18:2(9Z,12Z)/16:1(9Z))	C42H78NO8P	755.547	C00157	HMDB08134	LIPIDMaps;HMDB	2.3427
				PC(18:3(6Z,9Z,12Z)/16:0)	C42H78NO8P	755.547	C00157	HMDB08166	LIPIDMaps;HMDB	2.3427
				PC(18:3(9Z,12Z,15Z)/16:0)	C42H78NO8P	755.547	C00157	HMDB08199	LIPIDMaps;HMDB	2.3427
				PC(20:2(11Z,14Z)/14:1(9Z))	C42H78NO8P	755.547	C00157	HMDB08329	LIPIDMaps;HMDB	2.3427
				PC(20:3(5Z,8Z,11Z)/14:0)	C42H78NO8P	755.547	C00157	HMDB08361	LIPIDMaps;HMDB	2.3427
				PC(20:3(8Z,11Z,14Z)/14:0)	C42H78NO8P	755.547	C00157	HMDB08394	LIPIDMaps;HMDB	2.3427
				PC(14:0/20:3(5Z,8Z,11Z))	C42H78NO8P	755.547	C00157	HMDB07881	LIPIDMaps;HMDB	2.3427
402.168	9.21	0.078992	0.031727	Myxochelin B	C20H25N3O6	403.174	C12221	-	MMCD	1.51387
				(S)-3-(4-(2-CARBAZOL-9-YL-ETHOXY)-PHENYL)-2-ETHOXY-PROPIONIC ACID	C25H25NO4	403.178	-	-	MMCD	8.40187
647.866	11.94	0.05827	0.031738	-	-	-	-	-	-	-
302.22	7.69	0.054965	0.031738	-	-	-	-	-	-	-
520.919	11.91	0.05885	0.031772	-	-	-	-	-	-	-
768.616	0.51	0.058067	0.0318	-	-	-	-	-	-	-
442.894	11.94	0.058499	0.031817	-	-	-	-	-	-	-
333.943	11.98	0.059055	0.031844	-	-	-	-	-	-	-
388.216	6.74	0.056277	0.031858	-	-	-	-	-	-	-
817.506	10.29	0.066781	0.031861	PG(18:3(9Z,12Z,15Z)/22:5(7Z,10Z,13Z,16Z,19Z))	C46H75O10P	818.51	-	HMDB10688	HMDB	4.62326
				PG(18:2(9Z,12Z)/22:6(4Z,7Z,10Z,13Z,16Z,19Z))	C46H75O10P	818.51	-	HMDB10659	LIPIDMaps;HMDB	4.62326
				PG(18:3(6Z,9Z,12Z)/22:5(4Z,7Z,10Z,13Z,16Z))	C46H75O10P	818.51	-	HMDB10672	HMDB	4.62326
				PG(18:3(6Z,9Z,12Z)/22:5(7Z,10Z,13Z,16Z,19Z))	C46H75O10P	818.51	-	HMDB10673	HMDB	4.62326
				PG(18:3(9Z,12Z,15Z)/22:5(4Z,7Z,10Z,13Z,16Z))	C46H75O10P	818.51	-	HMDB10687	HMDB	4.62326
130.992	12.25	0.058337	0.031865	-	-	-	-	-	-	-
991.837	11.93	0.057877	0.031872	-	-	-	-	-	-	-
799.837	11.99	0.06144	0.031874	-	-	-	-	-	-	-
397.214	11.2	0.071146	0.031876	Desacetoxyvindoline;16-Methoxy-2,3-dihydro-3-hydroxy-N-methyltabersonine;Deacetoxyvindoline	C23H30N2O4	398.221	C02673	-	MMCD	3.06539
				Mitragynine	C23H30N2O4	398.221	C09226	-	MMCD	3.06539
97.0118	11.76	0.057771	0.03189	3-Methylthiophene	C5H6S	98.019	-	HMDB33119	HMDB	0.622687
				2-Methylthiophene	C5H6S	98.019	-	HMDB33118	HMDB	0.622687
453.941	11.91	0.058877	0.031897	-	-	-	-	-	-	-
515.117	5.5	0.064786	0.031902	1,3-Dicaffeoylquinic acid	C25H24O12	516.127	C10445	-	MMCD	5.20327
				2'',6''-Di-O-Acetyl isovitexin	C25H24O12	516.127	-	-	LIPIDMaps	5.20327
				Apigenin 7-(2'',3''-diacetylglucoside)	C25H24O12	516.127	-	-	LIPIDMaps	5.20327
				Apigenin 7-(3'',4''-diacetylglucoside)	C25H24O12	516.127	-	-	LIPIDMaps	5.20327
557.814	12.74	0.056561	0.031904	-	-	-	-	-	-	-
215.869	12.74	0.057959	0.031954	-	-	-	-	-	-	-
958.86	11.94	0.062908	0.031959	-	-	-	-	-	-	-
971.84	11.92	0.055904	0.031966	-	-	-	-	-	-	-
589.921	11.91	0.060793	0.031983	-	-	-	-	-	-	-
376.902	11.98	0.057329	0.031984	-	-	-	-	-	-	-
582.527	10	0.054836	0.031989	-	-	-	-	-	-	-
666.451	9.21	0.088305	0.032003	-	-	-	-	-	-	-
434.875	12.72	0.058644	0.032008	-	-	-	-	-	-	-
735.524	9.77	0.054095	0.032025	PG(13:0/20:0)	C39H77O10P	736.525	-	-	LIPIDMaps	8.61838
				PG(12:0/21:0)	C39H77O10P	736.525	-	-	LIPIDMaps	8.61838
				PG(14:0/19:0)	C39H77O10P	736.525	-	-	LIPIDMaps	8.61838
				PG(17:0/16:0)	C39H77O10P	736.525	-	-	LIPIDMaps	8.61838
				PG(18:0/15:0)	C39H77O10P	736.525	-	-	LIPIDMaps	8.61838
				PG(21:0/12:0)	C39H77O10P	736.525	-	-	LIPIDMaps	8.61838
				PG(20:0/13:0)	C39H77O10P	736.525	-	-	LIPIDMaps	8.61838
				PG(19:0/14:0)	C39H77O10P	736.525	-	-	LIPIDMaps	8.61838
				PG(16:0/17:0)	C39H77O10P	736.525	-	-	LIPIDMaps	8.61838
				PG(15:0/18:0)	C39H77O10P	736.525	-	-	LIPIDMaps	8.61838
809.851	11.94	0.059726	0.032042	-	-	-	-	-	-	-
137.898	12.76	0.055749	0.032047	-	-	-	-	-	-	-
268.989	12.22	0.057944	0.032049	-	-	-	-	-	-	-
728.536	0.51	0.064321	0.032075	-	-	-	-	-	-	-
527.871	12.03	0.059556	0.032077	-	-	-	-	-	-	-
518.707	12.34	0.059256	0.032129	-	-	-	-	-	-	-
948.878	11.94	0.071367	0.032139	-	-	-	-	-	-	-
630.452	8.09	0.059765	0.032153	-	-	-	-	-	-	-
700.599	0.52	0.062665	0.032163	-	-	-	-	-	-	-
996.825	11.9	0.061443	0.032175	-	-	-	-	-	-	-
602.864	12.04	0.064834	0.032203	-	-	-	-	-	-	-
966.861	11.94	0.062025	0.032232	-	-	-	-	-	-	-
903.848	11.93	0.06159	0.032266	-	-	-	-	-	-	-
367.908	11.96	0.060239	0.032266	-	-	-	-	-	-	-
738.863	12	0.06167	0.032277	-	-	-	-	-	-	-
906.861	11.94	0.058614	0.032291	-	-	-	-	-	-	-
945.832	11.93	0.057555	0.03232	-	-	-	-	-	-	-
808.851	11.95	0.062315	0.032324	-	-	-	-	-	-	-
371.22	8.12	0.056301	0.032326	9#-carboxy-gamma-tocotrienol	C23H32O4	372.23	-	HMDB12869	HMDB	8.36255
				Scutigeral	C23H32O4	372.23	-	HMDB30012	HMDB	8.36255
				Neriantogenin	C23H32O4	372.23	-	HMDB30044	HMDB	8.36255
				5-Ethoxysorgoleone 358	C23H32O4	372.23	-	HMDB32784	HMDB	8.36255
				3alpha-Hydroxy-5beta-pregn-16-ene-11,20-dione 3-acetate	C23H32O4	372.23	C15333	-	MMCD	8.36255
				16alpha,17alpha-Epoxy-20-oxopregn-5-en-3beta-yl acetate;16alpha,17alpha-Epoxypregnenolone acetate	C23H32O4	372.23	C14635	-	MMCD	8.36255
				Deoxycorticosterone acetate;21-Acetoxypregn-4-ene-3,20-dione;Percotol	C23H32O4	372.23	C14554	-	MMCD	8.36255
438.763	0.51	0.050119	0.032359	-	-	-	-	-	-	-
762.636	0.51	0.052276	0.032367	-	-	-	-	-	-	-
217.035	0.64	0.063996	0.032418	cis-1,2-Dihydroxy-1,2-dihydrodibenzothiophene	C12H10O2S	218.04	C06721	-	MMCD	9.30755
				1,1'-BIPHENYL-2-SULFINIC ACID	C12H10O2S	218.04	-	-	MMCD	9.30755
716.848	11.93	0.059821	0.032418	-	-	-	-	-	-	-
1032.86	11.9	0.058653	0.032434	-	-	-	-	-	-	-
1166.84	11.93	0.056353	0.032437	-	-	-	-	-	-	-
384.192	9.21	0.065777	0.03246	-	-	-	-	-	-	-
164.999	11.81	0.057062	0.032463	-	-	-	-	-	-	-
383.189	9.21	0.066399	0.032469	(6beta,7alpha,12beta,13beta)-7-Hydroxy-11,16-dioxo-8,14-apianadien-22,6-olide	C23H28O5	384.194	-	HMDB31380	HMDB	7.30782
				6-[(Z)-AMINO(IMINO)METHYL]-N-(1-ISOPROPYL-3,4-DIHYDROISOQUINOLIN-7-YL)-2-NAPHTHAMIDE	C24H24N4O	384.195	-	-	MMCD	3.81276
				N-[(1R)-1-(DIHYDROXYBORYL)-3-METHYLBUTYL]-N-(PYRAZIN-2-YLCARBONYL)-L-PHENYLALANINAMIDE	C19H25BN4O4	384.197	-	-	MMCD	1.11205
				Bortezomib	C19H25BN4O4	384.197	-	HMDB14334	HMDB	1.11205
236.988	12.22	0.056762	0.032539	2',5'-Dichloro-2-biphenylol;2',5'-Dichloro-2-hydroxybiphenyl	C12H8Cl2O	237.995	C14736	-	MMCD	1.02582
				2,5-Dichloro-4'-biphenylol;2',5'-Dichloro-(1,1'-biphenyl)-4-ol	C12H8Cl2O	237.995	C14193	-	MMCD	1.02582
				2',5'-Dichloro-3-biphenylol;2',5'-Dichloro-3-hydroxybiphenyl	C12H8Cl2O	237.995	C14734	-	MMCD	1.02582
				2,6-Dichloro-4'-biphenylol;2',6'-Dichloro-(1,1'-biphenyl)-4-ol	C12H8Cl2O	237.995	C14192	-	MMCD	1.02582
				4-Hydroxy-3,5-dichlorobiphenyl;3,5-Dichloro-4-hydroxybiphenyl	C12H8Cl2O	237.995	C14371	-	MMCD	1.02582
				2-Hydroxy-3,5-dichlorobiphenyl;3,5-Dichloro-2-hydroxybiphenyl;2,4-Dichloro-6-phenylphenol	C12H8Cl2O	237.995	C14370	-	MMCD	1.02582
650.455	9.2	0.072586	0.032547	-	-	-	-	-	-	-
1106.82	11.92	0.060483	0.03255	-	-	-	-	-	-	-
514.717	12.34	0.061553	0.032565	-	-	-	-	-	-	-
478.905	11.9	0.059885	0.032574	-	-	-	-	-	-	-
412.195	9.25	0.066459	0.032579	Deoxypyridinoline	C18H29N4O7	413.204	-	HMDB00569	MMCD	3.24967
				7-[3-(4-FLUORO-PHENYL)-1-ISOPROPYL-1H-INDOL-2-YL]-3,5-DIHYDROXY-HEPTANOIC ACID	C24H28FNO4	413.2	-	-	MMCD	4.94839
260.914	12.08	0.055448	0.032585	-	-	-	-	-	-	-
293.179	11.44	0.062404	0.032621	Gingerol	C17H26O4	294.183	C10462	HMDB05783	HMDB	9.3363
				Sodium Tetradecyl Sulfate	C14H30O4S	294.186	-	HMDB14607	HMDB	2.17845
				Embelin	C17H26O4	294.183	C10342	-	MMCD	9.3363
				[6]-Gingerol	C17H26O4	294.183	C10462	-	MMCD	9.3363
				Phytuberin	C17H26O4	294.183	C09709	-	MMCD	9.3363
339.199	12.18	0.058559	0.032622	17-Hydroxy-3-oxo-17alpha-pregna-1,4-diene-21-carboxylic acid,gamma-lactone	C22H28O3	340.204	C15090	-	MMCD	7.35571
				Norethindrone acetate;Norethisterone acetate	C22H28O3	340.204	C08152	-	MMCD	7.35571
				Canrenone	C22H28O3	340.204	-	HMDB03033	HMDB	7.35571
398.887	12.06	0.059099	0.032634	-	-	-	-	-	-	-
170.942	0.51	0.063638	0.032696	-	-	-	-	-	-	-
149.995	12.13	0.059335	0.032703	-	-	-	-	-	-	-
740.859	11.98	0.057039	0.032736	-	-	-	-	-	-	-
123.011	12.35	0.057265	0.032742	1-HYDROXY-1-THIO-GLYCEROL	C3H8O3S	124.019	-	-	MMCD	5.16749
427.858	12.75	0.056561	0.032765	-	-	-	-	-	-	-
656.907	11.91	0.057306	0.032771	-	-	-	-	-	-	-
1047.44	0.5	0.060141	0.0328	-	-	-	-	-	-	-
436.218	10.77	0.063107	0.032801	-	-	-	-	-	-	-
910.786	11.97	0.06293	0.032834	-	-	-	-	-	-	-
889.841	11.95	0.061049	0.032863	-	-	-	-	-	-	-
340.937	10.32	0.065728	0.032872	-	-	-	-	-	-	-
1196.29	0.5	0.057099	0.032882	Cyanidin 3-(6''-caffeyl-2'''-	C55H57O30	1197.29	-	-	LIPIDMaps	4.38407
				sinapylsambubioside)-5-(6-
				malonylglucoside)
1132.81	11.9	0.059624	0.032954		-	-	-	-	-	-
935.835	11.96	0.059773	0.032969	-	-	-	-	-	-	-
924.867	11.95	0.059669	0.032984	-	-	-	-	-	-	-
552.366	7.08	0.094864	0.032996	-	-	-	-	-	-	-
860.848	11.9	0.059691	0.032999	-	-	-	-	-	-	-
1158.84	11.91	0.060861	0.033004	-	-	-	-	-	-	-
248.826	10.47	0.062141	0.033013	-	-	-	-	-	-	-
572.928	11.87	0.061709	0.033035	-	-	-	-	-	-	-
290.865	0.41	0.066844	0.033076	-	-	-	-	-	-	-
177.861	11.41	0.054727	0.03308	-	-	-	-	-	-	-
433.214	8.9	0.060866	0.033085	-	-	-	-	-	-	-
724.903	11.91	0.058792	0.033092	-	-	-	-	-	-	-
175.96	12.72	0.060623	0.033102	-	-	-	-	-	-	-
385.949	11.91	0.060399	0.033102	-	-	-	-	-	-	-
553.366	7.08	0.11035	0.033103	-	-	-	-	-	-	-
275.165	6.07	0.054708	0.03311	Ginsenoyne C	C17H24O3	276.173	-	HMDB38994	LIPIDMaps	0.442008
				Ginsenoyne K	C17H24O3	276.173	-	HMDB40375	LIPIDMaps	0.442008
235.098	4.71	0.077284	0.033113	3-Dimethylallyl-4-hydroxymandelic acid	C13H16O4	236.105	C12457	-	MMCD	0.517017
113.99	11.9	0.058692	0.033115	-	-	-	-	-	-	-
437.827	12.76	0.062345	0.033122	-	-	-	-	-	-	-
778.879	11.96	0.052098	0.033133	-	-	-	-	-	-	-
1026.85	11.94	0.061279	0.033154	-	-	-	-	-	-	-
129.976	12	0.058775	0.033162	-	-	-	-	-	-	-
822.873	11.95	0.061383	0.03318	-	-	-	-	-	-	-
437.214	3.93	0.076087	0.033207	-	-	-	-	-	-	-
394.779	0.49	0.050355	0.033225	-	-	-	-	-	-	-
919.831	11.94	0.057963	0.03327	-	-	-	-	-	-	-
844.877	11.87	0.057839	0.033322	-	-	-	-	-	-	-
440.889	12.73	0.056868	0.033323	-	-	-	-	-	-	-
980.853	11.88	0.057736	0.033337	-	-	-	-	-	-	-
581.525	10.01	0.056511	0.033376	-	-	-	-	-	-	-
407.187	12	0.059071	0.033383	Xanthoangelol B	C25H28O5	408.194	-	-	LIPIDMaps	1.12144
				Bartericin D	C25H28O5	408.194	-	-	LIPIDMaps	1.12144
				Bartericin A	C25H28O5	408.194	-	-	LIPIDMaps	1.12144
				Paratocarpin D	C25H28O5	408.194	-	-	LIPIDMaps	1.12144
				Paratocarpin E	C25H28O5	408.194	-	-	LIPIDMaps	1.12144
				Anthyllin	C25H28O5	408.194	-	-	LIPIDMaps	1.12144
				Leachianone E	C25H28O5	408.194	-	-	LIPIDMaps	1.12144
				Bartericin B	C25H28O5	408.194	-	-	LIPIDMaps	1.12144
682.889	11.89	0.059132	0.033386	-	-	-	-	-	-	-
988.83	11.91	0.056902	0.033402	-	-	-	-	-	-	-
876.852	11.94	0.057736	0.033404	-	-	-	-	-	-	-
349.22	8.7	0.063086	0.03341	5alpha-Androstane-2beta-fluoro-17beta-ol-3-one acetate;(2beta,5alpha,17beta)-17-(Acetyloxy)-2-fluoro-androstan-3-one	C21H31FO3	350.226	C14889	-	MMCD	3.3112
				5alpha-Androstane-2alpha-fluoro-17beta-ol-3-one acetate;(2alpha,5alpha,17beta)-17-(Acetyloxy)-2-fluoro-androstan-3-one	C21H31FO3	350.226	C15166	-	MMCD	3.3112
				6beta-Fluoro-5alpha-hydroxypregnane-3,20-dione	C21H31FO3	350.226	C15071	-	MMCD	3.3112
				9-Fluoro-11beta,17beta-dihydroxy-2,17-dimethylandrost-4-en-3-one	C21H31FO3	350.226	C15113	-	MMCD	3.3112
1012.84	11.94	0.060776	0.033421	-	-	-	-	-	-	-
915.846	11.93	0.060344	0.033434	TG(13:0/21:0/22:1(11Z))[iso6]	C59H112O6	916.846	-	-	LIPIDMaps	8.38792
				TG(14:0/20:0/22:1(11Z))[iso6]	C59H112O6	916.846	-	-	LIPIDMaps	8.38792
				TG(14:0/20:1(11Z)/22:0)[iso6]	C59H112O6	916.846	-	-	LIPIDMaps	8.38792
				TG(18:0/18:0/20:1(11Z))[iso3]	C59H112O6	916.846	C00422	HMDB05396	LIPIDMaps;HMDB	8.38792
				Glycerol 1-eicosanoate 2-(9Z-octadecenoate) 3-octadecanoate;TG(18:0/18:1(9Z)/20:0)[iso6]	C59H112O6	916.846	C00422	HMDB31143;HMDB05402	HMDB;LIPIDMaps	8.38792
				TG(16:1(9Z)/20:0/20:0)[iso3]	C59H112O6	916.846	C00422	HMDB05427	LIPIDMaps;HMDB	8.38792
				TG(18:0/18:1(9Z)/20:0)[iso6]	C59H112O6	916.846	-	HMDB05402	MMCD	8.38792
				TG(18:0/18:0/20:1(11Z))[iso3]	C59H112O6	916.846	-	HMDB05396	MMCD	8.38792
				TG(16:0/20:0/20:1(11Z))[iso6]	C59H112O6	916.846	-	HMDB05372	MMCD	8.38792
				TG(16:1(9Z)/20:0/20:0)[iso3]	C59H112O6	916.846	-	HMDB05427	MMCD	8.38792
918.814	11.92	0.057231	0.033461	-	-	-	-	-	-	-
960.843	11.95	0.058843	0.033469	-	-	-	-	-	-	-
1083.4	0.5	0.054703	0.033495	-	-	-	-	-	-	-
410.178	8.69	0.091974	0.033514	Fluvastatin	C24H26FNO4	411.185	C07014	HMDB15227	HMDB	1.63281
				Fluvastatin	C24H26FNO4	411.185	C07014	-	MMCD	1.63281
1051.44	0.51	0.061715	0.033529	-	-	-	-	-	-	-
698.567	0.52	0.057143	0.033566	-	-	-	-	-	-	-
255.222	8.61	0.086416	0.033574	9-Decenoylcholine	C15H30NO2	256.228	-	HMDB13206	HMDB	7.50351
1174.82	11.92	0.064904	0.033574	-	-	-	-	-	-	-
387.215	6.74	0.054723	0.033587	11beta,21-Dihydroxypregn-4-ene-3,20-dione 21-acetate;Corticosterone 21-acetate	C23H32O5	388.225	C14675	-	MMCD	6.76029
				(E)-(2R,3R,4S,5R)-3,4,5-TRIHYDROXY-2-METHOXY-8,8-DIMETHYL-NON-6-ENOIC ACID ((3S,6R)-6-HYDROXY-2-OXO-AZEPAN-3-YL)-AMIDE	C18H32N2O7	388.221	-	-	MMCD	3.616
				PANTOTHENYL-AMINOETHANOL-ACETATE PIVALIC ACID	C18H32N2O7	388.221	-	-	MMCD	3.616
				11alpha,17beta-dihydroxyandrost-4-en-3-one diacetate;11alpha-Hydroxytestosterone diacetate	C23H32O5	388.225	C15372	-	MMCD	6.76029
				6beta,17beta-Dihydroxyandrost-4-en-3-one diacetate;6beta-Hydroxytestosterone diacetate	C23H32O5	388.225	C15284	-	MMCD	6.76029
				17-phenyl-trinor-PGF2alpha	C23H32O5	388.225	-	-	LIPIDMaps	6.83889
				cannogenin	C23H32O5	388.225	-	-	LIPIDMaps	6.83889
756.851	11.98	0.063348	0.033593	-	-	-	-	-	-	-
501.282	6.38	0.042129	0.033601	-	-	-	-	-	-	-
890.864	11.93	0.0527	0.033628	-	-	-	-	-	-	-
836.874	11.91	0.057068	0.033664	-	-	-	-	-	-	-
137.021	3.39	0.05844	0.033666	-	-	-	-	-	-	-
696.566	0.51	0.058462	0.033682	-	-	-	-	-	-	-
250.994	12.21	0.058423	0.033687	-	-	-	-	-	-	-
613.398	8.64	0.093643	0.033694	Kurilensoside E	C33H58O10	614.403	-	-	LIPIDMaps	3.37758
				Antibiotic X 14889C	C33H58O10	614.403	-	HMDB33335	HMDB	3.37758
				Evasterioside D	C33H58O10	614.403	-	-	LIPIDMaps	3.37758
158.846	0.55	0.069118	0.033718	-	-	-	-	-	-	-
479.292	6.86	0.035547	0.033718	Emetine	C29H40N2O4	480.299	C09421	-	MMCD	1.58847
863.529	0.51	0.058256	0.033749	-	-	-	-	-	-	-
146.938	12.77	0.092088	0.033776	-	-	-	-	-	-	-
1022.84	11.9	0.062057	0.033822	-	-	-	-	-	-	-
776.889	11.87	0.058619	0.03384	-	-	-	-	-	-	-
112.985	0.49	0.057281	0.033892	TRIFLUOROACETYL GROUP	C2HF3O2	113.993	-	-	MMCD	1.67322
				trifluoroacetic acid	C2HF3O2	113.993	-	HMDB14118	HMDB	1.67322
636.843	12	0.055869	0.033965	-	-	-	-	-	-	-
469.933	11.98	0.058197	0.034028	-	-	-	-	-	-	-
600.863	12.04	0.05875	0.034056	-	-	-	-	-	-	-
946.86	11.92	0.055564	0.034096	-	-	-	-	-	-	-
929.846	11.9	0.056496	0.034107	TG(15:1(9Z)/20:0/22:0)[iso6]	C60H114O6	930.861	-	-	LIPIDMaps	9.37629
				TG(16:0/19:0/22:1(11Z))[iso6]	C60H114O6	930.861	-	-	LIPIDMaps	9.37629
				TG(16:0/19:1(9Z)/22:0)[iso6]	C60H114O6	930.861	-	-	LIPIDMaps	9.37629
				TG(17:0/18:0/22:1(11Z))[iso6]	C60H114O6	930.861	-	-	LIPIDMaps	9.37629
				TG(17:0/19:1(9Z)/21:0)[iso6]	C60H114O6	930.861	-	-	LIPIDMaps	9.37629
				TG(14:0/21:0/22:1(11Z))[iso6]	C60H114O6	930.861	-	-	LIPIDMaps	9.37629
				TG(14:1(9Z)/21:0/22:0)[iso6]	C60H114O6	930.861	-	-	LIPIDMaps	9.37629
				TG(15:0/20:0/22:1(11Z))[iso6]	C60H114O6	930.861	-	-	LIPIDMaps	9.37629
				TG(15:0/20:1(11Z)/22:0)[iso6]	C60H114O6	930.861	-	-	LIPIDMaps	9.37629
1168.86	11.92	0.059221	0.034126	-	-	-	-	-	-	-
160.843	0.56	0.063817	0.03413	-	-	-	-	-	-	-
967.615	8.09	0.05879	0.034132	-	-	-	-	-	-	-
369.228	3.94	0.08184	0.034134	20-hydroxy-PGF2alpha;20-Hydroxy-PGF2a	C20H34O6	370.236	-	HMDB04049	LIPIDMaps;HMDB	2.06069
				19R-hydroxy-PGF2alpha	C20H34O6	370.236	-	-	LIPIDMaps	1.97826
				19R-hydroxy-PGE1	C20H34O6	370.236	-	-	LIPIDMaps	1.97826
				10,11-dihydro-20-dihydroxy-LTB4	C20H34O6	370.236	-	HMDB12502	LIPIDMaps;HMDB	2.06069
				Prostaglandin G1	C20H34O6	370.236	-	HMDB13039	HMDB	2.06069
				Thromboxane B2	C20H34O6	370.236	C05963	HMDB03252	MMCD	2.06069
				20-hydroxy-PGF2a	C20H34O6	370.236	-	HMDB04049	MMCD	2.06069
				6-Keto-prostaglandin F1alpha;6-Keto-prostaglandin F1a;6-Keto-PGF1alpha;6-Keto-PGF1a	C20H34O6	370.236	C05961	HMDB02886	MMCD	2.06069
				6-keto-PGF1alpha;6-Keto-prostaglandin F1a	C20H34O6	370.236	C05961	HMDB02886	LIPIDMaps;HMDB	2.06069
				TXB2;Thromboxane B2	C20H34O6	370.236	C05963	HMDB03252	LIPIDMaps;HMDB	2.06069
670.871	12.02	0.06712	0.034144	-	-	-	-	-	-	-
923.843	11.93	0.055935	0.034195	-	-	-	-	-	-	-
930.852	11.93	0.058879	0.034206	-	-	-	-	-	-	-
838.582	9.88	0.074914	0.034215	-	-	-	-	-	-	-
385.19	9.21	0.068589	0.034239	6,9-Dihydroxy-4,7-megastigmadien-3-one; (6x,7E,9x)-form, 9-O-b-D-Glucopyranoside	C19H30O8	386.194	-	HMDB29772	HMDB	9.08746
				Citroside A	C19H30O8	386.194	-	HMDB30370	HMDB	9.08746
				12-hydroxyjasmonic acid 12-O-beta-D-glucoside	C19H30O8	386.194	-	-	LIPIDMaps	9.00843
820.577	10.01	0.044616	0.03424	-	-	-	-	-	-	-
1116.84	11.89	0.061493	0.034254	-	-	-	-	-	-	-
130.087	2.63	0.062776	0.034261	D-Leucine;L-Leucine;-	C6H13NO2	131.095	C00123;-	HMDB13773;HMDB00687;-	HMDB;LIPIDMaps	2.67709
				L-Norleucine	C6H13NO2	131.095	C01933	HMDB01645	LIPIDMaps;HMDB	2.67709
				Aminocaproic acid	C6H13NO2	131.095	C02378	HMDB01901	LIPIDMaps;HMDB	2.67709
				Beta-Leucine	C6H13NO2	131.095	C02486	HMDB03640	HMDB	2.67709
				L-Norleucine;L-Aminohexanoic acid;L-Aminohexanoate;L-2-Aminohexanoic acid;L-2-Aminohexanoate;(S)-2-Aminohexanoic acid	C6H13NO2	131.095	C01933	HMDB01645	MMCD	2.67709
				(3R)-beta-Leucine;(3R)-beta-2-Amino-4-methylvaleric acid;L-beta-Leucine	C6H13NO2	131.095	C02486	HMDB03640	MMCD	2.67709
				D-Isoleucine;(R)-2-Amino-(S)-3-methylvaleric acid	C6H13NO2	131.095	C06418	-	MMCD	2.67709
				beta-Alaninebetaine;Trimethylalanine	C6H13NO2	131.095	C08263	-	MMCD	2.67709
				D-NORLEUCINE	C6H13NO2	131.095	-	-	MMCD	2.67709
				L-Isoleucine;2-Amino-3-methylvaleric acid	C6H13NO2	131.095	C00407	HMDB00172	MMCD	2.67709
				N-METHYLVALINE	C6H13NO2	131.095	-	-	MMCD	2.67709
				L-Leucine;2-Amino-4-methylvaleric acid;(2S)-alpha-2-Amino-4-methylvaleric acid;(2S)-alpha-Leucine	C6H13NO2	131.095	C00123	HMDB00687	MMCD	2.67709
				4-AMINO HEXANOIC ACID	C6H13NO2	131.095	-	-	MMCD	2.67709
				Alloisoleucine	C6H13NO2	131.095	-	HMDB00557	MMCD	2.67709
				T-BUTYL GLYCINE	C6H13NO2	131.095	-	-	MMCD	2.67709
				ISO-ISOLEUCINE	C6H13NO2	131.095	-	-	MMCD	2.67709
				1-nitrohexane	C6H13NO2	131.095	-	-	MMCD	2.67709
				6-Aminohexanoate;6-Aminohexanoic acid;Epsilcapramine;6-Aminocaproic acid	C6H13NO2	131.095	C02378	HMDB01901HMDB02002	MMCD	2.67709
				D-Leucine;D-2-Amino-4-methylvaleric acid	C6H13NO2	131.095	C01570	-	MMCD	2.67709
				L-Alloisoleucine;L-Isoleucine;(±)-erythro-Isoleucine;-	C6H13NO2	131.095	C00407;C16434	HMDB00557;HMDB00172;HMDB33923;-	HMDB;LIPIDMaps	2.67709
1066.85	11.93	0.060988	0.034284	-	-	-	-	-	-	-
313.238	6.53	0.16413	0.034333	12-HpOME(10E)	C18H34O4	314.246	-	-	LIPIDMaps	1.35959
				6-HpOME(7E)	C18H34O4	314.246	-	-	LIPIDMaps	1.35959
				9-HpOME	C18H34O4	314.246	-	-	LIPIDMaps	1.35959
				9,13-DiHOME(10)	C18H34O4	314.246	-	-	LIPIDMaps	1.35959
				9,13-DiHOME(11)	C18H34O4	314.246	-	-	LIPIDMaps	1.35959
				Dibutyl decanedioate	C18H34O4	314.246	-	HMDB41220	LIPIDMaps	1.35959
				11-HpOME;11R-HpOME	C18H34O4	314.246	-	-	LIPIDMaps	1.35959
				13S-HpOME(11E);13R-HpOME(11E)	C18H34O4	314.246	-	-	LIPIDMaps	1.35959
				12S-HpOME(13E);12R-HpOME(13E);12R-HpOME(13Z);12S-HpOME(13Z)	C18H34O4	314.246	-	-	LIPIDMaps	1.35959
				14S-HpOME(12E);14R-HpOME(12E)	C18H34O4	314.246	-	-	LIPIDMaps	1.35959
				10R-HpOME(11Z)	C18H34O4	314.246	-	-	LIPIDMaps	1.35959
				7-HpOME(5E)	C18H34O4	314.246	-	-	LIPIDMaps	1.35959
				8-HpOME(6E)	C18H34O4	314.246	-	-	LIPIDMaps	1.35959
				9-HpOME(7E)	C18H34O4	314.246	-	-	LIPIDMaps	1.35959
				11-HpOME(9Z)	C18H34O4	314.246	-	-	LIPIDMaps	1.35959
571.913	11.87	0.062698	0.034348	-	-	-	-	-	-	-
126.94	0.61	0.078754	0.034422	-	-	-	-	-	-	-
283.265	9.22	0.059848	0.034426	lambda isostearic acid	C18H36O2	284.272	-	-	LIPIDMaps	2.25443
				neostearic acid	C18H36O2	284.272	-	-	LIPIDMaps	2.25443
				14-Methylheptadecanoic acid	C18H36O2	284.272	-	-	LIPIDMaps	2.25443
				(+)-Isostearic acid;16-Methylheptadecanoic acid	C18H36O2	284.272	-	HMDB31066	LIPIDMaps;HMDB	2.14707
				Octadecanoic acid;Stearate;Stearic acid	C18H36O2	284.272	C01530	HMDB00827	MMCD	2.14707
				Stearic acid	C18H36O2	284.272	C01530	HMDB00827	LIPIDMaps;HMDB	2.14707
				Ethyl hexadecanoate	C18H36O2	284.272	-	HMDB29811	LIPIDMaps;HMDB	2.14707
103.976	12.19	0.059117	0.034439	-	-	-	-	-	-	-
255.875	1.01	0.052371	0.03444	-	-	-	-	-	-	-
209.152	4.89	0.048683	0.034442	Altretamine	C9H18N6	210.159	-	HMDB14631	HMDB	1.81515
749.53	9.9	0.047953	0.034456	PG(21:0/13:0)	C40H79O10P	750.541	-	-	LIPIDMaps	4.39136
				PG(20:0/14:0)	C40H79O10P	750.541	-	-	LIPIDMaps	4.39136
				PG(19:0/15:0)	C40H79O10P	750.541	-	-	LIPIDMaps	4.39136
				PG(18:0/16:0)	C40H79O10P	750.541	-	HMDB10600	LIPIDMaps;HMDB	4.39136
				PG(22:0/12:0)	C40H79O10P	750.541	-	-	LIPIDMaps	4.39136
748.528	9.9	0.04892	0.034491	PE(P-16:0/22:5(4Z,7Z,10Z,13Z,16Z))	C43H76NO7P	749.536	-	HMDB11359	HMDB	0.895737
				PE(O-16:0/22:6(4Z,7Z,10Z,13Z,16Z,19Z))	C43H76NO7P	749.536	-	-	LIPIDMaps	0.814306
				PE(20:4(5Z,8Z,11Z,14Z)/P-18:1(9Z))	C43H76NO7P	749.536	C00350	HMDB09414	HMDB	0.895737
				PE(20:4(8Z,11Z,14Z,17Z)/P-18:1(11Z))	C43H76NO7P	749.536	C00350	HMDB09446	HMDB	0.895737
				PE(20:4(8Z,11Z,14Z,17Z)/P-18:1(9Z))	C43H76NO7P	749.536	C00350	HMDB09447	HMDB	0.895737
				PE(20:5(5Z,8Z,11Z,14Z,17Z)/P-18:0)	C43H76NO7P	749.536	C00350	HMDB09478	HMDB	0.895737
				PE(22:5(4Z,7Z,10Z,13Z,16Z)/P-16:0)	C43H76NO7P	749.536	C00350	HMDB09642	HMDB	0.895737
				PE(22:5(7Z,10Z,13Z,16Z,19Z)/P-16:0)	C43H76NO7P	749.536	C00350	HMDB09675	HMDB	0.895737
169.087	4.37	0.070715	0.03454	1,4-Ipomeadiol	C9H14O3	170.094	-	HMDB30471	HMDB	0.717663
				Furfural diethyl acetal	C9H14O3	170.094	C14280	-	MMCD	0.717663
				HISTIDINE-METHYL-ESTER	C7H12N3O2+	170.093	-	-	MMCD	7.17668
709.899	11.87	0.059709	0.034574	-	-	-	-	-	-	-
976.845	11.95	0.055126	0.034608	-	-	-	-	-	-	-
559.118	5.77	0.060096	0.034618	methylesterified 1,4-alpha-D-galacturonosyl;methylesterified homogalacturonan	C19H28O19	560.122	-	-	MMCD	4.57664
334.804	0.5	0.068977	0.034633	-	-	-	-	-	-	-
340.939	9.5	0.062972	0.034647	-	-	-	-	-	-	-
792.9	11.91	0.059881	0.034667	-	-	-	-	-	-	-
731.845	12	0.054922	0.034671	-	-	-	-	-	-	-
892.848	11.95	0.061491	0.03468	-	-	-	-	-	-	-
382.748	0.5	0.0655	0.034721	-	-	-	-	-	-	-
599.521	10.07	0.059335	0.034759	-	-	-	-	-	-	-
1184.83	11.9	0.061207	0.0348	-	-	-	-	-	-	-
938.861	11.93	0.068376	0.034811	-	-	-	-	-	-	-
845.877	11.89	0.058666	0.034823	-	-	-	-	-	-	-
173.872	12.78	0.054984	0.034859	-	-	-	-	-	-	-
241.181	6.47	0.11021	0.034885	4-keto myristic acid	C14H26O3	242.188	-	-	LIPIDMaps	0.126008
				10-keto myristic acid	C14H26O3	242.188	-	-	LIPIDMaps	0.126008
				13-keto myristic acid	C14H26O3	242.188	-	-	LIPIDMaps	0.126008
				6-Ketomyristic acid	C14H26O3	242.188	-	HMDB30982	LIPIDMaps;HMDB	0.126008
				L-Menthyl (R,S)-3-hydroxybutyrate	C14H26O3	242.188	-	HMDB32370	HMDB	0.126008
				3-Oxotetradecanoic acid	C14H26O3	242.188	-	HMDB10730	LIPIDMaps;HMDB	0.126008
869.531	10.42	0.063832	0.034897	PG(22:4(7Z,10Z,13Z,16Z)/22:6(4Z,7Z,10Z,13Z,16Z,19Z))	C50H79O10P	870.541	-	-	LIPIDMaps	2.87458
				PG(22:6(4Z,7Z,10Z,13Z,16Z,19Z)/22:4(7Z,10Z,13Z,16Z))	C50H79O10P	870.541	-	-	LIPIDMaps	2.87458
912.865	11.88	0.057935	0.035001	-	-	-	-	-	-	-
135.901	12.76	0.05264	0.035002	-	-	-	-	-	-	-
248.944	0.39	0.064217	0.035062	2-Iodo-6-methoxyphenol	C7H7IO2	249.949	C12251	-	MMCD	9.27923
650.61	0.51	0.06621	0.035073	-	-	-	-	-	-	-
424.749	0.48	0.071203	0.035075	-	-	-	-	-	-	-
161.848	12.37	0.049453	0.035076	-	-	-	-	-	-	-
708.902	11.87	0.058083	0.035097	-	-	-	-	-	-	-
1008.85	11.95	0.059232	0.03513	-	-	-	-	-	-	-
179.859	11.4	0.057658	0.035184	-	-	-	-	-	-	-
692.551	0.52	0.05815	0.03521	-	-	-	-	-	-	-
193.087	4.81	0.061315	0.035286	2,5-Dimethoxy-4-(2-propenyl)phenol	C11H14O3	194.094	-	HMDB31984	HMDB	1.10061
				Butylparaben	C11H14O3	194.094	-	HMDB32575	HMDB	1.10061
				Zingerone	C11H14O3	194.094	C17497	HMDB32590	HMDB	1.10061
				Ethyl 4-methylphenoxyacetate	C11H14O3	194.094	-	HMDB34206	HMDB	1.10061
				Butyl parahydroxybenzoate;Butylparaben	C11H14O3	194.094	C12866	-	MMCD	1.10061
				(R)-3-Hydroxy-5-phenylpentanoic acid	C11H14O3	194.094	-	HMDB31517	HMDB	1.10061
168.837	12.73	0.052017	0.0353	-	-	-	-	-	-	-
527.351	6.92	0.083398	0.035329	-	-	-	-	-	-	-
544.849	12.09	0.057886	0.035344	-	-	-	-	-	-	-
818.871	11.89	0.059696	0.035363	-	-	-	-	-	-	-
580.867	11.94	0.055488	0.035411	-	-	-	-	-	-	-
516.12	5.5	0.067879	0.035459	-	-	-	-	-	-	-
815.538	9.89	0.070576	0.035461	-	C47H76O11	816.539	-	-	LIPIDMaps	7.9981
893.521	0.5	0.055722	0.035497	PI(17:1(9Z)/22:6(4Z,7Z,10Z,13Z,16Z,19Z))	C48H79O13P	894.526	-	-	LIPIDMaps	2.31988
				PI(22:6(4Z,7Z,10Z,13Z,16Z,19Z)/17:1(9Z))	C48H79O13P	894.526	-	-	LIPIDMaps	2.31988
505.931	11.86	0.052614	0.035534	-	-	-	-	-	-	-
162.997	12.24	0.056159	0.035552	-	-	-	-	-	-	-
542.652	0.5	0.069918	0.035566	-	-	-	-	-	-	-
954.851	11.89	0.056179	0.035581	-	-	-	-	-	-	-
1144.29	0.5	0.05841	0.035582	-	-	-	-	-	-	-
373.214	8.5	0.14141	0.03559	-	-	-	-	-	-	-
502.857	12.72	0.055038	0.035639	-	-	-	-	-	-	-
431.182	5.59	0.067054	0.035704	-	-	-	-	-	-	-
430.738	0.5	0.056167	0.035811	-	-	-	-	-	-	-
652.593	0.51	0.071923	0.035822	-	-	-	-	-	-	-
476.853	12.1	0.051826	0.03584	-	-	-	-	-	-	-
913.863	11.89	0.063421	0.035927	-	-	-	-	-	-	-
1082.85	11.93	0.053644	0.035931	-	-	-	-	-	-	-
697.436	8.09	0.058215	0.035938	-	-	-	-	-	-	-
766.629	0.51	0.067464	0.035946	-	-	-	-	-	-	-
993.445	0.51	0.072067	0.035984	PIP2(18:0/16:2(9Z,12Z))	C43H81O19P3	994.458	C00626	HMDB10061	HMDB	6.26028
				PIP2(18:1(11Z)/16:1(9Z))	C43H81O19P3	994.458	C00626	HMDB10073	HMDB	6.26028
				PIP2(18:1(9Z)/16:1(9Z))	C43H81O19P3	994.458	C00626	HMDB10086	HMDB	6.26028
				PIP2(18:2(9Z,12Z)/16:0)	C43H81O19P3	994.458	C00626	HMDB10098	HMDB	6.26028
				PIP2(16:0/18:2(9Z,12Z))	C43H81O19P3	994.458	C00626	HMDB10038	HMDB	6.26028
				PIP2(16:1(9Z)/18:1(11Z))	C43H81O19P3	994.458	C00626	HMDB10054	HMDB	6.26028
				PIP2(16:1(9Z)/18:1(9Z))	C43H81O19P3	994.458	C00626	HMDB10055	HMDB	6.26028
				PIP2(16:2(9Z,12Z)/18:0)	C43H81O19P3	994.458	C00626	HMDB10057	HMDB	6.26028
263.061	2.84	0.067019	0.036001	Ozagrel hydrochloride	C13H13ClN2O2	264.067	C13144	-	MMCD	7.1652
				Sulfamerazine	C11H12N4O2S	264.068	-	HMDB15521	HMDB	1.3868
936.858	11.96	0.055385	0.036006	-	-	-	-	-	-	-
353.859	12.81	0.047275	0.036046	-	-	-	-	-	-	-
170.833	12.71	0.058745	0.036091	-	-	-	-	-	-	-
432.185	5.59	0.068344	0.036216	-	-	-	-	-	-	-
585.335	9.85	0.077354	0.036223	-	-	-	-	-	-	-
823.532	9.66	0.035412	0.036285	PI(19:0/14:0)	C42H81O13P	824.542	-	-	LIPIDMaps	3.10897
				PI(16:0/17:0)	C42H81O13P	824.542	-	-	LIPIDMaps	3.10897
				PI(15:0/18:0)	C42H81O13P	824.542	-	-	LIPIDMaps	3.10897
				PI(13:0/20:0)	C42H81O13P	824.542	-	-	LIPIDMaps	3.10897
				PI(12:0/21:0)	C42H81O13P	824.542	-	-	LIPIDMaps	3.10897
				PI(14:0/19:0)	C42H81O13P	824.542	-	-	LIPIDMaps	3.10897
				PI(17:0/16:0)	C42H81O13P	824.542	-	-	LIPIDMaps	3.10897
				PI(18:0/15:0)	C42H81O13P	824.542	-	-	LIPIDMaps	3.10897
				PI(21:0/12:0)	C42H81O13P	824.542	-	-	LIPIDMaps	3.10897
				PI(20:0/13:0)	C42H81O13P	824.542	-	-	LIPIDMaps	3.10897
861.544	9.94	0.09752	0.036344	PI(17:1(9Z)/19:1(9Z))	C45H83O13P	862.557	-	-	LIPIDMaps	6.22694
				PI(17:2(9Z,12Z)/19:0)	C45H83O13P	862.557	-	-	LIPIDMaps	6.22694
				PI(16:0/20:2(11Z,14Z))	C45H83O13P	862.557	C00626	HMDB09786	LIPIDMaps;HMDB	6.22694
				PI(18:0/18:2(9Z,12Z))	C45H83O13P	862.557	C00626	HMDB09809	LIPIDMaps;HMDB	6.22694
				PI(18:1(11Z)/18:1(11Z))	C45H83O13P	862.557	C00626	HMDB09824	HMDB	6.22694
370.23	3.93	0.087486	0.036401	-	-	-	-	-	-	-
866.509	9.95	0.089289	0.036406	-	-	-	-	-	-	-
700.889	11.9	0.05993	0.036445	-	-	-	-	-	-	-
609.556	10.08	0.057998	0.036474	15:0 Cholesteryl ester	C42H74O2	610.569	-	-	LIPIDMaps	8.59694
819.584	10	0.058995	0.036479	-	-	-	-	-	-	-
765.534	9.9	0.046716	0.036535	-	-	-	-	-	-	-
714.331	8.14	0.090674	0.036539	-	-	-	-	-	-	-
526.349	6.92	0.083063	0.036552	Daphniphylline	C32H49NO5	527.361	-	HMDB30291	HMDB	8.79601
68.9958	0.55	0.056253	0.036565	TRIFLUOROMETHANE	CHF3	70.003	-	-	MMCD	0.544933
468.697	0.53	0.039903	0.036568	-	-	-	-	-	-	-
438.115	5.21	0.089162	0.036587	-	-	-	-	-	-	-
1048.84	11.89	0.057374	0.036605	-	-	-	-	-	-	-
1049.43	0.5	0.058962	0.036615	-	-	-	-	-	-	-
773.531	9.82	0.040085	0.036648	PG(18:1(9Z)/18:1(11Z))	C42H79O10P	774.541	-	HMDB10633	HMDB	3.62488
				PG(18:1(9E)/18:1(9E));PG(18:1(9Z)/18:1(9Z))	C42H79O10P	774.541	-	HMDB10634	LIPIDMaps;HMDB	3.62488
				PG(18:2(9Z,12Z)/18:0)	C42H79O10P	774.541	-	HMDB10647	LIPIDMaps;HMDB	3.62488
				PG(18:0/18:2(9Z,12Z))	C42H79O10P	774.541	-	HMDB10605	LIPIDMaps;HMDB	3.62488
				PG(18:1(11Z)/18:1(11Z))	C42H79O10P	774.541	-	HMDB10618	HMDB	3.62488
				PG(18:1(11Z)/18:1(9Z))	C42H79O10P	774.541	-	HMDB10619	HMDB	3.62488
275.898	12.69	0.056169	0.036656	-	-	-	-	-	-	-
500.858	12.03	0.053162	0.036661	-	-	-	-	-	-	-
439.205	8.12	0.060095	0.036679	6-(4-AMINO-4-HYDROXY-2-OXO-3,4-DIHYDRO-2H-PYRIMIDIN-1-YL)-3-[3-AMINO-5-(N-METHYL-GUANIDINO)-PENT ANOYLAMINO]-3,6-DIHYDRO-2H-PYRAN-2-CARBOXYLIC ACID	C17H28N8O6	440.213	-	-	MMCD	2.35703
232.885	0.62	0.077779	0.036681	-	-	-	-	-	-	-
1098.84	11.92	0.054496	0.03685	-	-	-	-	-	-	-
253.144	4.9	0.058545	0.036942	-	-	-	-	-	-	-
694.562	0.51	0.062496	0.037018	-	-	-	-	-	-	-
741.528	9.91	0.042404	0.037035	-	-	-	-	-	-	-
566.899	11.94	0.060319	0.037053	-	-	-	-	-	-	-
240.825	10.48	0.06152	0.037064	-	-	-	-	-	-	-
174.87	1.23	0.056058	0.037357	-	-	-	-	-	-	-
521.871	0.4	0.064333	0.037396	-	-	-	-	-	-	-
610.56	10.08	0.057565	0.037437	-	-	-	-	-	-	-
772.841	11.99	0.055944	0.037489	-	-	-	-	-	-	-
341.27	7.48	0.053562	0.037496	Eicosanedioic acid	C20H38O4	342.277	-	-	LIPIDMaps	0.713284
				PGF1a alcohol	C20H38O4	342.277	-	-	LIPIDMaps	0.713284
1014.86	11.92	0.059674	0.037517	-	-	-	-	-	-	-
734.504	9.75	0.039272	0.037589	PS(15:0/17:0)	C38H74NO10P	735.505	-	-	LIPIDMaps	8.38139
				PS(13:0/19:0)	C38H74NO10P	735.505	-	-	LIPIDMaps	8.38139
				PS(12:0/20:0)	C38H74NO10P	735.505	-	-	LIPIDMaps	8.38139
				PS(18:0/14:0)	C38H74NO10P	735.505	-	HMDB12374	LIPIDMaps;HMDB	8.38139
				Dipalmitoylphosphatidylserine	C38H74NO10P	735.505	-	HMDB00614	MMCD	8.38139
				PS(16:0/16:0)	C38H74NO10P	735.505	C02737	HMDB00614	LIPIDMaps;HMDB	8.38139
				PS(14:0/18:0)	C38H74NO10P	735.505	-	HMDB12334	LIPIDMaps;HMDB	8.38139
				PS(20:0/12:0)	C38H74NO10P	735.505	-	-	LIPIDMaps	8.38139
				PS(19:0/13:0)	C38H74NO10P	735.505	-	-	LIPIDMaps	8.38139
				PS(17:0/15:0)	C38H74NO10P	735.505	-	-	LIPIDMaps	8.38139
190.895	0.51	0.080872	0.037661	-	-	-	-	-	-	-
573.926	11.86	0.059368	0.037664	-	-	-	-	-	-	-
238.914	0.39	0.058298	0.037677	-	-	-	-	-	-	-
721.499	11.52	0.064363	0.037712	PG(13:0/19:0)	C38H75O10P	722.51	-	-	LIPIDMaps	4.64621
				PG(12:0/20:0)	C38H75O10P	722.51	-	-	LIPIDMaps	4.64621
				16:0-16:0-PG	C38H75O10P	722.51	-	-	MMCD	4.56174
				1,2-DIPALMITOYL-PHOSPHATIDYL-GLYCEROLE	C38H75O10P	722.51	-	-	MMCD	4.56174
				PG(16:0/16:0)	C38H75O10P	722.51	-	HMDB10570	LIPIDMaps;HMDB	4.56174
				PG(18:0/14:0)	C38H75O10P	722.51	-	-	LIPIDMaps	4.64621
				PG(20:0/12:0)	C38H75O10P	722.51	-	-	LIPIDMaps	4.64621
				PG(19:0/13:0)	C38H75O10P	722.51	-	-	LIPIDMaps	4.64621
				PG(17:0/15:0)	C38H75O10P	722.51	-	-	LIPIDMaps	4.64621
				PG(15:0/17:0)	C38H75O10P	722.51	-	-	LIPIDMaps	4.64621
				PG(14:0/18:0)	C38H75O10P	722.51	-	-	LIPIDMaps	4.64621
961.459	0.51	0.065751	0.037723	-	-	-	-	-	-	-
330.778	5.8	0.071683	0.03775	-	-	-	-	-	-	-
274.886	8.96	0.045997	0.037754	-	-	-	-	-	-	-
902.842	11.9	0.057582	0.037772	-	-	-	-	-	-	-
411.214	10.25	0.085975	0.037891	Austalide K	C25H32O5	412.225	-	HMDB30157	HMDB	9.47601
				3beta,21-Dihydroxy-pregna-5,7,9(11)-trien-20-one diacetate	C25H32O5	412.225	C14924	-	MMCD	9.47601
683.314	8.11	0.041438	0.037964	Evasterioside B	C32H53NaO12S	684.316	-	-	LIPIDMaps	8.82996
169.864	12.28	0.055226	0.037983	-	-	-	-	-	-	-
447.124	5.5	0.066981	0.038002	-	-	-	-	-	-	-
532.696	0.47	0.05973	0.038005	-	-	-	-	-	-	-
1046.85	11.95	0.054173	0.038012	-	-	-	-	-	-	-
243.196	6.99	0.14294	0.038065	omega-hydroxy myristic acid	C14H28O3	244.204	-	-	LIPIDMaps	4.18642
				2S-Hydroxytetradecanoic acid;2S-Hydroxytetradecanoate	C14H28O3	244.204	C13790	-	MMCD	4.37387
				3-HYDROXY-TETRADECANOIC ACID	C14H28O3	244.204	-	-	MMCD	4.37387
				2-Hydroxymyristic acid	C14H28O3	244.204	-	HMDB02261	MMCD	4.37387
				alpha-hydroxy myristic acid;2-Hydroxymyristic acid	C14H28O3	244.204	-	HMDB02261	LIPIDMaps;HMDB	4.37387
				(R)-3-Hydroxy-tetradecanoic acid	C14H28O3	244.204	-	HMDB10731	LIPIDMaps;HMDB	4.37387
				3-(L-Menthoxy)-2-methylpropane-1,2-diol	C14H28O3	244.204	-	HMDB32417	HMDB	4.37387
380.773	0.51	0.064921	0.038135	-	-	-	-	-	-	-
370.831	0.51	0.062811	0.038181	-	-	-	-	-	-	-
276.167	6.07	0.05639	0.03821	-	-	-	-	-	-	-
978.848	11.95	0.057661	0.038327	-	-	-	-	-	-	-
246.823	10.49	0.059962	0.038328	-	-	-	-	-	-	-
779.564	10	0.049817	0.038365	18:1-18:2-MGDG	C45H80O10	780.575	-	-	MMCD	4.30059
				18:0-18:3-MGDG	C45H80O10	780.575	-	-	MMCD	4.30059
				PA(20:0/22:4(7Z,10Z,13Z,16Z))	C45H81O8P	780.567	-	-	LIPIDMaps	6.25547
				PA(20:2(11Z,14Z)/22:2(13Z,16Z))	C45H81O8P	780.567	-	-	LIPIDMaps	6.25547
				PA(20:3(8Z,11Z,14Z)/22:1(11Z))	C45H81O8P	780.567	-	-	LIPIDMaps	6.25547
				PA(20:4(5Z,8Z,11Z,14Z)/22:0)	C45H81O8P	780.567	-	-	LIPIDMaps	6.25547
				PA(22:0/20:4(5Z,8Z,11Z,14Z))	C45H81O8P	780.567	-	-	LIPIDMaps	6.25547
				PA(22:1(11Z)/20:3(8Z,11Z,14Z))	C45H81O8P	780.567	-	-	LIPIDMaps	6.25547
				PA(22:2(13Z,16Z)/20:2(11Z,14Z))	C45H81O8P	780.567	-	-	LIPIDMaps	6.25547
				PA(22:4(7Z,10Z,13Z,16Z)/20:0)	C45H81O8P	780.567	-	-	LIPIDMaps	6.25547
				Siphonaxanthin ester/ Siphonaxanthin dodecenoate/ (Siphonein)	C52H76O5	780.569	-	-	LIPIDMaps	3.20592
790.555	9.94	0.052731	0.038587	PS(20:0/16:0)	C42H82NO10P	791.568	-	-	LIPIDMaps	7.24803
				PS(15:0/21:0)	C42H82NO10P	791.568	-	-	LIPIDMaps	7.24803
				PS(14:0/22:0)	C42H82NO10P	791.568	-	-	LIPIDMaps	7.24803
				PS(18:0/18:0)	C42H82NO10P	791.568	-	HMDB12378	LIPIDMaps;HMDB	7.24803
				PS(16:0/20:0)	C42H82NO10P	791.568	-	-	LIPIDMaps	7.24803
				PS(17:0/19:0)	C42H82NO10P	791.568	-	-	LIPIDMaps	7.24803
				PS(19:0/17:0)	C42H82NO10P	791.568	-	-	LIPIDMaps	7.24803
				PS(21:0/15:0)	C42H82NO10P	791.568	-	-	LIPIDMaps	7.24803
				PS(22:0/14:0)	C42H82NO10P	791.568	-	-	LIPIDMaps	7.24803
840.842	11.98	0.065714	0.038596	-	-	-	-	-	-	-
877.524	0.51	0.056765	0.03864	-	-	-	-	-	-	-
413.194	5.84	0.07465	0.038667	Estra-1,3,5(10)-triene-3,6alpha,17beta-triol triacetate	C24H30O6	414.204	C15382	-	MMCD	7.8835
				Eplerenone	C24H30O6	414.204	C12512	HMDB14838	HMDB	7.8835
				Armillaripin	C24H30O6	414.204	-	HMDB30404	HMDB	7.8835
				Magnoshinin	C24H30O6	414.204	C10658	-	MMCD	7.8835
				Eplerenone	C24H30O6	414.204	C12512	-	MMCD	7.8835
				Estra-1,3,5(10)-triene-3,6beta,17beta-triol triacetate	C24H30O6	414.204	C15440	-	MMCD	7.8835
761.528	9.78	0.050587	0.038714	PG(15:1(9Z)/20:0)	C41H79O10P	762.541	-	-	LIPIDMaps	7.12372
				PG(16:0/19:1(9Z))	C41H79O10P	762.541	-	-	LIPIDMaps	7.12372
				PG(16:1(9Z)/19:0)	C41H79O10P	762.541	-	-	LIPIDMaps	7.12372
				PG(17:1(9Z)/18:0)	C41H79O10P	762.541	-	-	LIPIDMaps	7.12372
				PG(13:0/22:1(11Z))	C41H79O10P	762.541	-	-	LIPIDMaps	7.12372
				PG(14:1(9Z)/21:0)	C41H79O10P	762.541	-	-	LIPIDMaps	7.12372
				PG(15:0/20:1(11Z))	C41H79O10P	762.541	-	-	LIPIDMaps	7.12372
230.901	0.4	0.055885	0.038743	-	-	-	-	-	-	-
200.858	9.41	0.077833	0.038788	-	-	-	-	-	-	-
378.911	12.75	0.059664	0.038806	6-Oxo-2-hydroxy-7-(4'-chlorophenyl)-3,8,8-trichloroocta-2E,4E,7E-trienoate	C14H8Cl4O4	379.918	C06645	-	MMCD	2.0885
624.914	11.84	0.056352	0.03883	-	-	-	-	-	-	-
399.245	8.58	0.063751	0.038867	-	-	-	-	-	-	-
760.904	11.84	0.053468	0.038892	-	-	-	-	-	-	-
763.527	9.85	0.051112	0.039031	PA(19:1(9Z)/22:4(7Z,10Z,13Z,16Z))	C44H77O8P	764.536	-	-	LIPIDMaps	2.15549
				PA(20:5(5Z,8Z,11Z,14Z,17Z)/21:0)	C44H77O8P	764.536	-	-	LIPIDMaps	2.15549
				PA(21:0/20:5(5Z,8Z,11Z,14Z,17Z))	C44H77O8P	764.536	-	-	LIPIDMaps	2.15549
				PA(22:4(7Z,10Z,13Z,16Z)/19:1(9Z))	C44H77O8P	764.536	-	-	LIPIDMaps	2.15549
316.838	0.46	0.069348	0.039066	-	-	-	-	-	-	-
1059.4	0.5	0.059411	0.039088	-	-	-	-	-	-	-
742.527	0.52	0.058542	0.039103	-	-	-	-	-	-	-
245.822	10.47	0.061804	0.039116	-	-	-	-	-	-	-
422.747	0.48	0.079181	0.039136	-	-	-	-	-	-	-
788.54	9.84	0.045366	0.039164	PS(20:0/16:1(9Z))	C42H80NO10P	789.552	-	-	LIPIDMaps	5.64316
				PS(20:1(11Z)/16:0)	C42H80NO10P	789.552	-	-	LIPIDMaps	5.64316
				PS(21:0/15:1(9Z))	C42H80NO10P	789.552	-	-	LIPIDMaps	5.64316
				PS(17:0/19:1(9Z))	C42H80NO10P	789.552	-	-	LIPIDMaps	5.64316
				PS(17:1(9Z)/19:0)	C42H80NO10P	789.552	-	-	LIPIDMaps	5.64316
				PS(19:0/17:1(9Z))	C42H80NO10P	789.552	-	-	LIPIDMaps	5.64316
				PS(19:1(9Z)/17:0)	C42H80NO10P	789.552	-	-	LIPIDMaps	5.64316
413.18	7.51	0.15	0.039194	N-{2-[6-(2,4-DIAMINO-6-ETHYLPYRIMIDIN-5-YL)-2,2-DIMETHYL-3-OXO-2,3-DIHYDRO-4H-1,4-BENZOTHIAZIN-4-YL]ETHYL}ACETAMIDE	C20H26N6O2S	414.184	-	-	MMCD	9.06279
310.175	5.35	0.074272	0.039269	-	-	-	-	-	-	-
754.562	10.02	0.05954	0.039301	-	-	-	-	-	-	-
965.514	0.51	0.062125	0.039316	PIP(18:1(9Z)/20:3(8Z,11Z,14Z))	C47H84O16P2	966.523	C00626	HMDB09979	HMDB	1.83133
				PIP(18:2(9Z,12Z)/20:2(11Z,14Z))	C47H84O16P2	966.523	C00626	HMDB09990	HMDB	1.83133
				PIP(20:2(11Z,14Z)/18:2(9Z,12Z))	C47H84O16P2	966.523	C00626	HMDB10004	HMDB	1.83133
				PIP(18:0/20:4(8Z,11Z,14Z,17Z))	C47H84O16P2	966.523	C00626	HMDB09957	HMDB	1.83133
				PIP(18:1(11Z)/20:3(5Z,8Z,11Z))	C47H84O16P2	966.523	C00626	HMDB09965	HMDB	1.83133
				PIP(18:1(11Z)/20:3(8Z,11Z,14Z))	C47H84O16P2	966.523	C00626	HMDB09966	HMDB	1.83133
				PIP(18:1(9Z)/20:3(5Z,8Z,11Z))	C47H84O16P2	966.523	C00626	HMDB09978	HMDB	1.83133
536.342	12.34	0.077524	0.039398	-	-	-	-	-	-	-
332.022	3.33	0.065703	0.039456	-	-	-	-	-	-	-
558.119	5.78	0.057851	0.039514	Gadoteridol	C17H29GdN4O7	559.128	-	HMDB14735	HMDB	2.29239
637.585	10.12	0.056689	0.039515	-	-	-	-	-	-	-
658.875	11.94	0.058462	0.03952	-	-	-	-	-	-	-
532.869	12.05	0.058083	0.039612	-	-	-	-	-	-	-
319.228	6.75	0.054886	0.039723	17-Methylandrost-5-ene-3beta,11beta,17beta-triol	C20H32O3	320.235	C15041	-	MMCD	1.14357
				14,15-EET;(5Z,8Z,11Z)-14,15-Epoxyeicosa-5.8.11-trienoic acid;(5Z,8Z,11Z)-14,15-Epoxyicosa-5.8.11-trienoic acid	C20H32O3	320.235	C14771	HMDB04264	MMCD	1.14357
				14,15-Epoxy-5,8,11-eicosatrienoic acid;14R,15S-EpETrE;(+/-)14,15-EpETrE;14S,15R-EpETrE	C20H32O3	320.235	C14771;-	HMDB04264;HMDB02283;-	HMDB;LIPIDMaps	1.14357
				15S-HETE;15(S)-HETE;15R-HETE;-;15-HETE	C20H32O3	320.235	C04742;-	HMDB03876;-	LIPIDMaps;HMDB	1.14357
				11,12-EpETrE;11,12-Epoxyeicosatrienoic acid;(+/-)11,12-EpETrE;11S,12R-EpETrE;11R,12S-EpETrE	C20H32O3	320.235	C14770	HMDB10409;HMDB04673;-	HMDB;LIPIDMaps	1.14357
				5S-HETE;5-HETE;5R-HETE	C20H32O3	320.235	C04805	HMDB11134	LIPIDMaps;HMDB	1.14357
				19S-HETE;19(S)-HETE;19-HETE	C20H32O3	320.235	C14749;-	HMDB11136;-	LIPIDMaps;HMDB	1.14357
				10-HETE	C20H32O3	320.235	-	HMDB12508	LIPIDMaps;HMDB	1.14357
				13-HETE	C20H32O3	320.235	-	HMDB12567	LIPIDMaps;HMDB	1.14357
				17-HETE	C20H32O3	320.235	-	HMDB12598	LIPIDMaps;HMDB	1.14357
				5,6-EET;(8Z,11Z,14Z)-5,6-Epoxyeicosa-8,11,14-trienoic acid;(8Z,11Z,14Z)-5,6-Epoxyicosa-8,11,14-trienoic acid	C20H32O3	320.235	C14768	HMDB02190	MMCD	1.14357
				20-HETE;(5Z,8Z,11Z,14Z)-20-Hydroxyicosa-5,8,11,14-tetraenoic acid;20-Hydroxyeicosatetraenoic acid;20-Hydroxyicosatetraenoic acid;20-Hydroxy arachidonic acid	C20H32O3	320.235	C14748	HMDB03093	MMCD	1.14357
				8(S)-HETE;(5Z,9E,11Z,14Z)-(8S)-8-Hydroxyeicosa-5,9,11,14-tetraenoic acid;(5Z,9E,11Z,14Z)-(8S)-8-Hydroxyicosa-5,9,11,14-tetraenoic acid	C20H32O3	320.235	C14776	-	MMCD	1.14357
288.856	0.43	0.061845	0.039735	-	-	-	-	-	-	-
744.547	0.52	0.051299	0.039746	-	-	-	-	-	-	-
229.179	6.53	0.09014	0.039796	2-hydroxytridecanoate	C13H26O3	230.188	-	-	MMCD	6.16481
1090.84	11.9	0.057984	0.039905	-	-	-	-	-	-	-
725.912	11.91	0.055328	0.039926	-	-	-	-	-	-	-
494.255	6.5	0.052849	0.040191	PS(16:1(9Z)/0:0)	C22H42NO9P	495.26	-	-	LIPIDMaps	4.37497
1006.87	11.92	0.05689	0.040212	-	-	-	-	-	-	-
589.711	0.49	0.061247	0.040376	-	-	-	-	-	-	-
402.783	0.51	0.057326	0.040423	-	-	-	-	-	-	-
448.133	5.5	0.067089	0.040499	N-[(5-{2-[(6R)-2-AMINO-4-OXO-3,4,5,6,7,8-HEXAHYDROPYRIDO[2,3-D]PYRIMIDIN-6-YL]ETHYL}-2-THIENYL)CARBONYL]-L-GLUTAMIC ACID	C19H23N5O6S	449.137	-	-	MMCD	7.94982
752.869	12.01	0.061379	0.040542	-	-	-	-	-	-	-
215.165	6.06	0.077224	0.040604	12-hydroxy lauric acid;12-Hydroxydodecanoic acid	C12H24O3	216.173	C08317	HMDB02059	LIPIDMaps;HMDB	0.776448
				3-Hydroxydodecanoic acid	C12H24O3	216.173	-	HMDB00387	MMCD	0.776448
				12-Hydroxydodecanoic acid;omega-Hydroxydodecanoic acid	C12H24O3	216.173	C08317	HMDB02059	MMCD	0.776448
				(R)-3-Hydroxydodecanoic acid;3-Hydroxydodecanoic acid;beta-hydroxylauric acid;-	C12H24O3	216.173	-	HMDB10728;HMDB00387	HMDB;LIPIDMaps	0.776448
				2R-hydroxylauric acid;alpha-hydroxy lauric acid;2S-hydroxylauric acid	C12H24O3	216.173	-	-	LIPIDMaps	0.564689
				4S-hydroxylauric acid;4-hydroxy lauric acid;4R-hydroxylauric acid	C12H24O3	216.173	-	-	LIPIDMaps	0.564689
				xi-5-Hydroxydodecanoic acid	C12H24O3	216.173	-	HMDB40169	LIPIDMaps	0.564689
120.904	1.21	0.057053	0.040686	-	-	-	-	-	-	-
572.266	6.93	0.054176	0.040687	-	-	-	-	-	-	-
1017.44	0.51	0.060321	0.040702	PIP2(20:4(5Z,8Z,11Z,14Z)/16:0)	C45H81O19P3	1018.46	C00626	HMDB10132	HMDB	7.19147
				PIP2(20:4(8Z,11Z,14Z,17Z)/16:0)	C45H81O19P3	1018.46	C00626	HMDB10136	HMDB	7.19147
				PIP2(16:0/20:4(5Z,8Z,11Z,14Z))	C45H81O19P3	1018.46	C00626	HMDB10043	HMDB	7.19147
				PIP2(16:0/20:4(8Z,11Z,14Z,17Z))	C45H81O19P3	1018.46	C00626	HMDB10044	HMDB	7.19147
				PIP2(18:3(9Z,12Z,15Z)/18:1(11Z))	C45H81O19P3	1018.46	C00626	HMDB10112	HMDB	7.19147
				PIP2(18:3(9Z,12Z,15Z)/18:1(9Z))	C45H81O19P3	1018.46	C00626	HMDB10113	HMDB	7.19147
662.291	6.34	0.039665	0.040725	Nelfinavir mesylate;Nelfinavir mesilate	C33H49N3O7S2	663.301	C08091	-	MMCD	4.87691
200.868	0.51	0.06964	0.040812	-	-	-	-	-	-	-
243.823	10.5	0.065031	0.040863	-	-	-	-	-	-	-
511.19	5.95	0.082705	0.040898	-	-	-	-	-	-	-
1063.4	0.5	0.055169	0.040976	-	-	-	-	-	-	-
556.11	5.8	0.068099	0.04099	-	-	-	-	-	-	-
642.594	0.52	0.064329	0.041012	-	-	-	-	-	-	-
199.857	9.48	0.092429	0.041032	-	-	-	-	-	-	-
842.527	9.83	0.066534	0.041155	-	-	-	-	-	-	-
317.211	6.35	0.058811	0.041163	12-oxo-ETE;12-KETE	C20H30O3	318.219	C14807	HMDB13633	LIPIDMaps;HMDB	4.79505
				Methyl [8]-Shogaol	C20H30O3	318.219	-	HMDB30101	HMDB	4.79505
				12-OxoETE;12-KETE;(5Z,8Z,10E,14Z)-12-Oxoeicosa-5,8,10,14-tetraenoic acid;(5Z,8Z,10E,14Z)-12-Oxoicosa-5,8,10,14-tetraenoic acid	C20H30O3	318.219	C14807	-	MMCD	4.79505
				Ineketone	C20H30O3	318.219	C09110	-	MMCD	4.79505
				ent-7alpha-Hydroxykaur-16-en-19-oic acid;(-)-Kaur-16-en-7beta-ol-19-oic acid;ent-7alpha-Hydroxykaur-16-en-19-oate	C20H30O3	318.219	C11875	-	MMCD	4.79505
				Cyathin A3	C20H30O3	318.219	C09079	-	MMCD	4.79505
				11alpha,17beta-Dihydroxy-17-methylandrost-4-en-3-one;11alpha-Hydroxy-17alpha-methyltestosterone	C20H30O3	318.219	C14555	-	MMCD	4.79505
				Leukotriene A4;LTA4;(7E,9E,11Z,14Z)-(5S,6S)-5,6-Epoxyeicosa-7,9,11,14-tetraenoic acid;(7E,9E,11Z,14Z)-(5S,6S)-5,6-Epoxyeicosa-7,9,11,14-tetraenoate;(7E,9E,11Z,14Z)-(5S,6S)-5,6-Epoxyicosa-7,9,11,14-tetraenoate	C20H30O3	318.219	C00909	HMDB01337	MMCD	4.79505
				14,15-LTA4	C20H30O3	318.219	-	-	LIPIDMaps	4.89095
				17beta-Hydroxy-17-methyl-5alpha-androstane-3,11-dione	C20H30O3	318.219	C15354	-	MMCD	4.79505
				LTA4;Leukotriene A4;5-epi-LTA4;6-epi-LTA4	C20H30O3	318.219	C00909;-	HMDB01337;-	LIPIDMaps;HMDB	4.79505
				5S-HEPE;5-HEPE;(+/-)-5-HEPE	C20H30O3	318.219	-	HMDB05081	LIPIDMaps;HMDB	4.79505
				11R-HEPE;11S-HEPE;(+/-)-11-HEPE	C20H30O3	318.219	-	HMDB12534	LIPIDMaps;HMDB	4.79505
				18R-HEPE;(+/-)-18-HEPE;18S-HEPE	C20H30O3	318.219	-	HMDB12611	LIPIDMaps;HMDB	4.79505
764.531	9.9	0.043721	0.041277	PC(17:1(9Z)/18:4(6Z,9Z,12Z,15Z))	C43H76NO8P	765.531	-	-	LIPIDMaps	9.08913
				PC(17:2(9Z,12Z)/18:3(6Z,9Z,12Z))	C43H76NO8P	765.531	-	-	LIPIDMaps	9.08913
				PC(17:2(9Z,12Z)/18:3(9Z,12Z,15Z))	C43H76NO8P	765.531	-	-	LIPIDMaps	9.08913
				PC(18:3(6Z,9Z,12Z)/17:2(9Z,12Z))	C43H76NO8P	765.531	-	-	LIPIDMaps	9.08913
				PC(18:3(9Z,12Z,15Z)/17:2(9Z,12Z))	C43H76NO8P	765.531	-	-	LIPIDMaps	9.08913
				PE(22:5(7Z,10Z,13Z,16Z,19Z)/16:0)	C43H76NO8P	765.531	C00350	HMDB09649	HMDB	9.08913
				20:2-18:3-PE	C43H76NO8P	765.531	-	-	MMCD	9.08913
				PC(15:0/20:5(5Z,8Z,11Z,14Z,17Z))	C43H76NO8P	765.531	C00157	HMDB07951	LIPIDMaps;HMDB	9.08913
				PC(20:5(5Z,8Z,11Z,14Z,17Z)/15:0)	C43H76NO8P	765.531	C00157	HMDB08494	LIPIDMaps;HMDB	9.08913
				PE(16:0/22:5(4Z,7Z,10Z,13Z,16Z))	C43H76NO8P	765.531	C00350	HMDB08944	HMDB	9.08913
				PE(16:0/22:5(7Z,10Z,13Z,16Z,19Z))	C43H76NO8P	765.531	C00350	HMDB08945	HMDB	9.08913
				PE(16:1(9Z)/22:4(7Z,10Z,13Z,16Z))	C43H76NO8P	765.531	C00350	HMDB08976	LIPIDMaps;HMDB	9.08913
				PC(15:1(9Z)/20:4(5Z,8Z,11Z,14Z))	C43H76NO8P	765.531	-	-	LIPIDMaps	9.08913
789.364	9.21	0.068848	0.041298	-	-	-	-	-	-	-
983.456	0.51	0.065968	0.04131	-	-	-	-	-	-	-
320.231	6.75	0.053449	0.041461	-	-	-	-	-	-	-
822.534	10.93	0.057475	0.041464	PS(20:4(5Z,8Z,11Z,14Z)/19:1(9Z))	C45H78NO10P	823.536	-	-	LIPIDMaps	6.00319
				PS(20:5(5Z,8Z,11Z,14Z,17Z)/19:0)	C45H78NO10P	823.536	-	-	LIPIDMaps	6.00319
				PS(22:4(7Z,10Z,13Z,16Z)/17:1(9Z))	C45H78NO10P	823.536	-	-	LIPIDMaps	6.00319
				(3'-sulfo)Galbeta-Cer(d18:1/18:0(2OH))	C42H81NO12S	823.548	-	-	LIPIDMaps	8.15237
				PS(17:1(9Z)/22:4(7Z,10Z,13Z,16Z))	C45H78NO10P	823.536	-	-	LIPIDMaps	6.00319
				PS(19:0/20:5(5Z,8Z,11Z,14Z,17Z))	C45H78NO10P	823.536	-	-	LIPIDMaps	6.00319
				PS(19:1(9Z)/20:4(5Z,8Z,11Z,14Z))	C45H78NO10P	823.536	-	-	LIPIDMaps	6.00319
277.077	3.37	0.071145	0.041465	1-(2-CHLOROPHENYL)-3,5-DIMETHYL-1H-PYRAZOLE-4-CARBOXYLIC ACID ETHYL ESTER	C14H15ClN2O2	278.082	-	-	MMCD	5.59689
				Sulfisomidine	C12H14N4O2S	278.084	C12977	-	MMCD	0.109742
				Sulfamethazine	C12H14N4O2S	278.084	C19530	HMDB15522	HMDB	0.109742
651.457	9.19	0.070949	0.041476	PG(O-16:0/12:0)	C34H69O9P	652.468	-	-	LIPIDMaps	5.14498
145.083	3.41	0.10208	0.041546	-	-	-	-	-	-	-
327.02	4.64	0.062928	0.041557	-	-	-	-	-	-	-
750.539	9.98	0.047442	0.041621	PE(20:3(8Z,11Z,14Z)/P-18:1(11Z))	C43H78NO7P	751.552	C00350	HMDB09380	HMDB	6.49698
				PE(20:3(8Z,11Z,14Z)/P-18:1(9Z))	C43H78NO7P	751.552	C00350	HMDB09381	HMDB	6.49698
				PE(20:4(5Z,8Z,11Z,14Z)/P-18:0)	C43H78NO7P	751.552	C00350	HMDB09412	HMDB	6.49698
				PE(20:4(8Z,11Z,14Z,17Z)/P-18:0)	C43H78NO7P	751.552	C00350	HMDB09445	HMDB	6.49698
				PE(22:4(7Z,10Z,13Z,16Z)/P-16:0)	C43H78NO7P	751.552	C00350	HMDB09609	HMDB	6.49698
				PE(P-16:0/22:4(7Z,10Z,13Z,16Z))	C43H78NO7P	751.552	-	HMDB11358	LIPIDMaps;HMDB	6.49698
				PE(P-18:0/20:4(8Z,11Z,14Z,17Z))	C43H78NO7P	751.552	-	HMDB11386	HMDB	6.49698
				PE(20:3(5Z,8Z,11Z)/P-18:1(11Z))	C43H78NO7P	751.552	C00350	HMDB09347	HMDB	6.49698
				PE(20:3(5Z,8Z,11Z)/P-18:1(9Z))	C43H78NO7P	751.552	C00350	HMDB09348	HMDB	6.49698
474.286	11.74	0.056402	0.041648	Hydrocortamate	C27H41NO6	475.293	-	HMDB14907	HMDB	0.256831
981.451	0.51	0.068825	0.041763	-	-	-	-	-	-	-
251.109	4.67	0.069319	0.041768	(1Z,4Z)-1,5-bis(4-hydroxyphenyl)-1,4-pentadiene	C17H16O2	252.115	-	HMDB33317	HMDB	3.32877
				3-[4-(2-HYDROXYETHYL)PIPERAZIN-1-YL]PROPANE-1-SULFONIC ACID	C9H20N2O4S	252.114	-	-	MMCD	5.93128
				2-(2-HYDROXY-PHENYL)-1H-INDOLE-5-CARBOXAMIDINE	C15H14N3O+	252.114	-	-	MMCD	8.65485
				p-(3,4-Dihydro-6-methoxy-2-naphthyl)phenol	C17H16O2	252.115	C14897	-	MMCD	3.32877
				cis-Hinokiresinol	C17H16O2	252.115	C10628	-	MMCD	3.32877
				Cimetidine	C10H16N6S	252.116	C06952	HMDB14644	HMDB	0.60523
911.507	0.5	0.062066	0.041823	Soyasaponin II	C47H76O17	912.508	C12081	-	MMCD	6.15363
522.674	0.47	0.058244	0.04187	-	-	-	-	-	-	-
418.035	4.66	0.062977	0.041884	Rosacyanin B	C22H11O9	419.04	-	-	LIPIDMaps	3.93267
385.904	0.39	0.052308	0.04197	-	-	-	-	-	-	-
306.882	0.41	0.074103	0.042105	-	-	-	-	-	-	-
450.714	0.5	0.055555	0.042142	-	-	-	-	-	-	-
278.166	6.14	0.094153	0.042167	Sibutramine	C17H26ClN	279.175	C07247	-	MMCD	9.40094
				Sibutramine	C17H26ClN	279.175	C07247	HMDB15237	HMDB	9.40094
590.374	8.03	0.043503	0.042176	-	-	-	-	-	-	-
813.558	9.84	0.063666	0.042194	PG(21:0/18:3(9Z,12Z,15Z))	C45H83O10P	814.572	-	-	LIPIDMaps	8.46699
				PG(22:1(11Z)/17:2(9Z,12Z))	C45H83O10P	814.572	-	-	LIPIDMaps	8.46699
				PG(19:0/20:3(8Z,11Z,14Z))	C45H83O10P	814.572	-	-	LIPIDMaps	8.46699
				PG(19:1(9Z)/20:2(11Z,14Z))	C45H83O10P	814.572	-	-	LIPIDMaps	8.46699
				PG(20:2(11Z,14Z)/19:1(9Z))	C45H83O10P	814.572	-	-	LIPIDMaps	8.46699
				PG(20:3(8Z,11Z,14Z)/19:0)	C45H83O10P	814.572	-	-	LIPIDMaps	8.46699
				PG(21:0/18:3(6Z,9Z,12Z))	C45H83O10P	814.572	-	-	LIPIDMaps	8.46699
1062.85	11.95	0.062773	0.042278	-	-	-	-	-	-	-
626.104	5.71	0.061089	0.042298	-	-	-	-	-	-	-
277.163	6.13	0.093249	0.042307	HEPTYL-BETA-D-GLUCOPYRANOSIDE	C13H26O6	278.173	-	-	MMCD	8.55716
534.691	0.5	0.062262	0.042316	-	-	-	-	-	-	-
751.544	9.98	0.04826	0.042335	-	-	-	-	-	-	-
538.656	0.49	0.068988	0.042381	-	-	-	-	-	-	-
488.689	0.49	0.060379	0.042444	-	-	-	-	-	-	-
432.711	0.5	0.065826	0.04245	-	-	-	-	-	-	-
789.545	9.85	0.052727	0.042465	PA(21:0/22:6(4Z,7Z,10Z,13Z,16Z,19Z))	C46H79O8P	790.551	-	-	LIPIDMaps	1.77573
				PA(22:6(4Z,7Z,10Z,13Z,16Z,19Z)/21:0)	C46H79O8P	790.551	-	-	LIPIDMaps	1.77573
507.14	5.97	0.083303	0.042627	-	-	-	-	-	-	-
226.078	2.55	0.13226	0.042695	-	-	-	-	-	-	-
280.234	8.2	0.052366	0.042723	-	-	-	-	-	-	-
1015.45	0.51	0.061108	0.042747	-	-	-	-	-	-	-
867.543	0.51	0.054453	0.042748	PI(O-16:0/22:6(4Z,7Z,10Z,13Z,16Z,19Z))	C47H81O12P	868.547	-	-	LIPIDMaps	4.35691
				PI(P-18:0/20:5(5Z,8Z,11Z,14Z,17Z))	C47H81O12P	868.547	-	-	LIPIDMaps	4.35691
477.279	6.37	0.044273	0.042782	Dehydroemetine	C29H38N2O4	478.283	C07996	-	MMCD	6.06162
644.593	0.51	0.071254	0.042794	-	-	-	-	-	-	-
318.21	6.36	0.056306	0.042816	-	-	-	-	-	-	-
716.539	0.5	0.063783	0.042918	-	-	-	-	-	-	-
891.497	0.51	0.056748	0.042922	PI(22:6(4Z,7Z,10Z,13Z,16Z,19Z)/17:2(9Z,12Z))	C48H77O13P	892.51	-	-	LIPIDMaps	6.42828
				PI(17:2(9Z,12Z)/22:6(4Z,7Z,10Z,13Z,16Z,19Z))	C48H77O13P	892.51	-	-	LIPIDMaps	6.42828
179.106	6.77	0.038919	0.042974	-	-	-	-	-	-	-
317.928	0.39	0.053099	0.042997	-	-	-	-	-	-	-
806.861	12.01	0.064376	0.043023	-	-	-	-	-	-	-
151.923	12.76	0.054547	0.043074	-	-	-	-	-	-	-
527.307	6.42	0.047595	0.043091	-	-	-	-	-	-	-
409.27	10.99	0.066805	0.043095	-	-	-	-	-	-	-
348.81	0.45	0.060483	0.04312	-	-	-	-	-	-	-
879.506	0.51	0.064397	0.043208	PI(18:3(9Z,12Z,15Z)/20:4(5Z,8Z,11Z,14Z))	C47H77O13P	880.51	-	-	LIPIDMaps	3.81249
				PI(18:4(6Z,9Z,12Z,15Z)/20:3(8Z,11Z,14Z))	C47H77O13P	880.51	-	-	LIPIDMaps	3.81249
				PI(20:3(8Z,11Z,14Z)/18:4(6Z,9Z,12Z,15Z))	C47H77O13P	880.51	-	-	LIPIDMaps	3.81249
				PI(18:2(9Z,12Z)/20:5(5Z,8Z,11Z,14Z,17Z))	C47H77O13P	880.51	-	-	LIPIDMaps	3.81249
				PI(18:3(6Z,9Z,12Z)/20:4(5Z,8Z,11Z,14Z))	C47H77O13P	880.51	-	-	LIPIDMaps	3.81249
575.236	8.21	0.065993	0.043336	-	-	-	-	-	-	-
473.283	11.75	0.05556	0.043495	-	-	-	-	-	-	-
476.278	6.38	0.037429	0.043567	PE(18:2(9Z,12Z)/0:0);LysoPE(18:2(9Z,12Z)/0:0)	C23H44NO7P	477.286	-	HMDB11507	LIPIDMaps;HMDB	1.02304
				LysoPE(0:0/18:2(9Z,12Z))	C23H44NO7P	477.286	-	HMDB11477	LIPIDMaps;HMDB	1.02304
530.686	0.48	0.064618	0.043617	-	-	-	-	-	-	-
878.865	11.92	0.057908	0.043668	-	-	-	-	-	-	-
289.777	0.65	0.043443	0.043729	-	-	-	-	-	-	-
414.761	0.48	0.07607	0.043753	-	-	-	-	-	-	-
201.859	9.43	0.081824	0.043798	-	-	-	-	-	-	-
104.966	0.41	0.055254	0.043846	-	-	-	-	-	-	-
309.171	5.33	0.069742	0.043907	Botrydial	C17H26O5	310.178	-	-	LIPIDMaps	2.45968
				Botrydial	C17H26O5	310.178	C09622	-	MMCD	2.45968
				Ropivacaine hydrochloride	C17H27ClN2O	310.181	C14004	-	MMCD	7.77252
575.26	9.59	0.099263	0.043948	Lansimide 2	C36H36N2O5	576.262	-	HMDB31966	HMDB	9.21465
				Tiliacorine	C36H36N2O5	576.262	C09667	-	MMCD	9.21465
99.089	3.42	0.11064	0.043962	-	-	-	-	-	-	-
486.282	11.22	0.054166	0.043976	-	-	-	-	-	-	-
390.039	4.68	0.059748	0.04398	-	-	-	-	-	-	-
279.232	8.2	0.054648	0.04399	(R)-laballenic acid;-;(S)-laballenic acid	C18H32O2	280.24	-	-	LIPIDMaps	4.46482
				Taxoleic acid	C18H32O2	280.24	-	-	LIPIDMaps	4.46482
				Sebaleic acid	C18H32O2	280.24	-	-	LIPIDMaps	4.46482
				10E,12Z-Octadecadienoic acid	C18H32O2	280.24	-	HMDB05048	MMCD	4.57371
				isolinoleate	C18H32O2	280.24	-	-	MMCD	4.57371
				9-cis,11-trans-Octadecadienoate	C18H32O2	280.24	C04056	-	MMCD	4.57371
				Malvalic acid	C18H32O2	280.24	C08321	-	MMCD	4.57371
				trans-delta12 linoleate	C18H32O2	280.24	-	-	MMCD	4.57371
				(10E,12Z)-OCTADECA-10,12-DIENOIC ACID	C18H32O2	280.24	-	-	MMCD	4.57371
				Linoelaidic acid	C18H32O2	280.24	-	HMDB06270	MMCD	4.57371
958.628	6.89	0.049947	0.044018	-	-	-	-	-	-	-
443.243	9.32	0.061247	0.044023	Antibiotic GR 95647X	C26H36O6	444.251	-	HMDB33034	HMDB	1.85475
824.845	11.96	0.056757	0.044038	-	-	-	-	-	-	-
758.534	0.52	0.062303	0.044107	PS(P-20:0/15:1(9Z))	C41H78NO9P	759.541	-	-	LIPIDMaps	0.642863
				PS(O-18:0/17:2(9Z,12Z))	C41H78NO9P	759.541	-	-	LIPIDMaps	0.642863
				PS(P-16:0/19:1(9Z))	C41H78NO9P	759.541	-	-	LIPIDMaps	0.642863
				PS(P-18:0/17:1(9Z))	C41H78NO9P	759.541	-	-	LIPIDMaps	0.642863
84.9514	0.51	0.079501	0.044127	-	-	-	-	-	-	-
1062.34	0.5	0.054885	0.044133	-	-	-	-	-	-	-
485.281	11.23	0.058103	0.044194	N-(2'-(4-benzenesulfonamide)-ethyl) arachidonoyl amine	C28H42N2O3S	486.292	-	-	LIPIDMaps	7.90722
204.872	0.51	0.078875	0.044241	-	-	-	-	-	-	-
927.467	0.5	0.070263	0.044259	-	-	-	-	-	-	-
82.9541	0.51	0.078473	0.044274	-	-	-	-	-	-	-
271.227	6.27	0.10502	0.044298	2-hydroxyhexadecanoate	C16H32O3	272.235	-	-	MMCD	2.8025
				4-hydroxy palmitic acid	C16H32O3	272.235	-	-	LIPIDMaps	2.6904
				11-hydroxy palmitic acid	C16H32O3	272.235	-	-	LIPIDMaps	2.6904
				14-hydroxy palmitic acid	C16H32O3	272.235	-	-	LIPIDMaps	2.6904
				Juniperic acid	C16H32O3	272.235	-	-	LIPIDMaps	2.6904
				16-hydroxypalmitate	C16H32O3	272.235	-	-	MMCD	2.8025
				(R)-3-Hydroxy-hexadecanoic acid;3S-hydroxypalmitic acid;3R-hydroxypalmitic acid	C16H32O3	272.235	-	HMDB10734	LIPIDMaps;HMDB	2.8025
				2-hydroxy palmitic acid;(R)-2-Hydroxyhexadecanoic acid;2S-hydroxypalmitic acid;2R-hydroxypalmitic acid	C16H32O3	272.235	-	HMDB31057	LIPIDMaps;HMDB	2.8025
648.605	0.5	0.070886	0.044314	-	-	-	-	-	-	-
257.213	7.44	0.1494	0.044362	Convolvulinolic acid	C15H30O3	258.219	-	-	LIPIDMaps	2.95462
				2-hydroxypentadecanoate	C15H30O3	258.219	-	-	MMCD	3.0728
				10-Hydroxytetradecanoic acid, 9CI; Me ester	C15H30O3	258.219	-	HMDB31061	HMDB	3.0728
865.504	9.98	0.10971	0.044366	PG(22:6(4Z,7Z,10Z,13Z,16Z,19Z)/22:6(4Z,7Z,10Z,13Z,16Z,19Z))	C50H75O10P	866.51	-	-	LIPIDMaps	1.90182
723.517	9.93	0.048162	0.044394	-	-	-	-	-	-	-
233.154	6.4	0.050219	0.044468	Sclerosporin	C15H22O2	234.162	C09721	-	MMCD	4.30078
				Eremophilenolide	C15H22O2	234.162	C09409	-	MMCD	4.30078
				Confertifolin	C15H22O2	234.162	C09376	-	MMCD	4.30078
				Macrophyllic acid A	C15H22O2	234.162	-	-	LIPIDMaps	4.36595
				Curmadione	C15H22O2	234.162	-	-	LIPIDMaps	4.36595
				Bakkenolide A	C15H22O2	234.162	C09350	-	MMCD	4.30078
713.324	8.15	0.093301	0.04449	Echinasteroside C 15-O-sulfate	C33H55NaO13S	714.326	-	-	LIPIDMaps	7.34822
822.512	9.69	0.030231	0.044559	-	-	-	-	-	-	-
410.236	10.24	0.11623	0.044798	N-arachidonoyl taurine	C22H37NO4S	411.244	-	-	LIPIDMaps	3.26515
				Etorphine	C25H33NO4	411.241	C11793	-	MMCD	4.82355
594.622	0.49	0.072067	0.044852	-	-	-	-	-	-	-
451.256	6.12	0.048725	0.044887	Repaglinide	C27H36N2O4	452.268	C07670	HMDB15048	HMDB	9.17685
				Repaglinide	C27H36N2O4	452.268	C07670	-	MMCD	9.17685
622.33	7.09	0.054294	0.044902	-	-	-	-	-	-	-
948.607	6.69	0.029956	0.044912	-	-	-	-	-	-	-
573.301	7.81	0.062939	0.044946	-	-	-	-	-	-	-
436.923	11.88	0.054844	0.04508	-	-	-	-	-	-	-
256.833	0.51	0.079527	0.045094	-	-	-	-	-	-	-
394.891	12.05	0.056041	0.045116	-	-	-	-	-	-	-
172.831	12.71	0.042396	0.045188	-	-	-	-	-	-	-
193.161	5.61	0.071233	0.045206	Oxidized Latia luciferin	C13H22O	194.167	C03527	-	MMCD	4.71515
				Geranylacetone	C13H22O	194.167	C13297	HMDB31846	LIPIDMaps;HMDB	4.71515
				(+/-)-[R-(E)]-5-Isopropyl-8-methylnona-6,8-dien-2-one	C13H22O	194.167	-	HMDB32355	HMDB	4.71515
				4-(2,6,6-Trimethyl-1-cyclohexen-1-yl)-2-butanone	C13H22O	194.167	C03527	HMDB32913	HMDB	4.71515
363.221	11.48	0.077392	0.04523	Insignin A	C21H32O5	364.225	-	-	LIPIDMaps	7.54089
				3alpha,11beta,21-Trihydroxy-20-oxo-5beta-pregnan-18-al	C21H32O5	364.225	C05474	-	MMCD	7.62468
				Dihydrocortisol	C21H32O5	364.225	C05471	HMDB03259	LIPIDMaps;HMDB	7.62468
				11b,21-Dihydroxy-3,20-oxo-5b-pregnan-18-al;3a,11b,21-Trihydroxy-20-oxo-5b-pregnan-18-al;-	C21H32O5	364.225	C05473;C05474;-	HMDB06754;HMDB06753	HMDB;LIPIDMaps	7.62468
				11beta,17alpha,21-trihydroxypregnenolone;11b,17a,21-Trihydroxypreg-nenolone	C21H32O5	364.225	C05489	HMDB06760	LIPIDMaps;HMDB	7.62468
				18-Hydroxy-11-dehydrotetrahydrocorticosterone	C21H32O5	364.225	-	HMDB13157	HMDB	7.62468
				Vanillin 3-(L-menthoxy)propane-1,2-diol acetal	C21H32O5	364.225	-	HMDB32553	HMDB	7.62468
				Urocortisone	C21H32O5	364.225	C05470	HMDB00903	MMCD	7.62468
390.836	0.45	0.04731	0.04523	-	-	-	-	-	-	-
167.906	12.17	0.065884	0.045303	-	-	-	-	-	-	-
722.511	9.92	0.047722	0.045335	PE(18:3(6Z,9Z,12Z)/P-18:1(9Z))	C41H74NO7P	723.52	C00350	HMDB09150	HMDB	2.36204
				PE(O-16:0/20:5(5Z,8Z,11Z,14Z,17Z))	C41H74NO7P	723.52	-	-	LIPIDMaps	2.4464
				PE(18:3(9Z,12Z,15Z)/P-18:1(11Z))	C41H74NO7P	723.52	C00350	HMDB09182	HMDB	2.36204
				PE(P-18:1(11Z)/18:3(9Z,12Z,15Z))	C41H74NO7P	723.52	-	HMDB11411	HMDB	2.36204
				PE(P-18:1(9Z)/18:3(6Z,9Z,12Z))	C41H74NO7P	723.52	-	HMDB11443	HMDB	2.36204
				PE(P-18:1(9Z)/18:3(9Z,12Z,15Z))	C41H74NO7P	723.52	-	HMDB11444	HMDB	2.36204
				PE(18:3(6Z,9Z,12Z)/P-18:1(11Z))	C41H74NO7P	723.52	C00350	HMDB09149	HMDB	2.36204
338.796	0.47	0.056506	0.045355	-	-	-	-	-	-	-
448.692	0.5	0.056043	0.045509	-	-	-	-	-	-	-
146.089	3.41	0.11136	0.045513	-	-	-	-	-	-	-
660.571	0.5	0.069629	0.045544	-	-	-	-	-	-	-
346.815	0.45	0.059802	0.045551	-	-	-	-	-	-	-
179.842	0.69	0.065591	0.045556	-	-	-	-	-	-	-
404.799	0.46	0.057366	0.045606	-	-	-	-	-	-	-
724.524	9.95	0.048873	0.045689	PE(P-16:0/20:3(8Z,11Z,14Z))	C41H76NO7P	725.536	-	HMDB11351	LIPIDMaps;HMDB	6.30932
				PE(P-18:0/18:3(6Z,9Z,12Z))	C41H76NO7P	725.536	-	HMDB11377	LIPIDMaps;HMDB	6.30932
				PE(18:3(9Z,12Z,15Z)/P-18:0)	C41H76NO7P	725.536	C00350	HMDB09181	HMDB	6.30932
				PE(20:3(5Z,8Z,11Z)/P-16:0)	C41H76NO7P	725.536	C00350	HMDB09345	HMDB	6.30932
				PE(20:3(8Z,11Z,14Z)/P-16:0)	C41H76NO7P	725.536	C00350	HMDB09378	HMDB	6.30932
				PE(P-16:0/20:3(5Z,8Z,11Z))	C41H76NO7P	725.536	-	HMDB11350	HMDB	6.30932
				PE(O-16:0/20:4(5Z,8Z,11Z,14Z))	C41H76NO7P	725.536	-	-	LIPIDMaps	6.22519
				PE(O-18:0/18:4(6Z,9Z,12Z,15Z))	C41H76NO7P	725.536	-	-	LIPIDMaps	6.22519
869.529	0.51	0.057415	0.045738	PG(22:6(4Z,7Z,10Z,13Z,16Z,19Z)/22:4(7Z,10Z,13Z,16Z))	C50H79O10P	870.541	-	-	LIPIDMaps	5.74916
				PG(22:4(7Z,10Z,13Z,16Z)/22:6(4Z,7Z,10Z,13Z,16Z,19Z))	C50H79O10P	870.541	-	-	LIPIDMaps	5.74916
460.709	0.5	0.061081	0.045756	-	-	-	-	-	-	-
736.508	9.84	0.041168	0.045808	-	-	-	-	-	-	-
423.149	5.59	0.075821	0.046052	8-C-Methylvelloquercetin 3,5,3'-trimethyl ether	C24H24O7	424.152	-	-	LIPIDMaps	8.92175
				(+)-Tephropurpurin	C24H24O7	424.152	-	-	LIPIDMaps	8.92175
				Erythynone	C24H24O7	424.152	-	-	LIPIDMaps	8.92175
465.303	11.83	0.058994	0.04612	PA(20:0/0:0)	C23H47O7P	466.306	-	-	LIPIDMaps	9.55503
				(24RS)-28,28,28-trifluoro-25-hydroxyvitamin D2 / (24RS)-28,28,28-trifluoro-25-hydroxyergocalciferol	C28H41F3O2	466.306	-	-	LIPIDMaps	9.55503
				CHOLEST-5-EN-3-YL HYDROGEN SULFATE	C27H46O4S	466.312	-	HMDB00653	MMCD	2.81412
				cholesterol sulfate;Cholesterol sulfate	C27H46O4S	466.312	C18043	HMDB00653	LIPIDMaps;HMDB	2.81412
215.165	5.35	0.10604	0.046207	3-Hydroxydodecanoic acid	C12H24O3	216.173	-	HMDB00387	MMCD	1.27055
				12-Hydroxydodecanoic acid;omega-Hydroxydodecanoic acid	C12H24O3	216.173	C08317	HMDB02059	MMCD	1.27055
				2R-hydroxylauric acid;alpha-hydroxy lauric acid;2S-hydroxylauric acid	C12H24O3	216.173	-	-	LIPIDMaps	1.05879
				4S-hydroxylauric acid;4-hydroxy lauric acid;4R-hydroxylauric acid	C12H24O3	216.173	-	-	LIPIDMaps	1.05879
				xi-5-Hydroxydodecanoic acid	C12H24O3	216.173	-	HMDB40169	LIPIDMaps	1.05879
				(R)-3-Hydroxydodecanoic acid;3-Hydroxydodecanoic acid;beta-hydroxylauric acid;-	C12H24O3	216.173	-	HMDB10728;HMDB00387	HMDB;LIPIDMaps	1.27055
				12-hydroxy lauric acid;12-Hydroxydodecanoic acid	C12H24O3	216.173	C08317	HMDB02059	LIPIDMaps;HMDB	1.27055
322.863	0.47	0.050328	0.046556	-	-	-	-	-	-	-
366.772	0.5	0.079924	0.04658	-	-	-	-	-	-	-
384.927	0.37	0.065327	0.046653	-	-	-	-	-	-	-
778.56	9.99	0.0466	0.046687	-	-	-	-	-	-	-
433.193	5.58	0.08385	0.046739	-	-	-	-	-	-	-
640.609	0.51	0.059797	0.046846	-	-	-	-	-	-	-
372.765	0.51	0.063644	0.046892	-	-	-	-	-	-	-
145.069	0.45	0.020654	0.04695	-	-	-	-	-	-	-
971.564	8.11	0.058573	0.046964	-	-	-	-	-	-	-
155.87	0.62	0.059326	0.047023	-	-	-	-	-	-	-
257.175	5.28	0.10732	0.04704	Diisobutyl adipate	C14H26O4	258.183	C14260	HMDB41618	LIPIDMaps	2.48223
				Dibutyl adipate;Di-n-butyl adipate	C14H26O4	258.183	C14253	-	MMCD	2.48223
				Diisobutyl adipate	C14H26O4	258.183	C14260	-	MMCD	2.48223
				Tetradecanedioic acid	C14H26O4	258.183	-	HMDB00872	MMCD	2.48223
				Tetradecanedioic acid	C14H26O4	258.183	C11002	HMDB00872	LIPIDMaps;HMDB	2.48223
220.882	0.46	0.065038	0.047045	-	-	-	-	-	-	-
344.231	6.66	0.18604	0.047138	-	-	-	-	-	-	-
871.516	0.51	0.060157	0.047242	-	-	-	-	-	-	-
484.701	0.5	0.055798	0.047302	-	-	-	-	-	-	-
282.822	0.51	0.057663	0.047364	-	-	-	-	-	-	-
343.228	6.67	0.14379	0.04745	14S-HDHA;(+/-)-14-HDoHE;14R-HDHA	C22H32O3	344.235	-	-	LIPIDMaps	1.06384
				(+/-)-16-HDoHE	C22H32O3	344.235	-	-	LIPIDMaps	1.06384
				(+/-)-20-HDoHE	C22H32O3	344.235	-	-	LIPIDMaps	1.06384
				7(8)-EpDPE	C22H32O3	344.235	-	-	LIPIDMaps	1.06384
				10(11)-EpDPE	C22H32O3	344.235	-	-	LIPIDMaps	1.06384
				13(14)-EpDPE	C22H32O3	344.235	-	-	LIPIDMaps	1.06384
				21-HDHA	C22H32O3	344.235	-	-	LIPIDMaps	1.06384
				Lamtidine	C18H28N6O	344.232	C11804	-	MMCD	8.77674
				3beta-(Acetyloxy)-5alpha-androst-16-ene-16-carboxaldehyde	C22H32O3	344.235	C15001	-	MMCD	0.975186
				medroxyprogesterone;Medroxyprogesterone	C22H32O3	344.235	C07119	HMDB01939	LIPIDMaps;HMDB	0.975186
				17S-HDHA;17-HDoHE;(+/-)-17-HDoHE;17R-HDHA	C22H32O3	344.235	-	HMDB10213;-	LIPIDMaps;HMDB	0.975186
				19(20)-EpDPE	C22H32O3	344.235	-	HMDB13620	LIPIDMaps;HMDB	0.975186
				16(17)-EpDPE	C22H32O3	344.235	-	HMDB13621	LIPIDMaps;HMDB	0.975186
				(+/-)-13-HDoHE	C22H32O3	344.235	-	-	LIPIDMaps	1.06384
388.735	0.5	0.05932	0.047491	-	-	-	-	-	-	-
725.53	9.95	0.047903	0.047783	-	-	-	-	-	-	-
474.738	0.47	0.056486	0.047784	-	-	-	-	-	-	-
974.36	0.51	0.059986	0.047812	-	-	-	-	-	-	-
774.793	12	0.047596	0.047816	-	-	-	-	-	-	-
821.529	10.9	0.066602	0.047844	PG(22:2(13Z,16Z)/18:4(6Z,9Z,12Z,15Z))	C46H79O10P	822.541	-	-	LIPIDMaps	6.30727
				PG(22:4(7Z,10Z,13Z,16Z)/18:2(9Z,12Z))	C46H79O10P	822.541	-	-	LIPIDMaps	6.30727
				PG(22:6(4Z,7Z,10Z,13Z,16Z,19Z)/18:0)	C46H79O10P	822.541	-	-	LIPIDMaps	6.30727
				PG(20:1(11Z)/20:5(5Z,8Z,11Z,14Z,17Z))	C46H79O10P	822.541	-	-	LIPIDMaps	6.30727
				PG(20:2(11Z,14Z)/20:4(5Z,8Z,11Z,14Z))	C46H79O10P	822.541	-	-	LIPIDMaps	6.30727
				PG(20:3(8Z,11Z,14Z)/20:3(8Z,11Z,14Z))	C46H79O10P	822.541	-	-	LIPIDMaps	6.30727
				PG(20:4(5Z,8Z,11Z,14Z)/20:2(11Z,14Z))	C46H79O10P	822.541	-	-	LIPIDMaps	6.30727
				PG(20:5(5Z,8Z,11Z,14Z,17Z)/20:1(11Z))	C46H79O10P	822.541	-	-	LIPIDMaps	6.30727
571.293	7.09	0.047662	0.047884	PI(16:0/0:0);1-hexadecanoyl-sn--glycero-3-phospho-D-myo-inositol	C25H49O12P	572.296	-	-	LIPIDMaps	7.99872
655.305	10.96	0.069245	0.047953	-	-	-	-	-	-	-
753.554	10	0.049446	0.048097	MGDG(16:0/18:2(9Z,12Z))	C43H78O10	754.559	-	-	LIPIDMaps	2.58843
				18:1-16:1-MGDG	C43H78O10	754.559	-	-	MMCD	2.58843
				1-18:1-2-16:1-monogalactosyldiacylglycerol	C43H78O10	754.559	-	-	MMCD	2.58843
				18:2-16:0-MGDG	C43H78O10	754.559	-	-	MMCD	2.58843
464.738	0.45	0.060315	0.0481	-	-	-	-	-	-	-
858.521	11.86	0.041617	0.048124	PS(20:2(11Z,14Z)/22:6(4Z,7Z,10Z,13Z,16Z,19Z))	C48H78NO10P	859.536	-	-	LIPIDMaps	8.80517
				PS(20:4(5Z,8Z,11Z,14Z)/22:4(7Z,10Z,13Z,16Z))	C48H78NO10P	859.536	-	-	LIPIDMaps	8.80517
				PS(22:4(7Z,10Z,13Z,16Z)/20:4(5Z,8Z,11Z,14Z))	C48H78NO10P	859.536	-	-	LIPIDMaps	8.80517
				PS(22:6(4Z,7Z,10Z,13Z,16Z,19Z)/20:2(11Z,14Z))	C48H78NO10P	859.536	-	-	LIPIDMaps	8.80517
937.462	0.51	0.063124	0.048243	Lyciumoside VII	C44H74O21	938.472	-	HMDB33501	HMDB	2.86162
459.202	5.81	0.05429	0.048285	Aspidin	C25H32O8	460.21	C10672	-	MMCD	0.132625
				AUROVERTIN B	C25H32O8	460.21	-	-	MMCD	0.132625
				Prednisolone succinate;Prednisolone hemisuccinate	C25H32O8	460.21	C13899	-	MMCD	0.132625
				17,21-Dihydroxypregn-4-ene-3,11,20-trione 21-(hydrogensuccinate);21-(3-Carboxy-1-oxopropoxy)-17-hydroxypregn-4-ene-3,11,20-trione;Cortisone 21-succinate	C25H32O8	460.21	C15429	-	MMCD	0.132625
				alpha-Kosin	C25H32O8	460.21	C10704	-	MMCD	0.132625
328.781	5.8	0.076095	0.048287	-	-	-	-	-	-	-
396.761	0.5	0.051944	0.048404	-	-	-	-	-	-	-
699.501	9.93	0.055412	0.048425	PA(22:2(13Z,16Z)/14:0)	C39H73O8P	700.504	-	-	LIPIDMaps	5.57634
				PA(18:2(9Z,12Z)/18:0)	C39H73O8P	700.504	-	-	LIPIDMaps	5.57634
				9-Octadecenoic acid 1-[(phosphonoxy)methyl]-1,2-ethanediyl ester;PA(18:1(9Z)/18:1(9Z))	C39H73O8P	700.504	C00416	HMDB31129;HMDB07865;-	HMDB;LIPIDMaps	5.48921
				Dioleoylphosphatidic acid	C39H73O8P	700.504	-	HMDB00636	MMCD	5.48921
				18:1-18:1-PA	C39H73O8P	700.504	-	-	MMCD	5.48921
				18:0-18:2-PA	C39H73O8P	700.504	-	-	MMCD	5.48921
				PA(18:0/18:2(9Z,12Z))	C39H73O8P	700.504	C00416	HMDB07861	LIPIDMaps;HMDB	5.48921
				PA(18:1(11Z)/18:1(11Z))	C39H73O8P	700.504	C00416	HMDB07862	HMDB	5.48921
666.267	6.9	0.052926	0.048454	-	-	-	-	-	-	-
456.714	0.51	0.053312	0.048462	-	-	-	-	-	-	-
646.601	0.5	0.071795	0.048485	-	-	-	-	-	-	-
759.245	8.68	0.052402	0.048485	Epimedoside	C37H44O17	760.258	-	-	LIPIDMaps	7.2254
453.871	0.41	0.067872	0.048529	-	-	-	-	-	-	-
857.515	11.83	0.052358	0.048661	PI(18:1(9Z)/18:3(6Z,9Z,12Z))	C45H79O13P	858.526	C00626	HMDB09839	LIPIDMaps;HMDB	4.47886
				PI(18:1(9Z)/18:3(9Z,12Z,15Z))	C45H79O13P	858.526	C00626	HMDB09840	LIPIDMaps;HMDB	4.47886
				PI(20:3(8Z,11Z,14Z)/16:1(9Z))	C45H79O13P	858.526	-	-	LIPIDMaps	4.47886
				PI(22:4(7Z,10Z,13Z,16Z)/14:0)	C45H79O13P	858.526	-	-	LIPIDMaps	4.47886
				PI(18:0/18:4(6Z,9Z,12Z,15Z))	C45H79O13P	858.526	-	-	LIPIDMaps	4.47886
				PI(18:1(11Z)/18:3(6Z,9Z,12Z))	C45H79O13P	858.526	C00626	HMDB09827	HMDB	4.47886
				PI(18:1(11Z)/18:3(9Z,12Z,15Z))	C45H79O13P	858.526	C00626	HMDB09828	HMDB	4.47886
815.508	11.49	0.060433	0.048724	PI(P-16:0/18:3(9Z,12Z,15Z))	C43H77O12P	816.515	-	-	LIPIDMaps	0.224252
				PI(O-16:0/18:4(6Z,9Z,12Z,15Z))	C43H77O12P	816.515	-	-	LIPIDMaps	0.224252
				PI(P-16:0/18:3(6Z,9Z,12Z))	C43H77O12P	816.515	-	-	LIPIDMaps	0.224252
955.459	0.51	0.064668	0.048739	Achyranthoside C	C47H72O20	956.462	-	HMDB31024	HMDB	4.59457
				3,16-Dihydroxy-23-oxo-12-oleanen-28-oic acid; (3b,16a)-form, 3-O-[b-D-Xylopyranosyl-(1->3)-[b-D-galactopyranosyl-(1->2)]-b-D-glucuronopyranoside]	C47H72O20	956.462	-	HMDB33406	HMDB	4.59457
608.118	5.79	0.057909	0.048745	-	-	-	-	-	-	-
272.231	6.27	0.09149	0.048755	-	-	-	-	-	-	-
434.708	0.51	0.06432	0.048823	-	-	-	-	-	-	-
843.519	10.34	0.059987	0.048824	PG(22:4(7Z,10Z,13Z,16Z)/20:5(5Z,8Z,11Z,14Z,17Z))	C48H77O10P	844.525	-	-	LIPIDMaps	0.794987
				PG(22:6(4Z,7Z,10Z,13Z,16Z,19Z)/20:3(8Z,11Z,14Z))	C48H77O10P	844.525	-	-	LIPIDMaps	0.794987
				Halstoctacosanolide A	C48H76O12	844.534	C15766	-	MMCD	9.03385
				PG(20:3(8Z,11Z,14Z)/22:6(4Z,7Z,10Z,13Z,16Z,19Z))	C48H77O10P	844.525	-	-	LIPIDMaps	0.794987
				PG(20:5(5Z,8Z,11Z,14Z,17Z)/22:4(7Z,10Z,13Z,16Z))	C48H77O10P	844.525	-	-	LIPIDMaps	0.794987
884.53	11.79	0.05085	0.048838	-	-	-	-	-	-	-
814.536	9.81	0.052653	0.048844	PC(17:2(9Z,12Z)/22:6(4Z,7Z,10Z,13Z,16Z,19Z))	C47H78NO8P	815.547	-	-	LIPIDMaps	4.49037
				PC(22:6(4Z,7Z,10Z,13Z,16Z,19Z)/17:2(9Z,12Z))	C47H78NO8P	815.547	-	-	LIPIDMaps	4.49037
				PE(22:4(7Z,10Z,13Z,16Z)/20:4(8Z,11Z,14Z,17Z))	C47H78NO8P	815.547	C00350	HMDB09597	HMDB	4.49037
				PE(22:5(4Z,7Z,10Z,13Z,16Z)/20:3(5Z,8Z,11Z))	C47H78NO8P	815.547	C00350	HMDB09628	HMDB	4.49037
				PE(22:5(4Z,7Z,10Z,13Z,16Z)/20:3(8Z,11Z,14Z))	C47H78NO8P	815.547	C00350	HMDB09629	HMDB	4.49037
				PE(22:5(7Z,10Z,13Z,16Z,19Z)/20:3(5Z,8Z,11Z))	C47H78NO8P	815.547	C00350	HMDB09661	HMDB	4.49037
161.081	1.14	0.078667	0.048897	2,6-DIDEOXY-3 C-METHYL-D-RIBOPYRANOSIDE	C7H14O4	162.089	-	-	MMCD	6.30726
				Dimethicone	C6H18OSi2	162.09	-	HMDB33532	HMDB	8.84897
				(O4)-METHYL-2-DEOXYFUCOSE	C7H14O4	162.089	-	-	MMCD	6.30726
				4-O-METHYL-2,6-DIDEOXY-BETA-D-GLUCOSE	C7H14O4	162.089	-	-	MMCD	6.30726
				beta-Cymaropyranose;D-Cymarose;Cymarose	C7H14O4	162.089	C08234	-	MMCD	6.30726
				beta-L-Oleandropyranose;Oleandrose	C7H14O4	162.089	C08237	-	MMCD	6.30726
171.066	2.29	0.067647	0.048899	trans-3-Octenedioic acid	C8H12O4	172.074	-	HMDB13312	HMDB	1.06411
				3-Isopropenylpentanedioic acid	C8H12O4	172.074	-	HMDB32352	HMDB	1.06411
				4-Octenedioic acid	C8H12O4	172.074	-	HMDB00463	MMCD	1.06411
				2-Octenedioic acid	C8H12O4	172.074	-	HMDB00341	MMCD	1.06411
				2-octenedioic acid;2-Octenedioic acid	C8H12O4	172.074	-	HMDB00341	LIPIDMaps;HMDB	1.06411
				cis-4-octenedioic acid;cis-4-Octenedioic acid	C8H12O4	172.074	-	HMDB04982	LIPIDMaps;HMDB	1.06411
102.958	0.39	0.051243	0.048921	-	-	-	-	-	-	-
746.517	9.84	0.044934	0.048941	PE(P-16:0/22:6(4Z,7Z,10Z,13Z,16Z,19Z));PE(O-16:1(1Z)/22:6(4Z,7Z,10Z,13Z,16Z,19Z))	C43H74NO7P	747.52	C00350	HMDB05780	LIPIDMaps;HMDB	5.63386
				PE(20:5(5Z,8Z,11Z,14Z,17Z)/P-18:1(11Z))	C43H74NO7P	747.52	C00350	HMDB09479	HMDB	5.63386
				PE(20:5(5Z,8Z,11Z,14Z,17Z)/P-18:1(9Z))	C43H74NO7P	747.52	C00350	HMDB09480	HMDB	5.63386
				PE(22:6(4Z,7Z,10Z,13Z,16Z,19Z)/P-16:0)	C43H74NO7P	747.52	C00350	HMDB09708	HMDB	5.63386
				PE(P-18:1(11Z)/20:5(5Z,8Z,11Z,14Z,17Z))	C43H74NO7P	747.52	-	HMDB11420	HMDB	5.63386
				PE(P-18:1(9Z)/20:5(5Z,8Z,11Z,14Z,17Z))	C43H74NO7P	747.52	-	HMDB11453	HMDB	5.63386
				GPEtn(16:0p/22:6(4Z,7Z,10Z,13Z,16Z,19Z))	C43H74NO7P	747.52	-	HMDB05780	MMCD	5.63386
813.493	11.16	0.05952	0.049026	PI(P-16:0/18:4(6Z,9Z,12Z,15Z))	C43H75O12P	814.5	-	-	LIPIDMaps	1.19897
526.658	0.52	0.053304	0.049119	-	-	-	-	-	-	-
244.163	4.91	0.069857	0.049195	-	-	-	-	-	-	-
768.538	9.99	0.046318	0.049212	-	-	-	-	-	-	-
540.655	0.5	0.078146	0.04936	-	-	-	-	-	-	-
602.222	7.08	0.046703	0.049377	-	-	-	-	-	-	-
820.521	10.64	0.068732	0.049579	PS(17:2(9Z,12Z)/22:4(7Z,10Z,13Z,16Z))	C45H76NO10P	821.521	-	-	LIPIDMaps	9.36121
				PS(19:1(9Z)/20:5(5Z,8Z,11Z,14Z,17Z))	C45H76NO10P	821.521	-	-	LIPIDMaps	9.36121
				PS(20:5(5Z,8Z,11Z,14Z,17Z)/19:1(9Z))	C45H76NO10P	821.521	-	-	LIPIDMaps	9.36121
				PS(22:4(7Z,10Z,13Z,16Z)/17:2(9Z,12Z))	C45H76NO10P	821.521	-	-	LIPIDMaps	9.36121
				PS(22:6(4Z,7Z,10Z,13Z,16Z,19Z)/17:0)	C45H76NO10P	821.521	-	-	LIPIDMaps	9.36121
				PS(17:0/22:6(4Z,7Z,10Z,13Z,16Z,19Z))	C45H76NO10P	821.521	-	-	LIPIDMaps	9.36121
400.79	0.51	0.044643	0.049594	-	-	-	-	-	-	-
323.26	7.12	0.10802	0.049675	Auricolic acid	C20H36O3	324.266	-	-	LIPIDMaps	3.01161
				Alchornoic acid	C20H36O3	324.266	-	-	LIPIDMaps	3.01161
				11S-HEDE;11R-HEDE	C20H36O3	324.266	-	-	LIPIDMaps	3.01161
				15R-HEDE	C20H36O3	324.266	-	-	LIPIDMaps	3.01161
				20-HEDE	C20H36O3	324.266	-	-	LIPIDMaps	3.01161
				(Z)-15-Oxo-11-eicosenoic acid	C20H36O3	324.266	-	HMDB29797	HMDB	2.82338
526.304	6.4	0.036411	0.049736	-	-	-	-	-	-	-
823.54	11.1	0.051284	0.049752	PI(17:0/16:0)	C42H81O13P	824.542	-	-	LIPIDMaps	6.73611
				PI(18:0/15:0)	C42H81O13P	824.542	-	-	LIPIDMaps	6.73611
				PI(21:0/12:0)	C42H81O13P	824.542	-	-	LIPIDMaps	6.73611
				PI(13:0/20:0)	C42H81O13P	824.542	-	-	LIPIDMaps	6.73611
				PI(12:0/21:0)	C42H81O13P	824.542	-	-	LIPIDMaps	6.73611
				PI(14:0/19:0)	C42H81O13P	824.542	-	-	LIPIDMaps	6.73611
742.538	9.98	0.042297	0.049759	PE(18:0/18:2(9Z,12Z))	C41H78NO8P	743.547	C00350	HMDB08994	LIPIDMaps;HMDB	1.97008
				PE(18:1(11Z)/18:1(11Z))	C41H78NO8P	743.547	C00350	HMDB09025	HMDB	1.97008
				PE(18:1(11Z)/18:1(9Z))	C41H78NO8P	743.547	C00350	HMDB09026	HMDB	1.97008
				PE(22:1(13Z)/14:1(9Z))	C41H78NO8P	743.547	C00350	HMDB09515	HMDB	1.97008
				PE(22:2(13Z,16Z)/14:0)	C41H78NO8P	743.547	C00350	HMDB09547	LIPIDMaps;HMDB	1.97008
				18:0-18:2-PE	C41H78NO8P	743.547	-	HMDB05332	MMCD	1.97008
				Dioleoylphosphatidylethanolamine	C41H78NO8P	743.547	-	HMDB00584HMDB05347	MMCD	1.97008
				GPEtn(18:1(11Z)/18:1(9Z))[U]	C41H78NO8P	743.547	-	HMDB05343	MMCD	1.97008
				PE(18:1(6Z)/18:1(6Z))	C41H78NO8P	743.547	-	-	LIPIDMaps	1.97008
				PE(16:0/20:2(11Z,14Z))	C41H78NO8P	743.547	C00350	HMDB08934	LIPIDMaps;HMDB	1.97008
				PE(16:1(9Z)/20:1(11Z))	C41H78NO8P	743.547	C00350	HMDB08966	LIPIDMaps;HMDB	1.97008
576.211	6.93	0.054547	0.049766	-	-	-	-	-	-	-
661.384	8.18	0.067447	0.049785	-	-	-	-	-	-	-
94.9251	0.51	0.066662	0.049856	-	-	-	-	-	-	-
