# Supplementary material for: Natural reversal of pulmonary vascular remodeling and right ventricular remodeling in SU5416/hypoxia-treated Sprague-Dawley rats
Source: PLoS One. 2017 Aug 15;12(8):e0182551. doi: 10.1371/journal.pone.0182551 (PMC5557492; doi:10.1371/journal.pone.0182551)
Supplement: S3 Supporting Information — (XLSX) [file pone.0182551.s003.xlsx]

## Sheet: PAH 35wk vs control 35wk_POS
m/z	RT	FC (PAH/Control)	p.value	Name	Formula	Exact_Mass	KEGG ID	HMDB ID	Databases	dppm
848.697	9.93	0.18603	0.00010291	-	-	-	-	-	-	-
112.897	0.47	0.090624	0.00010833	Selenium Sulfide	SSe	111.889	-	HMDB15106	HMDB	6.4778
1016.36	5.61	0.061019	0.00010902	-	-	-	-	-	-	-
140.062	0.39	0.16085	0.00014984	-	-	-	-	-	-	-
773.016	3.37	0.19056	0.00016256	-	-	-	-	-	-	-
1143.2	5.6	0.057676	0.00017186	-	-	-	-	-	-	-
246.17	2.02	0.098178	0.00019721	Valerylcarnitine	C12H23NO4	245.163	-	HMDB13128	LIPIDMaps;HMDB	1.18255
				pivaloylcarnitine	C12H23NO4	245.163	-	HMDB41993	LIPIDMaps	1.18255
				Isovalerylcarnitine	C12H23NO4	245.163	-	HMDB00688	MMCD	1.18255
247.173	2.02	0.098312	0.00021794	-	-	-	-	-	-	-
873.584	10.93	0.31822	0.00035937	PI(O-16:0/22:4(7Z,10Z,13Z,16Z))	C47H85O12P	872.578	-	-	LIPIDMaps	0.839377
				PI(O-20:0/18:4(6Z,9Z,12Z,15Z))	C47H85O12P	872.578	-	-	LIPIDMaps	0.839377
118.94	0.24	0.062741	0.00036597	-	-	-	-	-	-	-
118.087	0.5	0.074979	0.00038356	4-methylaminobutyrate	C5H11NO2	117.079	C15987	-	MMCD	4.62668
				Betaine	C5H11NO2	117.079	C00719	HMDB00043	HMDB	4.62668
				L-Valine	C5H11NO2	117.079	C00183	HMDB00883	LIPIDMaps;HMDB	4.62668
220.117	0.82	0.13804	0.00040332	(2Z)-2-METHYL-4-(9H-PURIN-6-YLAMINO)-2-BUTEN-1-OL	C10H13N5O	219.112	C15545	-	MMCD	8.63526
				Pantothenate;Pantothenic acid;(R)-Pantothenate	C9H17NO5	219.111	C00864	HMDB00210	MMCD	2.50703
192.068	1.59	0.24246	0.00041014	S-BUTYRYL-CYSTEIN	C7H13NO3S	191.062	-	-	MMCD	2.55562
				N-Acetylmethionine	C7H13NO3S	191.062	C02712	-	MMCD	2.55562
				N-Acetyl-L-methionine	C7H13NO3S	191.062	C02712	HMDB11745	HMDB	2.55562
730.539	9.8	0.11376	0.00044277	PC(18:2(9Z,12Z)/14:0)	C40H76NO8P	729.531	C00157	HMDB08130	LIPIDMaps;HMDB	0.585645
				PE(15:0/20:2(11Z,14Z))	C40H76NO8P	729.531	C00350	HMDB08901	LIPIDMaps;HMDB	0.585645
				PC(14:0/18:2(11Z,14Z))	C40H76NO8P	729.531	-	-	LIPIDMaps	0.585645
733.558	9.91	0.14359	0.0004488	GPCho(16:0/16:1(9Z))	C40H79NO8P+	732.554	-	HMDB05253	MMCD	5.16573
				GPCho(14:0/18:1(11Z))	C40H79NO8P+	732.554	-	HMDB05244	MMCD	5.16573
				GPCho(14:0/18:1(9Z))	C40H79NO8P+	732.554	-	HMDB05245	MMCD	5.16573
				GPCho(18:1(9Z)/14:0)	C40H79NO8P+	732.554	-	HMDB05294	MMCD	5.16573
732.554	9.9	0.1423	0.0004557	PC(14:0/18:1(9Z))	C40H78NO8P	731.547	C00157	HMDB07873	LIPIDMaps;HMDB	0.417165
				PC(14:1(9Z)/18:0)	C40H78NO8P	731.547	C00157	HMDB07904	LIPIDMaps;HMDB	0.417165
				PC(16:0/16:1(9Z))	C40H78NO8P	731.547	C00157	HMDB07969	LIPIDMaps;HMDB	0.417165
				PC(16:1(9Z)/16:0)	C40H78NO8P	731.547	C00157	HMDB08001	LIPIDMaps;HMDB	0.417165
936.646	9.39	0.096282	0.00047859	-	-	-	-	-	-	-
934.641	9.39	0.089473	0.00049102	-	-	-	-	-	-	-
260.155	2.85	0.16704	0.00049498	-	-	-	-	-	-	-
939.596	9.38	0.092952	0.00050162	18:3-18:2-DGDG	C51H86O15	938.597	-	-	MMCD	8.12851
				18:2-18:3-DGDG	C51H86O15	938.597	-	-	MMCD	8.12851
				PI(20:2(11Z,14Z)/22:4(7Z,10Z,13Z,16Z))	C51H87O13P	938.588	-	-	LIPIDMaps	0.715315
				PI(20:4(5Z,8Z,11Z,14Z)/22:2(13Z,16Z))	C51H87O13P	938.588	-	-	LIPIDMaps	0.715315
244.089	0.49	0.14903	0.00050366	4-Chloro-[2-(4-Pyridinyl)-1-butenyl]phenol;4-[1-[(4-Chlorophenyl)methylene]propyl]pyridine	C15H14ClN	243.081	C15045	-	MMCD	1.06713
847.687	9.93	0.11979	0.0005103	TG(14:0/18:3(6Z,9Z,12Z)/20:5(5Z,8Z,11Z,14Z,17Z))[iso6]	C55H90O6	846.674	-	-	LIPIDMaps	7.35299
				TG(14:0/18:3(9Z,12Z,15Z)/20:5(5Z,8Z,11Z,14Z,17Z))[iso6]	C55H90O6	846.674	-	-	LIPIDMaps	7.35299
				TG(14:0/18:4(6Z,9Z,12Z,15Z)/20:4(5Z,8Z,11Z,14Z))[iso6]	C55H90O6	846.674	-	-	LIPIDMaps	7.35299
941.6	9.38	0.10314	0.00052039	-	-	-	-	-	-	-
207.996	0.47	0.14402	0.00052387	-	-	-	-	-	-	-
935.643	9.39	0.092888	0.0005436	-	-	-	-	-	-	-
739.599	8.89	0.11437	0.00054922	-	-	-	-	-	-	-
232.155	0.88	0.09355	0.00055419	3-(1-AMINOETHYL)NONANEDIOIC ACID	C11H21NO4	231.147	-	-	MMCD	1.9804
				Isobutyryl-L-carnitine	C11H21NO4	231.147	-	HMDB00736	LIPIDMaps;HMDB	1.9804
				Butyrylcarnitine	C11H21NO4	231.147	C02862	HMDB02013	LIPIDMaps;HMDB	1.9804
940.599	9.38	0.091963	0.00056545	-	-	-	-	-	-	-
289.94	0.53	0.135	0.00057221	-	-	-	-	-	-	-
740.601	8.89	0.1417	0.0005911	GlcCer(d15:2(4E,6E)/22:0)	C43H81NO8	739.596	-	-	LIPIDMaps	3.21847
756.554	9.81	0.13103	0.0005915	PE(17:1(9Z)/20:2(11Z,14Z))	C42H78NO8P	755.547	-	-	LIPIDMaps	0
				PE(17:2(9Z,12Z)/20:1(11Z))	C42H78NO8P	755.547	-	-	LIPIDMaps	0
				PE(18:2(9Z,12Z)/19:1(9Z))	C42H78NO8P	755.547	-	-	LIPIDMaps	0
769.247	3.37	0.044711	0.00059247	-	-	-	-	-	-	-
846.682	9.91	0.19174	0.00059752	-	-	-	-	-	-	-
353.264	8.21	0.12328	0.00059941	-	-	-	-	-	-	-
845.675	9.91	0.16577	0.00060071	-	-	-	-	-	-	-
150.973	0.46	0.18167	0.0006033	-	-	-	-	-	-	-
781.559	9.78	0.12174	0.00060396	18:3-18:2-PC	C44H79NO8P+	780.554	-	-	MMCD	3.59695
				18:2-18:3-PC	C44H79NO8P+	780.554	-	-	MMCD	3.59695
899.522	8.75	0.084387	0.00060952	Doramectin	C50H74O14	898.508	C12528	-	MMCD	7.87982
233.156	0.89	0.10365	0.00061388	-	-	-	-	-	-	-
897.504	8.76	0.14381	0.00061763	-	-	-	-	-	-	-
780.557	9.78	0.13426	0.0006223	PE(19:1(9Z)/20:4(5Z,8Z,11Z,14Z))	C44H78NO8P	779.547	-	-	LIPIDMaps	4.30626
				PE(20:4(5Z,8Z,11Z,14Z)/19:1(9Z))	C44H78NO8P	779.547	-	-	LIPIDMaps	4.30626
				PC(20:4(5Z,8Z,11Z,14Z)/16:1(9Z))	C44H78NO8P	779.547	C00157	HMDB08430	LIPIDMaps;HMDB	4.30626
				PC(20:4(8Z,11Z,14Z,17Z)/16:1(9Z))	C44H78NO8P	779.547	C00157	HMDB08463	LIPIDMaps;HMDB	4.30626
755.041	3.43	0.066414	0.00066426	-	-	-	-	-	-	-
758.57	9.91	0.15197	0.00066825	PC(18:2(2E,4E)/16:0)	C42H80NO8P	757.562	-	-	LIPIDMaps	0.322271
				PC(18:2(6Z,9Z)/16:0)	C42H80NO8P	757.562	-	-	LIPIDMaps	0.322271
				PE(22:2(13Z,16Z)/15:0)	C42H80NO8P	757.562	C00350	HMDB09549	LIPIDMaps;HMDB	0.402839
				18:1-18:1-PE	C42H80NO8P	757.562	-	-	MMCD	0.402839
690.511	8.21	0.09681	0.00068469	PE(20:1(11Z)/12:0)	C37H72NO8P	689.5	-	-	LIPIDMaps	6.63907
				PE(14:0/18:1(11Z))	C37H72NO8P	689.5	C00350	HMDB08827	HMDB	6.63907
759.574	9.91	0.15628	0.00068963	GPCho(18:1(9Z)/16:1(9Z))	C42H81NO8P+	758.57	-	HMDB05298	MMCD	4.42534
				16:0-18:2-PC	C42H81NO8P+	758.57	-	HMDB05256	MMCD	4.42534
784.582	9.89	0.14305	0.00071306	PE(19:1(9Z)/20:2(11Z,14Z))	C44H82NO8P	783.578	-	-	LIPIDMaps	4.28411
				PE(20:2(11Z,14Z)/19:1(9Z))	C44H82NO8P	783.578	-	-	LIPIDMaps	4.28411
72.0816	0.49	0.13384	0.00072584	-	-	-	-	-	-	-
680.421	8.06	0.23168	0.00072742	-	-	-	-	-	-	-
807.573	9.79	0.093275	0.00074377	GPCho(22:6(4Z,7Z,10Z,13Z,16Z,19Z)/16:0)	C46H81NO8P+	806.57	-	HMDB05311	MMCD	5.07006
				GPCho(18:2(9Z,12Z)/20:4(5Z,8Z,11Z,14Z))	C46H81NO8P+	806.57	-	HMDB05307	MMCD	5.07006
				GPCho(16:0/22:6(4Z,7Z,10Z,13Z,16Z,19Z))	C46H81NO8P+	806.57	-	HMDB05260	MMCD	5.07006
828.096	2.5	0.022324	0.00074835	-	-	-	-	-	-	-
757.564	9.81	0.15829	0.00075457	GPCho(16:1(9Z)/18:2(9Z,12Z))	C42H79NO8P+	756.554	-	HMDB05288	MMCD	2.66228
				16:0-18:3-PC	C42H79NO8P+	756.554	-	-	MMCD	2.66228
709.923	2.5	0.031135	0.00077116	-	-	-	-	-	-	-
895.701	9.89	0.2096	0.00077176	-	-	-	-	-	-	-
172.006	1.96	0.043961	0.00077262	-	-	-	-	-	-	-
746.577	8.89	0.13407	0.00077559	-	-	-	-	-	-	-
525.883	8.21	0.08025	0.00077871	-	-	-	-	-	-	-
526.294	6.35	0.183	0.00078702	LysoPE(0:0/22:6(4Z,7Z,10Z,13Z,16Z,19Z))	C27H44NO7P	525.286	-	HMDB11496	LIPIDMaps;HMDB	2.0915
806.569	9.79	0.092525	0.0007971	PE(22:6(4Z,7Z,10Z,13Z,16Z,19Z)/0:0);LysoPE(22:6(4Z,7Z,10Z,13Z,16Z,19Z)/0:0)	C27H44NO7P	525.286	-	HMDB11526	LIPIDMaps;HMDB	2.0915
808.583	9.84	0.12887	0.00081312	PC(18:3(6Z,9Z,12Z)/20:3(5Z,8Z,11Z))	C46H80NO8P	805.562	C00157	HMDB08178	LIPIDMaps;HMDB	0.151534
				PC(18:3(6Z,9Z,12Z)/20:3(8Z,11Z,14Z))	C46H80NO8P	805.562	C00157	HMDB08179	LIPIDMaps;HMDB	0.151534
				PE(20:5(5Z,8Z,11Z,14Z,17Z)/21:0)	C46H82NO8P	807.578	-	-	LIPIDMaps	1.96503
				PE(21:0/20:5(5Z,8Z,11Z,14Z,17Z))	C46H82NO8P	807.578	-	-	LIPIDMaps	1.96503
679.507	9.77	0.1399	0.00081381	-	-	-	-	-	-	-
678.508	9.77	0.12798	0.00081783	PC(18:0/10:0)	C36H72NO8P	677.5	-	-	LIPIDMaps	0.990977
				PC(19:0/9:0)	C36H72NO8P	677.5	-	-	LIPIDMaps	0.990977
				PE(15:0/16:0)	C36H72NO8P	677.5	C00350	HMDB08890	LIPIDMaps;HMDB	0.990977
				PE(16:0/15:0)	C36H72NO8P	677.5	C00350	HMDB08922	LIPIDMaps;HMDB	0.990977
804.554	9.77	0.10878	0.00081944	PC(20:4(5Z,8Z,11Z,14Z)/18:3(6Z,9Z,12Z))	C46H78NO8P	803.547	C00157	HMDB08435	LIPIDMaps;HMDB	0.227872
				PC(20:4(5Z,8Z,11Z,14Z)/18:3(9Z,12Z,15Z))	C46H78NO8P	803.547	C00157	HMDB08436	LIPIDMaps;HMDB	0.227872
290.141	7.5	0.15956	0.00082484	Zephyranthine	C16H19NO4	289.131	C12170	-	MMCD	7.38844
				3'-Demethoxypiplartine	C16H19NO4	289.131	C10444	-	MMCD	7.38844
				2-[5-(6-METHYLPYRIDIN-2-YL)-2,3-DIHYDRO-1H-PYRAZOL-4-YL]-1,5-NAPHTHYRIDINE	C17H15N5	289.133	-	-	MMCD	2.74427
524.884	8.21	0.081473	0.00082797	-	-	-	-	-	-	-
360.319	8.88	0.10815	0.00083664	-	-	-	-	-	-	-
342.307	8.88	0.10335	0.00083822	-	-	-	-	-	-	-
359.316	8.88	0.1023	0.00083926	MG(0:0/18:0/0:0)	C21H42O4	358.308	-	HMDB11535	HMDB	0.596199
				Glyceryl monostearate	C21H42O4	358.308	C13438	-	MMCD	0.596199
				Glycerol 1-octadecanoate;MG(18:0/0:0/0:0);MG(18:0/0:0/0:0)[rac]	C21H42O4	358.308	-	HMDB31075;HMDB11131;-	HMDB;LIPIDMaps	0.596199
486.118	7.77	0.13161	0.00084038	-	-	-	-	-	-	-
590.319	6.38	0.16009	0.00084825	-	-	-	-	-	-	-
830.42	3.44	0.07517	0.00085643	-	-	-	-	-	-	-
137.047	0.5	0.16995	0.00085732	Ethyl propyl disulfide	C5H12S2	136.038	-	HMDB33053	HMDB	8.63675
				Ethyl isopropyl disulfide	C5H12S2	136.038	-	HMDB33054	HMDB	8.63675
				Hypoxanthine;Purine-6-ol	C5H4N4O	136.039	C00262	HMDB00157	MMCD	5.1596
485.117	7.77	0.12707	0.00087537	-	-	-	-	-	-	-
805.558	9.76	0.11342	0.00088204	Staphyloxanthin	C50H76O8	804.554	C16148	-	MMCD	3.94483
				GPCho(16:1(9Z)/22:6(4Z,7Z,10Z,13Z,16Z,19Z))	C46H79NO8P+	804.554	-	HMDB05289	MMCD	4.32414
772.445	10.9	0.27537	0.00088263	Leucomycin A5	C39H65NO14	771.441	C14058	-	MMCD	4.11416
859.658	9.85	0.13969	0.00088513	-	-	-	-	-	-	-
689.509	8.21	0.10334	0.00089053	PA(19:0/16:1(9Z))	C38H73O8P	688.504	-	-	LIPIDMaps	3.54596
				PA(19:1(9Z)/16:0)	C38H73O8P	688.504	-	-	LIPIDMaps	3.54596
				DG(22:6(4Z,7Z,10Z,13Z,16Z,19Z)/20:4(5Z,8Z,11Z,14Z)/0:0)	C45H68O5	688.507	-	HMDB07779	HMDB	7.00324
745.576	8.89	0.13651	0.00089918	PA(17:1(9Z)/22:0)	C42H81O8P	744.567	-	-	LIPIDMaps	2.2133
				PA(18:1(9Z)/21:0)	C42H81O8P	744.567	-	-	LIPIDMaps	2.2133
341.303	8.88	0.10665	0.00090795	Polyoxyethylene (600) mono- ricinoleate	C21H40O3	340.298	-	HMDB32476	HMDB	4.48395
87.1005	0.55	0.13397	0.00091312	-	-	-	-	-	-	-
482.324	7.48	0.12117	0.00091334	LysoPE(0:0/18:0)	C23H48NO7P	481.317	-	HMDB11129	LIPIDMaps;HMDB	0.44383
				PC(14:0/O-1:0)	C23H48NO7P	481.317	-	-	LIPIDMaps	0.507235
				PC(7:0/O-8:0)	C23H48NO7P	481.317	-	-	LIPIDMaps	0.507235
				PE(18:0/0:0);LysoPE(18:0/0:0)	C23H48NO7P	481.317	-	HMDB11130	LIPIDMaps;HMDB	0.44383
				PC(15:0/0:0);LysoPC(15:0)	C23H48NO7P	481.317	C04230	HMDB10381	LIPIDMaps;HMDB	0.44383
123.056	0.49	0.2002	0.00091706	Nicotinamide;Nicotinic acid amide;Niacinamide;Vitamin PP	C6H6N2O	122.048	C00153	HMDB01406	MMCD	5.81356
				Picolinamide	C6H6N2O	122.048	C01950	-	MMCD	5.81356
				E-pyridine-3-aldoxime	C6H6N2O	122.048	-	-	MMCD	5.81356
133.105	0.54	0.13228	0.00092955	Heptane-1-thiol	C7H16S	132.097	-	HMDB32304	HMDB	3.34984
				2-Heptanethiol	C7H16S	132.097	-	HMDB32303	HMDB	3.34984
229.155	1.35	0.13773	0.00093493	4-{[(CYCLOHEXYLAMINO)CARBONYL]AMINO}BUTANOIC ACID	C11H20N2O3	228.147	-	-	MMCD	0.53505
				L-isoleucyl-L-proline	C11H20N2O3	228.147	-	HMDB11174	HMDB	0.53505
				L-leucyl-L-proline	C11H20N2O3	228.147	-	HMDB11175	HMDB	0.53505
				Isoleucyl-Proline	C11H20N2O3	228.147	-	HMDB28915	HMDB	0.53505
				Leucyl-Proline	C11H20N2O3	228.147	-	HMDB28937	HMDB	0.53505
86.0971	0.55	0.1407	0.00094523	Piperidine;Azacyclohexane;Hexahydropyridine	C5H11N	85.0891	C01746	-	MMCD	7.89039
				Piperidine	C5H11N	85.0891	C01746	HMDB34301	HMDB	7.89039
				CYCLOPENTANAMINE	C5H11N	85.0891	-	-	MMCD	7.89039
897.703	9.88	0.11177	0.00096251	TG(18:4(6Z,9Z,12Z,15Z)/18:4(6Z,9Z,12Z,15Z)/20:3(8Z,11Z,14Z))[iso3]	C59H92O6	896.689	-	-	LIPIDMaps	7.41933
				TG(12:0/22:5(7Z,10Z,13Z,16Z,19Z)/22:6(4Z,7Z,10Z,13Z,16Z,19Z))[iso6]	C59H92O6	896.689	-	-	LIPIDMaps	7.41933
				TG(14:0/20:5(5Z,8Z,11Z,14Z,17Z)/22:6(4Z,7Z,10Z,13Z,16Z,19Z))[iso6]	C59H92O6	896.689	-	-	LIPIDMaps	7.41933
754.545	9.79	0.15694	0.0009677	PC(16:0/18:4(6Z,9Z,12Z,15Z))	C42H76NO8P	753.531	C00157	HMDB07976	LIPIDMaps;HMDB	8.58588
				PC(16:1(9Z)/18:3(6Z,9Z,12Z))	C42H76NO8P	753.531	C00157	HMDB08007	LIPIDMaps;HMDB	8.58588
				PE(22:4(7Z,10Z,13Z,16Z)/15:0)	C42H76NO8P	753.531	C00350	HMDB09582	LIPIDMaps;HMDB	8.58588
				18:2-18:2-PE	C42H76NO8P	753.531	-	-	MMCD	8.58588
				PC(14:0/20:4(5Z,8Z,11Z,14Z))	C42H76NO8P	753.531	C00157	HMDB07883	LIPIDMaps;HMDB	8.58588
				PC(14:0/20:4(8Z,11Z,14Z,17Z))	C42H76NO8P	753.531	C00157	HMDB07884	LIPIDMaps;HMDB	8.58588
				PC(14:1(9Z)/20:3(5Z,8Z,11Z))	C42H76NO8P	753.531	C00157	HMDB07914	LIPIDMaps;HMDB	8.58588
				PC(14:1(9Z)/20:3(8Z,11Z,14Z))	C42H76NO8P	753.531	C00157	HMDB07915	LIPIDMaps;HMDB	8.58588
361.319	8.88	0.13143	0.00097996	-	-	-	-	-	-	-
132.102	0.55	0.13953	0.00098642	L-Norleucine	C6H13NO2	131.095	C01933	HMDB01645	LIPIDMaps;HMDB	0.814767
				Aminocaproic acid	C6H13NO2	131.095	C02378	HMDB01901	LIPIDMaps;HMDB	0.814767
				D-Leucine;L-Leucine;-	C6H13NO2	131.095	C00123;-	HMDB13773;HMDB00687;-	HMDB;LIPIDMaps	0.814767
846.025	3.38	0.06245	0.00099126	-	-	-	-	-	-	-
263.14	2.36	0.1166	0.00099845	L-prolyl-L-phenylalanine	C14H18N2O3	262.132	-	HMDB11179	HMDB	2.67768
				Methohexital	C14H18N2O3	262.132	C07844	HMDB14617	HMDB	2.67768
				Methohexital	C14H18N2O3	262.132	C07844	-	MMCD	2.67768
				Physovenine	C14H18N2O3	262.132	C09232	-	MMCD	2.67768
				L-phenylalanyl-L-proline	C14H18N2O3	262.132	-	HMDB11177	HMDB	2.67768
731.551	9.81	0.17469	0.0010008	GPCho(14:0/18:2(9Z,12Z))	C40H77NO8P+	730.539	-	HMDB05246	MMCD	6.51676
634.2	9	0.2008	0.0010008	GPCho(16:1(9Z)/16:1(9Z))	C40H77NO8P+	730.539	-	HMDB05285	MMCD	6.51676
359.237	8.21	0.11556	0.0010042	-	-	-	-	-	-	-
				Kinetensin 1-3	C15H30N6O4	358.233	-	HMDB12983	HMDB	8.43373
387.275	8.89	0.14019	0.0010274	6-Deoxyerythronolide B	C21H38O6	386.267	C03240	-	MMCD	1.81715
				METHYL-PHE-PRO-AMINO-CYCLOHEXYLGLYCINE	C22H34N4O2	386.268	-	-	MMCD	1.65913
				6-deoxyerythronolide B	C21H38O6	386.267	-	-	LIPIDMaps	1.89616
				Glycerol trihexanoate	C21H38O6	386.267	-	HMDB31125	HMDB	1.81715
373.272	5.03	0.15563	0.0010275	3-Ethoxyandrosta-3,5-dien-17beta-ol propanoate	C24H36O3	372.266	C15057	-	MMCD	4.59076
				Cervonoyl ethanolamide	C24H36O3	372.266	C13828	HMDB13627	HMDB	4.59076
				Nabilone	C24H36O3	372.266	-	HMDB14629	HMDB	4.59076
				cholacalcioic acid / 25,26,27-trinorvitamin D3 24-carboxylic acid / 25,26,27-trinorcholecalciferol 24-carboxylic acid	C24H36O3	372.266	-	-	LIPIDMaps	4.4268
180.066	2.05	0.15708	0.0010356	Adrenochrome	C9H9NO3	179.058	-	HMDB12884	HMDB	4.94258
				Methyl n-formylanthranilate	C9H9NO3	179.058	-	HMDB32398	HMDB	4.94258
				1-(4-Methoxyphenyl)-2-nitroethylene	C9H9NO3	179.058	-	HMDB32595	HMDB	4.94258
				Hippurate;Hippuric acid;N-Benzoylglycine;Benzoylaminoacetic acid	C9H9NO3	179.058	C01586	HMDB00714	MMCD	4.94258
360.241	8.22	0.11129	0.0010364	Loxtidine;Lavoltidine	C19H29N5O2	359.232	C11805	-	MMCD	5.09714
922.538	3.44	0.078726	0.001037	-	-	-	-	-	-	-
332.285	8.21	0.12334	0.0010389	-	-	-	-	-	-	-
386.271	8.89	0.16467	0.0010416	Ovatine	C24H35NO3	385.262	C08703	-	MMCD	4.03984
266.076	0.49	0.17185	0.0010493	-	-	-	-	-	-	-
331.282	8.21	0.12039	0.0010574	Glycerol 1-hexadecanoate;MG(16:0/0:0/0:0);MG(16:0/0:0/0:0)[rac]	C19H38O4	330.277	-	HMDB31074;HMDB11564;-	HMDB;LIPIDMaps	8.1312
				glycerol 1-palmitate	C19H38O4	330.277	-	-	MMCD	8.1312
				MG(0:0/16:0/0:0)	C19H38O4	330.277	-	HMDB11533	LIPIDMaps;HMDB	8.1312
674.462	8.05	0.22061	0.0010575	-	-	-	-	-	-	-
826.589	9.74	0.2178	0.0010578	PS(O-20:0/20:4(5Z,8Z,11Z,14Z))	C46H84NO9P	825.588	-	-	LIPIDMaps	8.50187
				PS(P-20:0/20:3(8Z,11Z,14Z))	C46H84NO9P	825.588	-	-	LIPIDMaps	8.50187
				PC(18:0/20:4(5Z,8Z,10E,14Z)(12OH[S]))	C46H84NO9P	825.588	-	-	LIPIDMaps	8.50187
				PI-Cer(t18:0/18:0)	C42H84NO12P	825.573	-	-	LIPIDMaps	9.98064
328.139	1.22	0.10527	0.0010644	-	-	-	-	-	-	-
381.277	8.89	0.18822	0.0010648	-	-	-	-	-	-	-
567.422	8.89	0.12847	0.0010652	3'-Hydroxyechinenone	C40H54O2	566.412	C15965	-	MMCD	4.41806
				3'-Hydroxy-epsilon,epsilon-caroten-3-one/ 3'-OH-epsilon,epsilon-Caroten-3-one/ (3-Hydroxy-epsilon,epsilon-caroten-3'-one);3#-hydroxy-e,e-caroten-3-one	C40H54O2	566.412	-	HMDB02020	LIPIDMaps;HMDB	4.41806
				3'-Dehydrolutein/ Philosamiaxanthin/ 3-Hydroxy-beta,epsilon-caroten-3'-one;3-Hydroxy-b,e-caroten-3#-one	C40H54O2	566.412	-	HMDB03448	LIPIDMaps;HMDB	4.41806
				Antibiotic X 14889D	C33H58O7	566.418	-	HMDB33334	HMDB	6.03435
388.274	8.89	0.14499	0.0010655	-	-	-	-	-	-	-
560.137	8.44	0.13484	0.0010691	dTDP-L-megosamine	C18H31N3O13P2	559.133	C11919	-	MMCD	6.11298
				Gadoteridol	C17H29GdN4O7	559.128	-	HMDB14735	HMDB	3.71149
				dTDP-D-desosamine;dTDP-3-dimethylamino-3,4,6-trideoxy-D-glucose	C18H31N3O13P2	559.133	C11911	-	MMCD	6.11298
483.322	7.49	0.1355	0.0010715	-	-	-	-	-	-	-
566.429	8.89	0.11421	0.0010721	-	-	-	-	-	-	-
376.315	8.9	0.19061	0.0010813	-	-	-	-	-	-	-
90.0544	0.5	0.15042	0.0010867	O-METHYL-GLYCINE	C3H7NO2	89.0477	-	-	MMCD	6.25447
				Urethane;Ethyl carbamate	C3H7NO2	89.0477	C01537	-	MMCD	6.25447
				1-nitropropane	C3H7NO2	89.0477	-	-	MMCD	6.25447
				HMMF;N-Hydroxymethyl-N-methylformamide	C3H7NO2	89.0477	C11488	-	MMCD	6.25447
				L-Alanine;L-2-Aminopropionic acid;L-alpha-Alanine	C3H7NO2	89.0477	C00041	HMDB00161	MMCD	6.25447
				beta-Alanine;3-Aminopropionic acid;3-Aminopropanoate	C3H7NO2	89.0477	C00099	HMDB00056	MMCD	6.25447
				Alanine;2-Aminopropionic acid;2-Aminopropanoic acid	C3H7NO2	89.0477	C01401	-	MMCD	6.25447
				Sarcosine	C3H7NO2	89.0477	C00213	HMDB00271	HMDB	6.25447
802.539	9.75	0.15621	0.0010948	PC(20:4(5Z,8Z,11Z,14Z)/18:4(6Z,9Z,12Z,15Z))	C46H76NO8P	801.531	C00157	HMDB08437	LIPIDMaps;HMDB	0.913779
				PC(20:4(8Z,11Z,14Z,17Z)/18:4(6Z,9Z,12Z,15Z))	C46H76NO8P	801.531	C00157	HMDB08470	HMDB	0.913779
				PC(20:5(5Z,8Z,11Z,14Z,17Z)/18:3(6Z,9Z,12Z))	C46H76NO8P	801.531	C00157	HMDB08501	LIPIDMaps;HMDB	0.913779
156.068	0.46	0.095054	0.0010982	-	-	-	-	-	-	-
153.041	0.52	0.19433	0.0011002	Alloxanthine;Oxipurinol;Oxypurinol	C5H4N4O2	152.033	C07599	HMDB00786	MMCD	1.40511
				Xanthine	C5H4N4O2	152.033	C00385	HMDB00292	HMDB	1.40511
				Oxypurinol	C5H4N4O2	152.033	C07599	HMDB00786	HMDB	1.40511
				6,8-Dihydroxypurine	C5H4N4O2	152.033	-	HMDB01182	HMDB	1.40511
				Xanthine	C5H4N4O2	152.033	C00385	HMDB00292	MMCD	1.40511
705.145	3.35	0.052248	0.0011015	-	-	-	-	-	-	-
782.57	9.85	0.13381	0.001102	PC(16:1(9Z)/20:3(8Z,11Z,14Z))	C44H80NO8P	781.562	C00157	HMDB08014	LIPIDMaps;HMDB	0.546657
				PC(18:0/18:4(6Z,9Z,12Z,15Z))	C44H80NO8P	781.562	C00157	HMDB08042	LIPIDMaps;HMDB	0.546657
				PE(22:4(7Z,10Z,13Z,16Z)/17:0)	C44H80NO8P	781.562	-	-	LIPIDMaps	0.468563
871.69	9.88	0.19427	0.001103	-	-	-	-	-	-	-
568.34	6.38	0.15712	0.0011101	PC(22:6(4Z,7Z,10Z,13Z,16Z,19Z)/0:0);LysoPC(22:6(4Z,7Z,10Z,13Z,16Z,19Z))	C30H50NO7P	567.332	C04230	HMDB10404	LIPIDMaps;HMDB	0.322748
675.458	8.05	0.23431	0.0011112	-	-	-	-	-	-	-
105.035	2.05	0.15077	0.0011157	-	-	-	-	-	-	-
192.028	0.51	0.20228	0.0011173	5-KETO-4-DEOXYGLUCARATE	C6H7O7-2	191.019	-	-	MMCD	5.99107
164.925	0.56	0.15133	0.0011176	-	-	-	-	-	-	-
189.074	1.34	0.14679	0.0011222	alpha-ketosuberate	C8H12O5	188.068	-	-	MMCD	7.13981
				Diethyl oxalacetate;Diethyl oxaloacetate	C8H12O5	188.068	-	HMDB01998	MMCD	7.13981
				(Z)-1-(Methylthio)-5-phenyl-1-penten-3-yne	C12H12S	188.066	-	HMDB32688	HMDB	6.16628
314.277	8.21	0.12264	0.0011302	-	-	-	-	-	-	-
809.59	9.85	0.16673	0.0011325	20:2-18:3-PC	C46H83NO8P+	808.586	-	-	MMCD	3.32129
				GPCho(16:0/22:5(7Z,10Z,13Z,16Z,19Z))	C46H83NO8P+	808.586	-	HMDB05259	MMCD	3.32129
				GPCho(18:1(9Z)/20:4(5Z,8Z,11Z,14Z))	C46H83NO8P+	808.586	-	HMDB05301	MMCD	3.32129
188.071	1.34	0.14901	0.0011352	Indoleacrylic acid	C11H9NO2	187.063	-	HMDB00734	MMCD	3.18124
				Indoleacrylic acid	C11H9NO2	187.063	C00331	HMDB00734	HMDB	3.18124
				6-Chloro-N-(1-methylethyl)-1,3,5-triazine-2,4-diamine	C6H10ClN5	187.062	C06559	HMDB33249	HMDB	7.7492
				Deethylatrazine	C6H10ClN5	187.062	C06559	-	MMCD	7.7492
167.09	0.75	0.13601	0.0011412	1-Deoxy-D-glucitol	C6H14O5	166.084	-	HMDB41500	LIPIDMaps	7.7174
				L-RHAMNITOL	C6H14O5	166.084	-	-	MMCD	7.80928
				FUCITOL	C6H14O5	166.084	-	-	MMCD	7.80928
169.063	0.5	0.18884	0.0011416	Capillin	C12H8O	168.058	C08398	HMDB32867	HMDB	9.44268
				Dibenzofuran;Diphenylene oxide	C12H8O	168.058	C07729	-	MMCD	9.44268
				Capillin	C12H8O	168.058	C08398	-	MMCD	9.44268
681.409	8.06	0.25991	0.0011428	17a-Ethynylestradiol	C44H56O6	680.408	-	HMDB01926	MMCD	8.34245
166.087	0.76	0.13646	0.0011432	Benzocaine;Ethyl aminobenzoate	C9H11NO2	165.079	C07527	HMDB04992	MMCD	3.8822
				TYROSINAL	C9H11NO2	165.079	-	-	MMCD	3.8822
				L-Phenylalanine;(S)-alpha-Amino-beta-phenylpropionic acid	C9H11NO2	165.079	C00079	HMDB00159	MMCD	3.8822
				L-Phenylalanine	C9H11NO2	165.079	C00079	HMDB00159	HMDB	3.8822
683.488	8.18	0.14932	0.0011456	-	-	-	-	-	-	-
205.098	1.33	0.15137	0.0011568	Tryptophan;alpha-Amino-beta-(3-indolyl)-propionic acid	C11H12N2O2	204.09	C00806	-	MMCD	3.66349
				D-Tryptophan;L-Tryptophan;(±)-Tryptophan	C11H12N2O2	204.09	C00525;C00078;C00806	HMDB13609;HMDB00929;HMDB30396	HMDB	3.66349
				3-Hydroxymethylantipyrine	C11H12N2O2	204.09	-	HMDB13840	HMDB	3.66349
				Ethotoin	C11H12N2O2	204.09	C07839	HMDB14892	HMDB	3.66349
755.545	9.77	0.13136	0.0011569	GPCho(14:0/20:4(5Z,8Z,11Z,14Z))	C42H77NO8P+	754.539	-	HMDB05247	MMCD	1.13247
				16:1-18:3-PC	C42H77NO8P+	754.539	-	-	MMCD	1.13247
313.274	8.21	0.12386	0.0011582	-	C19H36O3	312.266	-	-	LIPIDMaps	0.781834
				-	C19H36O3	312.266	-	-	LIPIDMaps	0.781834
				-	C19H36O3	312.266	-	-	LIPIDMaps	0.781834
				-	C19H36O3	312.266	-	-	LIPIDMaps	0.781834
230.158	1.35	0.12742	0.0011595	-	-	-	-	-	-	-
120.081	0.75	0.13358	0.0011633	INDOLINE	C8H9N	119.073	-	-	MMCD	1.85812
783.574	9.85	0.13761	0.0011647	GPCho(18:2(9Z,12Z)/18:2(9Z,12Z))	C44H81NO8P+	782.57	-	HMDB05306	MMCD	4.67959
				GPCho(20:4(5Z,8Z,11Z,14Z)/16:0)	C44H81NO8P+	782.57	-	HMDB05309	MMCD	4.67959
				18:3-18:1-PC	C44H81NO8P+	782.57	-	-	MMCD	4.67959
				GPCho(16:0/20:4(5Z,8Z,11Z,14Z))	C44H81NO8P+	782.57	-	HMDB05258	MMCD	4.67959
				18:1-18:3-PC	C44H81NO8P+	782.57	-	-	MMCD	4.67959
559.137	8.44	0.13272	0.0011667	Albanol B	C34H22O8	558.131	-	HMDB30109	HMDB	2.51519
454.294	6.68	0.14057	0.0011691	LysoPE(0:0/16:0)	C21H44NO7P	453.286	-	HMDB11473	LIPIDMaps;HMDB	2.42371
				PE(16:0/0:0);LysoPE(16:0/0:0)	C21H44NO7P	453.286	-	HMDB11503	LIPIDMaps;HMDB	2.42371
				1-16:0-lysoPE	C21H44NO7P	453.286	-	-	MMCD	2.42371
				PC(13:0/0:0)	C21H44NO7P	453.286	-	-	LIPIDMaps	2.55836
186.088	0.49	0.095259	0.0011751	-	-	-	-	-	-	-
456.296	6.68	0.16177	0.0011756	-	-	-	-	-	-	-
142.946	0.54	0.11111	0.0011865	-	-	-	-	-	-	-
568.423	8.89	0.13763	0.0011873	-	-	-	-	-	-	-
569.342	6.38	0.16681	0.0011931	Karatavigenin B	C34H48O7	568.34	-	-	LIPIDMaps	9.45049
				6,8a-Seco-6,8a-deoxy-5-oxoavermectin ''1a'' aglycone	C34H48O7	568.34	C11977	-	MMCD	9.45049
				(-)-Helvolic acid	C34H48O7	568.34	-	-	LIPIDMaps	9.45049
484.324	7.49	0.14466	0.0011954	-	-	-	-	-	-	-
214.619	8.22	0.13285	0.0012055	-	-	-	-	-	-	-
238.837	0.46	0.075221	0.0012078	-	-	-	-	-	-	-
628.216	9	0.19214	0.0012176	-	-	-	-	-	-	-
824.635	9.99	0.20887	0.0012186	-	-	-	-	-	-	-
220.132	5.01	0.1683	0.0012302	Alminoprofen	C13H17NO2	219.126	C12964	-	MMCD	5.50115
				Darlingine	C13H17NO2	219.126	C10857	-	MMCD	5.50115
				Tanakamine	C13H17NO2	219.126	-	HMDB33429	HMDB	5.50115
				Tanakine	C13H17NO2	219.126	-	HMDB33430	HMDB	5.50115
152.033	0.5	0.21352	0.0012302	6-Imino-5-oxocyclohexa-1,3-dienecarboxylate	C7H5NO3	151.027	C04584	-	MMCD	8.78992
				3-nitrobenzaldehyde	C7H5NO3	151.027	-	-	MMCD	8.78992
				4-nitrobenzaldehyde	C7H5NO3	151.027	-	-	MMCD	8.78992
226.034	0.58	0.18173	0.0012346	-	-	-	-	-	-	-
150.056	0.5	0.14013	0.0012412	-	-	-	-	-	-	-
601.367	8.05	0.23794	0.0012447	Phorbol 12-tiglate 13-decanoate	C35H52O8	600.366	C09157	-	MMCD	9.96299
602.376	8.05	0.25142	0.0012482	Tetronasin	C35H53O8	601.374	-	HMDB33494	HMDB	8.42391
883.69	9.93	0.16582	0.0012485	-	-	-	-	-	-	-
695.394	7.97	0.15734	0.0012491	-	-	-	-	-	-	-
869.68	9.95	0.19912	0.0012491	-	-	-	-	-	-	-
332.05	0.53	0.097916	0.0012527	-	-	-	-	-	-	-
455.296	6.68	0.13906	0.0012543	-	-	-	-	-	-	-
821.524	8.89	0.15166	0.0012622	PI(18:2(9Z,12Z)/15:0)	C42H77O13P	820.51	-	-	LIPIDMaps	7.885
				PI(19:1(9Z)/14:1(9Z))	C42H77O13P	820.51	-	-	LIPIDMaps	7.885
834.601	9.88	0.13342	0.0012654	PC(18:0/22:6(9Z,11Z,13Z,15Z,17Z,19))	C48H84NO8P	833.593	-	-	LIPIDMaps	0.292877
				PE(21:0/22:6(4Z,7Z,10Z,13Z,16Z,19Z))	C48H84NO8P	833.593	-	-	LIPIDMaps	0.292877
				PE(22:6(4Z,7Z,10Z,13Z,16Z,19Z)/21:0)	C48H84NO8P	833.593	-	-	LIPIDMaps	0.292877
				LacCer(d18:1/14:0)	C44H83NO13	833.586	-	-	LIPIDMaps	8.78639
716.535	9.89	0.23642	0.0012721	-	-	-	-	-	-	-
866.432	3.34	0.2169	0.0012848	-	-	-	-	-	-	-
445.139	7.76	0.14123	0.001295	-	-	-	-	-	-	-
786.456	10.91	0.31939	0.0013032	Leucomycin A1	C40H67NO14	785.456	C14056	-	MMCD	9.63562
955.589	9.22	0.032513	0.0013046	-	-	-	-	-	-	-
178.978	0.47	0.25545	0.0013049	-	-	-	-	-	-	-
190.001	8.21	0.13505	0.0013075	-	-	-	-	-	-	-
206.101	1.33	0.14548	0.0013208	N-Acetyl-D-quinovosamine;2-Acetamido-2,6-dideoxy-D-glucose	C8H15NO5	205.095	C15481	-	MMCD	7.29107
				N-Acetyl-D-fucosamine;2-Acetamido-2,6-dideoxy-D-galactose	C8H15NO5	205.095	C15480	-	MMCD	7.29107
362.284	8.9	0.17744	0.0013222	-	-	-	-	-	-	-
236.131	8.24	0.13999	0.0013225	-	-	-	-	-	-	-
630.236	9	0.21183	0.0013367	-	-	-	-	-	-	-
476.276	6.68	0.16067	0.0013462	LysoPE(0:0/18:3(9Z,12Z,15Z))	C23H42NO7P	475.27	-	HMDB11479	LIPIDMaps;HMDB	1.79791
				PE(18:3(6Z,9Z,12Z)/0:0);LysoPE(18:3(6Z,9Z,12Z)/0:0)	C23H42NO7P	475.27	-	HMDB11508	LIPIDMaps;HMDB	1.79791
				PE(18:3(9Z,12Z,15Z)/0:0);LysoPE(18:3(9Z,12Z,15Z)/0:0)	C23H42NO7P	475.27	-	HMDB11509	LIPIDMaps;HMDB	1.79791
				1-18:3-lysoPE	C23H42NO7P	475.27	-	-	MMCD	1.79791
				LysoPE(0:0/18:3(6Z,9Z,12Z))	C23H42NO7P	475.27	-	HMDB11478	LIPIDMaps;HMDB	1.79791
70.0665	0.49	0.13089	0.0013537	-	-	-	-	-	-	-
829.562	9.75	0.13344	0.0013581	-	-	-	-	-	-	-
956.592	9.22	0.031904	0.0013589	-	-	-	-	-	-	-
355.261	5.03	0.17216	0.001381	delta2-THA	C24H34O2	354.256	-	-	LIPIDMaps	7.23623
828.554	9.74	0.10901	0.0013835	PC(22:5(7Z,10Z,13Z,16Z,19Z)/18:4(6Z,9Z,12Z,15Z))	C48H78NO8P	827.547	C00157	HMDB08700	HMDB	0.51628
				PC(22:6(4Z,7Z,10Z,13Z,16Z,19Z)/18:3(6Z,9Z,12Z))	C48H78NO8P	827.547	C00157	HMDB08731	LIPIDMaps;HMDB	0.51628
				PC(22:6(4Z,7Z,10Z,13Z,16Z,19Z)/18:3(9Z,12Z,15Z))	C48H78NO8P	827.547	C00157	HMDB08732	LIPIDMaps;HMDB	0.51628
				PC(18:3(6Z,9Z,12Z)/22:6(4Z,7Z,10Z,13Z,16Z,19Z))	C48H78NO8P	827.547	C00157	HMDB08189	LIPIDMaps;HMDB	0.51628
				PC(18:3(9Z,12Z,15Z)/22:6(4Z,7Z,10Z,13Z,16Z,19Z))	C48H78NO8P	827.547	C00157	HMDB08222	LIPIDMaps;HMDB	0.51628
768.237	9.12	0.05624	0.0013932	-	-	-	-	-	-	-
144.102	0.5	0.13697	0.0014006	Proline betaine	C7H13NO2	143.095	C10172	HMDB04827	HMDB	1.49288
				L-2-Amino-3-methylenehexanoic acid	C7H13NO2	143.095	-	HMDB30410	HMDB	1.49288
				Triparanol	C7H13NO2	143.095	-	HMDB01378	MMCD	1.49288
827.619	9.87	0.23016	0.0014007	-	-	-	-	-	-	-
283.016	0.56	0.069001	0.0014097	-	-	-	-	-	-	-
950.635	9.21	0.031382	0.0014272	-	-	-	-	-	-	-
833.613	9.82	0.15776	0.0014283	-	-	-	-	-	-	-
229.632	8.86	0.16528	0.0014312	-	-	-	-	-	-	-
657.404	8.06	0.24219	0.0014315	PI(22:0/0:0)	C31H61O12P	656.39	-	-	LIPIDMaps	9.85653
348.299	8.22	0.19123	0.0014437	-	-	-	-	-	-	-
738.526	9.83	0.26684	0.0014489	-	-	-	-	-	-	-
248.149	8.9	0.21148	0.0014552	6-O-CYCLOHEXYLMETHYL GUANINE	C12H17N5O	247.143	-	-	MMCD	6.42103
				3-hydroxybutyrylcarnitine;Hydroxybutyrylcarnitine	C11H21NO5	247.142	-	HMDB13127	LIPIDMaps;HMDB	0.987856
679.418	8.06	0.25311	0.0014581	-	-	-	-	-	-	-
395.276	6.94	0.1231	0.0014716	Tylactone;Protylonolide	C23H38O5	394.272	C12000	-	MMCD	7.04362
				Gemeprost;Cervagem	C23H38O5	394.272	C13581	-	MMCD	7.04362
				15-HETE-G	C23H38O5	394.272	-	-	LIPIDMaps	7.04362
				12-HETE-G	C23H38O5	394.272	-	-	LIPIDMaps	7.04362
				Norcholic acid	C23H38O5	394.272	-	-	LIPIDMaps	7.04362
957.593	9.22	0.045259	0.0014731	-	-	-	-	-	-	-
747.581	8.89	0.13912	0.0014738	-	-	-	-	-	-	-
354.257	8.18	0.20869	0.0014813	-	-	-	-	-	-	-
148.042	0.52	0.15218	0.0014969	Thiomorpholine 3-carboxylate	C5H9NO2S	147.035	C03901	-	MMCD	7.99077
234.133	8.24	0.14705	0.0015044	Hydroxypropionylcarnitine	C10H19NO5	233.126	-	HMDB13125	LIPIDMaps;HMDB	3.01083
565.415	8.89	0.1721	0.0015101	-	-	-	-	-	-	-
951.638	9.21	0.04162	0.0015101	-	-	-	-	-	-	-
235.135	8.24	0.16369	0.0015146	(10S,11S)-Pterosin C	C14H18O3	234.126	-	HMDB30763	HMDB	6.97357
861.691	9.93	0.1841	0.0015222	TG(13:0/18:3(6Z,9Z,12Z)/22:5(7Z,10Z,13Z,16Z,19Z))[iso6]	C56H92O6	860.689	-	-	LIPIDMaps	6.24046
				TG(13:0/18:3(9Z,12Z,15Z)/22:5(7Z,10Z,13Z,16Z,19Z))[iso6]	C56H92O6	860.689	-	-	LIPIDMaps	6.24046
				TG(13:0/18:4(6Z,9Z,12Z,15Z)/22:4(7Z,10Z,13Z,16Z))[iso6]	C56H92O6	860.689	-	-	LIPIDMaps	6.24046
				TG(13:0/20:3(8Z,11Z,14Z)/20:5(5Z,8Z,11Z,14Z,17Z))[iso6]	C56H92O6	860.689	-	-	LIPIDMaps	6.24046
				TG(14:0/17:2(9Z,12Z)/22:6(4Z,7Z,10Z,13Z,16Z,19Z))[iso6]	C56H92O6	860.689	-	-	LIPIDMaps	6.24046
714.53	9.81	0.26564	0.0015297	-	-	-	-	-	-	-
164.002	0.45	0.19141	0.0015362	Acesulfame	C4H5NO4S	162.994	-	HMDB33585	HMDB	4.86802
464.142	7.77	0.16942	0.0015622	4-NITROPHENYL 4-O-ALPHA-D-GLUCOPYRANOSYL-ALPHA-D-GALACTOPYRANOSIDE	C18H25NO13	463.133	-	-	MMCD	3.75595
249.149	8.89	0.18828	0.0015674	abscisic aldehyde;(-)-abscisic aldehyde	C15H20O3	248.141	-	-	LIPIDMaps	0.0614924
				1'-deoxyabscisic acid	C15H20O3	248.141	-	-	LIPIDMaps	0.0614924
				Parthenolide	C15H20O3	248.141	C07609	-	LIPIDMaps	0.0614924
				gamma-CEHC	C15H20O3	248.141	-	HMDB01931	MMCD	0.122985
				Damsin	C15H20O3	248.141	C09386	-	MMCD	0.122985
463.14	7.77	0.15192	0.001579	-	-	-	-	-	-	-
745.439	10.9	0.33461	0.0015837	-	-	-	-	-	-	-
760.584	9.97	0.15947	0.0015855	PC(20:0/14:1(9Z))	C42H82NO8P	759.578	C00157	HMDB08263	LIPIDMaps;HMDB	0.883895
				PC(20:1(11Z)/14:0)	C42H82NO8P	759.578	C00157	HMDB08295	LIPIDMaps;HMDB	0.883895
				PE(15:0/22:1(13Z))	C42H82NO8P	759.578	C00350	HMDB08908	HMDB	0.883895
832.583	9.78	0.094815	0.0015894	PC(20:4(5Z,8Z,11Z,14Z)/20:3(8Z,11Z,14Z))	C48H82NO8P	831.578	C00157	HMDB08442	LIPIDMaps;HMDB	2.3487
				PC(20:4(8Z,11Z,14Z,17Z)/20:3(5Z,8Z,11Z))	C48H82NO8P	831.578	C00157	HMDB08474	HMDB	2.3487
193.993	1.94	0.087959	0.001595	-	-	-	-	-	-	-
893.69	9.91	0.22949	0.0016105	-	-	-	-	-	-	-
989.553	8.17	0.17302	0.0016112	-	-	-	-	-	-	-
250.147	8.89	0.18836	0.0016127	-	-	-	-	-	-	-
527.296	6.35	0.20675	0.0016183	Desmosine	C24H40N5O8	526.288	-	HMDB00572	MMCD	2.20349
				Isodesmosine	C24H40N5O8+	526.288	-	HMDB00739	MMCD	2.20349
168.091	0.53	0.16861	0.0016228	-	-	-	-	-	-	-
741.558	8.88	0.16843	0.0016432	-	-	-	-	-	-	-
786.601	9.98	0.17083	0.0016441	PC(18:0/18:2(10Z,12Z))	C44H84NO8P	785.593	-	-	LIPIDMaps	0.0776931
				PC(18:0/18:2(2E,4E))	C44H84NO8P	785.593	-	-	LIPIDMaps	0.0776931
				PC(18:0/18:2(6Z,9Z))	C44H84NO8P	785.593	-	-	LIPIDMaps	0.0776931
				PE(17:2(9Z,12Z)/22:0)	C44H84NO8P	785.593	-	-	LIPIDMaps	0.0776931
				PE(18:2(9Z,12Z)/21:0)	C44H84NO8P	785.593	-	-	LIPIDMaps	0.0776931
				(Z,Z)-4-Hydroxy-N,N,N-trimethyl-10-oxo-7-((1-oxo-9-octadecenyl)oxy)-3,5,9-trioxa-4-phosphaheptacos-18-en-1-aminium, hydroxide, inner salt, 4-oxide	C44H84NO8P	785.593	-	HMDB00593	MMCD	0.155386
819.645	9.92	0.26148	0.0016456	TG(14:1(9Z)/18:3(6Z,9Z,12Z)/18:4(6Z,9Z,12Z,15Z))[iso6]	C53H86O6	818.642	-	-	LIPIDMaps	6.18819
				PG(O-20:0/20:1(11Z))	C46H91O9P	818.64	-	-	LIPIDMaps	3.35505
345.296	8.57	0.20599	0.0016531	-	-	-	-	-	-	-
770.237	9.11	0.055158	0.0016609	-	-	-	-	-	-	-
761.588	9.97	0.16043	0.0016675	1-Hexadecanoyl-2-(9Z-octadecenoyl)-sn-glycero-3-phosphocholine	C42H83NO8P+	760.586	C13875	HMDB05255	MMCD	5.93832
				GPCho(18:1(9Z)/16:0)	C42H83NO8P+	760.586	-	HMDB05295	MMCD	5.93832
				GPCho(18:0/16:1(9Z))	C42H83NO8P+	760.586	-	HMDB05265	MMCD	5.93832
				GPCho(16:0/18:1(11Z))	C42H83NO8P+	760.586	-	HMDB05254	MMCD	5.93832
190.007	8.89	0.20193	0.0016992	-	-	-	-	-	-	-
859.615	10.96	0.40351	0.0017045	-	-	-	-	-	-	-
696.385	8.06	0.18114	0.0017092	-	-	-	-	-	-	-
355.284	6.89	0.13375	0.0017213	MG(0:0/18:2(9Z,12Z)/0:0)	C21H38O4	354.277	-	HMDB11538	HMDB	1.89509
				MG(18:2(9Z,12Z)/0:0/0:0)[rac];MG(18:2(9Z,12Z)/0:0/0:0)	C21H38O4	354.277	-	HMDB11568	LIPIDMaps;HMDB	1.89509
728.532	9.74	0.11141	0.0017498	-	-	-	-	-	-	-
504.306	7.5	0.13213	0.0017559	LysoPE(20:3(5Z,8Z,11Z)/0:0)	C25H46NO7P	503.301	-	HMDB11515	LIPIDMaps;HMDB	4.85079
				PE(20:3(8Z,11Z,14Z)/0:0);LysoPE(20:3(8Z,11Z,14Z)/0:0)	C25H46NO7P	503.301	-	HMDB11516	LIPIDMaps;HMDB	4.85079
228.635	8.86	0.16867	0.0017569	-	-	-	-	-	-	-
268.23	9.11	0.29514	0.0017597	-	-	-	-	-	-	-
147.09	0.45	0.13975	0.0017832	-	-	-	-	-	-	-
613.752	2.86	0.21612	0.0017844	-	-	-	-	-	-	-
593.877	2.51	0.11692	0.0017941	-	-	-	-	-	-	-
580.279	8.47	0.20528	0.0017995	-	-	-	-	-	-	-
229.941	0.49	0.18055	0.0018074	-	-	-	-	-	-	-
411.119	6.95	0.2009	0.0018436	-	-	-	-	-	-	-
366.314	8.87	0.20976	0.0018591	(+/-) 5-iPF2alpha-VI-(d11)	C20H23D11O5	365.309	-	-	LIPIDMaps	4.51112
692.925	3.15	0.21226	0.0018737	-	-	-	-	-	-	-
130.055	0.49	0.14314	0.0018772	-	-	-	-	-	-	-
358.275	8.31	0.15292	0.0018953	TRANS-2-HEXADECENOYL-(N-ACETYL-CYSTEAMINE)-THIOESTER	C20H39NO2S	357.27	-	-	MMCD	7.60227
396.28	6.91	0.14032	0.0019033	-	-	-	-	-	-	-
742.549	9.89	0.24759	0.0019337	-	-	-	-	-	-	-
822.631	9.95	0.28161	0.0019345	PC(O-20:0/20:5(5Z,8Z,11Z,14Z,17Z))	C48H88NO7P	821.63	-	-	LIPIDMaps	7.79997
				PC(O-20:1(11Z)/20:4(8Z,11Z,14Z,17Z))	C48H88NO7P	821.63	-	-	LIPIDMaps	7.79997
				PC(P-20:0/20:4(5Z,8Z,11Z,14Z))	C48H88NO7P	821.63	-	-	LIPIDMaps	7.79997
382.241	8.76	0.25023	0.0019665	-	-	-	-	-	-	-
836.618	9.93	0.19621	0.001968	PC(20:3(8Z,11Z,14Z)/20:2(11Z,14Z))	C48H86NO8P	835.609	C00157	HMDB08407	LIPIDMaps;HMDB	2.26432
				PC(20:4(5Z,8Z,11Z,14Z)/20:1(11Z))	C48H86NO8P	835.609	C00157	HMDB08439	LIPIDMaps;HMDB	2.26432
				PC(20:4(8Z,11Z,14Z,17Z)/20:1(11Z))	C48H86NO8P	835.609	C00157	HMDB08472	LIPIDMaps;HMDB	2.26432
128.033	0.5	0.19223	0.0019746	2,3,6-Trihydroxypyridine	C5H5NO3	127.027	C03458	-	MMCD	7.26741
295.13	2.04	0.17326	0.0019907	Aspartame	C14H18N2O5	294.122	C11045	HMDB01894	MMCD	3.21651
				Glutamylphenylalanine	C14H18N2O5	294.122	-	HMDB00594	MMCD	3.21651
				N-gamma-L-Glutamyl-L-phenylalanine;Glutamylphenylalanine	C14H18N2O5	294.122	-	HMDB29562;HMDB00594	HMDB	3.21651
173.037	0.47	0.22466	0.002002	Sulfanilamide	C6H8N2O2S	172.031	C07458	HMDB14404	HMDB	7.18454
				Monomethyl phenylphosphonate	C7H9O3P	172.029	-	HMDB31868	HMDB	2.83837
				Sulfanilamide;Sulfamine	C6H8N2O2S	172.031	C07458	-	MMCD	7.18454
561.178	8.85	0.21565	0.0020374	4-OXO-3-{6-[4-(QUINOXALIN-2-YLOXY)-BENZOYLAMINO]-2-THIOPHEN-2-YL-HEXANOYLAMINO}-BUTYRIC ACID	C29H28N4O6S	560.173	-	-	MMCD	3.81352
746.382	3.2	0.24131	0.002048	-	-	-	-	-	-	-
726.352	3.05	0.19951	0.0020579	-	-	-	-	-	-	-
214.012	0.48	0.25414	0.0020646	L-Aspartyl-4-phosphate	C4H8NO7P	213.004	C03082	HMDB12250	HMDB	2.22072
				cis-5-Carboxymethyl-2-oxohex-3-ene-1,6-dioate	C8H5O7-3	213.004	-	-	MMCD	3.72509
				4-Phospho-L-aspartate;L-4-Aspartyl phosphate	C4H8NO7P	213.004	C03082	-	MMCD	2.22072
				2-Amino-3-oxo-4-phosphonooxybutyrate;L-2-Amino-3-oxo-4-phosphonooxybutyrate	C4H8NO7P	213.004	C07335	-	MMCD	2.22072
787.61	9.98	0.20402	0.0020932	18:0-18:2-PC	C44H85NO8P+	786.601	-	HMDB05269	MMCD	1.47428
				GPCho(18:1(11Z)/18:1(11Z))	C44H85NO8P+	786.601	-	HMDB05291	MMCD	1.47428
				GPCho(18:2(9Z,12Z)/18:0)	C44H85NO8P+	786.601	-	HMDB05305	MMCD	1.47428
				1,2-DIOLEOYL-SN-GLYCERO-3-PHOSPHOCHOLINE	C44H85NO8P+	786.601	-	HMDB05299	MMCD	1.47428
461.361	8.39	0.27808	0.0021024	1alpha,25-dihydroxy-20,26,27-trimethyl-23-oxavitamin D3 / 1alpha,25-dihydroxy-20,26,27-trimethyl-23-oxacholecalciferol	C29H48O4	460.355	-	-	LIPIDMaps	4.44152
				1alpha,25-dihydroxy-11beta-(2-hydroxyethyl)vitamin D3 / 1alpha,25-dihydroxy-11beta-(2-hydroxyethyl)cholecalciferol;1alpha,25-dihydroxy-11alpha-(2-hydroxyethyl)vitamin D3 / 1alpha,25-dihydroxy-11alpha-(2-hydroxyethyl)cholecalciferol	C29H48O4	460.355	-	-	LIPIDMaps	4.44152
175.119	0.47	0.15401	0.0021118	D-Arginine;D-2-Amino-5-guanidinovaleric acid	C6H14N4O2	174.112	C00792	HMDB03416	MMCD	1.40221
				D-Arginine;L-Arginine	C6H14N4O2	174.112	C00792;C00062	HMDB03416;HMDB00517	HMDB	1.40221
				L-Arginine;(S)-2-Amino-5-guanidinovaleric acid	C6H14N4O2	174.112	C00062	-	MMCD	1.40221
574.5	2.5	0.063491	0.0021137	-	-	-	-	-	-	-
566.721	2.18	0.15281	0.0021142	-	-	-	-	-	-	-
739.528	9.82	0.28575	0.0021394	PA(22:2(13Z,16Z)/17:2(9Z,12Z))	C42H75O8P	738.52	-	-	LIPIDMaps	1.48761
				PA(22:4(7Z,10Z,13Z,16Z)/17:0)	C42H75O8P	738.52	-	-	LIPIDMaps	1.48761
787.459	10.91	0.33234	0.0021425	-	-	-	-	-	-	-
252.142	8.89	0.24116	0.0021434	4-AMINO-5-CYCLOHEXYL-2,2-DIFLUORO-3-HYDROXY-PENTANOIC ACID	C11H19F2NO3	251.133	-	-	MMCD	5.2861
373.294	6.96	0.13867	0.0021469	-	-	-	-	-	-	-
138.054	0.85	0.22046	0.002167	Anthranilate;Anthranilic acid;o-Aminobenzoic acid;Vitamin L1;2-Aminobenzoate	C7H7NO2	137.048	C00108	HMDB01123	MMCD	7.01437
				2-nitrotoluene	C7H7NO2	137.048	-	-	MMCD	7.01437
106.052	0.53	0.1193	0.0021713	-	-	-	-	-	-	-
452.277	6.14	0.19799	0.0021984	PE(16:1(9Z)/0:0);LysoPE(16:1(9Z)/0:0)	C21H42NO7P	451.27	-	HMDB11504	LIPIDMaps;HMDB	0.33813
				1-16:1-lysoPE	C21H42NO7P	451.27	-	-	MMCD	0.33813
				PC(O-11:1(10E)/2:0)	C21H42NO7P	451.27	-	-	LIPIDMaps	0.33813
				LysoPE(0:0/16:1(9Z))	C21H42NO7P	451.27	-	HMDB11474	LIPIDMaps;HMDB	0.33813
180.101	3.74	0.20926	0.0022073	Homophenylalanine	C10H13NO2	179.095	-	HMDB02051	MMCD	6.81597
				Phenacetin;Acetophenetidin	C10H13NO2	179.095	C07591	-	MMCD	6.81597
219.01	0.45	0.15697	0.0022124	-	-	-	-	-	-	-
884.692	9.9	0.18188	0.0022556	-	-	-	-	-	-	-
328.301	8.48	0.22256	0.0022871	-	-	-	-	-	-	-
849.684	9.93	0.29396	0.002289	-	-	-	-	-	-	-
743.425	10.93	0.31705	0.0023015	-	-	-	-	-	-	-
744.429	10.93	0.31775	0.0023144	-	-	-	-	-	-	-
795.338	5.14	0.15748	0.0023237	-	-	-	-	-	-	-
182.081	0.5	0.13465	0.0023702	3-Amino-3-(4-hydroxyphenyl)propanoate;beta-Tyrosine	C9H11NO3	181.074	C04368	HMDB03831	MMCD	1.26402
				Tyrosine;3-(p-Hydroxyphenyl)alanine;2-Amino-3-(p-hydroxyphenyl)propionic acid	C9H11NO3	181.074	C01536	-	MMCD	1.26402
				D-Tyrosine;(R)-3-(p-Hydroxyphenyl)alanine;(R)-2-Amino-3-(p-hydroxyphenyl)propionic acid	C9H11NO3	181.074	C06420	-	MMCD	1.26402
857.609	9.74	0.10368	0.0023764	-	-	-	-	-	-	-
579.277	8.5	0.1906	0.0024236	-	-	-	-	-	-	-
578.414	8.37	0.14106	0.0024366	LysoPC(22:1(13Z))	C30H60NO7P	577.411	C04230	HMDB10399	LIPIDMaps;HMDB	7.71646
				PC(22:1(11Z)/0:0)	C30H60NO7P	577.411	-	-	LIPIDMaps	7.61075
858.596	9.77	0.12321	0.0024655	PC(20:3(5Z,8Z,11Z)/22:5(7Z,10Z,13Z,16Z,19Z))	C50H84NO8P	857.593	C00157	HMDB08386	HMDB	5.69362
				PC(20:3(8Z,11Z,14Z)/22:5(4Z,7Z,10Z,13Z,16Z))	C50H84NO8P	857.593	C00157	HMDB08417	HMDB	5.69362
				PC(20:3(8Z,11Z,14Z)/22:5(7Z,10Z,13Z,16Z,19Z))	C50H84NO8P	857.593	C00157	HMDB08418	HMDB	5.69362
870.686	9.95	0.23086	0.0024669	PC(22:0/20:2(11Z,14Z))	C50H96NO8P	869.687	C00157	HMDB08539	LIPIDMaps;HMDB	9.61474
				PC(22:1(13Z)/20:1(11Z))	C50H96NO8P	869.687	C00157	HMDB08570	LIPIDMaps;HMDB	9.61474
				PC(22:2(13Z,16Z)/20:0)	C50H96NO8P	869.687	C00157	HMDB08602	LIPIDMaps;HMDB	9.61474
				PC(24:0/18:2(9Z,12Z))	C50H96NO8P	869.687	C00157	HMDB08763	LIPIDMaps;HMDB	9.61474
633.212	9	0.216	0.0024718	Ikarisoside F	C31H36O14	632.211	-	-	LIPIDMaps	8.49574
742.421	10.93	0.31598	0.0024797	-	-	-	-	-	-	-
312.161	7.5	0.13754	0.0024886	Thebaine	C19H21NO3	311.152	C06173	-	MMCD	3.92317
				Isothebaine	C19H21NO3	311.152	C09550	-	MMCD	3.92317
				Nalorphine	C19H21NO3	311.152	C11787	-	MMCD	3.92317
830.409	8.09	0.1633	0.0024927	-	-	-	-	-	-	-
873.704	9.9	0.18506	0.0025026	TG(14:1(9Z)/20:4(5Z,8Z,11Z,14Z)/20:4(5Z,8Z,11Z,14Z))[iso3]	C57H92O6	872.689	-	-	LIPIDMaps	7.97306
				TG(18:1(9Z)/18:4(6Z,9Z,12Z,15Z)/18:4(6Z,9Z,12Z,15Z))[iso3]	C57H92O6	872.689	-	-	LIPIDMaps	7.97306
				TG(18:3(6Z,9Z,12Z)/18:3(6Z,9Z,12Z)/18:3(9Z,12Z,15Z))[iso3]	C57H92O6	872.689	-	-	LIPIDMaps	7.97306
294.155	0.64	0.10075	0.0025079	1,2-O-DIMETHYL-4-[2,4-DIHYDROXY-BUTYRAMIDO]-4,6-DIDEOXY-ALPHA-D-MANNOPYRANOSIDE	C12H23NO7	293.147	-	-	MMCD	0.624619
511.348	8.99	0.1486	0.0025228	-	-	-	-	-	-	-
539.279	8.49	0.21546	0.0025254	TMC-1C	C30H38N2O7	538.268	-	-	LIPIDMaps	6.23655
176.071	0.52	0.17201	0.0025279	6-Hydroxy-3-methyl-2-oxo-1,2-dihydroquinoline	C10H9NO2	175.063	-	-	MMCD	1.1331
				NH2Mec;7-Amino-4-methylcoumarin	C10H9NO2	175.063	C01386	-	MMCD	1.1331
				6-Amino-1,2-dihydroxynaphthalene	C10H9NO2	175.063	-	-	MMCD	1.1331
				3-Methyl-quinolin-2,8-diol	C10H9NO2	175.063	C06344	-	MMCD	1.1331
227.627	8.37	0.15431	0.0025419	-	-	-	-	-	-	-
740.532	9.84	0.25677	0.0025509	-	-	-	-	-	-	-
762.592	9.98	0.18493	0.0025556	-	-	-	-	-	-	-
606.444	9.09	0.13854	0.0026012	LysoPC(24:1(15Z))	C32H64NO7P	605.442	C04230	HMDB10406	LIPIDMaps;HMDB	7.86325
191.079	0.44	0.19318	0.0026017	-	-	-	-	-	-	-
766.567	11.45	0.40597	0.0026113	PC(P-18:0/18:4(6Z,9Z,12Z,15Z))	C44H80NO7P	765.567	-	HMDB11247	LIPIDMaps;HMDB	9.96568
				PC(P-18:1(11Z)/18:3(6Z,9Z,12Z))	C44H80NO7P	765.567	-	HMDB11278	HMDB	9.96568
				PC(P-18:1(11Z)/18:3(9Z,12Z,15Z))	C44H80NO7P	765.567	-	HMDB11279	HMDB	9.96568
				PC(P-18:1(9Z)/18:3(6Z,9Z,12Z))	C44H80NO7P	765.567	-	HMDB11311	HMDB	9.96568
862.682	9.93	0.21864	0.002618	PS(O-20:0/22:0)	C48H96NO9P	861.682	-	-	LIPIDMaps	8.42907
843.674	10.01	0.25421	0.0027042	22:0-18:2-PC	C48H93NO8P+	842.664	-	-	MMCD	3.04211
				GPCho(20:1(11Z)/20:1(11Z))	C48H93NO8P+	842.664	-	HMDB05303	MMCD	3.04211
				22:1-18:1-PC	C48H93NO8P+	842.664	-	-	MMCD	3.04211
871.597	10.86	0.30565	0.0027107	-	-	-	-	-	-	-
232.908	0.4	0.23927	0.0027396	-	-	-	-	-	-	-
160.085	0.45	0.23347	0.0027861	4-(3-METHYLPHENYL)-1H-1,2,3-TRIAZOLE	C9H9N3	159.08	-	-	MMCD	9.0164
357.294	8.37	0.15947	0.002795	-	-	-	-	-	-	-
154.083	0.54	0.22342	0.0028148	-	-	-	-	-	-	-
204.101	0.47	0.18499	0.0028178	3-Indolebutyric acid	C12H13NO2	203.095	C11284	HMDB02096	HMDB	4.50789
				Methsuximide	C12H13NO2	203.095	-	HMDB15611	HMDB	4.50789
				Shihunine	C12H13NO2	203.095	C10615	-	MMCD	4.50789
				Indolebutyric acid	C12H13NO2	203.095	C11284	HMDB02096	MMCD	4.50789
1014.65	6.72	0.15779	0.0028326	-	-	-	-	-	-	-
443.71	2.95	0.21649	0.0028423	-	-	-	-	-	-	-
810.6	9.94	0.14897	0.0028585	PC(18:1(11Z)/20:3(8Z,11Z,14Z))	C46H84NO8P	809.593	C00157	HMDB08080	LIPIDMaps;HMDB	0.376949
				PC(18:1(9Z)/20:3(5Z,8Z,11Z))	C46H84NO8P	809.593	C00157	HMDB08112	LIPIDMaps;HMDB	0.376949
				PC(18:1(9Z)/20:3(8Z,11Z,14Z))	C46H84NO8P	809.593	C00157	HMDB08113	LIPIDMaps;HMDB	0.376949
851.658	9.92	0.29682	0.0028696	-	-	-	-	-	-	-
389.237	8.69	0.23008	0.0029134	2,5-BIS{[4-(N-CYCLOPROPYLDIAMINOMETHYL)PHENYL]}FURAN	C24H28N4O	388.226	-	-	MMCD	9.82596
148.938	0.48	0.21196	0.0029281	-	-	-	-	-	-	-
853.649	9.98	0.27833	0.0029709	-	-	-	-	-	-	-
181.003	0.5	0.17627	0.0029758	-	-	-	-	-	-	-
251.142	8.89	0.25321	0.0030264	(R)-5-Deoxyindenestrol	C18H18O	250.136	C14543	-	MMCD	5.42918
				(S)-4'-Deoxyindenestrol	C18H18O	250.136	C14542	-	MMCD	5.42918
				(R)-4'-Deoxyindenestrol	C18H18O	250.136	C14541	-	MMCD	5.42918
				(S)-5-Deoxyindenestrol	C18H18O	250.136	C14544	-	MMCD	5.42918
734.303	1.8	0.13369	0.0030512	-	-	-	-	-	-	-
267.646	6.71	0.24565	0.0030632	-	-	-	-	-	-	-
237.221	8.03	0.32321	0.0030897	3-(5,6,6-Trimethylbicyclo[2.2.1]hept-1-yl)cyclohexanol	C16H28O	236.214	-	HMDB31851	HMDB	0.839765
556.252	8.93	0.27588	0.0031006	-	-	-	-	-	-	-
465.746	2.52	0.22378	0.0031162	-	-	-	-	-	-	-
315.269	8.2	0.26737	0.0031203	-	-	-	-	-	-	-
645.308	9.11	0.10094	0.0031205	PI(22:6(4Z,7Z,10Z,13Z,16Z,19Z)/0:0)	C31H49O12P	644.296	-	-	LIPIDMaps	7.48379
538.781	2.63	0.14325	0.0031207	-	-	-	-	-	-	-
357.279	6.64	0.18962	0.0031455	tetracosahexaenoic acid	C24H36O2	356.272	-	HMDB02007	LIPIDMaps	1.19921
				(1S)-1-hydroxy-23,24-didehydro-25,26,27-trinorcalciol	C24H36O2	356.272	-	-	LIPIDMaps	1.19921
				chola-4,6-dien-24-oic acid	C24H36O2	356.272	-	-	LIPIDMaps	1.19921
				(4Z,7Z,10Z,13Z,16Z,19Z)-Docosahexaenoic acid ethyl ester;DHA ethyl ester	C24H36O2	356.272	C16185	-	MMCD	1.11356
				THA;Tetracosahexaenoic acid;-	C24H36O2	356.272	-	HMDB02007	LIPIDMaps;HMDB	1.11356
				Tetracosahexaenoic acid	C24H36O2	356.272	-	HMDB02007	MMCD	1.11356
538.385	7.83	0.079359	0.0031652	PC(O-16:0/3:0)	C27H56NO7P	537.379	-	-	LIPIDMaps	3.97527
				PC(O-17:0/2:0)	C27H56NO7P	537.379	-	-	LIPIDMaps	3.97527
				PC(O-18:0/1:0)	C27H56NO7P	537.379	-	-	LIPIDMaps	3.97527
				PC(19:0/0:0)	C27H56NO7P	537.379	-	-	LIPIDMaps	3.97527
				PE(22:0/0:0);LysoPE(22:0/0:0)	C27H56NO7P	537.379	-	HMDB11520	LIPIDMaps;HMDB	4.08885
				LysoPE(0:0/22:0)	C27H56NO7P	537.379	-	HMDB11490	LIPIDMaps;HMDB	4.08885
820.623	9.91	0.27779	0.0031712	PC(P-18:0/22:5(4Z,7Z,10Z,13Z,16Z))	C48H86NO7P	819.614	-	HMDB11260	HMDB	1.8617
				PC(P-18:0/22:5(7Z,10Z,13Z,16Z,19Z))	C48H86NO7P	819.614	-	HMDB11261	HMDB	1.8617
				PC(P-18:1(11Z)/22:4(7Z,10Z,13Z,16Z))	C48H86NO7P	819.614	-	HMDB11292	HMDB	1.8617
				PC(P-18:1(9Z)/22:4(7Z,10Z,13Z,16Z))	C48H86NO7P	819.614	-	HMDB11325	HMDB	1.8617
				PC(O-18:0/22:6(4Z,7Z,10Z,13Z,16Z,19Z));PC(o-18:0/22:6(4Z,7Z,10Z,13Z,16Z,19Z))	C48H86NO7P	819.614	-	HMDB13422	LIPIDMaps;HMDB	1.8617
				PC(P-20:0/20:5(5Z,8Z,11Z,14Z,17Z))	C48H86NO7P	819.614	-	-	LIPIDMaps	1.8617
971.578	9.12	0.046952	0.0032016	cobinamide	C49H73BN11O9	970.569	-	-	MMCD	2.01235
194.118	3.8	0.23986	0.0032277	1,2-dimethyl-6,7-dihydroxy-1,2,3,4-tetrahydroisoquinoline	C11H15NO2	193.11	-	HMDB03892	MMCD	4.34588
				Heliamine	C11H15NO2	193.11	C09460	-	MMCD	4.34588
				(S)-N-Methylsalsolinol;(R)-N-Methylsalsolinol	C11H15NO2	193.11	-	HMDB03892;HMDB03626	HMDB	4.34588
				(-)-Salsoline	C11H15NO2	193.11	C09640	HMDB12469	HMDB	4.34588
				(R)-1,2-dimethyl-5,6-dihydroxy-tetrahydroisoquinoline	C11H15NO2	193.11	-	HMDB12484	HMDB	4.34588
				2-Isopropylphenyl methylcarbamate	C11H15NO2	193.11	C18418	HMDB31797	HMDB	4.34588
				(-)-Salsoline	C11H15NO2	193.11	C09640	-	MMCD	4.34588
403.3	8.77	0.24851	0.0032334	-	-	-	-	-	-	-
577.268	9.07	0.28999	0.0032568	Tiliacorine	C36H36N2O5	576.262	C09667	-	MMCD	3.81296
				Lansimide 2	C36H36N2O5	576.262	-	HMDB31966	HMDB	3.81296
				Ptilosaponoside B	C27H44O11S	576.26	-	-	LIPIDMaps	0.211832
260.075	0.5	0.16169	0.0032652	-	-	-	-	-	-	-
456.331	8.62	0.16185	0.0032723	O-[(9Z)-17-carboxyheptadec-9-enoyl]carnitine	C25H45NO6	455.325	-	-	LIPIDMaps	1.47452
557.288	8.47	0.22709	0.0033025	PG(22:6(4Z,7Z,10Z,13Z,16Z,19Z)/0:0)	C28H45O9P	556.28	-	-	LIPIDMaps	1.86524
163.115	0.51	0.25607	0.003303	(S1)-Methoxy-3-heptanethiol	C8H18OS	162.108	-	HMDB32380	HMDB	0.0941274
706.539	9.9	0.22007	0.0033037	PE(14:0/19:0)	C38H76NO8P	705.531	-	-	LIPIDMaps	1.21113
				PE(17:0/16:0)	C38H76NO8P	705.531	-	-	LIPIDMaps	1.21113
				PE-NMe(16:0/16:0)	C38H76NO8P	705.531	-	HMDB10567	LIPIDMaps;HMDB	1.21113
				PC(14:0/16:0)	C38H76NO8P	705.531	C00157	HMDB07869	LIPIDMaps;HMDB	1.21113
188.072	0.68	0.22898	0.0033232	Indoleacrylic acid	C11H9NO2	187.063	-	HMDB00734	MMCD	5.87305
				Indoleacrylic acid	C11H9NO2	187.063	C00331	HMDB00734	HMDB	5.87305
758.445	10.92	0.32204	0.0033241	-	-	-	-	-	-	-
255.232	8.04	0.32018	0.0033614	16:1(4)	C16H30O2	254.225	-	-	LIPIDMaps	1.68059
				Citronellyl hexanoate	C16H30O2	254.225	-	HMDB38958	LIPIDMaps	1.68059
				Vittatalactone	C16H30O2	254.225	-	-	LIPIDMaps	1.68059
				7-palmitoleic acid;(E)-6-Hexadecenoic acid;Sapienic acid	C16H30O2	254.225	-	HMDB31053	LIPIDMaps;HMDB	1.74061
				5-Dodecyldihydro-2(3H)-furanone	C16H30O2	254.225	-	HMDB31145	HMDB	1.74061
897.641	10.78	0.2677	0.003398	-	-	-	-	-	-	-
838.635	9.96	0.22343	0.0034154	PC(22:2(13Z,16Z)/18:2(9Z,12Z))	C48H88NO8P	837.625	C00157	HMDB08598	LIPIDMaps;HMDB	3.35188
				PC(18:3(6Z,9Z,12Z)/22:1(11Z))	C48H88NO8P	837.625	-	-	LIPIDMaps	3.27901
				PE(21:0/22:4(7Z,10Z,13Z,16Z))	C48H88NO8P	837.625	-	-	LIPIDMaps	3.27901
				PE(22:4(7Z,10Z,13Z,16Z)/21:0)	C48H88NO8P	837.625	-	-	LIPIDMaps	3.27901
550.385	7.63	0.21516	0.0034751	PC(20:1(11Z)/0:0);LysoPC(20:1(11Z))	C28H56NO7P	549.379	C04230	HMDB10391	LIPIDMaps;HMDB	3.44405
				PC(O-18:1(9Z)/2:0);PC(18:1(9Z)e/2:0)	C28H56NO7P	549.379	C04598	HMDB11148	LIPIDMaps;HMDB	3.44405
290.635	7.56	0.18446	0.0034922	-	-	-	-	-	-	-
639.341	9.11	0.066224	0.0034985	-	-	-	-	-	-	-
162.113	0.52	0.26395	0.0035225	L-Carnitine	C7H15NO3	161.105	C00318;C15025	HMDB14721;HMDB00062	HMDB	3.88324
				N-METHYL-4-HYDROXY-LEUCINE	C7H15NO3	161.105	-	-	MMCD	3.88324
				Levocarnitine;(R)-Carnitine	C7H15NO3	161.105	C13951	-	MMCD	3.88324
831.411	8.09	0.18474	0.0035519	-	-	-	-	-	-	-
770.461	10.93	0.35504	0.0035857	-	-	-	-	-	-	-
558.292	8.52	0.22121	0.0035871	N-[(BENZYLOXY)CARBONYL]LEUCYL-N~1~-[3-FLUORO-1-(4-HYDROXYBENZYL)-2-OXOPROPYL]LEUCINAMIDE	C30H40FN3O6	557.29	-	-	MMCD	9.30931
744.57	9.95	0.27513	0.003596	-	-	-	-	-	-	-
1196.83	9.73	0.094731	0.0036072	-	-	-	-	-	-	-
771.465	10.91	0.33042	0.0036159	-	-	-	-	-	-	-
972.582	9.12	0.050795	0.0036292	-	-	-	-	-	-	-
876.609	9.67	0.089205	0.0036297	-	-	-	-	-	-	-
455.326	8.62	0.18648	0.003662	4-{[4-(DIMETHYLAMINO)-3-HYDROXY-6-METHYLTETRAHYDRO-2H-PYRAN-2-YL]OXY}-12-ETHYL-3,5,7,11-TETRAMETHYLOXACYCLODODEC-9-ENE-2,8-DIONE	C25H44NO6	454.317	-	-	MMCD	4.56773
499.341	6.72	0.21793	0.0036799	PG(O-18:0/0:0)	C24H51O8P	498.332	-	-	LIPIDMaps	3.42941
643.294	9.12	0.036279	0.0036879	-	-	-	-	-	-	-
512.353	8.99	0.18774	0.0036999	((3S,4S)-4-((2S,3S)-2-(2-(NAPTHALEN-6-YL)ACETAMIDO)-3-METHYLPENTANAMIDO)-N-BUTYL-3-HYDROXY-6-METHYLHEPTANAMIDE)	C30H45N3O4	511.341	-	-	MMCD	9.6684
790.586	9.9	0.28286	0.0037397	-	-	-	-	-	-	-
1034.58	9.14	0.10262	0.0037797	-	-	-	-	-	-	-
757.44	10.92	0.32292	0.0037864	-	-	-	-	-	-	-
756.437	10.92	0.32378	0.0038119	(2S,3S,4R,5R,6R)-5-AMINO-2-(AMINOMETHYL)-6-((2R,3R,4R,5S)-5-((1R,2R,3S,5R,6S)-3,5-DIAMINO-2-((2S,3R,4R,5S,6R)-3-AMINO-4,5-DIHYDROXY-6-(HYDROXYMETHYL)-TETRAHYDRO-2H-PYRAN-2-YLOXY)-6-HYDROXYCYCLOHEXYLOXY)-2-(HYDROXYMETHYL)-4-(2-((R)-PIPERIDIN-3-YLMETHYLAMINO)ETHOXY)-TETRAHYDROFURAN-3-YLOXY)-TETRAHYDRO-2H-PYRAN-3,4-DIOL	C31H61N7O14	755.428	-	-	MMCD	2.34307
496.34	6.72	0.20632	0.0038273	PE(19:0/0:0)	C24H50NO7P	495.332	-	-	LIPIDMaps	0.677713
				PC(16:0/0:0);LysoPC(16:0);PC(16:0/0:0)[rac]	C24H50NO7P	495.332	C04230	HMDB10382;-	LIPIDMaps;HMDB	0.677713
				PC(O-14:0/2:0)	C24H50NO7P	495.332	-	-	LIPIDMaps	0.677713
				PC(0:0/16:0)	C24H50NO7P	495.332	-	-	LIPIDMaps	0.677713
497.344	6.72	0.21073	0.0038372	26-Hydroxy-24-epi-brassinolide	C28H48O7	496.34	C11051	-	MMCD	6.94783
				25-Hydroxy-24-epi-brassinolide	C28H48O7	496.34	C11050	-	MMCD	6.94783
				1-16:0-lysoPC	C24H51NO7P+	496.34	-	-	MMCD	7.56268
				1-Palmitoylglycerophosphocholine;1-Palmitoyl-sn-glycero-3-phosphocholine	C24H51NO7P+	496.34	C04102	-	MMCD	7.56268
95.0862	8.08	0.31303	0.0038547	2-Methyl-1,3-cyclohexadiene	C7H10	94.0783	-	HMDB32395	HMDB	7.13647
				1-Methyl-1,3-cyclohexadiene	C7H10	94.0783	-	HMDB31532	HMDB	7.13647
307.07	0.57	0.21757	0.003888	SPLIT LINKAGE THYMIDINE 5'-MONOPHOSPHATE	C10H15N2O7P	306.062	-	-	MMCD	5.08524
				3'-DEOXYTHYMIDINE-5'-MONOPHOSPHATE	C10H15N2O7P	306.062	-	-	MMCD	5.08524
				N-GLYCINE-[3-HYDROXY-2-METHYL-5-PHOSPHONOOXYMETHYL-PYRIDIN-4-YL-METHANE]	C10H15N2O7P	306.062	-	-	MMCD	5.08524
852.58	9.72	0.10639	0.0038934	PS(20:5(5Z,8Z,11Z,14Z,17Z)/21:0)	C47H82NO10P	851.568	-	-	LIPIDMaps	6.09228
				PS(21:0/20:5(5Z,8Z,11Z,14Z,17Z))	C47H82NO10P	851.568	-	-	LIPIDMaps	6.09228
				PS(22:4(7Z,10Z,13Z,16Z)/19:1(9Z))	C47H82NO10P	851.568	-	-	LIPIDMaps	6.09228
410.168	5.14	0.18154	0.0039001	Linustatin	C16H27NO11	409.158	C08333	-	MMCD	6.19066
				Queuosine	C17H23N5O7	409.16	-	HMDB11596	HMDB	2.90885
498.346	6.72	0.20905	0.0039107	-	-	-	-	-	-	-
450.361	8.64	0.20858	0.0039165	-	-	-	-	-	-	-
949.619	6.71	0.11269	0.0039346	-	-	-	-	-	-	-
638.338	9.12	0.039385	0.0039655	-	-	-	-	-	-	-
623.331	9.1	0.15969	0.0039696	-	-	-	-	-	-	-
874.627	11.01	0.44018	0.0039717	PE(24:1(15Z)/22:6(4Z,7Z,10Z,13Z,16Z,19Z))	C51H88NO8P	873.625	C00350	HMDB09771	HMDB	6.21792
				PE(22:6(4Z,7Z,10Z,13Z,16Z,19Z)/24:1(15Z))	C51H88NO8P	873.625	C00350	HMDB09707	HMDB	6.21792
515.308	6.72	0.20889	0.0039844	eurysterol A sulfonic acid	C27H46O7S	514.296	-	-	LIPIDMaps	7.83268
837.635	9.94	0.28587	0.0040006	-	-	-	-	-	-	-
644.298	9.12	0.0394	0.0040113	-	-	-	-	-	-	-
729.552	9.82	0.20931	0.0040239	PE-Cer(d14:2(4E,6E)/24:1(15Z)(2OH))	C40H77N2O7P	728.547	-	-	LIPIDMaps	3.43484
				PE-Cer(d16:2(4E,6E)/22:1(13Z)(2OH))	C40H77N2O7P	728.547	-	-	LIPIDMaps	3.43484
169.987	0.52	0.26397	0.0040256	-	-	-	-	-	-	-
770.453	11.47	0.21843	0.0040397	-	-	-	-	-	-	-
763.591	9.98	0.22278	0.0040625	PG(P-18:0/18:0)	C42H83O9P	762.577	-	-	LIPIDMaps	8.56406
				PG(P-20:0/16:0)	C42H83O9P	762.577	-	-	LIPIDMaps	8.56406
				PG(O-16:0/20:1(11Z))	C42H83O9P	762.577	-	-	LIPIDMaps	8.56406
745.574	9.95	0.28906	0.0040733	PA(17:0/22:1(11Z))	C42H81O8P	744.567	-	-	LIPIDMaps	0.491844
				PA(17:1(9Z)/22:0)	C42H81O8P	744.567	-	-	LIPIDMaps	0.491844
				PA(18:1(9Z)/21:0)	C42H81O8P	744.567	-	-	LIPIDMaps	0.491844
1013.65	6.72	0.15554	0.0041035	-	-	-	-	-	-	-
994.677	6.72	0.14766	0.0041095	-	-	-	-	-	-	-
797.608	9.96	0.25359	0.0041407	-	-	-	-	-	-	-
881.68	9.98	0.29519	0.0041418	-	-	-	-	-	-	-
310.163	7.52	0.1442	0.0041499	Fulvine	C16H23NO5	309.158	C10304	-	MMCD	7.4034
				Metixene	C20H23NS	309.155	-	HMDB14484	HMDB	0.69099
676.523	9.71	0.25988	0.0041678	PC(P-16:0/13:0)	C37H74NO7P	675.52	-	-	LIPIDMaps	7.22822
				PE(O-16:0/16:1(9Z))	C37H74NO7P	675.52	-	-	LIPIDMaps	7.22822
				PE(O-18:0/14:1(9Z))	C37H74NO7P	675.52	-	-	LIPIDMaps	7.22822
				PE(P-20:0/12:0)	C37H74NO7P	675.52	-	-	LIPIDMaps	7.22822
643.812	2.37	0.16695	0.0041892	-	-	-	-	-	-	-
1194.82	9.73	0.086119	0.0042268	-	-	-	-	-	-	-
1195.82	9.73	0.087358	0.0042566	-	-	-	-	-	-	-
518.322	6.72	0.20982	0.004329	PC(18:3(9Z,12Z,15Z)/0:0);LysoPC(18:3(9Z,12Z,15Z))	C26H48NO7P	517.317	C04230	HMDB10388	LIPIDMaps;HMDB	4.01146
				PC(18:3(6Z,9Z,12Z)/0:0);LysoPC(18:3(6Z,9Z,12Z))	C26H48NO7P	517.317	C04230	HMDB10387	LIPIDMaps;HMDB	4.01146
707.542	9.9	0.22749	0.0043318	(1-HEXADECANOYL-2-TETRADECANOYL-GLYCEROL-3-YL) PHOSPHONYL CHOLINE	C38H77NO8P+	706.539	-	HMDB05249	MMCD	5.35594
				1-HEPTADECANOYL-2-TRIDECANOYL-3-GLYCEROL-PHOSPHONYL CHOLINE	C38H77NO8P+	706.539	-	-	MMCD	5.35594
				GPCho(14:0/16:0)	C38H77NO8P	706.539	-	HMDB05240	MMCD	5.35594
298.15	6.71	0.25253	0.0043785	-	-	-	-	-	-	-
571.332	6.61	0.30888	0.0044009	Avermectin B1b aglycone	C33H46O8	570.319	C11963	-	MMCD	9.52472
878.572	9.61	0.054234	0.0044511	PC(22:6(4Z,7Z,10Z,13Z,16Z,19Z)/22:6(4Z,7Z,10Z,13Z,16Z,19Z))	C52H80NO8P	877.562	C00157	HMDB08748	LIPIDMaps;HMDB	2.64293
502.293	6.38	0.25682	0.0044602	LysoPE(0:0/20:4(5Z,8Z,11Z,14Z))	C25H44NO7P	501.286	-	HMDB11487	LIPIDMaps;HMDB	1.15669
				LysoPE(0:0/20:4(8Z,11Z,14Z,17Z))	C25H44NO7P	501.286	-	HMDB11488	LIPIDMaps;HMDB	1.15669
				Fexofenadine;4-(1-Hydroxy-4-(4-(hydroxydiphenylmethyl)-1-piperidinyl)butyl)-alpha,alpha-dimethylbenzeneacetic acid	C32H39NO4	501.288	C06999	HMDB05030	MMCD	3.53094
				Fexofenadine	C32H39NO4	501.288	C06999	HMDB05030	HMDB	3.53094
351.106	6.8	0.29878	0.0044672	3-Feruloyl-1,5-quinolactone	C17H18O8	350.1	-	HMDB29289	HMDB	3.48673
				4-Feruloyl-1,5-quinolactone	C17H18O8	350.1	-	HMDB29290	HMDB	3.48673
741.537	9.83	0.27438	0.0044704	PA(17:1(9Z)/22:2(13Z,16Z))	C42H77O8P	740.536	-	-	LIPIDMaps	8.40687
				PA(17:2(9Z,12Z)/22:1(11Z))	C42H77O8P	740.536	-	-	LIPIDMaps	8.40687
				PA(18:3(6Z,9Z,12Z)/21:0)	C42H77O8P	740.536	-	-	LIPIDMaps	8.40687
1033.57	9.13	0.045325	0.0044827	-	-	-	-	-	-	-
156.989	0.51	0.17325	0.0045164	Phosphoglycolic acid	C2H5O6P	155.982	C00988	HMDB00816	HMDB	6.1629
				2-Phosphoglycolate;Phosphoglycolic acid	C2H5O6P	155.982	C00988	HMDB00816	MMCD	6.1629
280.238	7.77	0.27462	0.0045828	-	-	-	-	-	-	-
135.966	0.26	0.29939	0.0046022	-	-	-	-	-	-	-
367.655	1.79	0.15091	0.0046419	-	-	-	-	-	-	-
371.111	8.46	0.13632	0.0046623	Gancaonin P	C20H18O7	370.105	-	-	LIPIDMaps	3.13335
				Uralenol	C20H18O7	370.105	-	-	LIPIDMaps	3.13335
				8-Hydroxygalangin 7-methyl ether 8-butyrate	C20H18O7	370.105	-	-	LIPIDMaps	3.13335
				Lupinisoflavone B	C20H18O7	370.105	-	-	LIPIDMaps	3.13335
				Lunatone	C20H18O7	370.105	-	-	LIPIDMaps	3.13335
978.941	8.09	0.24814	0.0046939	TG(20:0/20:1(11Z)/20:0) (d5)	C63H115D5O6	977.939	-	-	LIPIDMaps	5.55467
316.12	0.64	0.1558	0.0047023	8-AMINO-7-CARBOXYAMINO-NONANOIC ACID WITH ALUMINUM FLUORIDE	C10H19AlF3N2O4	315.111	-	-	MMCD	4.16442
				Hippeastrine	C17H17NO5	315.111	C08528	-	MMCD	5.90768
				Citpressine II	C17H17NO5	315.111	-	HMDB29324	HMDB	5.90768
856.592	9.72	0.080959	0.0047163	PC(22:5(7Z,10Z,13Z,16Z,19Z)/20:4(5Z,8Z,11Z,14Z))	C50H82NO8P	855.578	C00157	HMDB08706	HMDB	8.20386
				PC(22:5(7Z,10Z,13Z,16Z,19Z)/20:4(8Z,11Z,14Z,17Z))	C50H82NO8P	855.578	C00157	HMDB08707	HMDB	8.20386
				PC(22:6(4Z,7Z,10Z,13Z,16Z,19Z)/20:3(5Z,8Z,11Z))	C50H82NO8P	855.578	C00157	HMDB08737	HMDB	8.20386
				PC(22:6(4Z,7Z,10Z,13Z,16Z,19Z)/20:3(8Z,11Z,14Z))	C50H82NO8P	855.578	C00157	HMDB08738	LIPIDMaps;HMDB	8.20386
483.23	8.91	0.3134	0.0047318	-	-	-	-	-	-	-
178.002	0.35	0.24616	0.0047531	-	-	-	-	-	-	-
519.325	6.72	0.212	0.0047847	Hodgkinsine	C33H38N6	518.316	C09211	-	MMCD	3.17943
503.297	6.38	0.26086	0.0047952	-	-	-	-	-	-	-
390.231	8.62	0.21075	0.0048233	-	-	-	-	-	-	-
526.313	8.66	0.20426	0.0048928	PS(18:0/0:0)	C24H48NO9P	525.307	-	-	LIPIDMaps	1.97522
559.37	8.92	0.23299	0.004895	-	-	-	-	-	-	-
621.313	9.11	0.037707	0.0049942	-	-	-	-	-	-	-
112.081	0.41	0.16223	0.0049974	-	-	-	-	-	-	-
525.37	7.51	0.099976	0.0050015	-	-	-	-	-	-	-
570.331	6.61	0.29979	0.0050128	-	-	-	-	-	-	-
830.569	9.72	0.061029	0.0050317	PC(18:3(6Z,9Z,12Z)/22:5(7Z,10Z,13Z,16Z,19Z))	C48H80NO8P	829.562	C00157	HMDB08188	HMDB	0.220725
				PC(18:3(9Z,12Z,15Z)/22:5(4Z,7Z,10Z,13Z,16Z))	C48H80NO8P	829.562	C00157	HMDB08220	HMDB	0.220725
				PC(18:3(9Z,12Z,15Z)/22:5(7Z,10Z,13Z,16Z,19Z))	C48H80NO8P	829.562	C00157	HMDB08221	HMDB	0.220725
				PC(18:4(6Z,9Z,12Z,15Z)/22:4(7Z,10Z,13Z,16Z))	C48H80NO8P	829.562	C00157	HMDB08252	LIPIDMaps;HMDB	0.220725
				PC(20:3(5Z,8Z,11Z)/20:5(5Z,8Z,11Z,14Z,17Z))	C48H80NO8P	829.562	C00157	HMDB08380	HMDB	0.220725
528.308	6.54	0.25078	0.0050342	LysoPE(22:5(4Z,7Z,10Z,13Z,16Z)/0:0)	C27H46NO7P	527.301	-	HMDB11524	LIPIDMaps;HMDB	0.6945
				LysoPE(22:5(7Z,10Z,13Z,16Z,19Z)/0:0)	C27H46NO7P	527.301	-	HMDB11525	LIPIDMaps;HMDB	0.6945
				LysoPE(0:0/22:5(4Z,7Z,10Z,13Z,16Z))	C27H46NO7P	527.301	-	HMDB11494	LIPIDMaps;HMDB	0.6945
				LysoPE(0:0/22:5(7Z,10Z,13Z,16Z,19Z))	C27H46NO7P	527.301	-	HMDB11495	LIPIDMaps;HMDB	0.6945
709.416	9.13	0.088586	0.0050647	-	-	-	-	-	-	-
708.415	9.13	0.043492	0.0050807	-	-	-	-	-	-	-
530.327	6.95	0.21542	0.0051347	LysoPE(0:0/22:4(7Z,10Z,13Z,16Z))	C27H48NO7P	529.317	-	HMDB11493	LIPIDMaps;HMDB	4.49706
				PE(22:4(7Z,10Z,13Z,16Z)/0:0);LysoPE(22:4(7Z,10Z,13Z,16Z)/0:0)	C27H48NO7P	529.317	-	HMDB11523	LIPIDMaps;HMDB	4.49706
784.477	10.9	0.31182	0.0051463	-	-	-	-	-	-	-
727.533	9.89	0.28286	0.0051642	PA(18:0/20:3(8Z,11Z,14Z))	C41H75O8P	726.52	-	-	LIPIDMaps	7.47692
				1-O-beta-D-Glucopyranosyl-2,3-di-O-(8-hexadecenoyl)glycerol	C41H74O10	726.528	-	HMDB31133	HMDB	3.78042
				PA(16:1(9Z)/22:2(13Z,16Z))	C41H75O8P	726.52	-	-	LIPIDMaps	7.47692
				PA(18:1(9Z)/20:2(11Z,14Z))	C41H75O8P	726.52	-	-	LIPIDMaps	7.47692
				PA(18:2(9Z,12Z)/20:1(11Z))	C41H75O8P	726.52	-	-	LIPIDMaps	7.47692
426.357	6.42	0.10093	0.0051744	11Z-Octadecenylcarnitine;Vaccenyl carnitine	C25H47NO4	425.351	-	HMDB13338;HMDB06351	HMDB	0.860963
				Elaidic carnitine;O-oleoylcarnitine	C25H47NO4	425.351	-	HMDB06464;-	LIPIDMaps;HMDB	0.860963
				Oleoylcarnitine	C25H47NO4	425.351	-	HMDB05065	HMDB	0.860963
660.292	8.12	0.27116	0.0051815	-	-	-	-	-	-	-
295.643	6.71	0.25957	0.0051922	-	-	-	-	-	-	-
1018.64	6.73	0.14306	0.005194	-	-	-	-	-	-	-
486.306	10.64	0.29393	0.0051965	-	-	-	-	-	-	-
217.046	3.58	0.15472	0.0052016	2-C-Methyl-D-erythritol 4-phosphate	C5H13O7P	216.04	C11434	-	MMCD	4.02588
				1-HYDROXY-PENTANE-3,4-DIOL-5-PHOSPHATE	C5H13O7P	216.04	-	-	MMCD	4.02588
796.604	9.95	0.26093	0.0052136	-	-	-	-	-	-	-
602.471	11.15	0.36616	0.0052402	-	-	-	-	-	-	-
500.239	8.9	0.19357	0.0052592	1-((1R)-1-(HYDROXYMETHYL)-3-(6-((3-(1-METHYL-1H-BENZIMIDAZOL-2-YL)PROPANOYL)AMINO)-1H-INDOL-1-YL)PROPYL)-1H-IMIDAZOLE-4-CARBOXAMIDE	C27H29N7O3	499.233	-	-	MMCD	3.30096
				3-({2-[(4-CARBAMIMIDOYL-PHENYLAMINO)-METHYL]-3-METHYL-3H-BENZOIMIDAZOLE-5-CARBONYL}-PYRIDIN-2-YL-AMINO)-PROPIONIC ACID ETHYL ESTER	C27H29N7O3	499.233	-	-	MMCD	3.30096
490.29	5.95	0.32764	0.0052806	-	-	-	-	-	-	-
524.367	7.52	0.097135	0.0052813	PC(18:0/0:0);LysoPC(18:0)	C26H54NO7P	523.364	C04230	HMDB10384	LIPIDMaps;HMDB	8.04684
				PC(0:0/18:0);LysoPC(0:0/18:0)	C26H54NO7P	523.364	-	HMDB11128	LIPIDMaps;HMDB	8.04684
				PC(O-16:0/2:0)	C26H54NO7P	523.364	-	-	LIPIDMaps	8.04684
				PE(21:0/0:0)	C26H54NO7P	523.364	-	-	LIPIDMaps	8.04684
				1-O-OCTADECYL-2-ACETYL-SN-GLYCEROL-3-PHOSPHOCHOLINE	C26H54NO7P	523.364	-	-	MMCD	8.04684
427.357	6.41	0.11449	0.0052854	Stigmast-22-ene-3,6-dione	C29H46O2	426.35	-	HMDB31931	HMDB	0.143157
				zymosterol intermediate 1c	C29H46O2	426.35	-	-	LIPIDMaps	0.143157
				Stigmast-4-ene-3,6-dione	C29H46O2	426.35	-	HMDB38063	LIPIDMaps	0.143157
279.229	7.78	0.2828	0.0053447	-	-	-	-	-	-	-
718.556	9.93	0.29416	0.0053522	-	-	-	-	-	-	-
567.323	6.41	0.27644	0.0053676	-	-	-	-	-	-	-
533.278	8.09	0.27248	0.0053704	Roridin A	C29H40O9	532.267	C09716	-	MMCD	7.22422
				Calactin	C29H40O9	532.267	C08854	-	MMCD	7.22422
				Calotropin	C29H40O9	532.267	C08855	-	MMCD	7.22422
622.318	9.11	0.046356	0.0054125	-	-	-	-	-	-	-
833.609	10.76	0.32334	0.0054282	-	-	-	-	-	-	-
546.352	7.51	0.077072	0.0054294	LysoPC(20:3(5Z,8Z,11Z))	C28H52NO7P	545.348	C04230	HMDB10393	LIPIDMaps;HMDB	6.8271
				PC(20:3(8Z,11Z,14Z)/0:0);LysoPC(20:3(8Z,11Z,14Z))	C28H52NO7P	545.348	C04230	HMDB10394	LIPIDMaps;HMDB	6.8271
977.938	8.09	0.25393	0.0054871	-	-	-	-	-	-	-
535.309	11.73	0.2279	0.0055019	-	-	-	-	-	-	-
661.301	8.12	0.27185	0.0055403	-	-	-	-	-	-	-
700.318	8.12	0.27382	0.0055428	-	-	-	-	-	-	-
552.401	8.29	0.083146	0.0055438	PC(20:0/0:0);LysoPC(20:0)	C28H58NO7P	551.395	C04230	HMDB10390	LIPIDMaps;HMDB	1.88177
				PC(O-16:0/4:0)	C28H58NO7P	551.395	-	-	LIPIDMaps	1.88177
				PC(O-18:0/2:0)	C28H58NO7P	551.395	-	-	LIPIDMaps	1.88177
				PC(2:0/O-18:0)	C28H58NO7P	551.395	-	-	LIPIDMaps	1.88177
659.288	8.13	0.27342	0.0055532	-	-	-	-	-	-	-
425.136	5.15	0.12557	0.0055655	Adifoline	C22H20N2O7	424.127	C09020	-	MMCD	4.24528
				1-((1R,2S)-1-{2-[2-(4-CHLOROPHENYL)-1,3-BENZOXAZOL-7-YL]ETHYL}-2-HYDROXYPROPYL)-1H-IMIDAZOLE-4-CARBOXAMIDE	C22H21ClN4O3	424.13	-	-	MMCD	3.2379
				bromovulone I	C21H29BrO4	424.125	-	-	LIPIDMaps	9.28209
835.622	9.89	0.28512	0.0056781	-	-	-	-	-	-	-
629.259	9	0.28145	0.005685	-	-	-	-	-	-	-
242.096	0.79	0.19405	0.0057055	-	-	-	-	-	-	-
525.298	6.71	0.24022	0.0057144	-	-	-	-	-	-	-
534.286	6.71	0.24088	0.0057503	-	-	-	-	-	-	-
644.477	7.32	0.26958	0.0057617	-	-	-	-	-	-	-
777.556	9.92	0.3243	0.0057921	MGDG(18:2(9Z,12Z)/18:3(9Z,12Z,15Z))	C45H76O10	776.544	-	-	LIPIDMaps	6.28788
785.606	9.93	0.26642	0.0057974	PA(20:2(11Z,14Z)/22:0)	C45H85O8P	784.598	-	-	LIPIDMaps	0.777916
				PA(22:0/20:2(11Z,14Z))	C45H85O8P	784.598	-	-	LIPIDMaps	0.777916
				PA(22:1(11Z)/20:1(11Z))	C45H85O8P	784.598	-	-	LIPIDMaps	0.777916
				PA(22:2(13Z,16Z)/20:0)	C45H85O8P	784.598	-	-	LIPIDMaps	0.777916
255.971	0.28	0.30311	0.0058197	-	-	-	-	-	-	-
268.658	2.14	0.13183	0.0058246	-	-	-	-	-	-	-
352.183	8.02	0.29845	0.0058387	-	-	-	-	-	-	-
297.161	6.72	0.25943	0.0058747	Panaxydol chlorohydrine	C17H25ClO2	296.154	-	-	LIPIDMaps	3.60662
831.574	9.73	0.073902	0.0058762	GPCho(20:4(5Z,8Z,11Z,14Z)/20:4(5Z,8Z,11Z,14Z))	C48H81NO8P+	830.57	-	HMDB05310	MMCD	3.30686
				GPCho(18:2(9Z,12Z)/22:6(4Z,7Z,10Z,13Z,16Z,19Z))	C48H81NO8P+	830.57	-	HMDB05308	MMCD	3.30686
105.111	0.48	0.29264	0.0058948	-	-	-	-	-	-	-
772.582	9.94	0.28929	0.0059639	PE-NMe2(18:1(9Z)/18:1(9Z));PE-NMe2(18:1(9E)/18:1(9E))	C43H82NO8P	771.578	-	HMDB10564;-	LIPIDMaps;HMDB	4.27163
				20:0-18:2-PE	C43H82NO8P	771.578	-	HMDB05341	MMCD	4.27163
				PC(13:0/22:2(13Z,16Z))	C43H82NO8P	771.578	-	-	LIPIDMaps	4.27163
				PC(15:1(9Z)/20:1(11Z))	C43H82NO8P	771.578	-	-	LIPIDMaps	4.27163
				PC(16:1(9Z)/19:1(9Z))	C43H82NO8P	771.578	-	-	LIPIDMaps	4.27163
224.892	0.43	0.32516	0.0060009	-	-	-	-	-	-	-
547.354	7.52	0.090478	0.0060201	-	-	-	-	-	-	-
768.571	9.92	0.29036	0.0060459	-	-	-	-	-	-	-
697.353	8.11	0.2654	0.0060511	Thalicarpine	C41H48N2O8	696.341	C09655	-	MMCD	6.39854
658.49	7.74	0.31524	0.0060543	-	-	-	-	-	-	-
788.614	10.02	0.20702	0.0060599	PC(17:0/19:1(9Z))	C44H86NO8P	787.609	-	-	LIPIDMaps	3.25476
				PC(17:1(9Z)/19:0)	C44H86NO8P	787.609	-	-	LIPIDMaps	3.25476
				PC(19:0/17:1(9Z))	C44H86NO8P	787.609	-	-	LIPIDMaps	3.25476
				PC(19:1(9Z)/17:0)	C44H86NO8P	787.609	-	-	LIPIDMaps	3.25476
				PC(21:0/15:1(9Z))	C44H86NO8P	787.609	-	-	LIPIDMaps	3.25476
148.054	2.84	0.17214	0.0061003	-	-	-	-	-	-	-
699.354	2.56	0.11834	0.0061028	Corchorusoside A	C35H54O14	698.351	-	HMDB32823	HMDB	6.90451
				Corchorusoside D	C35H54O14	698.351	-	HMDB33085	HMDB	6.90451
				15,20-Dihydroxypregn-4-en-3-one; (15a,20R)-form, 20-O-[b-D-Glucopyranosyl-(1->4)-6-O-acetyl-b-D-glucopyranoside]	C35H54O14	698.351	-	HMDB33168	HMDB	6.90451
385.281	8.41	0.21161	0.0061103	-	-	-	-	-	-	-
527.302	8.69	0.24372	0.006157	-	-	-	-	-	-	-
911.654	10.79	0.35836	0.0062091	-	-	-	-	-	-	-
510.356	7.08	0.13865	0.006212	PE(20:0/0:0);LysoPE(20:0/0:0)	C25H52NO7P	509.348	-	HMDB11511	LIPIDMaps;HMDB	1.37804
				PC(17:0/0:0);LysoPC(17:0)	C25H52NO7P	509.348	C04230	HMDB12108	LIPIDMaps;HMDB	1.37804
				PC(O-1:0/16:0)	C25H52NO7P	509.348	-	-	LIPIDMaps	1.43796
821.643	9.94	0.28388	0.0062302	-	-	-	-	-	-	-
304.235	7.69	0.31984	0.0062323	-	-	-	-	-	-	-
184.07	0.46	0.13531	0.0062532	4-Amino-2-hydroxylamino-6-nitrotoluene	C7H9N3O3	183.064	-	-	MMCD	8.58526
				2-AMINO-4-HYDROXYPYRIMIDINE-5-CARBOXYLIC ACID ETHYL ESTER	C7H9N3O3	183.064	-	-	MMCD	8.58526
526.384	7.53	0.14176	0.0062775	-	-	-	-	-	-	-
527.317	12.2	0.19865	0.0063031	-	-	-	-	-	-	-
708.547	9.9	0.25145	0.0063251	bacteriohopanetetrol cyclitol	C41H73NO8	707.534	-	-	LIPIDMaps	8.02261
				bacteriohopane-,32,33,34-triol-35-cyclitol	C41H73NO8	707.534	-	-	LIPIDMaps	8.02261
174.016	0.48	0.31227	0.0063359	-	-	-	-	-	-	-
344.264	7.67	0.20833	0.0063619	-	-	-	-	-	-	-
600.477	10.95	0.39531	0.0063712	-	-	-	-	-	-	-
877.58	9.67	0.14899	0.0063829	PI(19:1(9Z)/18:1(9Z))	C46H85O13P	876.573	-	-	LIPIDMaps	0.417776
				PI(20:0/17:2(9Z,12Z))	C46H85O13P	876.573	-	-	LIPIDMaps	0.417776
				PI(20:1(11Z)/17:1(9Z))	C46H85O13P	876.573	-	-	LIPIDMaps	0.417776
				PI(20:2(11Z,14Z)/17:0)	C46H85O13P	876.573	-	-	LIPIDMaps	0.417776
479.297	6.36	0.29054	0.0063852	Erinacine D	C27H42O7	478.293	-	HMDB31896	HMDB	6.95477
700.326	8.8	0.23586	0.006404	-	-	-	-	-	-	-
508.337	6.53	0.30856	0.0064198	PC(17:1(9Z)/0:0)	C25H50NO7P	507.332	-	-	LIPIDMaps	4.45132
				PE(20:1(11Z)/0:0);LysoPE(20:1(11Z)/0:0)	C25H50NO7P	507.332	-	HMDB11512	LIPIDMaps;HMDB	4.45132
				LysoPE(0:0/20:1(11Z))	C25H50NO7P	507.332	-	HMDB11482	LIPIDMaps;HMDB	4.45132
				PC(17:1(10Z)/0:0)	C25H50NO7P	507.332	-	-	LIPIDMaps	4.45132
134.066	0.5	0.14135	0.0064486	-	-	-	-	-	-	-
655.316	11.48	0.25748	0.006451	AERUGINOSIN 98-B	C29H46N6O9S	654.305	-	-	MMCD	6.80962
203.088	0.46	0.28659	0.0064527	4,5,6-TRIHYDROXY-7-HYDROXYMETHYL-4,5,6,7-TETRAHYDRO-1H-[1,2,3]TRIAZOLO[1,5-A]PYRIDIN-8-YLIUM	C7H12N3O4+	202.083	-	-	MMCD	9.21193
116.294	11.49	0.34573	0.0064611	-	-	-	-	-	-	-
544.34	6.4	0.26726	0.0064702	PC(20:4(5Z,8Z,11Z,14Z)/0:0);LysoPC(20:4(5Z,8Z,11Z,14Z))	C28H50NO7P	543.332	C04230	HMDB10395	LIPIDMaps;HMDB	0.786344
				PC(0:0/20:4(5Z,8Z,11Z,14Z))	C28H50NO7P	543.332	-	-	LIPIDMaps	0.786344
				LysoPC(20:4(8Z,11Z,14Z,17Z))	C28H50NO7P	543.332	C04230	HMDB10396	LIPIDMaps;HMDB	0.786344
880.596	9.66	0.19178	0.0064977	-	-	-	-	-	-	-
527.389	7.57	0.17275	0.0065008	-	-	-	-	-	-	-
270.243	8.06	0.30531	0.0065577	-	-	-	-	-	-	-
770.964	6.72	0.18088	0.0065612	-	-	-	-	-	-	-
798.601	9.95	0.21628	0.0065706	PE(22:0/18:3(6Z,9Z,12Z))	C45H84NO8P	797.593	C00350	HMDB09490	LIPIDMaps;HMDB	0.765241
				PE(22:0/18:3(9Z,12Z,15Z))	C45H84NO8P	797.593	C00350	HMDB09491	LIPIDMaps;HMDB	0.765241
				PE(22:1(13Z)/18:2(9Z,12Z))	C45H84NO8P	797.593	C00350	HMDB09522	HMDB	0.765241
				PC(15:1(9Z)/22:2(13Z,16Z))	C45H84NO8P	797.593	-	-	LIPIDMaps	0.688717
				PC(17:0/20:3(8Z,11Z,14Z))	C45H84NO8P	797.593	-	-	LIPIDMaps	0.688717
684.349	8.12	0.27724	0.0065827	-	-	-	-	-	-	-
317.258	7.81	0.24088	0.0065912	-	-	-	-	-	-	-
104.108	0.49	0.30086	0.0066848	Neurine	C5H13NO	103.1	-	HMDB31259	HMDB	5.84601
				L-VALINOL	C5H13NO	103.1	-	-	MMCD	5.84601
409.164	5.15	0.23635	0.0067352	Devazepide;MK-329	C25H20N4O2	408.159	C11710	-	MMCD	3.66368
				Montirelin	C17H24N6O4S	408.158	C12993	-	MMCD	2.01876
				9-Hydroxycalabaxanthone	C24H24O6	408.157	-	HMDB31920	HMDB	0.373846
357.254	5.14	0.28055	0.0067532	PGE2-d4	C20H28D4O5	356.25	C00584	HMDB01220	LIPIDMaps	7.70971
				13,14-dihydro-15-keto-PGD2-d4	C20H28D4O5	356.25	-	-	LIPIDMaps	7.70971
				PGD2-d4	C20H28D4O5	356.25	C00696	HMDB01403	LIPIDMaps	7.70971
545.358	8.11	0.32175	0.0067654	-	-	-	-	-	-	-
222.875	0.45	0.31227	0.006784	-	-	-	-	-	-	-
225.912	12.72	0.32725	0.0068061	-	-	-	-	-	-	-
554.26	8.05	0.29704	0.0068569	-	-	-	-	-	-	-
524.299	6.68	0.22167	0.006868	PS(18:1(9Z)/0:0)	C24H46NO9P	523.291	-	-	LIPIDMaps	1.51628
595.262	6.71	0.28336	0.0069122	-	-	-	-	-	-	-
265.251	8.68	0.2972	0.0069213	5-(1-hydroxypropan-2-yl)isolongifolane	C18H32O	264.245	-	-	LIPIDMaps	4.73507
271.963	0.48	0.31373	0.0069442	-	-	-	-	-	-	-
993.677	6.72	0.11052	0.0069634	-	-	-	-	-	-	-
545.343	6.4	0.26598	0.0069635	-	-	-	-	-	-	-
746.587	9.99	0.26291	0.0070228	-	-	-	-	-	-	-
769.575	9.92	0.2951	0.0070579	PA(19:1(9Z)/22:2(13Z,16Z))	C44H81O8P	768.567	-	-	LIPIDMaps	1.35004
				PA(20:3(8Z,11Z,14Z)/21:0)	C44H81O8P	768.567	-	-	LIPIDMaps	1.35004
				PA(21:0/20:3(8Z,11Z,14Z))	C44H81O8P	768.567	-	-	LIPIDMaps	1.35004
				PA(22:2(13Z,16Z)/19:1(9Z))	C44H81O8P	768.567	-	-	LIPIDMaps	1.35004
529.277	2.17	0.1755	0.0071721	Physapubenolide	C30H40O8	528.272	-	HMDB33976	LIPIDMaps;HMDB	4.9681
				Terpenoid EA-I;Excoecariatoxin;Simplexin, 22,23,24,25-tetradehydro-	C30H40O8	528.272	C09198	-	MMCD	4.9681
225.086	2.51	0.2741	0.0072019	5-Hydroxykynurenine	C10H12N2O4	224.08	C05651	HMDB12819	HMDB	2.65572
				Stavudine	C10H12N2O4	224.08	C07312	HMDB14787	HMDB	2.65572
				L-Nicotianine	C10H12N2O4	224.08	-	HMDB29397	HMDB	2.65572
507.424	11.64	0.26091	0.0072042	-	-	-	-	-	-	-
992.676	6.72	0.10754	0.0072074	-	-	-	-	-	-	-
655.339	8.12	0.29923	0.0072219	-	-	-	-	-	-	-
898.652	10.91	0.41418	0.0072766	PS(22:1(11Z)/22:2(13Z,16Z))	C50H92NO10P	897.646	-	-	LIPIDMaps	1.2919
				PS(22:2(13Z,16Z)/22:1(11Z))	C50H92NO10P	897.646	-	-	LIPIDMaps	1.2919
				26:0-18:3-PS	C50H92NO10P	897.646	-	-	MMCD	1.2919
523.355	6.89	0.28428	0.0073552	-	-	-	-	-	-	-
991.673	6.72	0.10825	0.0073709	-	C51H94N2O16	990.66	-	-	LIPIDMaps	5.29851
404.209	5.15	0.19211	0.0073736	-	-	-	-	-	-	-
449.268	10.65	0.26448	0.0074216	16alpha,17alpha-Dihydroxyprogesterone acetophenide	C29H36O4	448.261	C14674	-	MMCD	2.0424
771.966	6.72	0.17306	0.0074462	-	-	-	-	-	-	-
543.324	6.41	0.32927	0.0074519	Belladonnine	C34H42N2O4	542.314	C10845	-	MMCD	4.38928
588.417	11.2	0.2858	0.0074661	-	-	-	-	-	-	-
277.214	7.39	0.28128	0.0074881	18:4(5Z,9Z,12Z,15Z)	C18H28O2	276.209	-	-	LIPIDMaps	8.17606
				Stearidonic acid	C18H28O2	276.209	C16300	HMDB06547	LIPIDMaps;HMDB	8.28655
				Phenethyl decanoate	C18H28O2	276.209	-	HMDB32464	HMDB	8.28655
				4,8,12,15-Octadecatetraenoic acid	C18H28O2	276.209	-	HMDB32672	HMDB	8.28655
303.232	7.69	0.32328	0.0075511	(5Z,7E,9E,14Z,17Z)-Eicosapentaenoic acid;(5Z,7E,9E,14Z,17Z)-Eicosapentaenoate	C20H30O2	302.225	C12083	-	MMCD	1.21172
				Retinoic acid	C20H30O2	302.225	-	HMDB01852	MMCD	1.21172
				17beta-Hydroxy-17-methyl-5alpha-androst-9(11)-en-3-one	C20H30O2	302.225	C15460	-	MMCD	1.21172
				17beta-Hydroxy-7alpha-methylandrost-4-en-3-one;7alpha-Methyltestosterone	C20H30O2	302.225	C14588	-	MMCD	1.21172
				Abietate;Abietic acid	C20H30O2	302.225	C06087	-	MMCD	1.21172
135.003	0.52	0.23741	0.0075745	-	-	-	-	-	-	-
701.328	8.11	0.30445	0.0075887	-	-	-	-	-	-	-
975.462	8.09	0.26806	0.0076463	-	-	-	-	-	-	-
522.355	6.89	0.29085	0.0076533	LysoPC(18:1(11Z))	C26H52NO7P	521.348	C04230	HMDB10385	LIPIDMaps;HMDB	0.351215
				PC(O-16:1(11Z)/2:0)	C26H52NO7P	521.348	-	-	LIPIDMaps	0.234144
				PC(P-16:0/2:0)	C26H52NO7P	521.348	-	-	LIPIDMaps	0.234144
586.409	10.65	0.25945	0.0076814	-	-	-	-	-	-	-
496.377	11.07	0.20268	0.0076944	PC(O-16:0/O-1:0)	C25H54NO6P	495.369	-	-	LIPIDMaps	1.72496
				PC(O-17:0/0:0)	C25H54NO6P	495.369	-	-	LIPIDMaps	1.72496
				PE(O-20:0/0:0)	C25H54NO6P	495.369	-	-	LIPIDMaps	1.72496
453.169	5.69	0.3277	0.0077402	Chamuvaritin	C29H24O5	452.162	-	-	LIPIDMaps	0.80991
617.456	9.03	0.34197	0.0077427	PA(P-16:0/15:1(9Z))	C34H65O7P	616.447	-	-	LIPIDMaps	3.86144
526.314	12.21	0.20367	0.0078303	PS(18:0/0:0)	C24H48NO9P	525.307	-	-	LIPIDMaps	0.11619
489.231	8.86	0.34034	0.0078315	Vardenafil	C23H32N6O4S	488.221	-	HMDB15000	HMDB	6.25078
				(-)-Sanggenone K	C30H32O6	488.22	-	-	LIPIDMaps	7.62596
				Artelastin	C30H32O6	488.22	-	-	LIPIDMaps	7.62596
275.928	0.49	0.29365	0.0078824	-	-	-	-	-	-	-
773.589	9.95	0.30426	0.0079363	-	-	-	-	-	-	-
467.277	10.65	0.25768	0.0079593	Minabeolide-2	C29H38O5	466.272	-	-	LIPIDMaps	4.25426
269.227	8.06	0.28999	0.0079758	ANHYDRORETINOL	C20H28	268.219	-	-	MMCD	3.52713
654.332	8.12	0.2944	0.007983	A 80987	C37H43N5O6	653.321	C15661	-	MMCD	5.79222
680.701	10.12	0.31832	0.0079896	-	-	-	-	-	-	-
705.552	9.84	0.31139	0.0079906	PE-Cer(d14:1(4E)/22:0(2OH))	C38H77N2O7P	704.547	-	-	LIPIDMaps	3.20532
				PE-Cer(d16:1(4E)/20:0(2OH))	C38H77N2O7P	704.547	-	-	LIPIDMaps	3.20532
656.323	11.48	0.28394	0.0080054	-	-	-	-	-	-	-
865.671	9.96	0.31212	0.0080227	-	-	-	-	-	-	-
681.703	10.12	0.31025	0.0080884	-	-	-	-	-	-	-
569.409	8.9	0.17614	0.0081841	-	-	-	-	-	-	-
430.388	6.59	0.26849	0.0082135	-	-	-	-	-	-	-
288.239	8.09	0.33306	0.0082584	-	-	-	-	-	-	-
268.08	0.5	0.30131	0.0082718	THIAZOLO-3-PHENYLISOINDOL-1-ONE	C16H13NOS	267.072	-	-	MMCD	5.14203
				METHYL(2-ACETOXY-2-(2-CARBOXY-4-AMINO-PHENYL))ACETATE	C12H13NO6	267.074	-	-	MMCD	4.22785
570.279	12.06	0.19718	0.008273	PS(22:6(4Z,7Z,10Z,13Z,16Z,19Z)/0:0)	C28H44NO9P	569.275	-	-	LIPIDMaps	7.07622
726.531	9.91	0.30927	0.0084104	-	-	-	-	-	-	-
548.297	12.1	0.19749	0.0084382	PS(20:3(8Z,11Z,14Z)/0:0)	C26H46NO9P	547.291	-	-	LIPIDMaps	3.23415
428.371	6.79	0.062914	0.0084754	Stearoylcarnitine;Acylcarnitine C18:0	C25H49NO4	427.366	-	HMDB00848	LIPIDMaps;HMDB	5.64127
				Stearoylcarnitine	C25H49NO4	427.366	-	HMDB00848	MMCD	5.64127
656.346	8.11	0.30678	0.0084872	-	-	-	-	-	-	-
549.348	7.1	0.31735	0.0084902	-	-	-	-	-	-	-
875.715	9.95	0.24167	0.0084908	TG(15:1(9Z)/17:1(9Z)/22:6(4Z,7Z,10Z,13Z,16Z,19Z))[iso6]	C57H94O6	874.705	-	-	LIPIDMaps	2.65156
				TG(15:1(9Z)/17:2(9Z,12Z)/22:5(7Z,10Z,13Z,16Z,19Z))[iso6]	C57H94O6	874.705	-	-	LIPIDMaps	2.65156
				TG(16:0/18:3(6Z,9Z,12Z)/20:5(5Z,8Z,11Z,14Z,17Z))[iso6]	C57H94O6	874.705	-	-	LIPIDMaps	2.65156
				TG(16:0/18:4(6Z,9Z,12Z,15Z)/20:4(5Z,8Z,11Z,14Z))[iso6]	C57H94O6	874.705	-	-	LIPIDMaps	2.65156
				TG(16:1(9Z)/18:3(6Z,9Z,12Z)/20:4(5Z,8Z,11Z,14Z))[iso6]	C57H94O6	874.705	-	-	LIPIDMaps	2.65156
393.225	3.94	0.23421	0.0084948	Isodomedin	C22H32O6	392.22	C09115	-	MMCD	5.67993
976.469	8.09	0.28178	0.0085135	-	-	-	-	-	-	-
776.553	9.93	0.33515	0.0085546	PE(P-18:1(11Z)/22:5(7Z,10Z,13Z,16Z,19Z))	C45H78NO7P	775.552	-	HMDB11426	HMDB	6.84682
				PE(P-18:1(9Z)/22:5(4Z,7Z,10Z,13Z,16Z))	C45H78NO7P	775.552	-	HMDB11458	HMDB	6.84682
				PE(P-18:1(9Z)/22:5(7Z,10Z,13Z,16Z,19Z))	C45H78NO7P	775.552	-	HMDB11459	HMDB	6.84682
566.322	6.41	0.2667	0.0085766	-	-	-	-	-	-	-
387.181	5.12	0.19524	0.0086174	4,5-Di-O-methyl-8-prenylafzelechin-4beta-ol	C22H26O6	386.173	-	-	LIPIDMaps	2.13369
				Burseran	C22H26O6	386.173	C10547	-	MMCD	2.05467
864.658	9.94	0.26394	0.0086291	-	-	-	-	-	-	-
692.536	9.85	0.27169	0.0086306	-	-	-	-	-	-	-
333.279	8.57	0.3028	0.0086317	Adrenic acid	C22H36O2	332.272	-	HMDB02226	MMCD	1.46952
				5alpha-Androstan-17beta-ol propionate	C22H36O2	332.272	C15373	-	MMCD	1.46952
				Adrenic Acid;Adrenic acid	C22H36O2	332.272	C16527;-	HMDB02226	LIPIDMaps;HMDB	1.46952
				22:4(4Z,7Z,10Z,13E);-	C22H36O2	332.272	-	-	LIPIDMaps	1.56137
569.242	8.03	0.32104	0.0086418	-	-	-	-	-	-	-
221.157	8.11	0.33806	0.0087339	-	-	-	-	-	-	-
823.631	9.94	0.35321	0.0087412	-	-	-	-	-	-	-
555.268	8.05	0.34053	0.0087458	-	-	-	-	-	-	-
1006.69	7.5	0.064779	0.0087633	-	-	-	-	-	-	-
310.059	0.56	0.054282	0.0087823	-	-	-	-	-	-	-
778.581	9.92	0.31332	0.0087922	PE(P-18:1(9Z)/22:4(7Z,10Z,13Z,16Z))	C45H80NO7P	777.567	-	HMDB11457	HMDB	7.69251
				PE(O-18:0/22:6(4Z,7Z,10Z,13Z,16Z,19Z))	C45H80NO7P	777.567	-	-	LIPIDMaps	7.77101
				PE(P-20:0/20:5(5Z,8Z,11Z,14Z,17Z))	C45H80NO7P	777.567	-	-	LIPIDMaps	7.77101
573.398	10.65	0.31844	0.0088256	IC202A	C27H52N6O7	572.39	-	-	LIPIDMaps	1.27959
653.674	10.07	0.32539	0.0088758	2,3-Di-O-phytanyl-sn-glycerol;Archaeol	C43H88O3	652.673	C13863	-	MMCD	9.63211
				Archaeol	C43H88O3	652.673	-	-	LIPIDMaps	9.53859
				2,3-DI-PHYTANYL-GLYCEROL	C43H88O3	652.673	-	-	MMCD	9.63211
747.591	9.99	0.27238	0.0089081	PA(18:0/21:0)	C42H83O8P	746.583	-	-	LIPIDMaps	1.79856
				PA(19:0/20:0)	C42H83O8P	746.583	-	-	LIPIDMaps	1.79856
146.5	12.68	0.33235	0.0089531	-	-	-	-	-	-	-
207.145	8.09	0.35335	0.0090463	-	-	-	-	-	-	-
473.233	8.9	0.34161	0.0091022	Euchrenone a15	C30H32O5	472.225	-	-	LIPIDMaps	0.710876
				Euchrenone a14	C30H32O5	472.225	-	-	LIPIDMaps	0.710876
585.283	8.92	0.18494	0.0091266	-	-	-	-	-	-	-
515.268	8.95	0.34094	0.0091732	(2R,4S)-N-BUTYL-4-HYDROXY-2-METHYL- 4-((E)-(4AS,12R,15S,17AS)-15-METHYL -14,17-DIOXO-2,3,4,4A,6,9,11,12,13, 14,15,16,17,17A-TETRADECAHYDRO-1H-5 ,10-DITHIA-1,13,16-TRIAZA-BENZOCYCL OPENTADECEN-12-YL)-BUTYRAMIDE	C24H42N4O4S2	514.265	-	-	MMCD	7.47711
283.264	8.68	0.32358	0.0091933	(11E)-Octadecenoic acid;Vaccenic acid;trans-11-Octadecenoic acid	C18H34O2	282.256	C08367	-	MMCD	1.18932
				omega-Cycloheptylundecanoic acid	C18H34O2	282.256	C12103	-	MMCD	1.18932
				Elaidic acid;Oleic acid;9-elaidic acid	C18H34O2	282.256	C00712;C01712	HMDB00573;HMDB00207	HMDB;LIPIDMaps	1.18932
				cis-vaccenic acid;Vaccenic acid;trans-vaccenic acid	C18H34O2	282.256	C08367	HMDB03231	LIPIDMaps;HMDB	1.18932
				(9Z)-Octadecenoic acid;(Z)-Octadec-9-enoic acid;Oleate;Oleic acid	C18H34O2	282.256	C00712	HMDB00207HMDB02066	MMCD	1.18932
				Vaccenic acid	C18H34O2	282.256	-	HMDB03231	MMCD	1.18932
				(6Z)-Octadecenoic acid;Petroselinic acid;cis-6-Octadecenoic acid	C18H34O2	282.256	C08363	HMDB02080	MMCD	1.18932
				(9E)-Octadecenoic acid;9-Octadecenoic acid, (E)-;(E)-Oleic acid;D9-trans-Octadecenoic acid;9-trans-Octadecenoic acid;trans-D9-Octadecenoic acid;trans-9-Octadecenoic acid;trans-Elaidic acid;trans-Oleic acid;Elaidic acid;Acide elaidique;Elaidinsaure	C18H34O2	282.256	C01712	HMDB00573	MMCD	1.18932
572.393	10.65	0.25981	0.0091979	-	-	-	-	-	-	-
652.671	10.08	0.32743	0.0092163	-	-	-	-	-	-	-
563.404	11.72	0.33369	0.0093109	;3-Hexaprenyl-4,5-Dihydroxybenzoic acid	C37H54O4	562.402	C05200	HMDB01063	LIPIDMaps;HMDB	8.89912
				3-Hexaprenyl-4,5-dihydroxybenzoate	C37H54O4	562.402	C05200	HMDB01063	MMCD	8.89912
433.341	8.62	0.27916	0.0093122	-	-	-	-	-	-	-
516.306	6.19	0.32118	0.0093151	2-Aminoethylphosphocholate	C26H46NO7P	515.301	C05683	-	MMCD	4.02715
				PC(18:4(9E,11E,13E,15E)/0:0)	C26H46NO7P	515.301	-	-	LIPIDMaps	4.02715
				PC(18:4(6Z,9Z,12Z,15Z)/0:0);LysoPC(18:4(6Z,9Z,12Z,15Z))	C26H46NO7P	515.301	C04230	HMDB10389	LIPIDMaps;HMDB	4.02715
811.626	9.97	0.27597	0.0093205	PA(22:2(13Z,16Z)/22:1(11Z))	C47H87O8P	810.614	-	-	LIPIDMaps	6.24948
				PA(22:1(11Z)/22:2(13Z,16Z))	C47H87O8P	810.614	-	-	LIPIDMaps	6.24948
287.237	8.11	0.33392	0.0093452	9-cis-retinol	C20H30O	286.23	-	HMDB06217	MMCD	0.106619
				11-cis-Retinol;Vitamin A;9-cis-Retinol;13-cis Retinol;Retinol;9-cis-retinol;13-cis-retinol	C20H30O	286.23	C00899;C00473;C16682;C19962;-	HMDB06216;HMDB00305;HMDB06217;HMDB06221	HMDB;LIPIDMaps	0.106619
				p-Menth-1-en-4-ol; (x)-form, (5-Isopropyl-2-methylphenyl) ether	C20H30O	286.23	-	HMDB30403	HMDB	0.106619
				Retinol;all-trans-Retinol;Vitamin A;Vitamin A1	C20H30O	286.23	C00473	HMDB00305HMDB01071	MMCD	0.106619
677.438	8.14	0.29824	0.0094617	PG(17:2(9Z,12Z)/12:0)	C35H65O10P	676.432	-	-	LIPIDMaps	1.89485
				PG(12:0/17:2(9Z,12Z))	C35H65O10P	676.432	-	-	LIPIDMaps	1.89485
				PG(14:1(9Z)/15:1(9Z))	C35H65O10P	676.432	-	-	LIPIDMaps	1.89485
				PG(15:1(9Z)/14:1(9Z))	C35H65O10P	676.432	-	-	LIPIDMaps	1.89485
854.572	9.67	0.067046	0.00958	PC(20:4(5Z,8Z,11Z,14Z)/22:6(4Z,7Z,10Z,13Z,16Z,19Z))	C50H80NO8P	853.562	C00157	HMDB08452	LIPIDMaps;HMDB	3.50381
				PC(20:4(8Z,11Z,14Z,17Z)/22:6(4Z,7Z,10Z,13Z,16Z,19Z))	C50H80NO8P	853.562	C00157	HMDB08485	HMDB	3.50381
				PC(20:5(5Z,8Z,11Z,14Z,17Z)/22:5(4Z,7Z,10Z,13Z,16Z))	C50H80NO8P	853.562	C00157	HMDB08516	HMDB	3.50381
306.251	8.11	0.3343	0.0097231	-	-	-	-	-	-	-
97.0915	8.19	0.36385	0.0097236	-	-	-	-	-	-	-
424.336	6.09	0.15112	0.0097424	-	-	-	-	-	-	-
239.22	8.6	0.35098	0.0097647	-	-	-	-	-	-	-
485.288	10.65	0.2705	0.0097784	PG(16:0/0:0)	C22H45O9P	484.28	-	-	LIPIDMaps	1.95351
				Stigmatellin Y	C29H40O6	484.282	C12150	-	MMCD	3.02477
				2-16:0-lysoPG	C22H45O9P	484.28	-	-	MMCD	1.89049
478.295	6.38	0.30813	0.0098052	PE(18:2(9Z,12Z)/0:0);LysoPE(18:2(9Z,12Z)/0:0)	C23H44NO7P	477.286	-	HMDB11507	LIPIDMaps;HMDB	4.15609
				LysoPE(0:0/18:2(9Z,12Z))	C23H44NO7P	477.286	-	HMDB11477	LIPIDMaps;HMDB	4.15609
398.325	5.94	0.13483	0.0098267	O-palmitoleoylcarnitine	C23H43NO4	397.319	-	-	LIPIDMaps	4.99257
				trans-Hexadec-2-enoyl carnitine	C23H43NO4	397.319	-	HMDB06317	LIPIDMaps;HMDB	4.99257
				9-Hexadecenoylcarnitine	C23H43NO4	397.319	-	HMDB13207	HMDB	4.99257
494.325	6.18	0.3232	0.0098294	PE(19:1(9Z)/0:0)	C24H48NO7P	493.317	-	-	LIPIDMaps	0.866068
				PC(16:1(9E)/0:0);LysoPC(16:1(9Z));PC(16:1(9Z)/0:0)	C24H48NO7P	493.317	C04230	HMDB10383	LIPIDMaps;HMDB	0.804206
553.257	8.06	0.32598	0.0098322	-	-	-	-	-	-	-
855.609	9.68	0.082971	0.0098406	PG(20:0/22:4(7Z,10Z,13Z,16Z))	C48H87O10P	854.604	-	-	LIPIDMaps	2.214
				PG(20:2(11Z,14Z)/22:2(13Z,16Z))	C48H87O10P	854.604	-	-	LIPIDMaps	2.214
				PG(20:3(8Z,11Z,14Z)/22:1(11Z))	C48H87O10P	854.604	-	-	LIPIDMaps	2.214
651.403	8.8	0.33493	0.0098766	-	-	-	-	-	-	-
501.232	8.87	0.32235	0.0099779	-	-	-	-	-	-	-
795.6	9.92	0.31944	0.010021	-	-	-	-	-	-	-
654.671	10.07	0.34591	0.010046	-	-	-	-	-	-	-
394.228	3.93	0.25321	0.010054	-	-	-	-	-	-	-
475.221	8.71	0.34855	0.010122	-	-	-	-	-	-	-
474.241	8.67	0.35083	0.010151	-	-	-	-	-	-	-
305.248	8.11	0.33808	0.010164	Juniperonic acid;-	C20H32O2	304.24	-	-	LIPIDMaps	1.40431
				20:4(5Z,13Z,16Z,19Z)	C20H32O2	304.24	-	-	LIPIDMaps	1.40431
				17:4(2E,4E,9E,11E)(7Me[R],10Me,13Me[S])	C20H32O2	304.24	-	-	LIPIDMaps	1.40431
				16:3(2E,9E,11E)(3Me,5Me[S],7My,15Me)	C20H32O2	304.24	-	-	LIPIDMaps	1.40431
639.315	8.11	0.29316	0.010175	METHYL CYCLO[(2S)-2-[[(1R)-1-(N-(L-N-(3-METHYLBUTANOYL)VALYL-L-ASPARTYL)AMINO)-3-METHYLBUTYL]HYDROXYPHOSPHINYLOXY]-3-(3-AMINOMETHYL)PHENYLPROPANOATE	C30H47N4O9P	638.308	-	-	MMCD	0.19124
770.579	9.92	0.32913	0.010176	-	-	-	-	-	-	-
266.639	6.18	0.31596	0.010206	-	-	-	-	-	-	-
789.619	10.02	0.25928	0.010214	GPCho(18:0/18:1(11Z))	C44H87NO8P+	788.617	-	HMDB05266	MMCD	6.88817
				18:0-18:1-PC	C44H87NO8P+	788.617	-	HMDB05267	MMCD	6.88817
				GPCho(18:1(9Z)/18:0)	C44H87NO8P+	788.617	-	HMDB05296	MMCD	6.88817
				GPCho(18:1(11Z)/18:0)	C44H87NO8P+	788.617	-	HMDB05290	MMCD	6.88817
640.324	8.11	0.29249	0.010217	-	-	-	-	-	-	-
371.055	12	0.30516	0.010266	-	-	-	-	-	-	-
329.248	7.98	0.36426	0.010314	Retinol Acetate/All-trans-retinyl Acetate	C22H32O2	328.24	-	-	LIPIDMaps	0.371893
				(4Z,7Z,10Z,13Z,16Z,19Z)-Docosahexaenoic acid;4,7,10,13,16,19-Docosahexaenoic acid;Docosahexaenoic acid	C22H32O2	328.24	C06429	HMDB02183	MMCD	0.27892
				Retinol acetate	C22H32O2	328.24	C13081	-	MMCD	0.27892
794.597	9.92	0.31846	0.010319	-	-	-	-	-	-	-
168.016	12.7	0.34665	0.010321	S-METHYL THIOCYSTEINE GROUP	C4H9NO2S2	167.007	-	-	MMCD	8.0402
656.326	10.89	0.31371	0.010348	-	-	-	-	-	-	-
482.324	6.31	0.28622	0.010352	LysoPE(0:0/18:0)	C23H48NO7P	481.317	-	HMDB11129	LIPIDMaps;HMDB	0.190213
				PE(18:0/0:0);LysoPE(18:0/0:0)	C23H48NO7P	481.317	-	HMDB11130	LIPIDMaps;HMDB	0.190213
				PC(14:0/O-1:0)	C23H48NO7P	481.317	-	-	LIPIDMaps	0.126809
				PC(7:0/O-8:0)	C23H48NO7P	481.317	-	-	LIPIDMaps	0.126809
				PC(15:0/0:0);LysoPC(15:0)	C23H48NO7P	481.317	C04230	HMDB10381	LIPIDMaps;HMDB	0.190213
666.686	10.07	0.33861	0.010355	-	-	-	-	-	-	-
493.229	9.04	0.34561	0.01036	-	-	-	-	-	-	-
420.331	8.17	0.35525	0.010367	-	-	-	-	-	-	-
251.046	7.7	0.36157	0.010405	-	-	-	-	-	-	-
330.251	7.98	0.36439	0.01042	-	-	-	-	-	-	-
263.201	5.91	0.21048	0.010491	1-Heptadecene-4,6-diyne-3,9-diol	C17H26O2	262.193	-	HMDB38782	LIPIDMaps	0.931147
				Ginsenoyne D	C17H26O2	262.193	-	HMDB39358	LIPIDMaps	0.931147
				Crithmumdiol	C17H26O2	262.193	-	HMDB33957	HMDB	1.04754
				3-(2-OCTYLPHENYL)PROPANOIC ACID	C17H26O2	262.193	-	-	MMCD	1.04754
				Santalyl acetate	C17H26O2	262.193	-	HMDB32501	HMDB	1.04754
				14:4(2E,4E,8E,10E)(6Me[S],9Me,12Me[S])	C17H26O2	262.193	-	-	LIPIDMaps	0.931147
139.988	12.11	0.35297	0.0105	-	-	-	-	-	-	-
252.229	12.27	0.35142	0.010551	-	-	-	-	-	-	-
379.182	8.88	0.34378	0.010592	-	-	-	-	-	-	-
540.383	8.2	0.31635	0.010622	-	-	-	-	-	-	-
812.632	9.98	0.29709	0.010633	1-(9Z,1Z-octadecadienoyl)-2-(10Z,13Z,16Z,19Z-docosatetraenoyl)-3-O-[hydroxymethyl-N,N,N-trimethyl-beta-alanine]-glycerol	C50H85NO7	811.633	-	-	LIPIDMaps	9.24966
576.416	11.72	0.3347	0.010639	-	-	-	-	-	-	-
562.402	11.72	0.33396	0.010648	-	-	-	-	-	-	-
555.272	9.04	0.33835	0.010656	-	-	-	-	-	-	-
650.497	11.72	0.33488	0.010764	-	-	-	-	-	-	-
879.668	9.92	0.20073	0.010808	-	-	-	-	-	-	-
339.222	8.27	0.26372	0.010814	-	-	-	-	-	-	-
779.585	9.93	0.32781	0.010831	PG(14:0/22:0)	C42H83O10P	778.572	-	-	LIPIDMaps	6.58507
				PG(16:0/20:0)	C42H83O10P	778.572	-	-	LIPIDMaps	6.58507
				PG(18:0/18:0)	C42H83O10P	778.572	-	HMDB10602	LIPIDMaps;HMDB	6.58507
429.378	6.79	0.066182	0.010852	-	-	-	-	-	-	-
667.688	10.07	0.33323	0.010905	-	-	-	-	-	-	-
357.277	12.32	0.34166	0.010932	chola-4,6-dien-24-oic acid	C24H36O2	356.272	-	-	LIPIDMaps	4.11159
				(4Z,7Z,10Z,13Z,16Z,19Z)-Docosahexaenoic acid ethyl ester;DHA ethyl ester	C24H36O2	356.272	C16185	-	MMCD	4.19725
				Tetracosahexaenoic acid	C24H36O2	356.272	-	HMDB02007	MMCD	4.19725
				THA;Tetracosahexaenoic acid;-	C24H36O2	356.272	-	HMDB02007	LIPIDMaps;HMDB	4.19725
574.404	11.2	0.31559	0.010964	-	-	-	-	-	-	-
818.617	9.9	0.36399	0.011019	-	-	-	-	-	-	-
126.99	12.69	0.35462	0.011022	-	-	-	-	-	-	-
1199.78	9.72	0.16052	0.011071	-	-	-	-	-	-	-
315.23	12.3	0.34321	0.011088	(S)-Pregn-4-en-3,20-dione;(S)-Progesterone;(S)-4-Pregnene-3,20-dione	C21H30O2	314.225	C03562	-	MMCD	6.79842
				16,17-Didehydropregnenolone	C21H30O2	314.225	C06392	-	MMCD	6.79842
				5beta-Pregn-11-ene-3,20-dione	C21H30O2	314.225	C15260	-	MMCD	6.79842
				3,5-Cyclo-5alpha,17alpha-pregn-20-yne-6beta,17-diol	C21H30O2	314.225	C15468	-	MMCD	6.79842
				17beta-Hydroxy-2alpha,17-dimethyl-4,9(11)-androstadien-3-one;9(11)-Dehydro-2alpha,17-dimethyltestosterone	C21H30O2	314.225	C15342	-	MMCD	6.79842
				progesterone;Progesterone	C21H30O2	314.225	C00410	HMDB01830	LIPIDMaps;HMDB	6.79842
				7-Dehydropregnenolone	C21H30O2	314.225	-	HMDB13121	HMDB	6.79842
550.629	11.73	0.34292	0.011088	-	-	-	-	-	-	-
201.113	3.04	0.17912	0.01118	cis-5-Decenedioic acid	C10H16O4	200.105	-	HMDB13227	HMDB	2.8214
				5-Pentyltetrahydro-2-oxo-3-furancarboxylic acid	C10H16O4	200.105	-	HMDB30989	HMDB	2.8214
				alpha-Carboxy-delta-nonalactone	C10H16O4	200.105	-	HMDB30990	HMDB	2.8214
				2,4-Pentanedione	C10H16O4	200.105	C15499	HMDB31648	HMDB	2.8214
				(1-Methylpentyl)succinate	C10H16O4-2	200.105	-	-	MMCD	2.8214
				cis-4-Decenedioic acid	C10H16O4	200.105	-	HMDB00603	LIPIDMaps;HMDB	2.8214
579.663	8.9	0.35936	0.011208	-	-	-	-	-	-	-
734.568	9.97	0.26971	0.011222	PC(21:0/11:0)	C40H80NO8P	733.562	-	-	LIPIDMaps	1.99689
				PC(22:0/10:0)	C40H80NO8P	733.562	-	-	LIPIDMaps	1.99689
				PC(9:0/23:0)	C40H80NO8P	733.562	-	-	LIPIDMaps	1.99689
				PE(19:0/16:0)	C40H80NO8P	733.562	-	-	LIPIDMaps	1.99689
				PE(16:0/19:0)	C40H80NO8P	733.562	-	-	LIPIDMaps	1.99689
				PE(18:0(10(R)Me)/16:0)	C40H80NO8P	733.562	-	-	LIPIDMaps	1.99689
				PE(13:0/22:0)	C40H80NO8P	733.562	-	-	LIPIDMaps	1.99689
				PE(14:0/21:0)	C40H80NO8P	733.562	-	-	LIPIDMaps	1.99689
263.008	0.64	0.40373	0.011304	1-Hydroxy-2-methyl-2-butenyl 4-diphosphate;(E)-4-Hydroxy-3-methylbut-2-enyl diphosphate	C5H12O8P2	262.001	C11811	-	MMCD	0.698874
				(2E)-4-hydroxy-3-methylbut-2-en-1-yl trihydrogen diphosphate	C5H12O8P2	262.001	C11811	-	LIPIDMaps	0.582395
135.004	11.88	0.34715	0.011318	-	-	-	-	-	-	-
577.501	11.48	0.46063	0.011398	-	-	-	-	-	-	-
487.217	8.85	0.34617	0.011447	Glucosylgalactosyl hydroxylysine	C18H34N2O13	486.206	-	HMDB00585	HMDB	6.71604
				Glucosylgalactosyl hydroxylysine	C18H34N2O13	486.206	-	HMDB00585	MMCD	6.71604
372.308	5.76	0.14796	0.0115	O-tetradecanoylcarnitine;Tetradecanoylcarnitine	C21H41NO4	371.304	-	HMDB05066	LIPIDMaps;HMDB	7.06837
				N-stearoyl serine	C21H41NO4	371.304	-	-	LIPIDMaps	7.15056
313.366	11.76	0.34262	0.011565	-	-	-	-	-	-	-
425.287	8.18	0.35525	0.011623	1b,3a,7b-Trihydroxy-5b-cholanoic acid	C24H40O6	424.282	-	HMDB13158	HMDB	6.97697
				3a,7b,21-Trihydroxy-5b-cholanoic acid	C24H40O6	424.282	-	HMDB13192	HMDB	6.97697
				3b,4b,7a,12a-Tetrahydroxy-5b-cholanoic acid	C24H40O6	424.282	-	HMDB00311	MMCD	6.97697
				3a,6b,7a,12a-Tetrahydroxy-5b-cholanoic	C24H40O6	424.282	-	HMDB00399	MMCD	6.97697
167.013	12.69	0.3501	0.011664	-	-	-	-	-	-	-
607.393	8.9	0.32476	0.011666	-	-	-	-	-	-	-
470.389	11.36	0.3145	0.011699	-	-	-	-	-	-	-
277.165	6.05	0.3298	0.011727	N-(4-Guanidinobutyl)-4-hydroxycinnamide	C14H20N4O2	276.159	C04498	-	MMCD	2.54167
				4-Hydroxycinnamoylagmatine	C14H20N4O2	276.159	C04498	HMDB33460	HMDB	2.54167
542.323	6.41	0.33284	0.011752	PC(20:5(5Z,8Z,11Z,14Z,17Z)/0:0);LysoPC(20:5(5Z,8Z,11Z,14Z,17Z))	C28H48NO7P	541.317	C04230	HMDB10397	LIPIDMaps;HMDB	1.80405
469.22	8.9	0.3262	0.011825	3-[(Z)-AMINO(IMINO)METHYL]-N-[2-(4-BENZOYL-1-PIPERIDINYL)-2-OXO-1-PHENYLETHYL]BENZAMIDE	C28H28N4O3	468.216	-	-	MMCD	6.45266
				(9R)-9-[(DIMETHYLAMINO)METHYL]-6,7,10,11-TETRAHYDRO-9H,18H-5,21:12,17-DIMETHENODIBENZO[E,K]PYRROLO[3,4-H][1,4,13]OXADIAZACYCLOHEXADECINE-18,20-DIONE	C28H28N4O3+	468.216	-	-	MMCD	6.45266
				1'',2''-Dihydro-8-hydroxyisopentanyl-3'-methoxy-4'-O-methylalpinumisoflavone	C27H32O7	468.215	-	-	LIPIDMaps	3.58482
				1'',2''-Dihydro-8-hydroxyisopentanyl-2'-methoxy-4'-O-methylalpinumisoflavone	C27H32O7	468.215	-	-	LIPIDMaps	3.58482
				Exiguaflavanone E	C27H32O7	468.215	-	-	LIPIDMaps	3.58482
1005.68	7.5	0.048005	0.011834	-	-	-	-	-	-	-
206.055	0.46	0.19159	0.011871	4,6-Dinitrohexanoate	C6H9N2O6-	205.046	-	-	MMCD	6.10214
842.665	10.05	0.32176	0.011882	PC(20:1(9Z)/20:1(9Z));PC(20:1(9E)/20:1(9E))	C48H92NO8P	841.656	-	-	LIPIDMaps	2.17554
				PC(18:1(9Z)/22:1(11Z))	C48H92NO8P	841.656	-	-	LIPIDMaps	2.17554
				PC(22:1(11Z)/18:1(9Z))	C48H92NO8P	841.656	-	-	LIPIDMaps	2.17554
				PE(21:0/22:2(13Z,16Z))	C48H92NO8P	841.656	-	-	LIPIDMaps	2.17554
				PE(22:2(13Z,16Z)/21:0)	C48H92NO8P	841.656	-	-	LIPIDMaps	2.17554
264.201	5.9	0.22012	0.011905	-	-	-	-	-	-	-
343.263	12.31	0.34455	0.011933	TrHA	C23H34O2	342.256	-	-	LIPIDMaps	0.178332
832.512	11.93	0.1482	0.011939	PS(22:6(4Z,7Z,10Z,13Z,16Z,19Z)/18:2(9Z,12Z))	C46H74NO10P	831.505	-	HMDB12446	LIPIDMaps;HMDB	0.807436
				PS(18:4(6Z,9Z,12Z,15Z)/22:4(7Z,10Z,13Z,16Z))	C46H74NO10P	831.505	-	-	LIPIDMaps	0.807436
				PS(20:3(8Z,11Z,14Z)/20:5(5Z,8Z,11Z,14Z,17Z))	C46H74NO10P	831.505	-	-	LIPIDMaps	0.807436
270.982	11.89	0.34572	0.011971	-	-	-	-	-	-	-
260.925	12.79	0.36467	0.011981	-	-	-	-	-	-	-
249.254	11.56	0.29359	0.011983	-	-	-	-	-	-	-
464.372	11.68	0.36677	0.011985	-	-	-	-	-	-	-
590.43	11.71	0.3359	0.011991	-	-	-	-	-	-	-
302.972	12.67	0.35375	0.012007	[(5-CHLORO-PYRIDIN-2-YLAMINO)-PHOSPHONO-METHYL]-PHOSPHONIC ACID	C6H9ClN2O6P2	301.962	-	-	MMCD	6.97343
				Methidathion	C6H11N2O4PS3	301.962	C14431	-	MMCD	8.89366
188.979	12.12	0.36252	0.012058	-	-	-	-	-	-	-
129.055	1.14	0.2742	0.012092	3-Hydroxy-4,5-dimethyl-2(5H)-furanone	C6H8O3	128.047	-	HMDB31306	HMDB	0.595826
				L-erythro-5-(1-Hydroxyethyl)-2(5H)-furanone	C6H8O3	128.047	-	HMDB33285	HMDB	0.595826
				5,6-Dihydro-4-methoxy-2H-pyran-2-one	C6H8O3	128.047	-	HMDB33517	HMDB	0.595826
				2-Hydroxy-cis-hex-2,4-dienoate	C6H8O3	128.047	C11354	-	MMCD	0.595826
767.567	9.89	0.35666	0.012103	-	-	-	-	-	-	-
655.317	10.9	0.32018	0.012129	AERUGINOSIN 98-B	C29H46N6O9S	654.305	-	-	MMCD	7.55588
866.677	9.97	0.32489	0.012196	-	-	-	-	-	-	-
662.569	10.02	0.15359	0.012234	-	-	-	-	-	-	-
145.016	12.65	0.34851	0.012247	-	-	-	-	-	-	-
157.086	2.84	0.19808	0.012283	2,5-Dimethyl-4-ethoxy-3(2H)-furanone	C8H12O3	156.079	-	HMDB32232	HMDB	2.44409
				8-Hydroxy-5,6-octadienoic acid	C8H12O3	156.079	-	HMDB31101	HMDB	2.44409
552.338	7.51	0.16967	0.012345	-	-	-	-	-	-	-
361.176	8.12	0.34067	0.012383	-	-	-	-	-	-	-
511.355	7.08	0.2158	0.0124	-	-	-	-	-	-	-
368.425	11.77	0.34711	0.012406	-	-	-	-	-	-	-
563.185	8.85	0.18256	0.012421	-	-	-	-	-	-	-
495.328	6.18	0.33862	0.012429	makisterone B	C28H46O7	494.324	C08829	-	LIPIDMaps	8.21088
				Makisterone B	C28H46O7	494.324	C08829	-	MMCD	8.08741
				1-16:1-lysoPC	C24H49NO7P+	494.325	-	-	MMCD	8.7665
151.036	12.62	0.35868	0.012453	-	-	-	-	-	-	-
159.103	2.56	0.17914	0.012498	trans-4-Hydroxycyclohexylacetic acid;cis-4-Hydroxycyclohexylacetic acid	C8H14O3	158.094	-	HMDB00909;HMDB00451	HMDB	8.97608
				3-keto-n-caprylic acid;3-Oxooctanoic acid	C8H14O3	158.094	-	HMDB10721	LIPIDMaps;HMDB	8.97608
				2-keto-n-caprylic acid;Alpha-Ketooctanoic acid	C8H14O3	158.094	-	HMDB13211	LIPIDMaps;HMDB	8.97608
278.966	11.84	0.3451	0.012532	-	-	-	-	-	-	-
294.276	12.29	0.35044	0.012614	-	-	-	-	-	-	-
832.605	10.76	0.3307	0.012631	PS(17:0/22:1(11Z))	C45H86NO10P	831.599	-	-	LIPIDMaps	1.10092
				PS(17:1(9Z)/22:0)	C45H86NO10P	831.599	-	-	LIPIDMaps	1.10092
				PS(18:1(9Z)/21:0)	C45H86NO10P	831.599	-	-	LIPIDMaps	1.10092
				PS(19:0/20:1(11Z))	C45H86NO10P	831.599	-	-	LIPIDMaps	1.10092
				PS(19:1(9Z)/20:0)	C45H86NO10P	831.599	-	-	LIPIDMaps	1.10092
				PS(20:0/19:1(9Z))	C45H86NO10P	831.599	-	-	LIPIDMaps	1.10092
				PS(20:1(11Z)/19:0)	C45H86NO10P	831.599	-	-	LIPIDMaps	1.10092
				PS(21:0/18:1(9Z))	C45H86NO10P	831.599	-	-	LIPIDMaps	1.10092
				PS(22:0/17:1(9Z))	C45H86NO10P	831.599	-	-	LIPIDMaps	1.10092
				PS(22:1(11Z)/17:0)	C45H86NO10P	831.599	-	-	LIPIDMaps	1.10092
256.253	7.98	0.33657	0.012659	-	-	-	-	-	-	-
181.989	12.22	0.36202	0.0127	-	-	-	-	-	-	-
426.29	8.18	0.36194	0.012796	-	-	-	-	-	-	-
493.288	10.95	0.33221	0.012801	1-HEXADECYL-3-TRIFLUOROETHYL-SN-GLYCERO-2-PHOSPHATE METHANE	C22H44F3O6P	492.283	-	-	MMCD	3.28557
				Name	Formula	Exact_Mass	KEGG ID	HMDB ID	Databases	dppm
312.363	11.76	0.34984	0.012813	-	-	-	-	-	-	-
463.274	8.85	0.2984	0.012824	Retinyl beta-glucuronide	C26H38O7	462.262	C03033	HMDB10340	HMDB	9.70464
				10-Desacetyltaxuyunnanin C	C26H38O7	462.262	C15538	-	MMCD	9.70464
514.386	9.44	0.36561	0.012833	-	-	-	-	-	-	-
400.342	6.31	0.10717	0.012834	Palmitoylcarnitine;L-Palmitoylcarnitine;L-palmitoylcarnitine;O-palmitoylcarnitine	C23H45NO4	399.335	C02990;-	HMDB00222;-	LIPIDMaps;HMDB	0.611368
				L-Palmitoylcarnitine	C23H45NO4	399.335	C02990	HMDB00222HMDB01558	MMCD	0.611368
				Palmitoylcarnitine	C23H45NO4	399.335	-	HMDB00846	MMCD	0.611368
122.126	12.29	0.35816	0.012852	-	-	-	-	-	-	-
637.306	8.12	0.30344	0.012872	-	-	-	-	-	-	-
242.934	0.39	0.2173	0.012903	-	-	-	-	-	-	-
362.186	8.1	0.35132	0.012932	Dialicor;Etafenone hydrochloride	C21H28ClNO2	361.181	C12886	-	MMCD	6.67502
792.587	9.89	0.35788	0.01294	PC(22:5(4Z,7Z,10Z,13Z,16Z)/P-16:0)	C46H82NO7P	791.583	C00157	HMDB08685	HMDB	3.70105
				PC(22:5(7Z,10Z,13Z,16Z,19Z)/P-16:0)	C46H82NO7P	791.583	C00157	HMDB08718	HMDB	3.70105
				PC(P-16:0/22:5(4Z,7Z,10Z,13Z,16Z))	C46H82NO7P	791.583	-	HMDB11227	HMDB	3.70105
91.0562	6.81	0.3491	0.013003	-	-	-	-	-	-	-
143.063	2.21	0.21601	0.013041	-	-	-	-	-	-	-
284.287	8.69	0.35448	0.013052	-	-	-	-	-	-	-
218.044	12.72	0.34845	0.0131	-	-	-	-	-	-	-
638.309	8.12	0.30492	0.013139	-	-	-	-	-	-	-
104.031	12.73	0.35208	0.013162	-	-	-	-	-	-	-
612.424	10.94	0.36824	0.013277	-	-	-	-	-	-	-
535.377	8.78	0.3419	0.013304	-	-	-	-	-	-	-
488.391	10.3	0.35	0.013367	-	-	-	-	-	-	-
282.142	11.87	0.34808	0.013372	4,4'-(1-PROPYL-1H-1,2,4-TRIAZOLE-3,5-DIYL)BIS(2,5-DIHYDRO-1,2,5-OXADIAZOL-3-AMINE)	C9H15N9O2	281.135	-	-	MMCD	1.51972
431.92	11.89	0.34003	0.013438	-	-	-	-	-	-	-
537.332	8.91	0.32748	0.013439	-	-	-	-	-	-	-
234.033	0.56	0.33305	0.013497	-	-	-	-	-	-	-
251.2	7.24	0.25827	0.013501	16:3(6Z,9Z,12Z);-	C16H26O2	250.193	-	-	LIPIDMaps	3.47632
				Hiragonic acid	C16H26O2	250.193	-	-	LIPIDMaps	3.47632
				7,10,13-hexadecatrienoic acid	C16H26O2	250.193	-	-	LIPIDMaps	3.47632
84.9598	12.69	0.3455	0.013519	Dichloromethane	CH2Cl2	83.9534	C02271	HMDB31548	HMDB	9.90555
				Dichloromethane;Methylene chloride;Methylene dichloride	CH2Cl2	83.9534	C02271	-	MMCD	9.90555
484.413	11.35	0.31513	0.013541	-	-	-	-	-	-	-
743.556	9.91	0.3766	0.013566	PA(20:1(11Z)/19:1(9Z))	C42H79O8P	742.551	-	-	LIPIDMaps	3.78104
				PA(20:2(11Z,14Z)/19:0)	C42H79O8P	742.551	-	-	LIPIDMaps	3.78104
				PA(21:0/18:2(9Z,12Z))	C42H79O8P	742.551	-	-	LIPIDMaps	3.78104
				PA(22:0/17:2(9Z,12Z))	C42H79O8P	742.551	-	-	LIPIDMaps	3.78104
				PA(22:1(11Z)/17:1(9Z))	C42H79O8P	742.551	-	-	LIPIDMaps	3.78104
				PA(22:2(13Z,16Z)/17:0)	C42H79O8P	742.551	-	-	LIPIDMaps	3.78104
				PA(17:0/22:2(13Z,16Z))	C42H79O8P	742.551	-	-	LIPIDMaps	3.78104
				PA(17:1(9Z)/22:1(11Z))	C42H79O8P	742.551	-	-	LIPIDMaps	3.78104
				PA(17:2(9Z,12Z)/22:0)	C42H79O8P	742.551	-	-	LIPIDMaps	3.78104
				PA(18:2(9Z,12Z)/21:0)	C42H79O8P	742.551	-	-	LIPIDMaps	3.78104
				PA(19:0/20:2(11Z,14Z))	C42H79O8P	742.551	-	-	LIPIDMaps	3.78104
				PA(19:1(9Z)/20:1(11Z))	C42H79O8P	742.551	-	-	LIPIDMaps	3.78104
637.391	8.7	0.35016	0.01361	-	-	-	-	-	-	-
481.325	6.89	0.27906	0.013614	PA(21:0/0:0)	C24H49O7P	480.322	-	-	LIPIDMaps	8.64086
483.419	11.34	0.29168	0.013625	-	-	-	-	-	-	-
115.043	0.45	0.36856	0.013638	-	-	-	-	-	-	-
175.955	12.01	0.3512	0.013647	-	-	-	-	-	-	-
83.5174	12.73	0.35576	0.013672	-	-	-	-	-	-	-
121.123	12.29	0.3612	0.013697	-	-	-	-	-	-	-
408.916	11.92	0.34939	0.013699	-	-	-	-	-	-	-
107.969	12.07	0.35744	0.013729	-	-	-	-	-	-	-
431.255	8.87	0.33	0.013763	Trandolapril	C24H34N2O5	430.247	-	HMDB14660	HMDB	1.34768
649.505	11.72	0.34922	0.013785	Uvaricin	C39H68O7	648.497	C08572	-	MMCD	2.07059
182.986	12.66	0.35988	0.01379	-	-	-	-	-	-	-
401.338	6.31	0.10769	0.013809	astrogorgiadiol B	C27H44O2	400.334	-	-	LIPIDMaps	9.14763
				22-Hydroxyvitamin D3;(22S)-22-hydroxyvitamin D3 / (22S)-22-hydroxycholecalciferol	C27H44O2	400.334	-	-	LIPIDMaps	9.14763
				(24S)-24-hydroxyvitamin D3 / (24S)-24-hydroxycholecalciferol;(24R)-24-hydroxyvitamin D3 / (24R)-24-hydroxycholecalciferol	C27H44O2	400.334	-	-	LIPIDMaps	9.14763
				1-Hydroxyprevitamin D3	C27H44O2	400.334	-	-	LIPIDMaps	9.14763
				11-Hydroxyvitamin D3	C27H44O2	400.334	-	-	LIPIDMaps	9.14763
				7-Dehydrocholesterol 5,6-oxide	C27H44O2	400.334	-	-	LIPIDMaps	9.14763
				25-Hydroxytachysterol3	C27H44O2	400.334	-	HMDB06722	HMDB	9.22386
				1alpha-hydroxyvitamin D3 / 1alpha-hydroxycholecalciferol;Alfacalcidol;1alpha-hydroxy-3-epivitamin D3 / 1alpha-hydroxy-3-epicholecalciferol;(5E)-1alpha-hydroxyvitamin D3 / (5E)-1alpha-hydroxycholecalciferol;(5E)-1alpha-hydroxy-3-epivitamin D3 / (5E)-1alpha-hydroxy-3-epicholecalciferol;1beta-hydroxyvitamin D3 / 1beta-hydroxycholecalciferol;1beta-hydroxy-3-epivitamin D3 / 1beta-hydroxy-3-epicholecal…	C27H44O2	400.334	-	HMDB15504	LIPIDMaps;HMDB	9.22386
				(3beta,5alpha,6a)-Cholesta-8,14-diene-3,6-diol	C27H44O2	400.334	-	HMDB34328	HMDB	9.22386
				Gefarnate	C27H44O2	400.334	C12980	-	MMCD	9.22386
187.984	12.12	0.37316	0.013812	-	-	-	-	-	-	-
158.082	2.84	0.28958	0.013816	N-(2-HYDROXY-4-OXO-BUTYL)-N-(3-OXO-TRANSPROPENYL)AMINE	C7H11NO3	157.074	-	-	MMCD	7.18866
				Tiglylglycine	C7H11NO3	157.074	-	HMDB00959	MMCD	7.18866
				3-Methylcrotonylglycine	C7H11NO3	157.074	-	HMDB00459	HMDB	7.18866
				Tiglylglycine	C7H11NO3	157.074	-	HMDB00959	HMDB	7.18866
				Paramethadione	C7H11NO3	157.074	C07411	HMDB14755	HMDB	7.18866
				3-Methylcrotonylglycine	C7H11NO3	157.074	-	HMDB00459	MMCD	7.18866
				1-ACETYL-D-PROLINE	C7H11NO3	157.074	-	-	MMCD	7.18866
399.25	8.97	0.36239	0.013901	Tris(butoxyethyl)phosphate	C18H39O7P	398.243	C14446	-	MMCD	0.766305
				Pregna-5,16,20-triene-3beta,20-diol diacetate	C25H34O4	398.246	C15046	-	MMCD	6.66681
				17-Propylestra-1,3,5(10)-triene-3,17beta-diol diacetate	C25H34O4	398.246	C14947	-	MMCD	6.66681
				4,5-epoxy-17R-HDHA	C25H34O4	398.246	-	-	LIPIDMaps	6.66681
553.628	8.74	0.36872	0.01393	-	-	-	-	-	-	-
291.196	6.2	0.34323	0.013942	(9Z,11E,13E,15Z)-4-Oxo-9,11,13,15-octadecatetraenoic acid	C18H26O3	290.188	-	HMDB31098	LIPIDMaps;HMDB	1.15681
				ML-236C	C18H26O3	290.188	C14043	-	MMCD	1.15681
487.391	10.31	0.35251	0.01395	-	-	-	-	-	-	-
503.409	11.11	0.37001	0.013962	1alpha-hydroxy-2beta-(5-hydroxypentoxy)vitamin D3 / 1alpha-hydroxy-2beta-(5-hydroxypentoxy)cholecalciferol	C32H54O4	502.402	-	-	LIPIDMaps	1.70081
				1alpha,25-dihydroxy-2beta-(5-hydroxypentyl)vitamin D3 / 1alpha,25-dihydroxy-2beta-(5-hydroxypentyl)cholecalciferol	C32H54O4	502.402	-	-	LIPIDMaps	1.70081
				(20S)-1alpha,25-dihydroxy-20-methoxy-26,27-diethylvitamin D3 / (20S)-1alpha,25-dihydroxy-20-methoxy-26,27-diethylcholecalciferol	C32H54O4	502.402	-	-	LIPIDMaps	1.70081
				(20S)-1alpha,25-dihydroxy-20-ethoxy-26,27-dimethyl-24a-homovitamin D3 / (20S)-1alpha,25-dihydroxy-20-ethoxy-26,27-dimethyl-24a-homocholecalciferol	C32H54O4	502.402	-	-	LIPIDMaps	1.70081
				26,27-diethyl-1alpha,25-dihydroxy-24a,24b-dihomo-23-oxa-20-epivitamin D3 / 26,27-diethyl-1alpha,25-dihydroxy-24a,24b-dihomo-23-oxa-20-epicholecalciferol	C32H54O4	502.402	-	-	LIPIDMaps	1.70081
				1alpha,25-Dihydroxy-21-(3-hydroxy-3-methylbutyl)vitamin D(3)	C32H54O4	502.402	-	-	LIPIDMaps	1.70081
364.233	10.37	0.36675	0.013971	-	-	-	-	-	-	-
111.109	8.2	0.3833	0.013981	-	-	-	-	-	-	-
309.132	8.95	0.36006	0.014016	Monocerin	C16H20O6	308.126	C09953	-	MMCD	5.3483
				O-(2-ACETAMIDO-2-DEOXY-ALPHA-D-GALACTOPYRANOSYL)-L-SERINE	C11H20N2O8	308.122	-	-	MMCD	7.62637
				1-(5-OXO-2,3,5,9B-TETRAHYDRO-1H-PYRROLO[2,1-A]ISOINDOL-9-YL)-3-PYRIDIN-2-YL-UREA	C17H16N4O2	308.127	-	-	MMCD	9.70613
				Nifenazone	C17H16N4O2	308.127	C12883	-	MMCD	9.70613
				N-ETHYL-5'-CARBOXAMIDO ADENOSINE	C12H16N6O4	308.123	-	-	MMCD	3.36748
				14-Dihydroxycornestin;Cornexistin	C16H20O6	308.126	C08483	-	MMCD	5.3483
766.566	9.9	0.36592	0.014056	-	-	-	-	-	-	-
109.097	2.97	0.33466	0.014058	-	-	-	-	-	-	-
274.124	6.18	0.33024	0.014065	[(2-ETHOXY-1-NAPHTHOYL)AMINO]METHYLBORONIC ACID	C14H16BNO4	273.117	-	-	MMCD	3.01693
125.987	12.69	0.35528	0.014068	-	-	-	-	-	-	-
724.407	8.11	0.33621	0.014086	-	-	-	-	-	-	-
238.199	7.45	0.3616	0.014124	-	-	-	-	-	-	-
392.816	12.73	0.34949	0.014138	-	-	-	-	-	-	-
289.245	8.43	0.38603	0.014169	-	-	-	-	-	-	-
471.228	8.85	0.35836	0.014183	-	-	-	-	-	-	-
94.0456	12.65	0.36304	0.01428	-	-	-	-	-	-	-
661.326	11.48	0.28684	0.014282	Dehydroisocoproporphyrinogen	C36H44N4O8	660.316	-	HMDB02242	MMCD	4.7141
				Coproporphyrinogen III	C36H44N4O8	660.316	C03263	HMDB01261	MMCD	4.7141
				Coproporphyrinogen III	C36H44N4O8	660.316	C03263	HMDB01261	HMDB	4.7141
				Coproporphyrinogen I	C36H44N4O8	660.316	C05768	HMDB02158	HMDB	4.7141
				Coproporphyrinogen I	C36H44N4O8	660.316	C05768	HMDB02158	MMCD	4.7141
704.55	9.85	0.3512	0.014283	-	-	-	-	-	-	-
439.229	8.96	0.36911	0.014297	-	-	-	-	-	-	-
237.084	11.55	0.33329	0.014307	-	-	-	-	-	-	-
261.24	7.09	0.36191	0.014334	-	-	-	-	-	-	-
368.424	7.66	0.32895	0.014338	-	-	-	-	-	-	-
195.037	12	0.35066	0.014354	XYLAROHYDROXAMATE	C5H8NO7-	194.03	-	-	MMCD	2.83109
511.306	10.95	0.34057	0.014366	DODECYL-ALPHA-D-MALTOSIDE	C24H46O11	510.304	-	-	MMCD	9.74785
				PG(18:1(9Z)/0:0)	C24H47O9P	510.296	-	-	LIPIDMaps	6.33919
				DODECYL-BETA-D-MALTOSIDE	C24H46O11	510.304	-	-	MMCD	9.74785
				1-18:1-lysoPG	C24H47O9P	510.296	-	-	MMCD	6.399
242.988	12.08	0.36738	0.01437	-	-	-	-	-	-	-
250.991	12.79	0.36179	0.014377	-	-	-	-	-	-	-
480.322	6.89	0.27886	0.01438	-	-	-	-	-	-	-
238.213	12.27	0.36937	0.0144	-	-	-	-	-	-	-
280.26	12.29	0.36033	0.014452	-	-	-	-	-	-	-
296.157	11.93	0.35657	0.014472	-	-	-	-	-	-	-
546.301	6.76	0.30163	0.014493	-	-	-	-	-	-	-
411.2	8.88	0.36148	0.014531	N1-(1-DIMETHYLCARBAMOYL-2-PHENYL-ETHYL)-2-OXO-N4-(2-PYRIDIN-2-YL-ETHYL)-SUCCINAMIDE	C22H26N4O4	410.195	-	-	MMCD	6.2494
				1,2-DIHEXANOYL-SN-GLYCERO-3-PHOSPHOETHANOLAMINE	C17H33NO8P-	410.194	-	-	MMCD	3.71989
				Tafluprost free acid	C22H28F2O5	410.19	-	HMDB14256	HMDB	5.72869
				Diflorasone	C22H28F2O5	410.19	-	HMDB14368	HMDB	5.72869
				Pteroside A	C21H30O8	410.194	-	HMDB30758	HMDB	2.97592
				Flumethasone;6alpha,9-Difluoro-11beta,17,21-trihydroxy-16alpha-methylpregna-1,4-diene-3,20-dione	C22H28F2O5	410.19	C14479	-	MMCD	5.72869
469.403	11.34	0.29654	0.014593	Lupeol acetate	C32H52O2	468.397	C08630	-	LIPIDMaps	1.62883
				Lupeol acetate;3-Acetyllupeol	C32H52O2	468.397	C08630	-	MMCD	1.69398
				32:6(14Z,17Z,20Z,23Z,26Z,29Z)	C32H52O2	468.397	-	-	LIPIDMaps	1.62883
413.267	11.91	0.36054	0.014744	Boviquinone 4	C26H36O4	412.261	-	HMDB30057	HMDB	4.88564
898.71	9.88	0.26426	0.014768	-	-	-	-	-	-	-
102.034	12.73	0.35499	0.014772	-	-	-	-	-	-	-
491.296	10.66	0.2929	0.014797	Ximaosteroid D	C28H42O7	490.293	-	-	LIPIDMaps	8.09166
677.299	11.47	0.27969	0.014797	-	-	-	-	-	-	-
497.43	11.33	0.27794	0.014847	-	-	-	-	-	-	-
447.904	11.93	0.34245	0.014867	-	-	-	-	-	-	-
147.932	9.04	0.36923	0.014873	-	-	-	-	-	-	-
591.431	11.7	0.35234	0.014894	Stigmasta-5,28-diene-3,24-diol, 9CI; 3b-form, 3-O-b-D-Glucopyranoside	C35H58O7	590.418	-	HMDB29767	HMDB	9.0971
81.5209	12.73	0.35594	0.014931	-	-	-	-	-	-	-
141.959	12.71	0.36307	0.014932	-	-	-	-	-	-	-
365.106	12.03	0.36129	0.014991	-	-	-	-	-	-	-
215.061	12.69	0.3646	0.015006	Amifostine	C5H15N2O3PS	214.054	C06819	HMDB15274	HMDB	2.63754
				Amifostine	C5H15N2O3PS	214.054	C06819	-	MMCD	2.63754
424.25	9.22	0.36098	0.015008	LysoPE(0:0/14:1(9Z))	C19H38NO7P	423.239	-	HMDB11471	LIPIDMaps;HMDB	9.58995
				PE(14:1(9Z)/0:0);LysoPE(14:1(9Z)/0:0)	C19H38NO7P	423.239	-	HMDB11501	LIPIDMaps;HMDB	9.58995
				Militarinone C	C26H33NO4	423.241	C12335	-	MMCD	3.96575
289.94	12.67	0.36744	0.015012	-	-	-	-	-	-	-
550.629	8.75	0.37013	0.015027	-	-	-	-	-	-	-
853.646	11.4	0.36646	0.015047	-	-	-	-	-	-	-
70.013	12.73	0.34712	0.015056	-	-	-	-	-	-	-
492.308	5.78	0.28443	0.015074	1-18:2-lysoPE	C24H46NO7P	491.301	-	-	MMCD	0.683274
89.5071	12.76	0.36224	0.015099	-	-	-	-	-	-	-
548.301	8.04	0.36762	0.015109	PS(20:3(8Z,11Z,14Z)/0:0)	C26H46NO9P	547.291	-	-	LIPIDMaps	5.46459
174.034	12.64	0.36576	0.015137	5-Fluorocyclohexadiene-cis,cis-1,2-diol-1-carboxylate	C7H6FO4-	173.025	-	-	MMCD	9.87709
				3-Fluorocyclohexadiene-cis,cis-1,2-diol-1-carboxylate	C7H6FO4-	173.025	-	-	MMCD	9.87709
				4-Fluorocyclohexadiene-cis,cis-1,2-diol-1-carboxylate	C7H6FO4-	173.025	-	-	MMCD	9.87709
184.986	12.12	0.36962	0.015168	3-Phosphonooxypyruvate;3-Phosphonooxypyruvic acid;3-Phosphohydroxypyruvate;3-Phosphohydroxypyruvic acid	C3H5O7P	183.977	C03232	-	MMCD	9.37204
				Phosphohydroxypyruvic acid	C3H5O7P	183.977	C03232	HMDB01024	HMDB	9.37204
				Phosphohydroxypyruvic acid	C3H5O7P	183.977	-	HMDB01024	MMCD	9.37204
257.09	12.7	0.35958	0.015172	Nicotinate D-ribonucleoside	C11H14NO6	256.082	C05841	HMDB06809	HMDB	2.74093
				Nicotinate D-ribonucleoside	C11H14NO6+	256.082	C05841	-	MMCD	2.74093
				2-((3'-METHYL-4'-HYDROXYPHENYL)AZO)BENZOIC ACID	C14H12N2O3	256.085	-	-	MMCD	7.62687
				nicotinate riboside	C11H14NO6+	256.082	-	-	MMCD	2.74093
838.837	11.88	0.35288	0.015192	-	-	-	-	-	-	-
543.261	8.78	0.35546	0.015209	-	C23H42O14	542.258	-	-	LIPIDMaps	6.41578
				PI(14:1(9Z)/0:0)	C23H43O12P	542.249	-	-	LIPIDMaps	8.89218
140.997	12.13	0.3721	0.015241	-	-	-	-	-	-	-
670.474	9.66	0.29488	0.015245	-	-	-	-	-	-	-
503.401	9.01	0.36442	0.015246	-	-	-	-	-	-	-
305.158	11.83	0.35639	0.015247	-	-	-	-	-	-	-
430.915	11.89	0.35447	0.01528	-	-	-	-	-	-	-
145.955	12.13	0.37165	0.015284	-	-	-	-	-	-	-
347.222	4.21	0.28063	0.015286	3-Oxo-hydroxysteroid	C21H30O4	346.214	C02942	-	MMCD	1.76293
				iso-humulone	C21H30O4	346.214	-	-	MMCD	1.76293
				Corticosterone;11beta,21-Dihydroxy-4-pregnene-3,20-dione;Kendall's compound B;Reichstein's substance H	C21H30O4	346.214	C02140	HMDB01547	MMCD	1.76293
				11-Deoxycortisol	C21H30O4	346.214	C05488	HMDB00015	MMCD	1.76293
				21-Deoxycortisol;4-Pregnene-11beta,17alpha-diol-3,20-dione	C21H30O4	346.214	C05497	HMDB04030	MMCD	1.76293
275.889	12.76	0.35417	0.015287	-	-	-	-	-	-	-
520.34	6.41	0.35476	0.015302	PC(18:2(2E,4E)/0:0)	C26H50NO7P	519.332	-	-	LIPIDMaps	0.822683
				PC(18:2(9Z,12Z)/0:0);LysoPC(18:2(9Z,12Z))	C26H50NO7P	519.332	C04230	HMDB10386	LIPIDMaps;HMDB	0.822683
552.635	8.74	0.37473	0.015321	-	-	-	-	-	-	-
243.942	11.96	0.35269	0.015322	-	-	-	-	-	-	-
482.929	11.85	0.35691	0.015333	-	-	-	-	-	-	-
497.231	8.91	0.37813	0.015367	EI-1625-2	C27H32N2O7	496.221	-	-	LIPIDMaps	5.4735
459.222	8.91	0.37997	0.015378	-	-	-	-	-	-	-
294.94	11.9	0.35882	0.015421	-	-	-	-	-	-	-
242.036	12.79	0.3671	0.01551	-	-	-	-	-	-	-
665.42	8.87	0.36118	0.015511	PA(14:1(9Z)/20:5(5Z,8Z,11Z,14Z,17Z))	C37H61O8P	664.41	-	-	LIPIDMaps	3.85827
				PA(20:5(5Z,8Z,11Z,14Z,17Z)/14:1(9Z))	C37H61O8P	664.41	-	-	LIPIDMaps	3.85827
				PA(22:6(4Z,7Z,10Z,13Z,16Z,19Z)/12:0)	C37H61O8P	664.41	-	-	LIPIDMaps	3.85827
				PA(12:0/22:6(4Z,7Z,10Z,13Z,16Z,19Z))	C37H61O8P	664.41	-	-	LIPIDMaps	3.85827
				18:3-16:3-PA	C37H61O8P	664.41	-	-	MMCD	3.85827
457.206	8.84	0.36869	0.015539	-	-	-	-	-	-	-
186.982	12.12	0.37199	0.0156	-	-	-	-	-	-	-
101.072	9.05	0.36909	0.015618	Gyromitrin;Acetaldehyde methylformylhydrazone	C4H8N2O	100.064	C08305	-	MMCD	5.64216
				N-Nitroso-pyrrolidine	C4H8N2O	100.064	C19285	HMDB31642	HMDB	5.64216
				Gyromitrin	C4H8N2O	100.064	C08305	HMDB33952	HMDB	5.64216
203.993	12.17	0.36006	0.015643	-	-	-	-	-	-	-
770.852	11.88	0.31399	0.015647	-	-	-	-	-	-	-
522.597	8.58	0.36684	0.015668	-	-	-	-	-	-	-
155.003	12.74	0.3646	0.015671	-	-	-	-	-	-	-
523.601	8.58	0.36628	0.015691	-	-	-	-	-	-	-
551.632	8.75	0.37302	0.015729	-	-	-	-	-	-	-
306.896	12.05	0.36868	0.015746	-	-	-	-	-	-	-
661.477	8.93	0.36892	0.015751	PA(14:1(9Z)/19:0)	C36H69O8P	660.473	-	-	LIPIDMaps	4.25092
				PA(15:0/18:1(9Z))	C36H69O8P	660.473	-	-	LIPIDMaps	4.25092
				PA(15:1(9Z)/18:0)	C36H69O8P	660.473	-	-	LIPIDMaps	4.25092
203.012	12.79	0.36968	0.01577	2-FORMYLPHENYL DIHYDROGEN PHOSPHATE	C7H7O5P	202.003	-	-	MMCD	9.97094
				Benzoyl phosphate	C7H7O5P	202.003	C06206	-	MMCD	9.97094
190.958	9.04	0.37017	0.015788	-	-	-	-	-	-	-
199.014	12.78	0.36667	0.0158	-	-	-	-	-	-	-
564.64	8.95	0.37955	0.015807	-	-	-	-	-	-	-
188.959	9.03	0.36928	0.015831	-	-	-	-	-	-	-
103.034	12.73	0.35744	0.015842	-	-	-	-	-	-	-
158.965	11.9	0.36115	0.015868	-	-	-	-	-	-	-
498.393	10.98	0.33191	0.015869	-	-	-	-	-	-	-
499.252	8.95	0.34686	0.015872	-	-	-	-	-	-	-
346.954	11.85	0.36398	0.015874	-	-	-	-	-	-	-
201.009	12.78	0.36721	0.015908	-	-	-	-	-	-	-
306.161	11.82	0.35833	0.01592	Arginyl-Methionine	C11H23N5O3S	305.152	-	HMDB28715	HMDB	5.50043
				Methionyl-Arginine	C11H23N5O3S	305.152	-	HMDB28967	HMDB	5.50043
				Buprofezin	C16H23N3OS	305.156	C10912	-	MMCD	7.70049
398.212	8.64	0.3803	0.01596	-	-	-	-	-	-	-
143.959	12.12	0.37362	0.01599	-	-	-	-	-	-	-
149.931	9.04	0.37272	0.016023	-	-	-	-	-	-	-
256.087	12.7	0.36779	0.016057	-	-	-	-	-	-	-
405.291	9.32	0.37201	0.016075	-	-	-	-	-	-	-
308.267	8.4	0.38838	0.016091	-	-	-	-	-	-	-
185.985	12.78	0.36601	0.016094	-	-	-	-	-	-	-
226.952	11.9	0.35875	0.016097	2,5-Dichloro-4-oxohex-2-enedioate	C6H4Cl2O5	225.944	C12835	-	LIPIDMaps	6.28063
				2,4-Dichloro-3-oxoadipate	C6H4Cl2O5-2	225.944	-	-	MMCD	6.41569
				2,5-Dichloro-4-oxohex-2-enedioate	C6H4Cl2O5	225.944	C12835	-	MMCD	6.41569
				Ethyl 3-iodo-2E-acrylate	C5H7IO2	225.945	-	-	LIPIDMaps	0.0675332
288.92	12.75	0.37249	0.016098	-	-	-	-	-	-	-
270.022	12.76	0.3652	0.01612	-	-	-	-	-	-	-
566.89	11.89	0.35132	0.016133	-	-	-	-	-	-	-
90.9774	11.9	0.36781	0.016189	-	-	-	-	-	-	-
472.902	11.89	0.34856	0.016206	-	-	-	-	-	-	-
362.927	11.89	0.35664	0.016228	-	-	-	-	-	-	-
682.369	8.11	0.28391	0.016234	-	-	-	-	-	-	-
363.931	11.9	0.35347	0.016234	-	-	-	-	-	-	-
313.165	6.78	0.36525	0.016292	1,3-BIS(AMIDINOPHENOXY)PROPANE	C17H20N4O2	312.159	-	-	MMCD	2.24855
314.165	6.79	0.36842	0.016297	-	-	-	-	-	-	-
578.66	8.9	0.3734	0.016299	-	-	-	-	-	-	-
374.889	12.04	0.36473	0.016329	-	-	-	-	-	-	-
202.012	12.79	0.36794	0.016335	2-AMINO-3-HYDROXY-3-PHOSPHONOOXY-PROPIONIC ACID	C3H8NO7P	201.004	-	-	MMCD	1.89782
448.335	6.08	0.14241	0.016336	-	-	-	-	-	-	-
211.948	12.09	0.36929	0.016336	-	-	-	-	-	-	-
255.238	12.28	0.37033	0.016357	-	-	-	-	-	-	-
634.877	11.88	0.34786	0.016422	-	-	-	-	-	-	-
403.306	8.16	0.37214	0.016431	Sorbitan palmitate	C22H42O6	402.298	-	HMDB29887	LIPIDMaps;HMDB	2.50332
521.343	6.4	0.35517	0.016444	Cucurbitacin P	C30H48O7	520.34	C08804	-	LIPIDMaps	7.85901
				22-epi-Hippurin-1;Hippurin-1	C30H48O7	520.34	-	-	LIPIDMaps	7.85901
				1-Linoleoylglycerophosphocholine;1-Linoleoyl-sn-glycero-3-phosphocholine	C26H51NO7P+	520.34	C04100	-	MMCD	8.44549
				Cucurbitacin P	C30H48O7	520.34	C08804	-	MMCD	7.85901
867.687	10.01	0.34683	0.016456	-	-	-	-	-	-	-
228.937	11.93	0.37136	0.016471	-	-	-	-	-	-	-
365.121	9.08	0.38311	0.016482	-	-	-	-	-	-	-
271.274	8.5	0.41662	0.016487	-	-	-	-	-	-	-
693.454	9.11	0.37739	0.016551	PA(18:3(6Z,9Z,12Z)/18:3(9Z,12Z,15Z))	C39H65O8P	692.442	-	-	LIPIDMaps	7.22788
				PA(18:3(9Z,12Z,15Z)/18:3(6Z,9Z,12Z))	C39H65O8P	692.442	-	-	LIPIDMaps	7.22788
				PA(18:4(6Z,9Z,12Z,15Z)/18:2(9Z,12Z))	C39H65O8P	692.442	-	-	LIPIDMaps	7.22788
185.118	3.75	0.25199	0.016565	1,6,6-Trimethyl-2,7-dioxabicyclo[3.2.2]nonan-3-one	C10H16O3	184.11	C04718	-	MMCD	2.65212
				5-exo-Hydroxy-1,2-campholide	C10H16O3	184.11	C03843	-	MMCD	2.65212
				(E)-10-Oxo-8-decenoic acid	C10H16O3	184.11	-	HMDB40883	LIPIDMaps	2.90075
				(3S)-3-isopropenyl-6-oxoheptanoic acid;(3R)-3-isopropenyl-6-oxoheptanoic acid	C10H16O3	184.11	-	-	LIPIDMaps	2.90075
146.166	0.4	0.36509	0.016596	Spermidine	C7H19N3	145.158	C00315	HMDB01257	HMDB	3.57403
				Spermidine;N-(3-Aminopropyl)-1,4-butane-diamine	C7H19N3	145.158	C00315	HMDB01257	MMCD	3.57403
735.572	9.98	0.29017	0.0166	GPCho(18:0/14:0)	C40H81NO8P+	734.57	-	HMDB05261	MMCD	6.89644
				GPCho(14:0/18:0)	C40H81NO8P+	734.57	-	HMDB05241	MMCD	6.89644
593.594	10.12	0.37242	0.016618	-	-	-	-	-	-	-
549.307	8.03	0.37378	0.016636	5beta-Scymnol sulfate	C27H48O9S	548.302	C16261	-	MMCD	3.89608
				5beta-scymnol sulfate	C27H48O9S	548.302	C16261	-	LIPIDMaps	3.89608
				Cymarin;Strophanthidin 3-O-beta-D-cymaroside	C30H44O9	548.299	C08859	-	MMCD	2.22635
189.106	3.32	0.21929	0.016668	-	-	-	-	-	-	-
407.207	8.97	0.37416	0.01668	Isomontanolide	C22H30O7	406.199	C09486	-	MMCD	0.901555
				Argentine	C23H26N4O3	406.2	C10753	-	MMCD	2.40414
				13-ACETYLPHORBOL	C22H30O7	406.199	-	-	MMCD	0.901555
				phorbol 13-acetate	C22H30O7	406.199	-	-	LIPIDMaps	0.826425
377.247	10.4	0.37634	0.016689	-	-	-	-	-	-	-
330.967	12.67	0.37336	0.016749	-	-	-	-	-	-	-
144.983	9.05	0.36323	0.016775	2-chloroethylphosphonate	C2H6ClO3P	143.974	-	-	MMCD	9.85639
307.262	8.4	0.39386	0.016784	5,8,11-Eicosatrienoic acid ;ETrE(5Z, 8Z, 11Z)	C20H34O2	306.256	-	HMDB10378	LIPIDMaps;HMDB	2.49118
				Sciadonic acid	C20H34O2	306.256	-	HMDB31058	LIPIDMaps;HMDB	2.49118
				2alpha-Methyl-5alpha-androstane-3alpha,17beta-diol	C20H34O2	306.256	C14882	-	MMCD	2.49118
				17alpha-Methyl-5alpha-androstane-3alpha,17beta-diol	C20H34O2	306.256	C15376	-	MMCD	2.49118
				Plaunotol	C20H34O2	306.256	C13273	-	MMCD	2.49118
				ETrE(11Z, 14Z, 17Z);-	C20H34O2	306.256	C16522;-	-	LIPIDMaps	2.49118
				bishomo-gamma-linolenic acid;8,11,14-Eicosatrienoic acid	C20H34O2	306.256	C03242	HMDB02925	LIPIDMaps;HMDB	2.49118
142.992	12.08	0.37461	0.016791	O,O-DIMETHYL HYDROGEN THIOPHOSPHATE	C2H7O3PS	141.985	-	-	MMCD	7.95258
261.132	11.86	0.36825	0.016819	Ethyl acetoacetate	C12H20O6	260.126	-	HMDB31216	HMDB	5.86592
				Glycerol tripropanoate	C12H20O6	260.126	-	HMDB32857	HMDB	5.86592
239.225	12.27	0.37466	0.016825	-	-	-	-	-	-	-
149.956	12.79	0.36953	0.016833	-	-	-	-	-	-	-
280.162	9.17	0.37775	0.016886	-	-	-	-	-	-	-
621.308	7.45	0.37912	0.016959	PI(20:4(5Z,8Z,11Z,14Z)/0:0)	C29H49O12P	620.296	-	-	LIPIDMaps	7.77335
737.569	9.95	0.32692	0.017008	PG(O-18:0/16:0)	C40H81O9P	736.562	-	-	LIPIDMaps	0.49719
				PG(O-16:0/18:0)	C40H81O9P	736.562	-	-	LIPIDMaps	0.49719
				Mannosyl-1beta-phosphomycoketide C34	C40H81O9P	736.562	-	-	LIPIDMaps	0.49719
				PG(O-20:0/14:0)	C40H81O9P	736.562	-	-	LIPIDMaps	0.49719
171.102	3.32	0.22318	0.017013	Furfural diethyl acetal	C9H14O3	170.094	C14280	-	MMCD	4.21627
				1,4-Ipomeadiol	C9H14O3	170.094	-	HMDB30471	HMDB	4.21627
141.961	0.24	0.36998	0.017042	-	-	-	-	-	-	-
618.903	11.85	0.35409	0.017083	-	-	-	-	-	-	-
350.339	9.2	0.3816	0.017084	-	-	-	-	-	-	-
197.014	12.36	0.37684	0.017084	-	-	-	-	-	-	-
173.079	11.91	0.36562	0.017116	2-Octenedioic acid	C8H12O4	172.074	-	HMDB00341	MMCD	9.577
				2-octenedioic acid;2-Octenedioic acid	C8H12O4	172.074	-	HMDB00341	LIPIDMaps;HMDB	9.577
				cis-4-octenedioic acid;cis-4-Octenedioic acid	C8H12O4	172.074	-	HMDB04982	LIPIDMaps;HMDB	9.577
				trans-3-Octenedioic acid	C8H12O4	172.074	-	HMDB13312	HMDB	9.577
				3-Isopropenylpentanedioic acid	C8H12O4	172.074	-	HMDB32352	HMDB	9.577
				4-Octenedioic acid	C8H12O4	172.074	-	HMDB00463	MMCD	9.577
153.008	12.74	0.37313	0.017131	-	-	-	-	-	-	-
337.109	8.96	0.34688	0.01715	Kanzonol W	C20H16O5	336.1	-	HMDB29787	HMDB	6.44674
				Dulciol D	C20H16O5	336.1	-	HMDB29791	HMDB	6.44674
				Isosojagol	C20H16O5	336.1	-	HMDB30141	LIPIDMaps;HMDB	6.44674
353.232	3.93	0.25576	0.01716	Prostaglandin H2;(5Z,13E)-(15S)-9alpha,11alpha-Epidioxy-15-hydroxyprosta-5,13-dienoate	C20H32O5	352.225	C00427	HMDB01381	MMCD	0.953065
				Narbonolide	C20H32O5	352.225	C11997	-	MMCD	0.953065
				(5Z)-(15S)-11alpha-Hydroxy-9,15-dioxoprosta-13-enoate	C20H32O5	352.225	C04743	-	MMCD	0.953065
				15R-PGD2;PGD2;ent-15-D2c-IsoP;15-D2c-IsoP;15-epi-15-D2c-IsoP;ent-15-epi-15-D2c-IsoP;ent-15-epi-15-D2t-IsoP;ent-15-D2t-IsoP;15-epi-15-D2t-IsoP;15-D2t-IsoP;ent-PGD2;ent-8-epi-15-D2c-IsoP;ent-8,15-diepi-15-D2c-IsoP;ent-8,15-diepi-15-D2t-IsoP;8,15-diepi-15-D2c-IsoP;8-epi-15-D2c-IsoP	C20H32O5	352.225	C00696	HMDB01403	LIPIDMaps	1.03971
				PGH2	C20H32O5	352.225	C00427	HMDB01381	LIPIDMaps	1.03971
714.446	8.19	0.33893	0.017163	Retinyl beta-glucuronide	C26H38O7	462.262	C03033	HMDB10340	HMDB	543364
287.132	6.4	0.37733	0.017174	-	-	-	-	-	-	-
303.885	12.8	0.37784	0.017234	L-Palmitoylcarnitine	C23H45NO4	399.335	C02990	HMDB00222	HMDB	241544
603.294	7.46	0.37543	0.017292	-	-	-	-	-	-	-
110.02	12.78	0.37077	0.017324	-	-	-	-	-	-	-
124.088	9.04	0.35726	0.017348	2,5-DIMETHYL-PYRIMIDIN-4-YLAMINE	C6H9N3	123.08	-	-	MMCD	4.64906
197.159	8.2	0.40599	0.01736	-	-	-	-	-	-	-
686.891	11.86	0.3527	0.017382	PC(22:5(4Z,7Z,10Z,13Z,16Z)/P-16:0)	C46H82NO7P	791.583	C00157	HMDB08685	HMDB	133528
				PC(22:5(7Z,10Z,13Z,16Z,19Z)/P-16:0)	C46H82NO7P	791.583	C00157	HMDB08718	HMDB	133528
				PC(P-16:0/22:5(4Z,7Z,10Z,13Z,16Z))	C46H82NO7P	791.583	-	HMDB11227	HMDB	133528
				PC(P-16:0/22:5(7Z,10Z,13Z,16Z,19Z))	C46H82NO7P	791.583	-	HMDB11228	HMDB	133528
244.999	12.56	0.37149	0.017417	-	-	-	-	-	-	-
275.118	12.61	0.37104	0.017423	-	-	-	-	-	-	-
197.082	2.84	0.23054	0.017585	2',6'-Dimethoxy-4'-hydroxyacetophenone	C10H12O4	196.074	C10684	-	MMCD	3.34634
				Acetosyringone	C10H12O4	196.074	C10664	-	MMCD	3.34634
				Xanthoxylin	C10H12O4	196.074	C10726	-	MMCD	3.34634
210.051	0.73	0.31986	0.017618	-	-	-	-	-	-	-
196.04	11.99	0.35814	0.017628	-	-	-	-	-	-	-
334.276	8.57	0.32378	0.01763	DHA (d5)	C22H27D5O2	333.271	-	HMDB02183	LIPIDMaps	8.24129
220.04	12.71	0.37415	0.017635	-	-	-	-	-	-	-
185.154	8.19	0.39517	0.017666	2-Hexenyl isovalerate	C11H20O2	184.146	-	HMDB38274	LIPIDMaps	2.32014
				2-Hexenyl valerate	C11H20O2	184.146	-	HMDB38273	LIPIDMaps	2.32014
				2-Propenyl octanoate	C11H20O2	184.146	-	HMDB40593	LIPIDMaps	2.32014
				cis-3-Hexenyl 2-methylbutanoate;3-Hexenyl 2-methylbutyrate	C11H20O2	184.146	-	HMDB38277;HMDB32320	LIPIDMaps	2.32014
				5-Octenyl propanoate	C11H20O2	184.146	-	HMDB38906	LIPIDMaps	2.32014
868.379	5.63	0.39381	0.017667	-	-	-	-	-	-	-
327.25	7.1	0.27263	0.017672	Ceriporic acid A	C19H34O4	326.246	-	-	LIPIDMaps	9.07355
				1-Acetoxy-2-hydroxy-16-heptadecen-4-one	C19H34O4	326.246	-	HMDB31006	LIPIDMaps	9.07355
				Avocadyne 1-acetate	C19H34O4	326.246	-	HMDB31048	LIPIDMaps	9.07355
				Avocadyne 4-acetate	C19H34O4	326.246	-	HMDB31049	LIPIDMaps	9.07355
				3,3-Difluoro-17-methyl-5alpha-androstan-17beta-ol	C20H32F2O	326.242	C15140	-	MMCD	1.87085
				-	C19H34O4	326.246	-	-	LIPIDMaps	9.07355
				-	C19H34O4	326.246	-	-	LIPIDMaps	9.07355
274.167	9.05	0.37722	0.017684	-	-	-	-	-	-	-
174.957	12.22	0.37313	0.017694	-	-	-	-	-	-	-
501.408	10.31	0.36014	0.017707	-	-	-	-	-	-	-
519.396	8.88	0.36499	0.017717	-	-	-	-	-	-	-
317.21	3.94	0.25122	0.017752	17beta-Hydroxy-17-methylandrost-4-ene-3,11-dione	C20H28O3	316.204	C14615	-	MMCD	4.53608
				4-Hydroxyretinoic acid	C20H28O3	316.204	-	HMDB06254	MMCD	4.53608
				Gibberellin A12 aldehyde	C20H28O3	316.204	C06093	-	MMCD	4.53608
				GA12-aldehyde	C20H28O3	316.204	-	-	MMCD	4.53608
863.666	9.92	0.37111	0.017784	PG(20:0/22:0)	C48H95O10P	862.666	-	-	LIPIDMaps	8.77322
				PG(22:0/20:0)	C48H95O10P	862.666	-	-	LIPIDMaps	8.77322
				PG(21:0/21:0)	C48H95O10P	862.666	-	-	LIPIDMaps	8.77322
263.27	11.53	0.3202	0.017814	-	-	-	-	-	-	-
587.412	10.65	0.31382	0.017824	-	-	-	-	-	-	-
305.265	7.08	0.33819	0.017834	-	-	-	-	-	-	-
385.197	8.85	0.39004	0.017867	2,4-DIAMINO-5-METHYL-6-[(3,4,5-TRIMETHOXY-N-METHYLANILINO)METHYL]PYRIDO[2,3-D]PYRIMIDINE	C19H24N6O3	384.191	-	-	MMCD	3.25677
429.243	9.17	0.37153	0.017877	Irbesartan	C25H28N6O	428.232	C07469	-	MMCD	8.62295
301.207	6.36	0.21569	0.017878	-	-	-	-	-	-	-
516.427	11.12	0.38005	0.017933	-	-	-	-	-	-	-
997.474	8.09	0.36159	0.017933	-	-	-	-	-	-	-
82.5346	12.66	0.37158	0.017964	-	-	-	-	-	-	-
702.865	11.88	0.35335	0.017969	-	-	-	-	-	-	-
421.233	8.96	0.38166	0.017979	Trandolapril	C24H34N2O5	430.247	-	HMDB14660	HMDB	23291.3
				PA(17:2(9Z,12Z)/0:0)	C20H37O7P	420.228	-	-	LIPIDMaps	4.64778
266.245	12.28	0.36975	0.017983	-	-	-	-	-	-	-
245.224	8.19	0.40188	0.017984	-	-	-	-	-	-	-
357.144	9.14	0.38146	0.018071	Alfacalcidol	C27H44O2	400.334	-	HMDB15504	HMDB	110402
				(3beta,5alpha,6a)-Cholesta-8,14-diene-3,6-diol	C27H44O2	400.334	-	HMDB34328	HMDB	110402
				7-Ketocholesterol	C27H44O2	400.334	-	HMDB00501	HMDB	110402
				7a-Hydroxy-cholestene-3-one	C27H44O2	400.334	C05455	HMDB01993	HMDB	110402
				5,6-trans-25-Hydroxyvitamin D3;Calcidiol	C27H44O2	400.334	C01561	HMDB06721;HMDB03550	HMDB	110402
				25-Hydroxytachysterol3	C27H44O2	400.334	-	HMDB06722	HMDB	110402
817.398	8.11	0.36483	0.018123	-	-	-	-	-	-	-
227.957	11.89	0.36486	0.018134	Paramethadione	C7H11NO3	157.074	C07411	HMDB14755	HMDB	444857
				3-Methylcrotonylglycine	C7H11NO3	157.074	-	HMDB00459	HMDB	444857
				Tiglylglycine	C7H11NO3	157.074	-	HMDB00959	HMDB	444857
498.902	11.89	0.36345	0.018136	-	-	-	-	-	-	-
340.929	11.93	0.36836	0.018164	-	-	-	-	-	-	-
162.91	9.17	0.38072	0.018177	(9Z,11E,13E,15Z)-4-Oxo-9,11,13,15-octadecatetraenoic acid	C18H26O3	290.188	-	HMDB31098	HMDB	442077
				Trichloroacetate	C2HCl3O2	161.904	C11150	-	MMCD	9.14184
247.893	12.75	0.37628	0.018179	-	-	-	-	-	-	-
906.821	11.88	0.3601	0.018182	-	-	-	-	-	-	-
317.937	12.74	0.37406	0.018242	-	-	-	-	-	-	-
509.849	11.29	0.32919	0.018276	-	-	-	-	-	-	-
441.298	11.89	0.37058	0.018291	26,26,26-trifluoro-25-hydroxy-27-norvitamin D3 / 26,26,26-trifluoro-25-hydroxy-27-norcholecalciferol	C26H39F3O2	440.29	-	-	LIPIDMaps	0.554499
423.248	9.22	0.38178	0.018313	PA(17:1(9Z)/0:0)	C20H39O7P	422.243	-	-	LIPIDMaps	7.22749
367.191	7.89	0.38012	0.018342	2,2-Dimethyl-3-(4-methoxyphenyl)-4-propyl-2H-1-benzopyran-7-olacetate	C23H26O4	366.183	C15053	-	MMCD	2.83355
				20,21,21-Trifluoro-3-methoxy-19-nor-17alpha-pregna-1,3,5(10),20-tetraen-17-ol;17-(Trifluorovinyl)-3-(methyl ether)-17beta-estradiol	C21H25F3O2	366.181	C15340	-	MMCD	9.50079
229.213	7.89	0.38796	0.018387	-	-	-	-	-	-	-
159.976	11.92	0.36614	0.018394	-	-	-	-	-	-	-
391.284	9.19	0.37533	0.018491	Di-n-octyl phthalate;Bis(n-octyl) phthalate;Dioctyl 1,2-benzenedicarboxylate	C24H38O4	390.277	C14227	-	MMCD	0.547363
				7a-Hydroxy-3-oxo-5b-cholanoic acid	C24H38O4	390.277	-	HMDB00503	MMCD	0.547363
				Apocholic acid;3alpha,12alpha-Dihydroxy-5beta-chol-8(14)-en-24-oic acid	C24H38O4	390.277	C15375	-	MMCD	0.547363
327.142	8.97	0.38893	0.018518	[2-(1-AMINO-2-HYDROXY-PROPYL)-4-(1H-INDOL-3-YLMETHYLENE)-5-OXO-4,5-DIHYDRO-IMIDAZOL-1-YL]-ACETALDEHYDE	C17H18N4O3	326.138	-	-	MMCD	9.63798
				Hinokitiol glucoside;beta-Thujaplicin 2-O-beta-D-glucoside	C16H22O7	326.137	C15451	-	MMCD	5.61438
				2,2,4-Trimethyl-3-(4-fluorophenyl)-2H-1-benzopyran-7-ol acetate	C20H19FO3	326.132	C15056	-	MMCD	8.88956
				{(2R)-4-(4-HYDROXYBENZYL)-2-[2-(1H-IMIDAZOL-4-YL)ETHYL]-5-OXO-2,5-DIHYDRO-1H-IMIDAZOL-1-YL}ACETALDEHYDE	C17H18N4O3	326.138	-	-	MMCD	9.63798
253.241	12.28	0.38061	0.018532	-	-	-	-	-	-	-
688.487	9.1	0.38316	0.018542	PE(20:2(11Z,14Z)/12:0)	C37H70NO8P	687.484	-	-	LIPIDMaps	5.77073
				PE(14:0/18:2(9Z,12Z))	C37H70NO8P	687.484	-	-	LIPIDMaps	5.77073
				GPEtn(16:1(9Z)/16:1(9Z))[U]	C37H70NO8P	687.484	-	HMDB05342	MMCD	5.77073
				PC(12:0/17:2(9Z,12Z))	C37H70NO8P	687.484	-	-	LIPIDMaps	5.77073
363.232	10.38	0.37751	0.01855	9alpha-Fluoro-11beta-hydroxy-2alpha-methyl-4-pregnene-3,20-dione;9alpha-Fluoro-11beta-hydroxy-2alpha-methylprogesterone	C22H31FO3	362.226	C15369	-	MMCD	3.79126
				4-Fluoro-17beta-hydroxyandrost-4-en-3-one propionate;4-Fluorotestosterone propionate	C22H31FO3	362.226	C15088	-	MMCD	3.79126
				6alpha-Fluoro-17beta-hydroxyandrost-4-en-3-one propionate;6alpha-Fluorotestosterone propionate	C22H31FO3	362.226	C15321	-	MMCD	3.79126
501.408	11.12	0.38564	0.018578	-	-	-	-	-	-	-
414.941	11.85	0.36491	0.018579	Coproporphyrinogen I	C36H44N4O8	660.316	C05768	HMDB02158	HMDB	373128
				Coproporphyrinogen III	C36H44N4O8	660.316	C03263	HMDB01261	HMDB	373128
323.147	8.98	0.38532	0.018604	N-PROPYL CARBOXYAMIDO ADENOSINE	C13H18N6O4	322.139	-	-	MMCD	3.69463
				Tetraneurin A	C17H22O6	322.142	C09559	-	MMCD	4.64194
				epi-Tulipinolide diepoxide	C17H22O6	322.142	C09568	-	MMCD	4.64194
				9-DEOXY-9-AMINO-2-O-METHYL-5-N-ACETYL-ALPHA-D-NEURAMINIC ACID	C12H22N2O8	322.138	-	-	MMCD	7.86297
218.109	11.88	0.37808	0.01861	-	-	-	-	-	-	-
530.442	11.11	0.38485	0.018647	-	-	-	-	-	-	-
127.539	2.84	0.21766	0.018656	-	-	-	-	-	-	-
269.254	12.28	0.37827	0.018826	-	-	-	-	-	-	-
272.942	11.94	0.37585	0.018909	-	-	-	-	-	-	-
771.583	9.92	0.36629	0.018963	PA(22:1(11Z)/19:1(9Z))	C44H83O8P	770.583	-	-	LIPIDMaps	9.42557
				PA(22:2(13Z,16Z)/19:0)	C44H83O8P	770.583	-	-	LIPIDMaps	9.42557
				PA(19:0/22:2(13Z,16Z))	C44H83O8P	770.583	-	-	LIPIDMaps	9.42557
				PA(19:1(9Z)/22:1(11Z))	C44H83O8P	770.583	-	-	LIPIDMaps	9.42557
				PA(20:2(11Z,14Z)/21:0)	C44H83O8P	770.583	-	-	LIPIDMaps	9.42557
				PA(21:0/20:2(11Z,14Z))	C44H83O8P	770.583	-	-	LIPIDMaps	9.42557
176.955	12.21	0.38233	0.018973	-	-	-	-	-	-	-
96.9252	0.47	0.36983	0.018991	-	-	-	-	-	-	-
241.223	12.27	0.38221	0.019008	-	-	-	-	-	-	-
392.288	9.19	0.37802	0.019048	-	-	-	-	-	-	-
183.991	12.76	0.37627	0.019118	-	-	-	-	-	-	-
261.945	12.68	0.37933	0.019126	-	-	-	-	-	-	-
391.198	8.58	0.3587	0.019144	(-)-11-hydroxy-9,10-dihydrojasmonic acid 11-beta-D-glucoside	C18H30O9	390.189	-	-	LIPIDMaps	3.98883
133.973	12.74	0.37135	0.019199	Pteroside A	C21H30O8	410.194	-	HMDB30758	HMDB	675847
				Rhodanine;2-Thioxo-4-thiazolidinone	C3H3NOS2	132.966	C07280	-	MMCD	0.114757
				Tafluprost free acid	C22H28F2O5	410.19	-	HMDB14256	HMDB	675844
				Diflorasone	C22H28F2O5	410.19	-	HMDB14368	HMDB	675844
694.707	10.12	0.36634	0.019234	-	-	-	-	-	-	-
280.252	6.37	0.31482	0.019255	Boviquinone 4	C26H36O4	412.261	-	HMDB30057	HMDB	322650
267.257	12.28	0.38053	0.019276	-	-	-	-	-	-	-
99.5128	8.89	0.37711	0.019313	-	-	-	-	-	-	-
354.235	3.93	0.2536	0.019409	-	-	-	-	-	-	-
430.253	9.18	0.38149	0.019418	-	-	-	-	-	-	-
547.303	6.76	0.30916	0.019423	-	-	-	-	-	-	-
515.424	11.12	0.38431	0.019453	-	-	-	-	-	-	-
502.41	11.11	0.37587	0.019454	-	-	-	-	-	-	-
600.457	7.36	0.35688	0.019454	Stigmasta-5,28-diene-3,24-diol, 9CI; 3b-form, 3-O-b-D-Glucopyranoside	C35H58O7	590.418	-	HMDB29767	HMDB	15297.6
131.534	8.9	0.38393	0.019497	-	-	-	-	-	-	-
132.532	8.9	0.38572	0.019541	-	-	-	-	-	-	-
513.256	8.93	0.34915	0.019559	Norcholestenol iodomethyl (131 I);Norcholestenol iodomethyl ((sup 131)I)	C27H45IO	512.252	C13547	-	MMCD	4.88518
				TMC-1A	C28H36N2O7	512.252	-	-	LIPIDMaps	6.43413
349.215	10.39	0.38868	0.019645	9-Fluoro-17beta-hydroxy-6alpha,17-dimethylandrost-4-ene-3,11-dione	C21H29FO3	348.21	C15091	-	MMCD	7.88772
				9alpha-Fluoro-11beta-hydroxy-4-pregnene-3,20-dione;11beta-Hydroxy-9alpha-fluoroprogesterone	C21H29FO3	348.21	C15312	-	MMCD	7.88772
				6alpha-Fluoro-17beta-hydroxyandrost-4-en-3-one acetate;6alpha-Fluorotestosterone acetate	C21H29FO3	348.21	C15414	-	MMCD	7.88772
				Amifostine	C5H15N2O3PS	214.054	C06819	HMDB15274	HMDB	626726
				bixin aldehyde	C24H28O2	348.209	-	-	MMCD	4.55736
565.567	10.08	0.38909	0.019661	LysoPE(14:1(9Z)/0:0)	C19H38NO7P	423.239	-	HMDB11501	HMDB	333904
				LysoPE(0:0/14:1(9Z))	C19H38NO7P	423.239	-	HMDB11471	HMDB	333904
275.626	6.18	0.32424	0.019691	-	-	-	-	-	-	-
702.547	9.89	0.38845	0.019708	PC(P-16:0/15:1(9Z))	C39H76NO7P	701.536	-	-	LIPIDMaps	5.22013
				PE(O-16:0/18:2(9Z,12Z))	C39H76NO7P	701.536	-	-	LIPIDMaps	5.22013
				PE(P-18:0/16:1(9Z))	C39H76NO7P	701.536	-	-	LIPIDMaps	5.22013
				PE(P-20:0/14:1(9Z))	C39H76NO7P	701.536	-	-	LIPIDMaps	5.22013
				PE(P-16:0/18:1(9Z))	C39H76NO7P	701.536	-	-	LIPIDMaps	5.22013
				PnE(16:0/18:1(9Z))	C39H76NO7P	701.536	-	-	LIPIDMaps	5.22013
				1-Hexadecanoyl-2-(9Z-octadecenoyl)-sn-glycero-3-phosphonoethanolamine	C39H76NO7P	701.536	C13878	-	MMCD	5.13313
234.092	12.6	0.38507	0.01974	-	-	-	-	-	-	-
445.348	8.87	0.3812	0.01977	-	-	-	-	-	-	-
240.229	12.27	0.37776	0.019825	-	-	-	-	-	-	-
111.021	8.9	0.38088	0.019834	(RS)-3-Chloro-1,2-propanediol	C3H7ClO2	110.013	-	-	MMCD	0.554797
				ETHYL HYDROGEN PHOSPHONATE	C2H7O3P	110.013	-	-	MMCD	2.14984
				(R)-3-Chloro-1,2-propanediol	C3H7ClO2	110.013	-	-	MMCD	0.554797
73.5321	12.66	0.38518	0.019858	-	-	-	-	-	-	-
422.236	8.96	0.37839	0.019971	Militarinone D	C26H31NO4	421.225	C12332	-	MMCD	9.05619
				Ancistrotectorine	C26H31NO4	421.225	C12340	-	MMCD	9.05619
298.097	1.09	0.29397	0.01999	Phosphohydroxypyruvic acid	C3H5O7P	183.977	C03232	HMDB01024	HMDB	614818
				5'-Methylthioadenosine;Methylthioadenosine;5-Methylthioadenosine;5'-Deoxy-5'-(methylthio)adenosine;Thiomethyladenosine;MTA;5'-S-Methyl-5'-thioadenosine	C11H15N5O3S	297.09	C00170	HMDB01173	MMCD	0.924496
				5'-methylthioformycin	C11H15N5O3S	297.09	-	-	MMCD	0.924496
218.921	11.93	0.39291	0.019996	Nicotinate D-ribonucleoside	C11H14NO6	256.082	C05841	HMDB06809	HMDB	149049
214.041	12.81	0.37545	0.020006	-	-	-	-	-	-	-
442.303	11.89	0.37638	0.020021	N-arachidonoyl histidine	C26H39N3O3	441.299	-	-	LIPIDMaps	8.78255
281.272	12.27	0.38203	0.020023	-	-	-	-	-	-	-
204.121	2.86	0.24013	0.020038	-	-	-	-	-	-	-
146.98	9.04	0.37289	0.020064	-	-	-	-	-	-	-
383.184	8.74	0.39439	0.020082	-	-	-	-	-	-	-
435.213	8.96	0.38646	0.020131	Paramethasone acetate	C24H31FO6	434.211	C12656	-	LIPIDMaps	10.0505
371.311	9.22	0.37553	0.020193	-	-	-	-	-	-	-
112.019	8.89	0.38298	0.020217	(+)-Calycanthine	C22H26N4	346.216	C10573	HMDB29561	HMDB	679358
				(-)-Chimonanthine	C22H26N4	346.216	-	HMDB30280	HMDB	679358
				Cortexolone	C21H30O4	346.214	C05488	HMDB00015	HMDB	679357
				Corticosterone	C21H30O4	346.214	C02140	HMDB01547	HMDB	679357
				21-Deoxycortisol	C21H30O4	346.214	C05497	HMDB04030	HMDB	679357
				21-Hydroxy-5b-pregnane-3,11,20-trione	C21H30O4	346.214	C05477	HMDB06756	HMDB	679357
				19-Hydroxydeoxycorticosterone	C21H30O4	346.214	-	HMDB12612	HMDB	679357
				7#-carboxy-alpha-tocotrienol	C21H30O4	346.214	-	HMDB12849	HMDB	679357
				[10]-Dehydrogingerdione	C21H30O4	346.214	-	HMDB29476	HMDB	679357
205.088	6.83	0.37562	0.02022	3-Butylidene-7-hydroxyphthalide	C12H12O3	204.079	C09921	-	MMCD	7.70122
262.135	11.86	0.38045	0.020227	Methapyrilene	C14H19N3S	261.13	C11114	-	MMCD	8.18072
				LysoPC(18:2(9Z,12Z))	C26H50NO7P	519.332	C04230	HMDB10386	HMDB	497186
350.217	10.38	0.38243	0.020385	Cetiedil	C20H31NO2S	349.208	C13786	-	MMCD	5.15607
				6-[(CYCLOHEXYLACETYL)(2-HYDROXYETHYL)AMINO]-6-DEOXY-D-XYLO-HEXITOL	C16H31NO7	349.21	-	-	MMCD	2.00998
149.024	9.18	0.37921	0.020406	-	-	-	-	-	-	-
661.332	10.88	0.34142	0.020406	-	-	-	-	-	-	-
113.018	8.89	0.38418	0.020475	-	-	-	-	-	-	-
92.5034	8.88	0.38347	0.020496	-	-	-	-	-	-	-
923.652	10.62	0.1849	0.020589	PI(21:0/19:0)	C49H95O13P	922.651	-	-	LIPIDMaps	6.68135
				PI(22:0/18:0)	C49H95O13P	922.651	-	-	LIPIDMaps	6.68135
				PI(20:0/20:0)	C49H95O13P	922.651	-	-	LIPIDMaps	6.68135
				PI(18:0/22:0)	C49H95O13P	922.651	-	-	LIPIDMaps	6.68135
				PI(19:0/21:0)	C49H95O13P	922.651	-	-	LIPIDMaps	6.68135
163.498	12.76	0.38246	0.020593	-	-	-	-	-	-	-
158.166	0.42	0.37391	0.020596	-	-	-	-	-	-	-
560.415	9.25	0.37564	0.020623	-	-	-	-	-	-	-
226.213	11.4	0.36528	0.020642	-	-	-	-	-	-	-
99.979	12.13	0.38434	0.020677	Gyromitrin	C4H8N2O	100.064	C08305	HMDB33952	HMDB	10912.5
				N-Nitroso-pyrrolidine	C4H8N2O	100.064	C19285	HMDB31642	HMDB	10912.5
393.296	9.21	0.38156	0.020706	-	-	-	-	-	-	-
858.62	10.96	0.43844	0.02071	PS(22:1(11Z)/19:1(9Z))	C47H88NO10P	857.615	-	-	LIPIDMaps	2.06389
				PS(22:2(13Z,16Z)/19:0)	C47H88NO10P	857.615	-	-	LIPIDMaps	2.06389
				PS(19:0/22:2(13Z,16Z))	C47H88NO10P	857.615	-	-	LIPIDMaps	2.06389
				PS(19:1(9Z)/22:1(11Z))	C47H88NO10P	857.615	-	-	LIPIDMaps	2.06389
				PS(20:2(11Z,14Z)/21:0)	C47H88NO10P	857.615	-	-	LIPIDMaps	2.06389
				PS(21:0/20:2(11Z,14Z))	C47H88NO10P	857.615	-	-	LIPIDMaps	2.06389
532.282	8.04	0.37759	0.020801	1-{4-[3-(2-METHOXY-BENZYLOXY)-PROPOXY]-PHENYL}-6-(1,2,,3,4-TETRAHYDRO-QUINOLIN-7-YLOXYMETHYL)-PIPERAZIN-2-ONE	C31H37N3O5	531.273	-	-	MMCD	1.72327
308.892	12.06	0.37814	0.020811	-	-	-	-	-	-	-
394.297	9.21	0.38111	0.020814	PGH2-EA	C23H39NO4	393.288	-	-	LIPIDMaps	5.43172
380.21	8.7	0.39975	0.020882	-	-	-	-	-	-	-
372.185	8.39	0.17274	0.020981	-	-	-	-	-	-	-
156.006	12.74	0.37869	0.021014	PHOSPHONOACETOHYDROXAMIC ACID	C2H6NO5P	154.998	-	-	MMCD	1.08289
				DG(18:4(6Z,9Z,12Z,15Z)/22:6(4Z,7Z,10Z,13Z,16Z,19Z)/0:0)	C43H64O5	660.475	-	HMDB07353	HMDB	765323
				DG(20:5(5Z,8Z,11Z,14Z,17Z)/20:5(5Z,8Z,11Z,14Z,17Z)/0:0)	C43H64O5	660.475	-	HMDB07578	HMDB	765323
				DG(22:6(4Z,7Z,10Z,13Z,16Z,19Z)/18:4(6Z,9Z,12Z,15Z)/0:0)	C43H64O5	660.475	-	HMDB07773	HMDB	765323
372.313	9.23	0.37702	0.021043	N-stearoyl serine	C21H41NO4	371.304	-	-	LIPIDMaps	6.08209
				Tetradecanoylcarnitine;O-tetradecanoylcarnitine	C21H41NO4	371.304	-	HMDB05066;-	LIPIDMaps	6.08209
840.661	10	0.3562	0.02125	-	-	-	-	-	-	-
420.885	11.92	0.38496	0.021334	-	-	-	-	-	-	-
298.287	8.78	0.39141	0.021347	-	-	-	-	-	-	-
221.042	12.71	0.37994	0.021398	3-[6-(Carboxymethylene)cyclohexa-2,4-dien-1-ylidene]-2-oxopropanate	C11H8O5	220.037	C16214	-	MMCD	8.87634
				Purpurogallin	C11H8O5	220.037	C09964	-	MMCD	8.87634
				(3E)-4-(2-Carboxyphenyl)-2-oxobut-3-enoate;trans-2'-Carboxybenzalpyruvate	C11H8O5	220.037	C01275	-	MMCD	8.87634
924.655	10.63	0.22712	0.0214	-	-	-	-	-	-	-
538.454	11.38	0.29521	0.02147	-	-	-	-	-	-	-
556.86	11.91	0.37571	0.021484	-	-	-	-	-	-	-
533.283	8.91	0.37633	0.021581	PG(20:4(5Z,8Z,11Z,14Z)/0:0)	C26H45O9P	532.28	-	-	LIPIDMaps	8.37072
211.095	3.32	0.2613	0.021672	Multifidol	C11H14O4	210.089	C10709	-	MMCD	5.15673
				N4-Phosphoagmatine	C5H15N4O3P	210.088	C02726	-	MMCD	0.290522
				Sinapyl alcohol;Sinapoyl alcohol	C11H14O4	210.089	C02325	-	MMCD	5.15673
736.572	9.97	0.31183	0.021692	-	-	-	-	-	-	-
279.159	9.17	0.38926	0.021716	alpha-CEHC	C16H22O4	278.152	-	HMDB01518	MMCD	0.219431
				Dibutyl phthalate;Di-n-butyl phthalate;Dibutyl 1,2-benzenedicarboxylate	C16H22O4	278.152	C14214	-	MMCD	0.219431
				Emmotin A	C16H22O4	278.152	-	-	LIPIDMaps	0.219431
				alhpa-tocopheronolactone	C16H22O4	278.152	-	-	LIPIDMaps	0.219431
				Arginyl-Methionine	C11H23N5O3S	305.152	-	HMDB28715	HMDB	88481.8
				Methionyl-Arginine	C11H23N5O3S	305.152	-	HMDB28967	HMDB	88481.8
268.26	12.28	0.3894	0.021906	-	-	-	-	-	-	-
169.047	1.13	0.32785	0.021921	-	-	-	-	-	-	-
548.348	7.12	0.31042	0.021959	-	-	-	-	-	-	-
540.89	11.89	0.38088	0.022102	-	-	-	-	-	-	-
240.233	8.6	0.36578	0.02214	-	-	-	-	-	-	-
90.5067	8.89	0.38457	0.022152	-	-	-	-	-	-	-
254.244	12.27	0.3851	0.02222	-	-	-	-	-	-	-
598.409	10.94	0.35715	0.022276	-	-	-	-	-	-	-
216.061	12.69	0.38899	0.022468	L-ALPHA-GLYCEROPHOSPHORYLETHANOLAMINE	C5H14NO6P	215.056	-	-	MMCD	8.15956
				sn-glycero-3-Phosphoethanolamine;Glycerophosphoethanolamine	C5H14NO6P	215.056	C01233	HMDB00114	MMCD	8.15956
157.018	12.69	0.38663	0.022476	-	-	-	-	-	-	-
398.297	9.19	0.39426	0.022557	-	-	-	-	-	-	-
283.06	3.32	0.2545	0.022563	9-O-Methylcoumestrol	C16H10O5	282.053	-	-	LIPIDMaps	1.19018
				Cephalocerone	C16H10O5	282.053	-	-	LIPIDMaps	1.19018
				Pseudobaptigenin	C16H10O5	282.053	C10522	-	MMCD	1.08198
				pseudobaptigenin	C16H10O5	282.053	-	-	MMCD	1.08198
335.127	6.81	0.3751	0.022588	3-O-Methylanhydrotuberosin	C21H18O4	334.12	-	-	LIPIDMaps	0.822033
				Isopongaflavone	C21H18O4	334.12	-	-	LIPIDMaps	0.822033
				Karanjachromene	C21H18O4	334.12	-	-	LIPIDMaps	0.822033
				Calopogoniumisoflavone A	C21H18O4	334.12	-	-	LIPIDMaps	0.822033
273.168	9.09	0.37082	0.022679	-	-	-	-	-	-	-
289.641	6.91	0.35723	0.022688	-	-	-	-	-	-	-
531.281	8.04	0.38377	0.022727	-	-	-	-	-	-	-
882.52	11.9	0.34185	0.022894	-	-	-	-	-	-	-
217.105	11.88	0.38443	0.022988	4-OXODECANEDIOIC ACID	C10H16O5	216.1	-	-	MMCD	7.69648
775.568	9.95	0.39421	0.022992	-	-	-	-	-	-	-
872.635	10.96	0.44657	0.023041	PS(20:2(11Z,14Z)/22:0)	C48H90NO10P	871.63	-	-	LIPIDMaps	2.59089
				PS(22:0/20:2(11Z,14Z))	C48H90NO10P	871.63	-	-	LIPIDMaps	2.59089
				PS(22:1(11Z)/20:1(11Z))	C48H90NO10P	871.63	-	-	LIPIDMaps	2.59089
				PS(22:2(13Z,16Z)/20:0)	C48H90NO10P	871.63	-	-	LIPIDMaps	2.59089
				24:0-18:2-PS	C48H90NO10P	871.63	-	-	MMCD	2.66092
				PS(20:0/22:2(13Z,16Z))	C48H90NO10P	871.63	-	-	LIPIDMaps	2.59089
				PS(20:1(11Z)/22:1(11Z))	C48H90NO10P	871.63	-	-	LIPIDMaps	2.59089
449.151	5.45	0.36502	0.023101	Pamicogrel	C25H24N2O4S	448.146	C12487	-	MMCD	5.03921
91.5045	8.89	0.38763	0.023146	-	-	-	-	-	-	-
266.24	8.68	0.37826	0.023188	-	-	-	-	-	-	-
529.439	11.12	0.38888	0.023216	-	-	-	-	-	-	-
419.316	9.52	0.38345	0.023263	Maxacalcitol	C26H42O4	418.308	C12495	-	MMCD	0.291819
				Diisononyl phthalate	C26H42O4	418.308	C15221	-	MMCD	0.291819
				Dichotellate B;Dichotellate A	C26H42O4	418.308	-	-	LIPIDMaps	0.364774
				24-northornasterol A	C26H42O4	418.308	-	-	LIPIDMaps	0.364774
477.363	8.72	0.37218	0.023385	Sorbitan palmitate	C22H42O6	402.298	-	HMDB29887	HMDB	184086
335.2	10.4	0.39084	0.023387	9-Fluoro-11beta-hydroxy-A-norpregn-3(5)-ene-2,20-dione	C20H27FO3	334.194	C15065	-	MMCD	4.20057
				9-Fluoro-17-methyl-11-oxotestosterone;9alpha-Fluoro-17beta-hydroxy-17alpha-methylandrost-4-ene-3,11-dione	C20H27FO3	334.194	C14621	-	MMCD	4.20057
				9-Fluoro-11beta,17beta-dihydroxy-16alpha-methylandrosta-1,4-dien-3-one	C20H27FO3	334.194	C15092	-	MMCD	4.20057
755.54	11.47	0.45642	0.023424	16:1-18:3-PC	C42H77NO8P+	754.539	-	-	MMCD	7.52283
				GPCho(14:0/20:4(5Z,8Z,11Z,14Z))	C42H77NO8P+	754.539	-	HMDB05247	MMCD	7.52283
438.378	7.82	0.37916	0.023445	-	-	-	-	-	-	-
261.005	0.5	0.34015	0.023494	-	-	-	-	-	-	-
652.805	2.44	0.23621	0.023541	-	-	-	-	-	-	-
141.09	2.56	0.20312	0.023562	Allyl tiglate	C8H12O2	140.084	-	HMDB37625	LIPIDMaps	6.97128
				Ethyl 2-methyl-3,4-pentadienoate	C8H12O2	140.084	-	HMDB37196	LIPIDMaps	6.97128
				Ethyl sorbate	C8H12O2	140.084	-	HMDB40463	LIPIDMaps	6.97128
				HISTIDINOL	C6H10N3O+	140.082	-	-	MMCD	2.3964
302.14	6.9	0.41146	0.023568	Fenoxycarb	C17H19NO4	301.131	C11078	-	MMCD	6.08058
				Morphine N-oxide	C17H19NO4	301.131	C11786	-	MMCD	6.08058
				Powelline	C17H19NO4	301.131	C12163	-	MMCD	6.08058
				ent-6beta-Hydroxybuphanisine	C17H19NO4	301.131	C12191	-	MMCD	6.08058
810.528	10.6	0.1528	0.023584	PS(20:4(5Z,8Z,11Z,14Z)/18:1(9Z))	C44H76NO10P	809.521	-	-	LIPIDMaps	0.301587
				PS(20:5(5Z,8Z,11Z,14Z,17Z)/18:0)	C44H76NO10P	809.521	-	-	LIPIDMaps	0.301587
				PS(22:4(7Z,10Z,13Z,16Z)/16:1(9Z))	C44H76NO10P	809.521	-	-	LIPIDMaps	0.301587
				PS(18:1(9Z)/20:4(5Z,8Z,11Z,14Z))	C44H76NO10P	809.521	-	-	LIPIDMaps	0.301587
				PS(18:0/20:5(5Z,8Z,11Z,14Z,17Z))	C44H76NO10P	809.521	-	-	LIPIDMaps	0.301587
				20:2-18:3-PS	C44H76NO10P	809.521	-	-	MMCD	0.301587
				Spermidine	C7H19N3	145.158	C00315	HMDB01257	HMDB	4.57683e+06
				PS(16:1(9Z)/22:4(7Z,10Z,13Z,16Z))	C44H76NO10P	809.521	-	-	LIPIDMaps	0.301587
				PS(18:2(9Z,12Z)/20:3(8Z,11Z,14Z))	C44H76NO10P	809.521	-	-	LIPIDMaps	0.301587
				PS(18:3(6Z,9Z,12Z)/20:2(11Z,14Z))	C44H76NO10P	809.521	-	-	LIPIDMaps	0.301587
				PS(18:3(9Z,12Z,15Z)/20:2(11Z,14Z))	C44H76NO10P	809.521	-	-	LIPIDMaps	0.301587
336.132	6.81	0.38025	0.023589	3-{[(9-CYANO-9,10-DIHYDRO-10-METHYLACRIDIN-9-YL)CARBONYL]AMINO}PROPANOIC ACID	C19H17N3O3	335.127	-	-	MMCD	8.19565
700.52	9.89	0.35979	0.023608	-	-	-	-	-	-	-
690.532	9.84	0.38972	0.023632	-	-	-	-	-	-	-
125.06	2.2	0.24248	0.023659	4-Methylcatechol;3,4-Dihydroxytoluene;1,2-Dihydroxy-4-methylbenzene;4-Methyl-1,2-benzenediol	C7H8O2	124.052	C06730	HMDB00873	MMCD	1.53753
				3-Hydroxybenzyl alcohol;3-Hydroxybenzenemethanol	C7H8O2	124.052	C03351	-	MMCD	1.53753
				2-(Hydroxymethyl)phenol	C7H8O2	124.052	C06191	-	MMCD	1.53753
				Guaiacol;o-Methoxyphenol;Catechol monomethyl ether	C7H8O2	124.052	C01502	HMDB01398	MMCD	1.53753
				Orcinol;5-Methyl-1,3-benzenediol;5-Methylresorcinol;3,5-Toluenediol;3,5-Dihydroxytoluene	C7H8O2	124.052	C00727	-	MMCD	1.53753
				4-hydroxybenzyl alcohol	C7H8O2	124.052	-	-	MMCD	1.53753
				4-methylresorcinol	C7H8O2	124.052	-	-	MMCD	1.53753
				cis,trans-hepta-2,4,6-trienoic acid;trans,trans-hepta-2,4,6-trienoic acid	C7H8O2	124.052	-	-	LIPIDMaps	1.78354
				2,3-Dihydroxytoluene;3-Methylcatechol	C7H8O2	124.052	C02923	-	MMCD	1.53753
375.315	8.61	0.4236	0.023676	-	-	-	-	-	-	-
236.07	5.84	0.35887	0.023707	(2-GUANIDINOETHYLMERCAPTO)SUCCINIC ACID	C7H13N3O4S	235.063	-	-	MMCD	0.259655
500.37	9.47	0.40327	0.023765	-	-	-	-	-	-	-
507.27	10.65	0.30562	0.023768	Isoamoritin	C31H38O6	506.267	-	-	LIPIDMaps	7.83635
				Amoritin	C31H38O6	506.267	-	-	LIPIDMaps	7.83635
				(22E)-26,26,26,27,27,27-hexafluoro-25-hydroxy-22,23-didehydrovitamin D3 / (22E)-26,26,26,27,27,27-hexafluoro-25-hydroxy-22,23-didehydrocholecalciferol	C27H36F6O2	506.262	-	-	LIPIDMaps	1.68785
				1-18:3-lysoPG	C24H43O9P	506.264	-	-	MMCD	3.19484
				PG(18:3(6Z,9Z,12Z)/0:0)	C24H43O9P	506.264	-	-	LIPIDMaps	3.25512
				PG(18:3(9Z,12Z,15Z)/0:0)	C24H43O9P	506.264	-	-	LIPIDMaps	3.25512
61.0273	12.74	0.38844	0.023809	8,11,14-Eicosatrienoic acid	C20H34O2	306.256	C03242	HMDB02925	HMDB	804020
				5,8,11-Eicosatrienoic acid	C20H34O2	306.256	-	HMDB10378	HMDB	804020
				Sciadonic acid	C20H34O2	306.256	-	HMDB31058	HMDB	804020
608.88	11.89	0.37446	0.023872	-	-	-	-	-	-	-
355.282	7.8	0.41551	0.023894	PGF2alpha methyl ether	C21H38O4	354.277	-	-	LIPIDMaps	5.85755
				MG(18:2(9Z,12Z)/0:0/0:0)[rac]	C21H38O4	354.277	-	-	LIPIDMaps	5.85755
				Methyl acetyl ricinoleate	C21H38O4	354.277	C12280	-	MMCD	5.85755
				Ethyl acetoacetate	C12H20O6	260.126	-	HMDB31216	HMDB	361936
				Glycerol tripropanoate	C12H20O6	260.126	-	HMDB32857	HMDB	361936
				Ceriporic acid B	C21H38O4	354.277	-	-	LIPIDMaps	5.85755
765.509	8.08	0.36773	0.02391	-	-	-	-	-	-	-
134.547	3.33	0.26433	0.024157	-	-	-	-	-	-	-
576.367	7.94	0.34611	0.024187	-	-	-	-	-	-	-
125.096	3.32	0.26991	0.024246	2,3-Dimethyl-2-cyclohexen-1-one	C8H12O	124.089	-	-	LIPIDMaps	0.614833
172.031	0.45	0.34785	0.024271	-	-	-	-	-	-	-
688.513	7.3	0.37287	0.024315	1,4-Ipomeadiol	C9H14O3	170.094	-	HMDB30471	HMDB	3.04191e+06
284.921	11.96	0.40288	0.024315	-	-	-	-	-	-	-
213.191	11.41	0.36353	0.02432	-	-	-	-	-	-	-
841.665	9.99	0.35647	0.024322	-	-	-	-	-	-	-
175.098	2.84	0.28481	0.024378	Ethyladipic acid	C8H14O4	174.089	-	HMDB02023	LIPIDMaps	8.76493
				Dimethyl adipate;Dimethyl hexanedioate	C8H14O4	174.089	C14570	-	MMCD	8.76493
				Echinorine;Quinolinium, 4-methoxy-1-methyl-	C11H12NO+	174.092	C10665	-	MMCD	6.66124
				Suberic acid;Cork acid;1,8-Octanedioic acid;Octanedioic acid;1,6-Hexanedicarboxylic acid	C8H14O4	174.089	C08278	HMDB00893	MMCD	8.76493
868.691	10.01	0.36173	0.024401	3-Isopropenylpentanedioic acid	C8H12O4	172.074	-	HMDB32352	HMDB	4.04251e+06
				2-Octenedioic acid	C8H12O4	172.074	-	HMDB00341	HMDB	4.04251e+06
				cis-4-Octenedioic acid	C8H12O4	172.074	-	HMDB04982	HMDB	4.04251e+06
				trans-3-Octenedioic acid	C8H12O4	172.074	-	HMDB13312	HMDB	4.04251e+06
566.572	10.07	0.39834	0.024472	-	-	-	-	-	-	-
122.06	0.88	0.40341	0.02455	Kanzonol W	C20H16O5	336.1	-	HMDB29787	HMDB	639832
				Dulciol D	C20H16O5	336.1	-	HMDB29791	HMDB	639832
				Isosojagol	C20H16O5	336.1	-	HMDB30141	HMDB	639832
461.272	5.7	0.37831	0.024569	Sophoranone	C30H36O4	460.261	C08719	-	MMCD	8.02289
				AC-(D)PHE-PRO-BOROARG-OH	C21H33BN6O5	460.261	-	-	MMCD	9.74684
				Kazinol H	C30H36O4	460.261	-	-	LIPIDMaps	7.89028
				Sophoradin	C30H36O4	460.261	-	-	LIPIDMaps	7.89028
				Munchiwarin	C30H36O4	460.261	-	-	LIPIDMaps	7.89028
				Sophoranone	C30H36O4	460.261	-	-	LIPIDMaps	7.89028
326.254	11.48	0.29659	0.024615	-	-	-	-	-	-	-
468.309	5.94	0.38348	0.02464	N-arachidonoyl tyrosine	C29H41NO4	467.304	-	-	LIPIDMaps	4.83262
				PC(O-12:0/2:0)	C22H46NO7P	467.301	-	-	LIPIDMaps	0.261224
				PC(14:0/0:0)	C22H46NO7P	467.301	-	HMDB10379	LIPIDMaps	0.261224
				PC(0:0/14:0)	C22H46NO7P	467.301	-	-	LIPIDMaps	0.261224
				PE(17:0/0:0)	C22H46NO7P	467.301	-	-	LIPIDMaps	0.261224
				L-a-Lysophosphatidylcholine	C22H46NO7P	467.301	-	HMDB00724	MMCD	0.32653
				Buprenorphine	C29H41NO4	467.304	C08007	-	MMCD	4.76731
420.32	9.52	0.38368	0.024682	N-oleoyl histidine	C24H41N3O3	419.315	-	-	LIPIDMaps	4.43956
137.988	12.74	0.30876	0.024805	-	-	-	-	-	-	-
959.639	6.89	0.34608	0.02482	-	-	-	-	-	-	-
495.259	8.62	0.25344	0.024897	UCL 1684;6,10-Diaza-3(1,3)8,(1,4)-dibenzena-1,5(1,4)-diquinolinacyclodecaphane	C34H30N4+2	494.247	C13783	-	MMCD	8.52089
				Flumetasone pivalate;Flumethasone pivalate	C27H36F2O6	494.248	C12911	-	MMCD	6.60677
511.376	7.73	0.35725	0.024965	2alpha-(benzyloxy)-1alpha,25-dihydroxy-19-norvitamin D3 / 2alpha-(benzyloxy)-1alpha,25-dihydroxy-19-norcholecalciferol	C33H50O4	510.371	-	-	LIPIDMaps	3.88667
114.017	8.9	0.3971	0.024981	-	-	-	-	-	-	-
295.18	5.61	0.37195	0.024984	Eburnamonine;Vinburnine	C19H22N2O	294.173	C09149	-	MMCD	0.622441
				10-Deoxysarpagine;Sarpagan-17-ol	C19H22N2O	294.173	C11635	-	MMCD	0.622441
				Cinchonidine	C19H22N2O	294.173	C11379	-	MMCD	0.622441
				Cinchonine	C19H22N2O	294.173	C06528	-	MMCD	0.622441
720.563	9.96	0.33084	0.025098	-	-	-	-	-	-	-
255.231	6.25	0.30269	0.025127	Citronellyl hexanoate	C16H30O2	254.225	-	HMDB38958	LIPIDMaps	2.64092
				Vittatalactone	C16H30O2	254.225	-	-	LIPIDMaps	2.64092
				delta-hexadecalactone	C16H30O2	254.225	-	-	LIPIDMaps	2.64092
				(9Z)-Hexadecenoic acid;Palmitoleic acid;cis-9-Hexadecenoic acid	C16H30O2	254.225	C08362	HMDB03229	MMCD	2.5809
				Gaidic acid	C16H30O2	254.225	-	HMDB10735	LIPIDMaps	2.64092
				Sapienic acid;7-palmitoleic acid	C16H30O2	254.225	-	-	LIPIDMaps	2.64092
				trans-9-palmitoleic acid;cis-9-palmitoleic acid	C16H30O2	254.225	C08362	HMDB03229	LIPIDMaps	2.64092
				cis-10-palmitoleic acid	C16H30O2	254.225	-	-	LIPIDMaps	2.64092
825.644	9.96	0.37589	0.025257	-	-	-	-	-	-	-
183.064	2.21	0.20598	0.025381	R(+)-4-hydroxyphenyllactate	C9H10O4	182.058	-	-	MMCD	4.27445
				Isohomovanillic acid	C9H10O4	182.058	-	HMDB00333	MMCD	4.27445
				3-(2,3-Dihydroxyphenyl)propanoate;2,3-Dihydroxyphenylpropanoate	C9H10O4	182.058	C04044	-	MMCD	4.27445
				3-(3-hydroxyphenyl)-3-hydroxypropanoic acid	C9H10O4	182.058	-	HMDB02643	MMCD	4.27445
				Flopropione	C9H10O4	182.058	C12688	-	MMCD	4.27445
352.897	11.93	0.40258	0.025464	-	-	-	-	-	-	-
71.0856	9.18	0.38731	0.025465	2-METHYL BUT-2-ENE	C5H10	70.0783	-	-	MMCD	1.0887
279.23	6.48	0.32439	0.025503	alpha-eleostearic acid;Punicic acid;beta-eleostearic acid;-;Catalpic acid	C18H30O2	278.225	C08315;-	-	LIPIDMaps	6.03278
				Elaidolinoleic acid;alpha-linolenic acid;-	C18H30O2	278.225	C06427;-	HMDB01388;-	LIPIDMaps	6.03278
				Pseudoeleostearic acid;-	C18H30O2	278.225	-	-	LIPIDMaps	6.03278
				Pinolenic acid;Columbinic acid	C18H30O2	278.225	-	-	LIPIDMaps	6.03278
				(11E,13E,15Z)-OCTADECA-11,13,15-TRIENOIC ACID	C18H30O2	278.225	-	-	MMCD	5.92309
				(9Z,11E,13E)-Octadecatrienoic acid;(9Z,11E,13E)-9,11,13-Octadecatrienoic acid;alpha-Eleostearic acid	C18H30O2	278.225	C08315	-	MMCD	5.92309
				Crepenynate;(9Z)-Octadec-9-en-12-ynoate;(Z)-9-Octadecen-12-ynoic acid;Crepenynic acid	C18H30O2	278.225	C07289	-	MMCD	5.92309
				(9Z,12Z,15Z)-Octadecatrienoic acid;alpha-Linolenic acid;9,12,15-Octadecatrienoic acid;Linolenate;alpha-Linolenate	C18H30O2	278.225	C06427	HMDB01388	MMCD	5.92309
				Punicic acid;cis-9,trans-11,cis-13-Octadecatrienoic acid	C18H30O2	278.225	C08364	-	MMCD	5.92309
				5beta-Estrane-3alpha,17beta-diol;19-Nor-5beta-androstane-3alpha,17beta-diol	C18H30O2	278.225	C15201	-	MMCD	5.92309
397.293	9.18	0.40397	0.025685	Pimilprost	C23H40O5	396.288	C12588	-	MMCD	5.39061
				PGF2alpha isopropyl ester	C23H40O5	396.288	-	-	LIPIDMaps	5.46762
				10-F2-dihomo-IsoP	C23H40O5	396.288	-	-	LIPIDMaps	5.46762
282.266	8.15	0.41378	0.025696	-	-	-	-	-	-	-
263.237	8.21	0.41402	0.025737	5-(1-hydroxypropan-2-yl)isolongifol-5-ene	C18H30O	262.23	-	-	LIPIDMaps	0.232755
				5-(1-hydroxypropan-2-yl)isolongifol-4-ene	C18H30O	262.23	-	-	LIPIDMaps	0.232755
				5-(2-methoxyethyl)isolongifol-5-ene	C18H30O	262.23	-	-	LIPIDMaps	0.232755
				4-Dodecylphenol	C18H30O	262.23	C14245	-	MMCD	0.116377
114.063	1.35	0.41301	0.025743	-	-	-	-	-	-	-
336.202	10.4	0.39349	0.025747	-	-	-	-	-	-	-
465.374	7.8	0.32061	0.026061	-	-	-	-	-	-	-
399.251	6.77	0.38444	0.026157	4,5-epoxy-17R-HDHA	C25H34O4	398.246	-	-	LIPIDMaps	5.44073
				Pregna-5,16,20-triene-3beta,20-diol diacetate	C25H34O4	398.246	C15046	-	MMCD	5.44073
				17-Propylestra-1,3,5(10)-triene-3,17beta-diol diacetate	C25H34O4	398.246	C14947	-	MMCD	5.44073
				Tris(butoxyethyl)phosphate	C18H39O7P	398.243	C14446	-	MMCD	0.459783
488.873	11.92	0.3948	0.02616	-	-	-	-	-	-	-
443.333	7.81	0.36771	0.026203	-	-	-	-	-	-	-
937.665	10.61	0.18424	0.026315	PI(20:0/21:0)	C50H97O13P	936.667	-	-	LIPIDMaps	9.57883
				PI(21:0/20:0)	C50H97O13P	936.667	-	-	LIPIDMaps	9.57883
				PI(22:0/19:0)	C50H97O13P	936.667	-	-	LIPIDMaps	9.57883
				PI(19:0/22:0)	C50H97O13P	936.667	-	-	LIPIDMaps	9.57883
[truncated: 313 more rows]

## Sheet: PAH 35 wk vs control 35wk_NEG
m/z	RT	FC (PAH/control	p.value	Name	Formula	Exact_Mass	KEGG ID	PubChem SID	PubChem CID	HMDB ID	Databases	dppm
391.281	5.13	0.13968	2.85e-05	-	-	-	-	-	-	-	-	-
172.091	0.6	0.085466	5.27e-05	-	-	-	-	-	-	-	-	-
642.342	7.32	0.053133	0.00012384	-	-	-	-	-	-	-	-	-
303.919	0.62	0.14443	0.00015095	-	-	-	-	-	-	-	-	-
407.279	5.02	0.11929	0.00017602	a-Muricholic acid	C24H40O5	408.288	-	3885275	3083761	HMDB00506	MMCD	2.91507
				Hyocholic Acid	C24H40O5	408.288	-	391523	495539	HMDB00760	MMCD	2.91507
				3a,4b,12a-Trihydroxy-5b-cholanoic acid	C24H40O5	408.288	-	-	-	HMDB00330	MMCD	2.91507
				2b,3a,7a-Trihydroxy-5b-cholanoic acid	C24H40O5	408.288	-	-	-	HMDB00404	MMCD	2.91507
				3b,7b,12a-Trihydroxy-5a-Cholanoic acid	C24H40O5	408.288	-	-	-	HMDB00427	MMCD	2.91507
				3a,6b,7b-Trihydroxy-5b-cholanoic acid	C24H40O5	408.288	-	3885276	3083762	HMDB00415	MMCD	2.91507
				Allocholic acid	C24H40O5	408.288	-	738144	160636	HMDB00505	MMCD	2.91507
				3a,7b,12a-Trihydroxy-5a-Cholanoic acid	C24H40O5	408.288	-	-	-	HMDB00432	MMCD	2.91507
				Muricholic acid	C24H40O5	408.288	-	669724	92805	HMDB00865	MMCD	2.91507
242.004	2.44	0.13686	0.00019435	-	-	-	-	-	-	-	-	-
884.573	9.92	0.23081	0.00032279	-	-	-	-	-	-	-	-	-
408.283	5.02	0.12083	0.00032541	-	-	-	-	-	-	-	-	-
236.859	0.59	0.14219	0.00033972	-	-	-	-	-	-	-	-	-
475.264	5.02	0.17617	0.00034117	Emetamine	C29H36N2O4	476.268	C09420	11611	442217	-	MMCD	7.43288
302.841	0.49	0.1675	0.00037657	-	-	-	-	-	-	-	-	-
234.863	0.59	0.14683	0.00041849	-	-	-	-	-	-	-	-	-
755.388	8.01	0.2292	0.0004329	-	-	-	-	-	-	-	-	-
964.541	9.76	0.17546	0.00050743	-	-	-	-	-	-	-	-	-
167.02	0.5	0.17692	0.00054146	Urate;Uric acid	C5H4N4O3	168.028	C00366	149180	-	HMDB00289	MMCD	3.36
				Uric acid	C5H4N4O3	168.028	C00366	-	1175	HMDB00289	HMDB	3.36
850.556	9.78	0.073331	0.0006118	PS(19:1(9Z)/22:4(7Z,10Z,13Z,16Z))	C47H82NO10P	851.568	-	52925619	-	-	LIPIDMaps	4.80215
				PS(20:5(5Z,8Z,11Z,14Z,17Z)/21:0)	C47H82NO10P	851.568	-	52925782	-	-	LIPIDMaps	4.80215
				PS(21:0/20:5(5Z,8Z,11Z,14Z,17Z))	C47H82NO10P	851.568	-	52925807	-	-	LIPIDMaps	4.80215
				PS(22:4(7Z,10Z,13Z,16Z)/19:1(9Z))	C47H82NO10P	851.568	-	52925915	-	-	LIPIDMaps	4.80215
852.571	9.83	0.092673	0.00061995	PS(19:0/22:4(7Z,10Z,13Z,16Z))	C47H84NO10P	853.583	-	52925588	-	-	LIPIDMaps	5.64887
				PS(20:4(5Z,8Z,11Z,14Z)/21:0)	C47H84NO10P	853.583	-	52925753	-	-	LIPIDMaps	5.64887
				PS(21:0/20:4(5Z,8Z,11Z,14Z))	C47H84NO10P	853.583	-	52925806	-	-	LIPIDMaps	5.64887
				PS(22:4(7Z,10Z,13Z,16Z)/19:0)	C47H84NO10P	853.583	-	52925914	-	-	LIPIDMaps	5.64887
96.9536	0.51	0.092137	0.0006211	-	-	-	-	-	-	-	-	-
890.526	10.05	0.15187	0.00062471	-	-	-	-	-	-	-	-	-
116.042	0.49	0.099405	0.0006488	-	-	-	-	-	-	-	-	-
851.56	9.78	0.080845	0.00065398	PI(22:0/13:0)	C44H85O13P	852.573	-	52928271	-	-	LIPIDMaps	6.01351
				PI(21:0/14:0)	C44H85O13P	852.573	-	52928275	-	-	LIPIDMaps	6.01351
				PI(17:0/18:0)	C44H85O13P	852.573	-	52928318	-	-	LIPIDMaps	6.01351
				PI(19:0/16:0)	C44H85O13P	852.573	-	52928378	-	-	LIPIDMaps	6.01351
				PI(16:0/19:0)	C44H85O13P	852.573	-	52928396	-	-	LIPIDMaps	6.01351
				PI(13:0/22:0)	C44H85O13P	852.573	-	52927509	-	-	LIPIDMaps	6.01351
				PI(14:0/21:0)	C44H85O13P	852.573	-	52927526	-	-	LIPIDMaps	6.01351
				PI(15:0/20:0)	C44H85O13P	852.573	-	52927571	-	-	LIPIDMaps	6.01351
				PI(18:0/17:0)	C44H85O13P	852.573	-	52927733	-	-	LIPIDMaps	6.01351
				PI(20:0/15:0)	C44H85O13P	852.573	-	52927933	-	-	LIPIDMaps	6.01351
876.567	9.77	0.087263	0.00069769	PS(22:6(4Z,7Z,10Z,13Z,16Z,19Z)/21:0)	C49H84NO10P	877.583	-	52925951	-	-	LIPIDMaps	9.73688
				PS(21:0/22:6(4Z,7Z,10Z,13Z,16Z,19Z))	C49H84NO10P	877.583	-	5283503	-	-	LIPIDMaps	9.73688
292.821	0.56	0.14747	0.00070968	-	-	-	-	-	-	-	-	-
300.812	0.58	0.11677	0.00073351	-	-	-	-	-	-	-	-	-
961.603	9.39	0.046278	0.00075244	-	-	-	-	-	-	-	-	-
808.515	10.56	0.082697	0.00076132	PS(20:3(8Z,11Z,14Z)/18:2(9Z,12Z))	C44H76NO10P	809.521	-	52925712;-	52925712	HMDB12424	LIPIDMaps;HMDB	2.03571
				PS(20:4(5Z,8Z,11Z,14Z)/18:1(9Z))	C44H76NO10P	809.521	-	52925741;-	52925741	HMDB12434	LIPIDMaps;HMDB	2.03571
				PS(16:1(9Z)/22:4(7Z,10Z,13Z,16Z))	C44H76NO10P	809.521	-	52925335	-	-	LIPIDMaps	2.03571
				PS(18:3(6Z,9Z,12Z)/20:2(11Z,14Z))	C44H76NO10P	809.521	-	52925497	-	-	LIPIDMaps	2.03571
				PS(18:0/20:5(5Z,8Z,11Z,14Z,17Z))	C44H76NO10P	809.521	-	52925993	-	-	LIPIDMaps	2.03571
				20:2-18:3-PS	C44H76NO10P	809.521	-	-	-	-	MMCD	2.03571
				PS(18:1(9Z)/20:4(5Z,8Z,11Z,14Z))	C44H76NO10P	809.521	-	52925988;-	52925988	HMDB12394	LIPIDMaps;HMDB	2.03571
				PS(18:2(9Z,12Z)/20:3(8Z,11Z,14Z))	C44H76NO10P	809.521	-	52925469;-	52925469	HMDB12404	LIPIDMaps;HMDB	2.03571
900.502	11.94	0.19692	0.00076366	Macrocin	C45H75NO17	901.504	C00744	4006	5280369	-	MMCD	6.63497
				beta1-Tomatidine	C45H75NO17	901.504	-	-	-	HMDB29343	HMDB	6.63497
213.892	0.64	0.12968	0.0007719	-	-	-	-	-	-	-	-	-
942.548	9.71	0.13918	0.00079696	-	-	-	-	-	-	-	-	-
154.916	0.56	0.10019	0.0008003	-	-	-	-	-	-	-	-	-
294.817	0.56	0.1466	0.0008268	-	-	-	-	-	-	-	-	-
662.291	6.34	0.14862	0.00086153	Nelfinavir mesylate;Nelfinavir mesilate	C33H49N3O7S2	663.301	C08091	206184	64142	-	MMCD	4.87691
312.875	0.48	0.17037	0.00091284	-	-	-	-	-	-	-	-	-
916.601	9.39	0.045298	0.00092804	-	-	-	-	-	-	-	-	-
455.241	8.86	0.077942	0.00092922	2-((R)-1-((S)-2-(N-(6-CARBAMIMIDOYLPYRIDIN-3-YL)METHYLCARBAMOYL)-2H-PYRROL-1(5H)-YL)-3-CYCLOHEXYL-1-OXOPROPAN-2-YLAMINO)ACETIC ACID	C23H32N6O4	456.249	-	-	-	-	MMCD	0.0668881
				(2-{2-[(5-CARBAMIMIDOYL-1-METHYL-1H-PYRROL-2-YLMETHYL)-CARBAMOYL]-PYRROL-1-YL}- 1-CYCLOHEXYLMETHYL-2-OXO-ETHYLAMINO)-ACETIC ACID	C23H32N6O4	456.249	-	-	-	-	MMCD	0.0668881
				(2-{2-[(5-CARBAMIMIDOYL-1-METHYL-1H-PYRROL-3-YLMETHYL)-CARBAMOYL]-PYRROL-1-YL} -1-CYCLOHEXYLMETHYL-2-OXO-ETHYLAMINO)-ACETIC ACID	C23H32N6O4	456.249	-	-	-	-	MMCD	0.0668881
				Estriol tripropionate	C27H36O6	456.251	C13485	679652	102232	-	MMCD	5.953
				Rigin	C18H32N8O6	456.244	-	-	127555	HMDB05771	HMDB	8.76241
				Lucidenolactone	C27H36O6	456.251	-	-	-	HMDB30897	HMDB	5.953
				Rigin	C18H32N8O6	456.244	-	-	127555	HMDB05771	MMCD	8.76241
				PG(14:0/0:0)	C20H41O9P	456.249	-	52927435	-	-	LIPIDMaps	0.735768
1175.77	9.73	0.055692	0.00094245	-	-	-	-	-	-	-	-	-
870.881	11.94	0.19947	0.00094821	-	-	-	-	-	-	-	-	-
962.603	9.4	0.077462	0.00094845	-	-	-	-	-	-	-	-	-
548.296	7.47	0.083763	0.00095142	PS(20:2(11Z,14Z)/0:0)	C26H48NO9P	549.307	-	52926289	-	-	LIPIDMaps	6.11122
915.597	9.39	0.043929	0.0010026	PI(22:0/18:3(9Z,12Z,15Z))	C49H89O13P	916.604	-	52928134	-	-	LIPIDMaps	0.266353
				PI(22:1(11Z)/18:2(9Z,12Z))	C49H89O13P	916.604	-	52928160	-	-	LIPIDMaps	0.266353
				PI(22:2(13Z,16Z)/18:1(9Z))	C49H89O13P	916.604	-	52928190	-	-	LIPIDMaps	0.266353
				16:0-18:2-DGDG	C49H88O15	916.612	-	-	-	-	MMCD	9.18911
854.59	9.94	0.10795	0.0010153	PS(22:2(13Z,16Z)/19:1(9Z))	C47H86NO10P	855.599	-	52925884	-	-	LIPIDMaps	1.85474
				PS(19:1(9Z)/22:2(13Z,16Z))	C47H86NO10P	855.599	-	52925618	-	-	LIPIDMaps	1.85474
				PS(20:3(8Z,11Z,14Z)/21:0)	C47H86NO10P	855.599	-	52925724	-	-	LIPIDMaps	1.85474
				PS(21:0/20:3(8Z,11Z,14Z))	C47H86NO10P	855.599	-	52925805	-	-	LIPIDMaps	1.85474
534.365	8.35	0.064007	0.0010155	-	-	-	-	-	-	-	-	-
701.418	8.06	0.11126	0.0010283	-	-	-	-	-	-	-	-	-
878.577	9.87	0.15143	0.0010289	PC(22:5(7Z,10Z,13Z,16Z,19Z)/22:6(4Z,7Z,10Z,13Z,16Z,19Z))	C52H82NO8P	879.578	C00157	-	53479393	HMDB08715	HMDB	7.21671
				PC(22:6(4Z,7Z,10Z,13Z,16Z,19Z)/22:5(4Z,7Z,10Z,13Z,16Z))	C52H82NO8P	879.578	C00157	-	53479415	HMDB08746	HMDB	7.21671
				PC(22:6(4Z,7Z,10Z,13Z,16Z,19Z)/22:5(7Z,10Z,13Z,16Z,19Z))	C52H82NO8P	879.578	C00157	-	53479417	HMDB08747	HMDB	7.21671
				PC(22:5(4Z,7Z,10Z,13Z,16Z)/22:6(4Z,7Z,10Z,13Z,16Z,19Z))	C52H82NO8P	879.578	C00157	-	53479327	HMDB08682	HMDB	7.21671
940.551	9.83	0.23882	0.0010395	-	-	-	-	-	-	-	-	-
826.559	9.84	0.088637	0.0010525	PS(20:2(11Z,14Z)/19:1(9Z))	C45H82NO10P	827.568	-	52925686	-	-	LIPIDMaps	1.99132
				PS(20:3(8Z,11Z,14Z)/19:0)	C45H82NO10P	827.568	-	52925716	-	-	LIPIDMaps	1.99132
				PS(21:0/18:3(6Z,9Z,12Z))	C45H82NO10P	827.568	-	52925797	-	-	LIPIDMaps	1.99132
				PS(18:3(6Z,9Z,12Z)/21:0)	C45H82NO10P	827.568	-	52925501	-	-	LIPIDMaps	1.99132
				PS(18:3(9Z,12Z,15Z)/21:0)	C45H82NO10P	827.568	-	52925529	-	-	LIPIDMaps	1.99132
				PS(19:0/20:3(8Z,11Z,14Z))	C45H82NO10P	827.568	-	52925581	-	-	LIPIDMaps	1.99132
				PS(19:1(9Z)/20:2(11Z,14Z))	C45H82NO10P	827.568	-	52925611	-	-	LIPIDMaps	1.99132
830.59	9.99	0.13081	0.0010671	PS(17:0/22:1(11Z))	C45H86NO10P	831.599	-	52925355	-	-	LIPIDMaps	1.4679
				PS(17:1(9Z)/22:0)	C45H86NO10P	831.599	-	52925383	-	-	LIPIDMaps	1.4679
				PS(18:1(9Z)/21:0)	C45H86NO10P	831.599	-	52925446	-	-	LIPIDMaps	1.4679
				PS(19:0/20:1(11Z))	C45H86NO10P	831.599	-	52925579	-	-	LIPIDMaps	1.4679
				PS(19:1(9Z)/20:0)	C45H86NO10P	831.599	-	52925609	-	-	LIPIDMaps	1.4679
				PS(20:0/19:1(9Z))	C45H86NO10P	831.599	-	52925631	-	-	LIPIDMaps	1.4679
297.887	0.47	0.16247	0.0010721	-	-	-	-	-	-	-	-	-
804.574	9.98	0.10676	0.001083	PS(17:0/20:0)	C43H84NO10P	805.583	-	52926070	-	-	LIPIDMaps	3.03061
				PS(15:0/22:0)	C43H84NO10P	805.583	-	52925266	-	-	LIPIDMaps	3.03061
				PS(16:0/21:0)	C43H84NO10P	805.583	-	52925308	-	-	LIPIDMaps	3.03061
				PS(18:0/19:0)	C43H84NO10P	805.583	-	52925427	-	-	LIPIDMaps	3.03061
350.784	0.55	0.15526	0.0011016	-	-	-	-	-	-	-	-	-
1176.79	9.73	0.071466	0.0011151	-	-	-	-	-	-	-	-	-
133.012	0.48	0.07934	0.0011301	-	-	-	-	-	-	-	-	-
460.219	8.89	0.11228	0.0011432	Pimozide	C28H29F2N3O	461.228	C07566	159615	16362	-	MMCD	4.36695
				1-METHYL-4-[4-[4-(4-(1-METHYLQUINOLINIUM)AMINO)BENZAMIDO]ANILINO]PYRIDINIUM	C29H27N5O+2	461.222	-	-	-	-	MMCD	9.32953
				Pimozide	C28H29F2N3O	461.228	C07566	-	16362	HMDB15232	HMDB	4.36695
832.603	10.02	0.16585	0.001147	PS(22:0/17:0)	C45H88NO10P	833.615	-	52925817	-	-	LIPIDMaps	5.49131
				PS(21:0/18:0)	C45H88NO10P	833.615	-	52925962	-	-	LIPIDMaps	5.49131
				PS(17:0/22:0)	C45H88NO10P	833.615	-	52925354	-	-	LIPIDMaps	5.49131
				PS(18:0/21:0)	C45H88NO10P	833.615	-	52925429	-	-	LIPIDMaps	5.49131
827.564	9.85	0.097494	0.0011471	-	-	-	-	-	-	-	-	-
913.58	9.38	0.077317	0.0011641	PI(22:0/18:4(6Z,9Z,12Z,15Z))	C49H87O13P	914.588	-	52928135	-	-	LIPIDMaps	1.73511
				PI(22:1(11Z)/18:3(6Z,9Z,12Z))	C49H87O13P	914.588	-	52928161	-	-	LIPIDMaps	1.73511
				PI(22:1(11Z)/18:3(9Z,12Z,15Z))	C49H87O13P	914.588	-	52928162	-	-	LIPIDMaps	1.73511
				PI(18:3(9Z,12Z,15Z)/22:1(11Z))	C49H87O13P	914.588	-	52927842	-	-	LIPIDMaps	1.73511
				PI(18:4(6Z,9Z,12Z,15Z)/22:0)	C49H87O13P	914.588	-	52927872	-	-	LIPIDMaps	1.73511
				PI(20:1(11Z)/20:3(8Z,11Z,14Z))	C49H87O13P	914.588	-	52927970	-	-	LIPIDMaps	1.73511
				PI(20:3(8Z,11Z,14Z)/20:1(11Z))	C49H87O13P	914.588	-	52928030	-	-	LIPIDMaps	1.73511
801.551	9.8	0.12503	0.0012018	PA(22:6(4Z,7Z,10Z,13Z,16Z,19Z)/22:1(11Z))	C47H79O8P	802.551	-	52929435	-	-	LIPIDMaps	9.20222
				20:3-18:3-MGDG	C47H78O10	802.559	-	-	-	-	MMCD	1.06471
				PA(22:1(11Z)/22:6(4Z,7Z,10Z,13Z,16Z,19Z))	C47H79O8P	802.551	-	52929347	-	-	LIPIDMaps	9.20222
192.068	2.5	0.093611	0.0012022	Phenylacetylglycine	C10H11NO3	193.074	C05598	210268	68144	HMDB00821	MMCD	7.11277
				Actarit	C10H11NO3	193.074	C12841	664581	-	-	MMCD	7.11277
				Betamipron	C10H11NO3	193.074	C12763	213924	71651	-	MMCD	7.11277
				Cichorine	C10H11NO3	193.074	C10581	12764	442849	-	MMCD	7.11277
				Methyl n-acetylanthranilate	C10H11NO3	193.074	C06332	-	17623	HMDB32388	HMDB	7.11277
				Betamipron	C10H11NO3	193.074	-	-	71651	HMDB34250	HMDB	7.11277
				4-(2-AMINOPHENYL)-4-OXOBUTANOIC ACID	C10H11NO3	193.074	-	-	-	-	MMCD	7.11277
805.577	9.98	0.112	0.0012037	PA(22:4(7Z,10Z,13Z,16Z)/22:1(11Z))	C47H83O8P	806.583	-	52929406	-	-	LIPIDMaps	2.19447
				20:2-18:2-MGDG	C47H82O10	806.591	-	-	-	-	MMCD	8.02108
				20:1-18:3-MGDG	C47H82O10	806.591	-	-	-	-	MMCD	8.02108
				PA(22:1(11Z)/22:4(7Z,10Z,13Z,16Z))	C47H83O8P	806.583	-	52929346	-	-	LIPIDMaps	2.19447
831.596	9.99	0.16312	0.0012123	-	-	-	-	-	-	-	-	-
828.57	9.89	0.10435	0.0012398	PS(17:0/22:2(13Z,16Z))	C45H84NO10P	829.583	-	52925356	-	-	LIPIDMaps	7.06303
				PS(17:1(9Z)/22:1(11Z))	C45H84NO10P	829.583	-	52925384	-	-	LIPIDMaps	7.06303
				PS(17:2(9Z,12Z)/22:0)	C45H84NO10P	829.583	-	52925413	-	-	LIPIDMaps	7.06303
				PS(18:2(9Z,12Z)/21:0)	C45H84NO10P	829.583	-	52925471	-	-	LIPIDMaps	7.06303
				PS(19:0/20:2(11Z,14Z))	C45H84NO10P	829.583	-	52925580	-	-	LIPIDMaps	7.06303
				PS(19:1(9Z)/20:1(11Z))	C45H84NO10P	829.583	-	52925610	-	-	LIPIDMaps	7.06303
				PS(20:1(11Z)/19:1(9Z))	C45H84NO10P	829.583	-	52925656	-	-	LIPIDMaps	7.06303
				PS(20:2(11Z,14Z)/19:0)	C45H84NO10P	829.583	-	52925685	-	-	LIPIDMaps	7.06303
				PS(21:0/18:2(9Z,12Z))	C45H84NO10P	829.583	-	52925796	-	-	LIPIDMaps	7.06303
				PS(22:0/17:2(9Z,12Z))	C45H84NO10P	829.583	-	52925819	-	-	LIPIDMaps	7.06303
				PS(22:1(11Z)/17:1(9Z))	C45H84NO10P	829.583	-	52925844	-	-	LIPIDMaps	7.06303
				PS(22:2(13Z,16Z)/17:0)	C45H84NO10P	829.583	-	52925874	-	-	LIPIDMaps	7.06303
853.579	9.84	0.13046	0.001254	-	-	-	-	-	-	-	-	-
806.581	9.99	0.14825	0.0012546	-	-	-	-	-	-	-	-	-
254.918	0.4	0.16752	0.0012556	-	-	-	-	-	-	-	-	-
296.857	0.44	0.21819	0.001257	-	-	-	-	-	-	-	-	-
412.194	8.16	0.075579	0.0012851	Deoxypyridinoline	C18H29N4O7	413.204	-	-	-	HMDB00569	MMCD	4.94835
				7-[3-(4-FLUORO-PHENYL)-1-ISOPROPYL-1H-INDOL-2-YL]-3,5-DIHYDROXY-HEPTANOIC ACID	C24H28FNO4	413.2	-	-	-	-	MMCD	3.24969
825.547	9.76	0.066093	0.0012937	-	-	-	-	-	-	-	-	-
458.228	8.89	0.055876	0.0012946	4-{4-[2-(1A,7A-DIMETHYL-4-OXY-OCTAHYDRO-1-OXA-4-AZA-CYCLOPROPA[A]NAPHTHALEN-4-YL) -ACETYLAMINO]-PHENYLCARBAMOYL}-BUTYRIC ACID	C24H33N3O6	459.237	-	-	-	-	MMCD	4.51879
134.023	0.45	0.094273	0.0013006	THREONATE ION	C4H7O5-	135.029	-	-	-	-	MMCD	3.95512
824.544	9.76	0.059966	0.0013036	PS(17:2(9Z,12Z)/22:2(13Z,16Z))	C45H80NO10P	825.552	-	52925415	-	-	LIPIDMaps	1.40472
				PS(18:4(6Z,9Z,12Z,15Z)/21:0)	C45H80NO10P	825.552	-	52925560	-	-	LIPIDMaps	1.40472
				PS(19:0/20:4(5Z,8Z,11Z,14Z))	C45H80NO10P	825.552	-	52925582	-	-	LIPIDMaps	1.40472
				PS(19:1(9Z)/20:3(8Z,11Z,14Z))	C45H80NO10P	825.552	-	52925612	-	-	LIPIDMaps	1.40472
				PS(20:3(8Z,11Z,14Z)/19:1(9Z))	C45H80NO10P	825.552	-	52925717	-	-	LIPIDMaps	1.40472
				PS(20:4(5Z,8Z,11Z,14Z)/19:0)	C45H80NO10P	825.552	-	52925746	-	-	LIPIDMaps	1.40472
				PS(21:0/18:4(6Z,9Z,12Z,15Z))	C45H80NO10P	825.552	-	52925799	-	-	LIPIDMaps	1.40472
				PS(22:2(13Z,16Z)/17:2(9Z,12Z))	C45H80NO10P	825.552	-	52925876	-	-	LIPIDMaps	1.40472
				PS(22:4(7Z,10Z,13Z,16Z)/17:0)	C45H80NO10P	825.552	-	52925905	-	-	LIPIDMaps	1.40472
				PS(17:0/22:4(7Z,10Z,13Z,16Z))	C45H80NO10P	825.552	-	52925357	-	-	LIPIDMaps	1.40472
204.092	2.56	0.13507	0.001347	-	-	-	-	-	-	-	-	-
358.802	0.51	0.1731	0.0013642	-	-	-	-	-	-	-	-	-
457.225	8.89	0.05791	0.0013647	(1R,3AS,4R,8AS,8BR)-4-(2-BENZO[1,3]DIOXOL-5-YL-1-CYCLOPROPYL-3-OXO-DECAHYDRO-PYRROLO[3,4-A]PYRROLIZIN-4-YL)-BENZAMIDINE	C27H30N4O3	458.232	-	-	-	-	MMCD	1.46517
				3-[(3'-AMINOMETHYL-BIPHENYL-4-CARBONYL)-AMINO]-2-(3-CARBAMIMIDOYL-BENZYL)-BUTYRIC ACID METHYL ESTER	C27H30N4O3	458.232	-	-	-	-	MMCD	1.46517
				(+)-2-[4-[(-1-ACETIMIDOYL-4-PIPERIDINYL)OXY]-3-(7-AMIDINO-2-NAPHTHYL)PROPIONIC ACID	C27H30N4O3	458.232	-	-	-	-	MMCD	1.46517
				Hellebrigenin 3-acetate	C26H34O7	458.23	C08867	11060	267436	-	MMCD	4.39552
				3-Sulfodeoxycholic acid	C23H38O7S	458.234	-	-	22833601	HMDB02504	HMDB	2.99692
				fumagillin	C26H34O7	458.231	C09668	6917655	-	-	LIPIDMaps	4.26232
				Fumagillin	C26H34O7	458.23	C09668	11858	5281518	-	MMCD	4.39552
459.837	0.5	0.16338	0.0013796	-	-	-	-	-	-	-	-	-
643.301	7.43	0.11474	0.0013803	-	-	-	-	-	-	-	-	-
352.783	0.53	0.15469	0.0013828	-	-	-	-	-	-	-	-	-
800.542	9.8	0.089385	0.0013945	PS(17:2(9Z,12Z)/20:0)	C43H80NO10P	801.552	-	52925406	-	-	LIPIDMaps	2.89356
				PS(18:1(9Z)/19:1(9Z))	C43H80NO10P	801.552	-	52925443	-	-	LIPIDMaps	2.89356
				PS(18:2(9Z,12Z)/19:0)	C43H80NO10P	801.552	-	52925464	-	-	LIPIDMaps	2.89356
				PS(19:0/18:2(9Z,12Z))	C43H80NO10P	801.552	-	52925573	-	-	LIPIDMaps	2.89356
				PS(19:1(9Z)/18:1(9Z))	C43H80NO10P	801.552	-	52925602	-	-	LIPIDMaps	2.89356
				PS(20:0/17:2(9Z,12Z))	C43H80NO10P	801.552	-	52925627	-	-	LIPIDMaps	2.89356
				PS(20:1(11Z)/17:1(9Z))	C43H80NO10P	801.552	-	52925647	-	-	LIPIDMaps	2.89356
				PS(20:2(11Z,14Z)/17:0)	C43H80NO10P	801.552	-	52925676	-	-	LIPIDMaps	2.89356
				PS(22:1(11Z)/15:1(9Z))	C43H80NO10P	801.552	-	52925840	-	-	LIPIDMaps	2.89356
				PS(22:2(13Z,16Z)/15:0)	C43H80NO10P	801.552	-	52925870	-	-	LIPIDMaps	2.89356
				PS(15:0/22:2(13Z,16Z))	C43H80NO10P	801.552	-	52925268	-	-	LIPIDMaps	2.89356
				PS(15:1(9Z)/22:1(11Z))	C43H80NO10P	801.552	-	52925298	-	-	LIPIDMaps	2.89356
				PS(17:0/20:2(11Z,14Z))	C43H80NO10P	801.552	-	52925350	-	-	LIPIDMaps	2.89356
				PS(17:1(9Z)/20:1(11Z))	C43H80NO10P	801.552	-	52925377	-	-	LIPIDMaps	2.89356
188.011	0.5	0.11046	0.0013955	-	-	-	-	-	-	-	-	-
1173.76	9.72	0.072507	0.0014123	-	-	-	-	-	-	-	-	-
310.801	0.53	0.079924	0.0014304	Diiodoacetic acid	C2H2I2O2	311.806	-	14795000	-	-	LIPIDMaps	7.92775
252.865	0.56	0.10869	0.0014364	-	-	-	-	-	-	-	-	-
877.571	9.78	0.14468	0.0014391	GPCho(22:6(4Z,7Z,10Z,13Z,16Z,19Z)/22:6(4Z,7Z,10Z,13Z,16Z,19Z))	C52H81NO8P+	878.57	-	-	5313698	HMDB05312	MMCD	8.96176
480.309	7.48	0.062094	0.0014402	PC(7:0/O-8:0)	C23H48NO7P	481.317	-	24779369	-	-	LIPIDMaps	1.77532
				LysoPE(0:0/18:0)	C23H48NO7P	481.317	-	53480667;-	53480667	HMDB11129	LIPIDMaps;HMDB	1.83873
				PE(18:0/0:0);LysoPE(18:0/0:0)	C23H48NO7P	481.317	-	9547068;-	9547068	HMDB11130	LIPIDMaps;HMDB	1.83873
				PC(15:0/0:0);LysoPC(15:0)	C23H48NO7P	481.317	C04230	24779458;-	24779458	HMDB10381	LIPIDMaps;HMDB	1.83873
				PC(14:0/O-1:0)	C23H48NO7P	481.317	-	24779359	-	-	LIPIDMaps	1.77532
193.053	3.57	0.097264	0.001442	-	-	-	-	-	-	-	-	-
456.24	8.88	0.092253	0.0014829	(20S)-19,20,22,23-TETRAHYDRO-19-OXO-5H,21H-18,20-ETHANO-12,14-ETHENO-6,10-METHENOBENZ[D]IMIDAZO[4,3-L][1,6,9,13]OXATRIAZACYCLONOADECOSINE-9-CARBONITRILE	C27H31N5O2	457.248	-	-	-	-	MMCD	1.80203
				10,11-Dihydro-12R-hydroxy-leukotriene E4	C23H39NO6S	457.25	-	53481446;-	53481446	HMDB12501	LIPIDMaps;HMDB	6.27371
966.55	9.69	0.12138	0.0014859	-	-	-	-	-	-	-	-	-
140.019	0.52	0.066824	0.0014977	-	-	-	-	-	-	-	-	-
900.566	9.69	0.094945	0.0015148	-	-	-	-	-	-	-	-	-
78.9591	0.52	0.10361	0.0015298	-	-	-	-	-	-	-	-	-
774.532	9.82	0.12589	0.0015304	PS(17:1(9Z)/18:0)	C41H78NO10P	775.536	-	52925368	-	-	LIPIDMaps	4.09243
				PS(18:0/17:1(9Z))	C41H78NO10P	775.536	-	52925423	-	-	LIPIDMaps	4.09243
				PS(18:1(9Z)/17:0)	C41H78NO10P	775.536	-	52925437	-	-	LIPIDMaps	4.09243
				PS(19:0/16:1(9Z))	C41H78NO10P	775.536	-	52925568	-	-	LIPIDMaps	4.09243
				PS(19:1(9Z)/16:0)	C41H78NO10P	775.536	-	52925596	-	-	LIPIDMaps	4.09243
				PS(20:0/15:1(9Z))	C41H78NO10P	775.536	-	52925623	-	-	LIPIDMaps	4.09243
				PS(20:1(11Z)/15:0)	C41H78NO10P	775.536	-	52925642	-	-	LIPIDMaps	4.09243
				PS(21:0/14:1(9Z))	C41H78NO10P	775.536	-	52925787	-	-	LIPIDMaps	4.09243
				PS(22:1(11Z)/13:0)	C41H78NO10P	775.536	-	52925836	-	-	LIPIDMaps	4.09243
				PS(17:0/18:1(9Z))	C41H78NO10P	775.536	-	52926002	-	-	LIPIDMaps	4.09243
				PS(13:0/22:1(11Z))	C41H78NO10P	775.536	-	52925199	-	-	LIPIDMaps	4.09243
				PS(14:1(9Z)/21:0)	C41H78NO10P	775.536	-	52925243	-	-	LIPIDMaps	4.09243
				PS(15:0/20:1(11Z))	C41H78NO10P	775.536	-	52925261	-	-	LIPIDMaps	4.09243
				PS(15:1(9Z)/20:0)	C41H78NO10P	775.536	-	52925290	-	-	LIPIDMaps	4.09243
				PS(16:0/19:1(9Z))	C41H78NO10P	775.536	-	52925306	-	-	LIPIDMaps	4.09243
				PS(16:1(9Z)/19:0)	C41H78NO10P	775.536	-	52925324	-	-	LIPIDMaps	4.09243
89.0243	0.5	0.075282	0.0015378	Dimethyl carbonate	C3H6O3	90.0317	-	-	12021	HMDB29580	HMDB	1.27112
				Monoethyl carbonate	C3H6O3	90.0317	-	-	105349	HMDB31232	HMDB	1.27112
				Lactate;Lactic acid;2-Hydroxypropanoic acid;2-Hydroxypropionic acid	C3H6O3	90.0317	C01432	148531	-	-	MMCD	1.27112
				3-Hydroxypropanoate;3-Hydroxypropanoic acid;3-Hydroxypropionate;3-Hydroxypropionic acid;Hydracrylic acid	C3H6O3	90.0317	C01013	210280	68152	HMDB00700	MMCD	1.27112
				Glycerone;Dihydroxyacetone;1,3-Dihydroxyacetone;1,3-Dihydroxy-2-propanone;1,3-Dihydroxypropan-2-one	C3H6O3	90.0317	C00184	150342	-	HMDB01882	MMCD	1.27112
				(S)-Lactate;L-Lactate;L-Lactic acid	C3H6O3	90.0317	C00186	684938	107689	HMDB00190	MMCD	1.27112
				D-Glyceraldehyde	C3H6O3	90.0317	C00577	656029	79014	-	MMCD	1.27112
				L-Glyceraldehyde;L-2,3-Dihydroxypropionaldehyde;L-2,3-Dihydroxypropanal;L-Glycerose;L-Aldotriose	C3H6O3	90.0317	C02426	5454	439723	-	MMCD	1.27112
				D-Lactic acid;L-Lactic acid	C3H6O3	90.0317	C00256;C00186	-	61503;107689	HMDB01311;HMDB00190	HMDB	1.27112
				Hydroxypropionic acid	C3H6O3	90.0317	C01013	-	68152	HMDB00700	HMDB	1.27112
				Glyceraldehyde	C3H6O3	90.0317	C02154	-	751	HMDB01051	HMDB	1.27112
				Dihydroxyacetone	C3H6O3	90.0317	C00184	-	670	HMDB01882	HMDB	1.27112
525.303	12.23	0.1251	0.0015656	-	-	-	-	-	-	-	-	-
786.515	9.74	0.10533	0.001572	PE(18:4(6Z,9Z,12Z,15Z)/22:4(7Z,10Z,13Z,16Z))	C45H74NO8P	787.515	C00350	52924468;-	52924468	HMDB09207	LIPIDMaps;HMDB	8.83539
				PE(20:3(5Z,8Z,11Z)/20:5(5Z,8Z,11Z,14Z,17Z))	C45H74NO8P	787.515	C00350	-	53479761	HMDB09335	HMDB	8.83539
				PE(20:3(8Z,11Z,14Z)/20:5(5Z,8Z,11Z,14Z,17Z))	C45H74NO8P	787.515	C00350	52924627;-	52924627	HMDB09368	LIPIDMaps;HMDB	8.83539
				PE(20:4(5Z,8Z,11Z,14Z)/20:4(5Z,8Z,11Z,14Z))	C45H74NO8P	787.515	C00350	52924874;-	52924874	HMDB09399	LIPIDMaps;HMDB	8.83539
				PE(20:4(5Z,8Z,11Z,14Z)/20:4(8Z,11Z,14Z,17Z))	C45H74NO8P	787.515	C00350	-	53479789	HMDB09400	HMDB	8.83539
				PE(20:4(8Z,11Z,14Z,17Z)/20:4(5Z,8Z,11Z,14Z))	C45H74NO8P	787.515	C00350	-	53479816	HMDB09432	HMDB	8.83539
				PE(20:4(8Z,11Z,14Z,17Z)/20:4(8Z,11Z,14Z,17Z))	C45H74NO8P	787.515	C00350	-	53479817	HMDB09433	HMDB	8.83539
				PE(20:5(5Z,8Z,11Z,14Z,17Z)/20:3(5Z,8Z,11Z))	C45H74NO8P	787.515	C00350	-	53479833	HMDB09463	HMDB	8.83539
				PE(20:5(5Z,8Z,11Z,14Z,17Z)/20:3(8Z,11Z,14Z))	C45H74NO8P	787.515	C00350	52924684;-	52924684	HMDB09464	LIPIDMaps;HMDB	8.83539
				PE(22:4(7Z,10Z,13Z,16Z)/18:4(6Z,9Z,12Z,15Z))	C45H74NO8P	787.515	C00350	52924819;-	52924819	HMDB09591	LIPIDMaps;HMDB	8.83539
				PE(22:5(4Z,7Z,10Z,13Z,16Z)/18:3(6Z,9Z,12Z))	C45H74NO8P	787.515	C00350	-	53479918	HMDB09622	HMDB	8.83539
				PE(22:5(4Z,7Z,10Z,13Z,16Z)/18:3(9Z,12Z,15Z))	C45H74NO8P	787.515	C00350	-	53479919	HMDB09623	HMDB	8.83539
				PE(22:5(7Z,10Z,13Z,16Z,19Z)/18:3(6Z,9Z,12Z))	C45H74NO8P	787.515	C00350	-	53479951	HMDB09655	HMDB	8.83539
				PE(22:5(7Z,10Z,13Z,16Z,19Z)/18:3(9Z,12Z,15Z))	C45H74NO8P	787.515	C00350	-	53479952	HMDB09656	HMDB	8.83539
				PE(22:6(4Z,7Z,10Z,13Z,16Z,19Z)/18:2(9Z,12Z))	C45H74NO8P	787.515	C00350	52924845;-	52924845	HMDB09687	LIPIDMaps;HMDB	8.83539
				N-Acetyl-leu-leu-leu-leu-leu-tyr-amide;NAc-L5Y-amide	C41H69N7O8	787.521	C11607	13772	443306	-	MMCD	1.78257
				GPEtn(20:4(5Z,8Z,11Z,14Z)/20:4(5Z,8Z,11Z,14Z))[U]	C45H74NO8P	787.515	-	-	9546745	HMDB05351	MMCD	8.83539
				PE(18:2(9Z,12Z)/22:6(4Z,7Z,10Z,13Z,16Z,19Z))	C45H74NO8P	787.515	C00350	52924892;-	52924892	HMDB09111	LIPIDMaps;HMDB	8.83539
				PE(18:3(6Z,9Z,12Z)/22:5(4Z,7Z,10Z,13Z,16Z))	C45H74NO8P	787.515	C00350	-	53479677	HMDB09142	HMDB	8.83539
				PE(18:3(6Z,9Z,12Z)/22:5(7Z,10Z,13Z,16Z,19Z))	C45H74NO8P	787.515	C00350	-	53479678	HMDB09143	HMDB	8.83539
				PE(18:3(9Z,12Z,15Z)/22:5(4Z,7Z,10Z,13Z,16Z))	C45H74NO8P	787.515	C00350	-	53479689	HMDB09175	HMDB	8.83539
				PE(18:3(9Z,12Z,15Z)/22:5(7Z,10Z,13Z,16Z,19Z))	C45H74NO8P	787.515	C00350	-	53479690	HMDB09176	HMDB	8.83539
875.561	9.71	0.052397	0.0015727	PI(22:2(13Z,16Z)/15:0)	C46H85O13P	876.573	-	52928182	-	-	LIPIDMaps	5.29183
				PI(15:0/22:2(13Z,16Z))	C46H85O13P	876.573	-	52927579	-	-	LIPIDMaps	5.29183
				PI(15:1(9Z)/22:1(11Z))	C46H85O13P	876.573	-	52927609	-	-	LIPIDMaps	5.29183
				PI(17:0/20:2(11Z,14Z))	C46H85O13P	876.573	-	52927661	-	-	LIPIDMaps	5.29183
				PI(17:1(9Z)/20:1(11Z))	C46H85O13P	876.573	-	52927688	-	-	LIPIDMaps	5.29183
				PI(17:2(9Z,12Z)/20:0)	C46H85O13P	876.573	-	52927717	-	-	LIPIDMaps	5.29183
				PI(18:1(9Z)/19:1(9Z))	C46H85O13P	876.573	-	52927754	-	-	LIPIDMaps	5.29183
				PI(18:2(9Z,12Z)/19:0)	C46H85O13P	876.573	-	52927775	-	-	LIPIDMaps	5.29183
				PI(19:0/18:2(9Z,12Z))	C46H85O13P	876.573	-	52927884	-	-	LIPIDMaps	5.29183
				PI(19:1(9Z)/18:1(9Z))	C46H85O13P	876.573	-	52927913	-	-	LIPIDMaps	5.29183
				PI(20:0/17:2(9Z,12Z))	C46H85O13P	876.573	-	52927938	-	-	LIPIDMaps	5.29183
				PI(20:1(11Z)/17:1(9Z))	C46H85O13P	876.573	-	52927958	-	-	LIPIDMaps	5.29183
				PI(20:2(11Z,14Z)/17:0)	C46H85O13P	876.573	-	52927987	-	-	LIPIDMaps	5.29183
				PI(22:1(11Z)/15:1(9Z))	C46H85O13P	876.573	-	52928152	-	-	LIPIDMaps	5.29183
776.546	9.93	0.11315	0.0015727	PS(22:0/13:0)	C41H80NO10P	777.552	-	52925959	-	-	LIPIDMaps	1.33444
				PS(21:0/14:0)	C41H80NO10P	777.552	-	52925963	-	-	LIPIDMaps	1.33444
				PS(17:0/18:0)	C41H80NO10P	777.552	-	52926003	-	-	LIPIDMaps	1.33444
				PS(19:0/16:0)	C41H80NO10P	777.552	-	52926060	-	-	LIPIDMaps	1.33444
				PS(16:0/19:0)	C41H80NO10P	777.552	-	52926075	-	-	LIPIDMaps	1.33444
				PS(13:0/22:0)	C41H80NO10P	777.552	-	52925198	-	-	LIPIDMaps	1.33444
				PS(14:0/21:0)	C41H80NO10P	777.552	-	52925215	-	-	LIPIDMaps	1.33444
				PS(15:0/20:0)	C41H80NO10P	777.552	-	52925260	-	-	LIPIDMaps	1.33444
				PS(18:0/17:0)	C41H80NO10P	777.552	-	52925422	-	-	LIPIDMaps	1.33444
				PS(20:0/15:0)	C41H80NO10P	777.552	-	52925622	-	-	LIPIDMaps	1.33444
459.226	8.9	0.07138	0.0015905	-	-	-	-	-	-	-	-	-
777.549	9.93	0.11658	0.0015948	PA(22:0/20:5(5Z,8Z,11Z,14Z,17Z))	C45H79O8P	778.551	-	52929312	-	-	LIPIDMaps	6.82044
				PA(22:1(11Z)/20:4(5Z,8Z,11Z,14Z))	C45H79O8P	778.551	-	52929340	-	-	LIPIDMaps	6.82044
				PA(22:2(13Z,16Z)/20:3(8Z,11Z,14Z))	C45H79O8P	778.551	-	52929370	-	-	LIPIDMaps	6.82044
				PA(22:4(7Z,10Z,13Z,16Z)/20:1(11Z))	C45H79O8P	778.551	-	52929399	-	-	LIPIDMaps	6.82044
				18:1-18:3-MGDG	C45H78O10	778.559	-	-	-	-	MMCD	3.76296
				MGDG(18:2(9Z,12Z)/18:2(9Z,12Z))	C45H78O10	778.559	-	52922101	-	-	LIPIDMaps	3.76296
				PA(20:1(11Z)/22:4(7Z,10Z,13Z,16Z))	C45H79O8P	778.551	-	52929147	-	-	LIPIDMaps	6.82044
				PA(20:3(8Z,11Z,14Z)/22:2(13Z,16Z))	C45H79O8P	778.551	-	52929208	-	-	LIPIDMaps	6.82044
				PA(20:4(5Z,8Z,11Z,14Z)/22:1(11Z))	C45H79O8P	778.551	-	52929236	-	-	LIPIDMaps	6.82044
				PA(20:5(5Z,8Z,11Z,14Z,17Z)/22:0)	C45H79O8P	778.551	-	52929265	-	-	LIPIDMaps	6.82044
499.792	0.51	0.11898	0.0015976	-	-	-	-	-	-	-	-	-
766.537	9.97	0.12599	0.0016072	PE(20:4(8Z,11Z,14Z,17Z)/18:0)	C43H78NO8P	767.547	C00350	-	53479804	HMDB09420	HMDB	2.78319
				PE(22:4(7Z,10Z,13Z,16Z)/16:0)	C43H78NO8P	767.547	C00350	52924809;-	52924809	HMDB09583	LIPIDMaps;HMDB	2.78319
				20:2-18:2-PE	C43H78NO8P	767.547	-	-	-	-	MMCD	2.78319
				20:1-18:3-PE	C43H78NO8P	767.547	-	-	-	-	MMCD	2.78319
				(1S)-2-{[(2-AMINOETHOXY)(HYDROXY)PHOSPHORYL]OXY}-1-[(STEAROYLOXY)METHYL]ETHYL (5E,8E,11E,14E)-ICOSA-5,8,11,14-TETRAENOATE	C43H78NO8P	767.547	-	-	-	-	MMCD	2.78319
				GPEtn(18:0/20:4(5Z,8Z,11Z,14Z))[U]	C43H78NO8P	767.547	-	-	6426736	HMDB05333	MMCD	2.78319
				PC(15:0/20:4(5Z,8Z,11Z,14Z))	C43H78NO8P	767.547	C00157	52922330;-	52922330	HMDB07949	LIPIDMaps;HMDB	2.78319
				PC(15:0/20:4(8Z,11Z,14Z,17Z))	C43H78NO8P	767.547	C00157	-	53478649	HMDB07950	HMDB	2.78319
				PC(20:4(5Z,8Z,11Z,14Z)/15:0)	C43H78NO8P	767.547	C00157	52923279;-	52923279	HMDB08428	LIPIDMaps;HMDB	2.78319
				PC(17:1(9Z)/18:3(6Z,9Z,12Z))	C43H78NO8P	767.547	-	52922547	-	-	LIPIDMaps	2.78319
				PC(17:1(9Z)/18:3(9Z,12Z,15Z))	C43H78NO8P	767.547	-	52922549	-	-	LIPIDMaps	2.78319
				PC(17:2(9Z,12Z)/18:2(9Z,12Z))	C43H78NO8P	767.547	-	52922605	-	-	LIPIDMaps	2.78319
				PC(18:2(9Z,12Z)/17:2(9Z,12Z))	C43H78NO8P	767.547	-	52922725	-	-	LIPIDMaps	2.78319
				PC(18:3(6Z,9Z,12Z)/17:1(9Z))	C43H78NO8P	767.547	-	52922777	-	-	LIPIDMaps	2.78319
				PC(18:3(9Z,12Z,15Z)/17:1(9Z))	C43H78NO8P	767.547	-	52922839	-	-	LIPIDMaps	2.78319
				PE(20:3(5Z,8Z,11Z)/18:1(9Z))	C43H78NO8P	767.547	C00350	-	53479749	HMDB09323	HMDB	2.78319
				PE(20:3(8Z,11Z,14Z)/18:1(11Z))	C43H78NO8P	767.547	C00350	-	53479775	HMDB09355	HMDB	2.78319
				PE(20:3(8Z,11Z,14Z)/18:1(9Z))	C43H78NO8P	767.547	C00350	52924615;-	52924615	HMDB09356	LIPIDMaps;HMDB	2.78319
				PE(20:4(5Z,8Z,11Z,14Z)/18:0)	C43H78NO8P	767.547	C00350	52924644;-	52924644	HMDB09387	LIPIDMaps;HMDB	2.78319
158.976	11.94	0.12753	0.0016203	-	-	-	-	-	-	-	-	-
868.548	9.78	0.22293	0.0016312	-	-	-	-	-	-	-	-	-
141.09	2.54	0.15279	0.0016335	-	-	-	-	-	-	-	-	-
208.072	8.89	0.18624	0.0016337	4-Acetamido-2-amino-6-nitrotoluene	C9H11N3O3	209.08	-	14709514	-	-	MMCD	1.75153
				[(1-AMINO-3-METHYL-BUTYL)-HYDROXY-PHOSPHINOYL]-ACETIC ACID	C7H16NO4P	209.082	-	-	-	-	MMCD	9.63336
391.28	5.87	0.15363	0.0016487	-	-	-	-	-	-	-	-	-
616.284	7.48	0.11383	0.0016598	-	-	-	-	-	-	-	-	-
767.541	9.96	0.13552	0.0016727	-	-	-	-	-	-	-	-	-
185.115	3.6	0.11809	0.0017277	-	-	-	-	-	-	-	-	-
524.299	12.24	0.12494	0.0017352	PS(18:0/0:0)	C24H48NO9P	525.307	-	42607474	-	-	LIPIDMaps	0.11619
115.077	2.22	0.22262	0.0017501	5-hydroxy caproaldehyde	C6H12O2	116.084	-	5283313	-	-	LIPIDMaps	4.07484
				6-hydroxy caproaldehyde	C6H12O2	116.084	-	190319	-	-	LIPIDMaps	4.07484
				Methyl (S)-2-Methylbutanoate;2-Methylbutanoic acid, 9CI; (Â±)-form, Me ester	C6H12O2	116.084	-	13357;-	13357	HMDB29762	LIPIDMaps;HMDB	3.81195
				Methyl 3-methylbutanoate	C6H12O2	116.084	-	11160;-	11160	HMDB30027	LIPIDMaps;HMDB	3.81195
				Isopropyl propionate	C6H12O2	116.084	-	-	12508	HMDB30056	HMDB	3.81195
				Propyl propionate	C6H12O2	116.084	-	7803;-	7803	HMDB30059	LIPIDMaps;HMDB	3.81195
				Methyl pentanoate	C6H12O2	116.084	-	12206;-	12206	HMDB31207	LIPIDMaps;HMDB	3.81195
				diethyl acetic acid;2-Ethylbutanoic acid	C6H12O2	116.084	-	6915;-	6915	HMDB31221	LIPIDMaps;HMDB	3.81195
				2-Methylpropyl acetate	C6H12O2	116.084	-	-	8038	HMDB31246	HMDB	3.81195
				Ethyl 2-methylpropanoate	C6H12O2	116.084	-	7342;-	7342	HMDB31248	LIPIDMaps;HMDB	3.81195
400.79	0.51	0.18026	0.0017672	-	-	-	-	-	-	-	-	-
546.282	12.11	0.12012	0.0017689	PS(20:3(8Z,11Z,14Z)/0:0)	C26H46NO9P	547.291	-	52926290	-	-	LIPIDMaps	3.79176
215.884	0.66	0.19644	0.0017733	-	-	-	-	-	-	-	-	-
918.551	9.9	0.13702	0.0017967	-	-	-	-	-	-	-	-	-
390.836	0.45	0.18923	0.0018037	-	-	-	-	-	-	-	-	-
167.965	0.5	0.17797	0.0018442	2-Aminoethylarsonate	C2H8AsNO3	168.972	C07279	706049	129501	-	MMCD	0.180607
477.314	8.64	0.11215	0.001848	-	-	-	-	-	-	-	-	-
113.994	0.48	0.22531	0.0018531	-	-	-	-	-	-	-	-	-
413.203	8.17	0.11675	0.0018631	6-bromo-docosa-5E,9Z-dienoic acid	C22H39BrO2	414.213	-	21773407	-	-	LIPIDMaps	6.33614
833.607	10.03	0.19252	0.0018707	-	-	-	-	-	-	-	-	-
317.928	0.39	0.21568	0.0018809	-	-	-	-	-	-	-	-	-
440.221	8.86	0.056646	0.0019147	-	-	-	-	-	-	-	-	-
204.003	0.51	0.12419	0.0019254	-	-	-	-	-	-	-	-	-
888.522	9.78	0.189	0.0019256	-	-	-	-	-	-	-	-	-
580.237	7.48	0.084796	0.0019331	-	-	-	-	-	-	-	-	-
802.559	9.92	0.097806	0.0019345	PS(15:0/22:1(11Z))	C43H82NO10P	803.568	-	52925267	-	-	LIPIDMaps	1.44315
				PS(15:1(9Z)/22:0)	C43H82NO10P	803.568	-	52925297	-	-	LIPIDMaps	1.44315
				PS(16:1(9Z)/21:0)	C43H82NO10P	803.568	-	52925331	-	-	LIPIDMaps	1.44315
				PS(17:0/20:1(11Z))	C43H82NO10P	803.568	-	52925349	-	-	LIPIDMaps	1.44315
				PS(17:1(9Z)/20:0)	C43H82NO10P	803.568	-	52925376	-	-	LIPIDMaps	1.44315
				PS(18:0/19:1(9Z))	C43H82NO10P	803.568	-	52925428	-	-	LIPIDMaps	1.44315
				PS(18:1(9Z)/19:0)	C43H82NO10P	803.568	-	52925442	-	-	LIPIDMaps	1.44315
				PS(19:0/18:1(9Z))	C43H82NO10P	803.568	-	52925572	-	-	LIPIDMaps	1.44315
				PS(19:1(9Z)/18:0)	C43H82NO10P	803.568	-	52925601	-	-	LIPIDMaps	1.44315
				PS(20:0/17:1(9Z))	C43H82NO10P	803.568	-	52925626	-	-	LIPIDMaps	1.44315
				PS(20:1(11Z)/17:0)	C43H82NO10P	803.568	-	52925646	-	-	LIPIDMaps	1.44315
				PS(21:0/16:1(9Z))	C43H82NO10P	803.568	-	52925791	-	-	LIPIDMaps	1.44315
				PS(22:0/15:1(9Z))	C43H82NO10P	803.568	-	52925814	-	-	LIPIDMaps	1.44315
				PS(22:1(11Z)/15:0)	C43H82NO10P	803.568	-	52925839	-	-	LIPIDMaps	1.44315
				PT(18:0/18:1(9Z))	C43H82NO10P	803.568	-	42607415	-	-	LIPIDMaps	1.44315
879.583	9.88	0.18839	0.001965	-	-	-	-	-	-	-	-	-
131.071	2.57	0.17472	0.0019703	2-hydroxy-3-methyl-pentanoic acid;2-Hydroxy-3-methylpentanoic acid;(2R,3S)-2-hydroxy-3-methylpentanoic acid	C6H12O3	132.079	-	10796774;-;10820562	10796774	HMDB00317;-	LIPIDMaps;HMDB	1.27081
				5-Hydroxyhexanoic acid;(5R)-5-Hydroxyhexanoic acid;5-hydroxy caproic acid;5R-hydroxy-hexanoic acid	C6H12O3	132.079	-	170748;7131043	170748;7131043;-	HMDB00525;HMDB00409	HMDB;LIPIDMaps	1.27081
				Leucinic acid;D-Leucic acid;Hydroxyisocaproic acid;hydroxy-isocaproic acid	C6H12O3	132.079	C03264	92779;439960;83697	92779;439960;83697;-	HMDB00665;HMDB00624;HMDB00746	HMDB;LIPIDMaps	1.27081
				DL-2-hydroxy caproic acid;2-Hydroxycaproic acid	C6H12O3	132.079	-	99824;-	99824	HMDB01624	LIPIDMaps;HMDB	1.27081
				2-ethyl-2-hydroxy-butyric acid;2-Ethyl-2-Hydroxybutyric acid	C6H12O3	132.079	-	77199;-	77199	HMDB01975	LIPIDMaps;HMDB	1.27081
				DL-3-hydroxy caproic acid;(R)-3-Hydroxyhexanoic acid;3R-hydroxy-hexanoic acid;(S)-3-hydroxyhexanoic acid	C6H12O3	132.079	-	151492;-;10197713;11829482	10197713	HMDB10718	LIPIDMaps;HMDB	1.27081
				D-2-Hydroxyisocaproate	C6H12O3	132.079	C03264	6128	439960	HMDB00624	MMCD	1.27081
				2-Hydroxycaproic acid	C6H12O3	132.079	-	677184	99824	HMDB01624	MMCD	1.27081
				2,3-DIDEOXYFUCOSE	C6H12O3	132.079	-	-	-	-	MMCD	1.27081
				2-Hydroxy-3-methylpentanoic acid	C6H12O3	132.079	-	742073	164623	HMDB00317	MMCD	1.27081
				6-Hydroxyhexanoic acid;6-Hydroxyhexanoate	C6H12O3	132.079	C06103	157764	14490	-	MMCD	1.27081
738.509	9.88	0.12449	0.0019731	PE(16:0/20:4(5Z,8Z,11Z,14Z))	C41H74NO8P	739.515	C00350	9546800;-	9546800	HMDB08937	LIPIDMaps;HMDB	1.40308
				PE(16:0/20:4(8Z,11Z,14Z,17Z))	C41H74NO8P	739.515	C00350	-	53479588	HMDB08938	HMDB	1.40308
				PE(16:1(9Z)/20:3(5Z,8Z,11Z))	C41H74NO8P	739.515	C00350	-	53479597	HMDB08968	HMDB	1.40308
				PE(18:0/18:4(6Z,9Z,12Z,15Z))	C41H74NO8P	739.515	C00350	52924904;-	52924904	HMDB08997	LIPIDMaps;HMDB	1.40308
				PE(18:1(11Z)/18:3(6Z,9Z,12Z))	C41H74NO8P	739.515	C00350	-	53479627	HMDB09028	HMDB	1.40308
				PE(18:2(6Z,9Z)/18:2(6Z,9Z))	C41H74NO8P	739.515	-	9546813	-	-	LIPIDMaps	1.40308
				PE(16:1(9Z)/20:3(8Z,11Z,14Z))	C41H74NO8P	739.515	-	52924235	-	-	LIPIDMaps	1.40308
				PE(P-16:0/20:4(5Z,8Z,10E,14Z)(12OH[S]))	C41H74NO8P	739.515	-	52929787	-	-	LIPIDMaps	1.40308
				PE(P-16:0/20:4(5Z,8Z,11Z,13E)(15OH[S]))	C41H74NO8P	739.515	-	52929790	-	-	LIPIDMaps	1.40308
				PE(P-16:0/20:4(6E,8Z,11Z,14Z)(5OH[S]))	C41H74NO8P	739.515	-	52929793	-	-	LIPIDMaps	1.40308
				GPEtn(16:0/20:4(5Z,8Z,11Z,14Z))	C41H74NO8P	739.515	-	-	9546800	HMDB05323	MMCD	1.40308
				GPEtn(18:2(9Z,12Z)/18:2(9Z,12Z))[U]	C41H74NO8P	739.515	-	-	9546727	HMDB05350	MMCD	1.40308
				PC(15:0/18:4(6Z,9Z,12Z,15Z))	C41H74NO8P	739.515	C00157	52922318;-	52922318	HMDB07943	LIPIDMaps;HMDB	1.40308
				PC(18:4(6Z,9Z,12Z,15Z)/15:0)	C41H74NO8P	739.515	C00157	52922887;-	52922887	HMDB08231	LIPIDMaps;HMDB	1.40308
				PE(14:0/22:4(7Z,10Z,13Z,16Z))	C41H74NO8P	739.515	C00350	52924126;-	52924126	HMDB08844	LIPIDMaps;HMDB	1.40308
202.873	0.52	0.17947	0.0019871	-	-	-	-	-	-	-	-	-
441.265	8.79	0.11129	0.002027	Muzanzagenin	C27H38O5	442.272	-	-	-	HMDB32601	HMDB	0.828022
				2,9-Dihydroxy-4,10(14)-oplopadien-3-one; (2b,4Z,9a)-form, 2,9-Bis(3-methyl-2E-pentenoyl)	C27H38O5	442.272	-	-	-	HMDB34065	HMDB	0.828022
111.08	2.84	0.14986	0.0020275	-	-	-	-	-	-	-	-	-
145.052	1.13	0.19195	0.002029	2,2-dimethyl-succinic acid;2,2-Dimethylsuccinic acid	C6H10O4	146.058	-	11701;-	11701	HMDB02074	LIPIDMaps;HMDB	9.40237
				Solerol	C6H10O4	146.058	-	-	21252275	HMDB02173	HMDB	9.40237
				2S-acetyl-2-hydroxy-butanoic acid;(S)-2-Aceto-2-hydroxybutanoic acid;Acetohydroxybutyrate	C6H10O4	146.058	C06006;C00659	440875;-;21	440875	HMDB06900;-	LIPIDMaps;HMDB	9.40237
				Dimethyl succinate	C6H10O4	146.058	-	-	7820	HMDB33837	HMDB	9.40237
				Solerole	C6H10O4	146.058	-	-	-	HMDB02173	MMCD	9.40237
				3-hydroxy-5-oxohexanoate	C6H10O4	146.058	C16272	-	-	-	MMCD	9.40237
				Methylglutaric acid	C6H10O4	146.058	-	302103	12284	HMDB00752	MMCD	9.40237
				4-Hydroxy-2-oxohexanoic acid;4-Hydroxy-2-oxohexanoate	C6H10O4	146.058	C06762	8982	441164	-	MMCD	9.40237
				(R)-3-Hydroxy-3-methyl-2-oxopentanoate	C6H10O4	146.058	C14463	-	-	-	MMCD	9.40237
				(R)-4-Dehydropantoate	C6H10O4	146.058	C01053	4294	439381	-	MMCD	9.40237
				Mevaldate;Mevaldic acid	C6H10O4	146.058	C00772	4034	439307	-	MMCD	9.40237
				2-Dehydropantoate	C6H10O4	146.058	C00966	4217	-	-	MMCD	9.40237
				Adipate;Hexanedioate;Hexan-1,6-dicarboxylate	C6H10O4	146.058	C06104	173328	-	HMDB00448	MMCD	9.40237
				2-methyl-glutaric acid;2-Methylglutaric acid	C6H10O4	146.058	-	12046;-	12046	HMDB00422	LIPIDMaps;HMDB	9.40237
				Adipic acid	C6H10O4	146.058	C06104	196;-	196	HMDB00448	LIPIDMaps;HMDB	9.40237
				Methylglutaric acid	C6H10O4	146.058	-	12284;-	12284	HMDB00752	LIPIDMaps;HMDB	9.40237
				Monomethyl glutaric acid	C6H10O4	146.058	-	-	73917	HMDB00858	HMDB	9.40237
146.089	3.41	0.17731	0.0020385	-	-	-	-	-	-	-	-	-
247.117	2.78	0.11146	0.0020394	(E)-2-Methyl-2-buten-1-ol O-beta-D-Glucopyranoside	C11H20O6	248.126	-	-	-	HMDB33064	HMDB	6.51859
				Prenyl glucoside	C11H20O6	248.126	C09808	-	-	HMDB31876	HMDB	6.51859
559.751	0.51	0.14279	0.0020502	-	-	-	-	-	-	-	-	-
626.341	7.52	0.14591	0.0020572	-	-	-	-	-	-	-	-	-
217.107	3.04	0.10162	0.0020649	2-hydroxy-decanedioic acid;2-Hydroxydecanedioic acid	C10H18O5	218.115	-	128458;-	128458	HMDB00424	LIPIDMaps;HMDB	3.35796
				2-Hydroxydecanedioic acid	C10H18O5	218.115	-	705059	128458	HMDB00424	MMCD	3.35796
				3-Hydroxysebacic acid	C10H18O5	218.115	-	-	-	-	MMCD	3.35796
				3-hydroxy-sebacic acid;3-Hydroxysebacic acid	C10H18O5	218.115	-	3017884;-	3017884	HMDB00350	LIPIDMaps;HMDB	3.35796
298.885	0.41	0.21099	0.0020827	-	-	-	-	-	-	-	-	-
517.808	0.5	0.17527	0.0020863	-	-	-	-	-	-	-	-	-
561.754	0.51	0.14507	0.0020868	-	-	-	-	-	-	-	-	-
880.59	9.92	0.17323	0.0020965	PC(22:5(4Z,7Z,10Z,13Z,16Z)/22:5(7Z,10Z,13Z,16Z,19Z))	C52H84NO8P	881.593	C00157	-	53479325	HMDB08681	HMDB	4.36166
				PC(22:5(7Z,10Z,13Z,16Z,19Z)/22:5(4Z,7Z,10Z,13Z,16Z))	C52H84NO8P	881.593	C00157	-	53479389	HMDB08713	HMDB	4.36166
				PC(22:5(7Z,10Z,13Z,16Z,19Z)/22:5(7Z,10Z,13Z,16Z,19Z))	C52H84NO8P	881.593	C00157	-	53479391	HMDB08714	HMDB	4.36166
				PC(22:6(4Z,7Z,10Z,13Z,16Z,19Z)/22:4(7Z,10Z,13Z,16Z))	C52H84NO8P	881.593	C00157	52923727;-	52923727	HMDB08745	LIPIDMaps;HMDB	4.36166
				PC(22:4(7Z,10Z,13Z,16Z)/22:6(4Z,7Z,10Z,13Z,16Z,19Z))	C52H84NO8P	881.593	C00157	52923669;-	52923669	HMDB08649	LIPIDMaps;HMDB	4.36166
				PC(22:5(4Z,7Z,10Z,13Z,16Z)/22:5(4Z,7Z,10Z,13Z,16Z))	C52H84NO8P	881.593	C00157	-	53479323	HMDB08680	HMDB	4.36166
360.797	0.59	0.2201	0.002105	-	-	-	-	-	-	-	-	-
166.061	8.89	0.15483	0.0021257	2,6-Diamino-4-nitrotoluene	C7H9N3O2	167.069	-	14708986	-	-	MMCD	4.74926
				2,4-Diamino-6-nitrotoluene	C7H9N3O2	167.069	-	14709507	-	-	MMCD	4.74926
				(S)-Spinacine	C7H9N3O2	167.069	-	-	363935	HMDB29873	HMDB	4.74926
115.004	0.48	0.09312	0.0021281	Maleic acid;Fumaric acid	C4H4O4	116.011	C01384;C00122	-	444266;444972	HMDB00176;HMDB00134	HMDB	0.657644
				Formylpyruvate	C4H4O4	116.011	C02150	728405	150875	-	MMCD	0.657644
				Fumarate;Fumaric acid;trans-Butenedioic acid	C4H4O4	116.011	C00122	3422	444972	HMDB00134HMDB00176	MMCD	0.657644
				Maleic acid;Maleate;cis-Butenedioic acid	C4H4O4	116.011	C01384	4579	444266	-	MMCD	0.657644
343.994	0.51	0.062042	0.0021334	-	-	-	-	-	-	-	-	-
228.901	0.41	0.29298	0.0021535	-	-	-	-	-	-	-	-	-
780.515	8.88	0.055761	0.002165	-	-	-	-	-	-	-	-	-
282.822	0.51	0.21439	0.0021754	-	-	-	-	-	-	-	-	-
146.046	0.5	0.091422	0.0021817	N-Methyl-D-aspartic acid	C5H9NO4	147.053	C12269	-	22880	HMDB02393	HMDB	2.59409
				N-Acetylserine	C5H9NO4	147.053	-	-	65249	HMDB02931	HMDB	2.59409
				O-Acetylserine	C5H9NO4	147.053	C00979	-	99478	HMDB03011	HMDB	2.59409
				L-4-Hydroxyglutamate semialdehyde	C5H9NO4	147.053	C05938	-	440851	HMDB06556	HMDB	2.59409
				3-(Carboxymethylamino)propanoic acid	C5H9NO4	147.053	-	-	281622	HMDB33550	HMDB	2.59409
				Isoglutamate;Isoglutamic acid;3-Aminopentanedioic acid	C5H9NO4	147.053	C05574	215304	73064	-	MMCD	2.59409
				L-threo-3-Methylaspartate	C5H9NO4	147.053	C03618	6402	440064	-	MMCD	2.59409
				N-HYDROXY-N-ISOPROPYLOXAMIC ACID	C5H9NO4	147.053	-	-	-	-	MMCD	2.59409
				N-(Carboxymethyl)-D-alanine	C5H9NO4	147.053	C03790	6539	440119	-	MMCD	2.59409
				L-4-Hydroxyglutamate semialdehyde	C5H9NO4	147.053	C05938	8224	440851	-	MMCD	2.59409
				D-Glutamic acid;L-Glutamic acid	C5H9NO4	147.053	C00217;C00025	-	23327;33032	HMDB03339;HMDB00148	HMDB	2.59409
218.11	3.04	0.090593	0.0022143	-	-	-	-	-	-	-	-	-
835.529	10.59	0.13433	0.0022188	PI(15:0/19:1(9Z))	C43H81O13P	836.542	-	52927570	-	-	LIPIDMaps	6.05579
				PI(15:1(9Z)/19:0)	C43H81O13P	836.542	-	52927599	-	-	LIPIDMaps	6.05579
				PI(17:0/17:1(9Z))	C43H81O13P	836.542	-	52927652	-	-	LIPIDMaps	6.05579
				PI(17:1(9Z)/17:0)	C43H81O13P	836.542	-	52927677	-	-	LIPIDMaps	6.05579
				PI(19:0/15:1(9Z))	C43H81O13P	836.542	-	52927878	-	-	LIPIDMaps	6.05579
				PI(18:1(9Z)/16:0)	C43H81O13P	836.541	C00626	52928386;-	-	HMDB09834	LIPIDMaps;HMDB	6.05579
				16:0-18:1-PI	C43H81O13P	836.541	-	-	5771758	-	MMCD	6.05579
				PI(12:0/22:1(11Z))	C43H81O13P	836.542	-	52927486	-	-	LIPIDMaps	6.05579
				PI(14:0/20:1(11Z))	C43H81O13P	836.542	-	52927523	-	-	LIPIDMaps	6.05579
				PI(14:1(9Z)/20:0)	C43H81O13P	836.542	-	52927548	-	-	LIPIDMaps	6.05579
438.763	0.51	0.21734	0.0022291	-	-	-	-	-	-	-	-	-
834.529	10.6	0.11571	0.0022575	PS(18:4(6Z,9Z,12Z,15Z)/22:2(13Z,16Z))	C46H78NO10P	835.536	-	52925563	-	-	LIPIDMaps	0.146098
				PS(20:1(11Z)/20:5(5Z,8Z,11Z,14Z,17Z))	C46H78NO10P	835.536	-	52925661	-	-	LIPIDMaps	0.146098
				PS(20:2(11Z,14Z)/20:4(5Z,8Z,11Z,14Z))	C46H78NO10P	835.536	-	52925691	-	-	LIPIDMaps	0.146098
				PS(20:4(5Z,8Z,11Z,14Z)/20:2(11Z,14Z))	C46H78NO10P	835.536	-	52925750	-	-	LIPIDMaps	0.146098
				PS(20:5(5Z,8Z,11Z,14Z,17Z)/20:1(11Z))	C46H78NO10P	835.536	-	52925777	-	-	LIPIDMaps	0.146098
				PS(22:2(13Z,16Z)/18:4(6Z,9Z,12Z,15Z))	C46H78NO10P	835.536	-	52925882	-	-	LIPIDMaps	0.146098
				PS(22:4(7Z,10Z,13Z,16Z)/18:2(9Z,12Z))	C46H78NO10P	835.536	-	52925910	-	-	LIPIDMaps	0.146098
				PS(20:3(8Z,11Z,14Z)/20:3(8Z,11Z,14Z))	C46H78NO10P	835.536	-	52925721;-	52925721	HMDB12426	LIPIDMaps;HMDB	0.146098
				PS(22:6(4Z,7Z,10Z,13Z,16Z,19Z)/18:0)	C46H78NO10P	835.536	-	52925937;-	52925937	HMDB12444	LIPIDMaps;HMDB	0.146098
				PS(18:0/22:6(4Z,7Z,10Z,13Z,16Z,19Z))	C46H78NO10P	835.536	C02737	24779546;-	24779546	HMDB10167	LIPIDMaps;HMDB	0.146098
				PS(18:2(9Z,12Z)/22:4(7Z,10Z,13Z,16Z))	C46H78NO10P	835.536	-	52925475	-	-	LIPIDMaps	0.146098
442.209	8.64	0.16321	0.0022655	-	-	-	-	-	-	-	-	-
781.511	8.89	0.075548	0.0022666	-	-	-	-	-	-	-	-	-
447.293	8.7	0.128	0.0022833	(6S)-vitamin D3 6,19-sulfur dioxide adduct / (6S)-cholecalciferol 6,19-sulfur dioxide adduct;(6R)-vitamin D3 6,19-sulfur dioxide adduct / (6R)-cholecalciferol 6,19-sulfur dioxide adduct	C27H44O3S	448.301	-	9547433;9547432	-	-	LIPIDMaps	2.72295
				1alpha,25-dihydroxy-24a-homo-22-thia-20-epivitamin D3 / 1alpha,25-dihydroxy-24a-homo-22-thia-20-epicholecalciferol;1alpha,25-dihydroxy-24a-homo-22-thiavitamin D3 / 1alpha,25-dihydroxy-24a-homo-22-thiacholecalciferol	C27H44O3S	448.301	-	9547438;9547437	-	-	LIPIDMaps	2.72295
622.225	7.68	0.18467	0.0022899	-	-	-	-	-	-	-	-	-
657.422	8.06	0.10426	0.0022913	Fucoxanthin	C42H58O6	658.423	C08596	668291	91530	HMDB02741	MMCD	8.7137
				fucoxanthin;Fucoxanthin	C42H58O6	658.423	C08596	5281239;-	5364094	HMDB02741	LIPIDMaps;HMDB	8.7137
557.75	0.51	0.13158	0.0023017	-	-	-	-	-	-	-	-	-
743.542	9.99	0.13187	0.0023085	-	-	-	-	-	-	-	-	-
775.54	9.83	0.16058	0.0023129	MGDG(18:2(9Z,12Z)/18:3(9Z,12Z,15Z))	C45H76O10	776.544	-	52922102	-	-	LIPIDMaps	3.85132
544.266	7.7	0.17257	0.0023236	PS(20:4(5Z,8Z,11Z,14Z)/0:0)	C26H44NO9P	545.275	-	42607475	-	-	LIPIDMaps	3.35804
549.744	0.5	0.1653	0.0023314	-	-	-	-	-	-	-	-	-
102.055	0.5	0.099904	0.0023642	2-amino-isobutyric acid;2-Aminoisobutyric acid	C4H9NO2	103.063	C03665	6119;-	6119	HMDB01906	LIPIDMaps;HMDB	8.29094
				(R)-b-aminoisobutyric acid;(S)-b-aminoisobutyric acid;3-Aminoisobutanoic acid;(R)-b-amino-isobutyric acid;(S)-b-amino-isobutyric acid;3-amino-isobutanoic acid	C4H9NO2	103.063	C01205;C03284;C05145;-	5459822;439434;64956	5459822;439434;64956;-	HMDB02299;HMDB02166;HMDB03911	HMDB;LIPIDMaps	8.29094
				Butyl nitrite	C4H9NO2	103.063	-	-	10996	HMDB31329	HMDB	8.29094
				3-Aminobutanoic acid	C4H9NO2	103.063	-	-	10932	HMDB31654	HMDB	8.29094
				2-Amino-2-methylpropanoate;2-Aminoisobutyric acid	C4H9NO2	103.063	C03665	149011	-	HMDB01906	MMCD	8.29094
				(R,S)-3-Amino-2-methylpropanoate	C4H9NO2	103.063	C04095	6786	64956	-	MMCD	8.29094
				beta-alanine-methyl-ester	C4H9NO2	103.063	-	-	-	-	MMCD	8.29094
				N,N-Dimethylglycine;Dimethylglycine	C4H9NO2	103.063	C01026	212878	-	HMDB00092	MMCD	8.29094
				N-Ethylglycine	C4H9NO2	103.063	C11735	13900	316542	-	MMCD	8.29094
				(S)-2-Aminobutanoate;(S)-2-Aminobutanoic acid;(S)-2-Aminobutyric acid	C4H9NO2	103.063	C02356	5403	80283	HMDB00452	MMCD	8.29094
				1-nitrobutane	C4H9NO2	103.063	-	-	12302	-	MMCD	8.29094
				4-Aminobutanoate;4-Aminobutanoic acid;4-Aminobutyrate;4-Aminobutyric acid;gamma-Aminobutyric acid;4-Aminobutylate	C4H9NO2	103.063	C00334	148764	-	HMDB00112	MMCD	8.29094
				D-2-Aminobutyrate;D-2-Aminobutyric acid;D-2-Aminobutanoic acid;(R)-2-Aminobutanoic acid	C4H9NO2	103.063	C02261	5323	439691	HMDB00581HMDB00650	MMCD	8.29094
				N-methyl-beta-alanine	C4H9NO2	103.063	-	-	-	-	MMCD	8.29094
				(2S)-2-NITROBUTANE	C4H9NO2	103.063	-	-	-	-	MMCD	8.29094
				METHYL-CARBAMIC ACID ETHYL ESTER	C4H9NO2	103.063	-	-	-	-	MMCD	8.29094
				ETHYL-CARBAMIC ACID METHYL ESTER	C4H9NO2	103.063	-	-	-	-	MMCD	8.29094
				N-Methyl-L-alanine	C4H9NO2	103.063	C02721	669910	92973	-	MMCD	8.29094
				HBA	C4H9NO2	103.063	C11109	13291	443074	-	MMCD	8.29094
				DL-3-aminobutyrate	C4H9NO2	103.063	-	-	-	-	MMCD	8.29094
				Dimethylglycine	C4H9NO2	103.063	C01026	-	673	HMDB00092	HMDB	8.29094
				Gamma-Aminobutyric acid	C4H9NO2	103.063	C00334	119;-	119	HMDB00112	LIPIDMaps;HMDB	8.29094
				D-Alpha-aminobutyric acid;L-Alpha-aminobutyric acid;-	C4H9NO2	103.063	C02261;C02356	80283;439691	439691;80283;-	HMDB00650;HMDB00452	HMDB;LIPIDMaps	8.29094
175.054	3.78	0.086941	0.0023824	-	-	-	-	-	-	-	-	-
772.324	7.51	0.09228	0.0023855	-	-	-	-	-	-	-	-	-
226.842	0.5	0.1868	0.002394	-	-	-	-	-	-	-	-	-
742.538	9.98	0.15184	0.0024218	PE(18:1(6Z)/18:1(6Z))	C41H78NO8P	743.547	-	9546810	-	-	LIPIDMaps	1.97008
				PE(14:1(9Z)/22:1(11Z))	C41H78NO8P	743.547	-	52924153	-	-	LIPIDMaps	1.97008
				PE(17:1(9Z)/19:1(9Z))	C41H78NO8P	743.547	-	52924279	-	-	LIPIDMaps	1.97008
				PE(17:2(9Z,12Z)/19:0)	C41H78NO8P	743.547	-	52924308	-	-	LIPIDMaps	1.97008
				PE(19:0/17:2(9Z,12Z))	C41H78NO8P	743.547	-	52924475	-	-	LIPIDMaps	1.97008
				PE(19:1(9Z)/17:1(9Z))	C41H78NO8P	743.547	-	52924503	-	-	LIPIDMaps	1.97008
				PE(22:1(11Z)/14:1(9Z))	C41H78NO8P	743.547	-	52924744	-	-	LIPIDMaps	1.97008
				PC(18:2(9Z,12Z)/15:0)	C41H78NO8P	743.547	C00157	52922715;-	52922715	HMDB08132	LIPIDMaps;HMDB	1.97008
				PE(14:0/22:2(13Z,16Z))	C41H78NO8P	743.547	C00350	52924125;-	52924125	HMDB08843	LIPIDMaps;HMDB	1.97008
				PC(16:1(9Z)/17:1(9Z))	C41H78NO8P	743.547	-	52922444	-	-	LIPIDMaps	1.97008
				PC(17:1(9Z)/16:1(9Z))	C41H78NO8P	743.547	-	52922535	-	-	LIPIDMaps	1.97008
				PC(17:2(9Z,12Z)/16:0)	C41H78NO8P	743.547	-	52922593	-	-	LIPIDMaps	1.97008
				PC(18:1(9Z)/15:1(9Z))	C41H78NO8P	743.547	-	52922677	-	-	LIPIDMaps	1.97008
				PC(19:1(9Z)/14:1(9Z))	C41H78NO8P	743.547	-	52922997	-	-	LIPIDMaps	1.97008
				PC(20:2(11Z,14Z)/13:0)	C41H78NO8P	743.547	-	52923151	-	-	LIPIDMaps	1.97008
68.9958	0.55	0.24482	0.0024282	TRIFLUOROMETHANE	CHF3	70.003	-	14709219	-	-	MMCD	0.544933
461.827	0.51	0.17764	0.0024325	-	-	-	-	-	-	-	-	-
501.816	0.48	0.15576	0.0025425	-	-	-	-	-	-	-	-	-
509.412	8.86	0.17994	0.0025672	-	-	-	-	-	-	-	-	-
874.558	9.71	0.043846	0.002577	-	-	-	-	-	-	-	-	-
186.007	0.5	0.13399	0.0025788	-	-	-	-	-	-	-	-	-
522.283	7.69	0.17043	0.0025855	PS(18:1(9Z)/0:0)	C24H46NO9P	523.291	-	9547099	-	-	LIPIDMaps	0.81646
961.622	7.47	0.048902	0.0025939	-	-	-	-	-	-	-	-	-
203.089	2.56	0.13656	0.0026185	Dimethylenetriurea	C5H12N6O3	204.097	C06385	8621	441000	-	MMCD	1.57001
764.531	9.9	0.16921	0.0026619	PE(18:4(6Z,9Z,12Z,15Z)/20:1(11Z))	C43H76NO8P	765.531	C00350	52924459;-	52924459	HMDB09197	LIPIDMaps;HMDB	9.08913
				PE(20:1(11Z)/18:4(6Z,9Z,12Z,15Z))	C43H76NO8P	765.531	C00350	52924558;-	52924558	HMDB09261	LIPIDMaps;HMDB	9.08913
				PC(15:1(9Z)/20:4(5Z,8Z,11Z,14Z))	C43H76NO8P	765.531	-	52922390	-	-	LIPIDMaps	9.08913
				PC(17:1(9Z)/18:4(6Z,9Z,12Z,15Z))	C43H76NO8P	765.531	-	52922551	-	-	LIPIDMaps	9.08913
				PE(22:5(7Z,10Z,13Z,16Z,19Z)/16:0)	C43H76NO8P	765.531	C00350	-	53479945	HMDB09649	HMDB	9.08913
				20:2-18:3-PE	C43H76NO8P	765.531	-	-	-	-	MMCD	9.08913
				PC(15:0/20:5(5Z,8Z,11Z,14Z,17Z))	C43H76NO8P	765.531	C00157	52922332;-	52922332	HMDB07951	LIPIDMaps;HMDB	9.08913
				PC(20:5(5Z,8Z,11Z,14Z,17Z)/15:0)	C43H76NO8P	765.531	C00157	52923337;-	53479123	HMDB08494	LIPIDMaps;HMDB	9.08913
				PE(16:0/22:5(4Z,7Z,10Z,13Z,16Z))	C43H76NO8P	765.531	C00350	-	53479589	HMDB08944	HMDB	9.08913
				PE(16:0/22:5(7Z,10Z,13Z,16Z,19Z))	C43H76NO8P	765.531	C00350	-	53479590	HMDB08945	HMDB	9.08913
				PE(16:1(9Z)/22:4(7Z,10Z,13Z,16Z))	C43H76NO8P	765.531	C00350	52924241;-	52924241	HMDB08976	LIPIDMaps;HMDB	9.08913
				PE(18:0/20:5(5Z,8Z,11Z,14Z,17Z))	C43H76NO8P	765.531	C00350	52924902;-	52924902	HMDB09005	LIPIDMaps;HMDB	9.08913
				PE(18:1(11Z)/20:4(5Z,8Z,11Z,14Z))	C43H76NO8P	765.531	C00350	-	53479635	HMDB09036	HMDB	9.08913
				PE(18:1(11Z)/20:4(8Z,11Z,14Z,17Z))	C43H76NO8P	765.531	C00350	-	53479636	HMDB09037	HMDB	9.08913
				PE(18:1(9Z)/20:4(5Z,8Z,11Z,14Z))	C43H76NO8P	765.531	C00350	52924897;-	52924897	HMDB09069	LIPIDMaps;HMDB	9.08913
				PE(18:1(9Z)/20:4(8Z,11Z,14Z,17Z))	C43H76NO8P	765.531	C00350	-	53479651	HMDB09070	HMDB	9.08913
				PE(18:2(9Z,12Z)/20:3(5Z,8Z,11Z))	C43H76NO8P	765.531	C00350	-	53479662	HMDB09100	HMDB	9.08913
				PE(18:2(9Z,12Z)/20:3(8Z,11Z,14Z))	C43H76NO8P	765.531	C00350	52924373;-	52924373	HMDB09101	LIPIDMaps;HMDB	9.08913
				PE(18:3(6Z,9Z,12Z)/20:2(11Z,14Z))	C43H76NO8P	765.531	C00350	52924401;-	52924401	HMDB09132	LIPIDMaps;HMDB	9.08913
				PE(18:3(9Z,12Z,15Z)/20:2(11Z,14Z))	C43H76NO8P	765.531	C00350	52924429;-	52924429	HMDB09165	LIPIDMaps;HMDB	9.08913
694.405	8.07	0.13336	0.0026905	-	-	-	-	-	-	-	-	-
740.519	9.9	0.13874	0.0026976	PE(14:1(9Z)/22:2(13Z,16Z))	C41H76NO8P	741.531	C00350	52924154;-	52924154	HMDB08876	LIPIDMaps;HMDB	5.84399
				PE(16:0/20:3(5Z,8Z,11Z))	C41H76NO8P	741.531	C00350	-	53479587	HMDB08935	HMDB	5.84399
				PE(16:0/20:3(8Z,11Z,14Z))	C41H76NO8P	741.531	C00350	52924920;-	52924920	HMDB08936	LIPIDMaps;HMDB	5.84399
				PE(16:1(9Z)/20:2(11Z,14Z))	C41H76NO8P	741.531	C00350	52924234;-	52924234	HMDB08967	LIPIDMaps;HMDB	5.84399
				PC(13:0/20:3(8Z,11Z,14Z))	C41H76NO8P	741.531	-	52922192	-	-	LIPIDMaps	5.84399
				PC(15:1(9Z)/18:2(9Z,12Z))	C41H76NO8P	741.531	-	52922370	-	-	LIPIDMaps	5.84399
				PC(16:1(9Z)/17:2(9Z,12Z))	C41H76NO8P	741.531	-	52922446	-	-	LIPIDMaps	5.84399
				PC(17:2(9Z,12Z)/16:1(9Z))	C41H76NO8P	741.531	-	52922595	-	-	LIPIDMaps	5.84399
				PE(20:2(11Z,14Z)/16:1(9Z))	C41H76NO8P	741.531	C00350	52924579;-	52924579	HMDB09287	LIPIDMaps;HMDB	5.84399
				PE(20:3(5Z,8Z,11Z)/16:0)	C41H76NO8P	741.531	C00350	-	53479745	HMDB09319	HMDB	5.84399
				PE(20:3(8Z,11Z,14Z)/16:0)	C41H76NO8P	741.531	C00350	52924609;-	52924609	HMDB09352	LIPIDMaps;HMDB	5.84399
				PE(22:2(13Z,16Z)/14:1(9Z))	C41H76NO8P	741.531	C00350	52924775;-	52924775	HMDB09548	LIPIDMaps;HMDB	5.84399
				18:0-18:3-PE	C41H76NO8P	741.531	-	-	9546750	-	MMCD	5.84399
				18:1-18:2-PE	C41H76NO8P	741.531	-	-	9546753	HMDB05349	MMCD	5.84399
				PC(15:0/18:3(6Z,9Z,12Z))	C41H76NO8P	741.531	C00157	52922314;-	52922314	HMDB07941	LIPIDMaps;HMDB	5.84399
				PC(15:0/18:3(9Z,12Z,15Z))	C41H76NO8P	741.531	C00157	52922316;-	52922316	HMDB07942	LIPIDMaps;HMDB	5.84399
				PC(18:3(6Z,9Z,12Z)/15:0)	C41H76NO8P	741.531	C00157	52922767;-	52922767	HMDB08165	LIPIDMaps;HMDB	5.84399
				PC(18:3(9Z,12Z,15Z)/15:0)	C41H76NO8P	741.531	C00157	52922829;-	52922829	HMDB08198	LIPIDMaps;HMDB	5.84399
656.425	8.06	0.08543	0.0027005	PE(12:0/18:3(6Z,9Z,12Z))	C35H64NO8P	657.437	-	52924074	-	-	LIPIDMaps	7.24137
				PE(12:0/18:3(9Z,12Z,15Z))	C35H64NO8P	657.437	-	52924075	-	-	LIPIDMaps	7.24137
				PE(18:3(6Z,9Z,12Z)/12:0)	C35H64NO8P	657.437	-	52924380	-	-	LIPIDMaps	7.24137
				PE(18:3(9Z,12Z,15Z)/12:0)	C35H64NO8P	657.437	-	52924411	-	-	LIPIDMaps	7.24137
112.985	0.49	0.27032	0.0027137	TRIFLUOROACETYL GROUP	C2HF3O2	113.993	-	-	-	-	MMCD	1.67322
				trifluoroacetic acid	C2HF3O2	113.993	-	-	-	HMDB14118	HMDB	1.67322
341.899	0.5	0.18253	0.0027155	-	-	-	-	-	-	-	-	-
496.267	7.33	0.12265	0.00274	PS(16:0/0:0)	C22H44NO9P	497.275	-	9547100	-	-	LIPIDMaps	2.08657
225.987	0.51	0.15151	0.0027593	2-(sulfomethyl)thiazolidine-4-carboxylate	C5H9NO5S2	226.992	-	-	-	-	MMCD	6.85661
803.564	9.93	0.10798	0.0027818	PA(22:6(4Z,7Z,10Z,13Z,16Z,19Z)/22:0)	C47H81O8P	804.567	-	52929434	-	-	LIPIDMaps	5.31026
				20:2-18:3-MGDG	C47H80O10	804.575	-	-	-	-	MMCD	4.93091
				PA(22:0/22:6(4Z,7Z,10Z,13Z,16Z,19Z))	C47H81O8P	804.567	-	52928636	-	-	LIPIDMaps	5.31026
				PA(22:2(13Z,16Z)/22:4(7Z,10Z,13Z,16Z))	C47H81O8P	804.567	-	52929377	-	-	LIPIDMaps	5.31026
				PA(22:4(7Z,10Z,13Z,16Z)/22:2(13Z,16Z))	C47H81O8P	804.567	-	52929407	-	-	LIPIDMaps	5.31026
1071.66	7.5	0.068664	0.0027849	-	-	-	-	-	-	-	-	-
217.035	0.64	0.20031	0.0027863	1,1'-BIPHENYL-2-SULFINIC ACID	C12H10O2S	218.04	-	-	-	-	MMCD	9.30755
				cis-1,2-Dihydroxy-1,2-dihydrodibenzothiophene	C12H10O2S	218.04	C06721	8944	441150	-	MMCD	9.30755
919.555	9.92	0.16965	0.0027868	-	-	-	-	-	-	-	-	-
385.904	0.39	0.22065	0.0028356	-	-	-	-	-	-	-	-	-
762.521	9.83	0.15314	0.0028395	-	-	-	-	-	-	-	-	-
153.104	4.1	0.1687	0.0028407	-	-	-	-	-	-	-	-	-
139.095	3.7	0.13532	0.00287	-	-	-	-	-	-	-	-	-
222.028	0.75	0.11277	0.0028795	Bucillamine;N-(2-Mercapto-2-methylpropionyl)-L-cysteine	C7H13NO3S2	223.034	C13279	586023	656604	-	MMCD	5.33635
569.274	6.82	0.16229	0.0028917	PI(16:1(9Z)/0:0)	C25H47O12P	570.28	-	52928604	-	-	LIPIDMaps	1.81945
				5-beta-scymnol sulfate	C27H47NaO9S-	570.284	-	-	-	-	MMCD	4.06698
682.3	8.12	0.17498	0.0028917	Chitin	C28H49N3O16	683.311	C00461	-	21252321	HMDB03362	HMDB	5.89529
				Chitin	C28H49N3O16	683.311	-	-	453624	HMDB03362	MMCD	5.89529
704.337	7.5	0.066281	0.002909	-	-	-	-	-	-	-	-	-
175.061	0.79	0.14091	0.0029239	3-propylmalic acid	C7H12O5	176.069	C02123	4632710	-	-	LIPIDMaps	0.0866639
				OXIRANPSEUDOGLUCOSE	C7H12O5	176.068	-	-	-	-	MMCD	0.086664
				5-HYDROXYMETHYL-CHONDURITOL	C7H12O5	176.068	-	-	-	-	MMCD	0.086664
				(R)-2-(n-Propyl)-malate	C7H12O5	176.068	C03328	6175	5280587	-	MMCD	0.086664
				2,3-Dimethyl-3-hydroxyglutaric acid	C7H12O5	176.068	-	-	-	HMDB02025	MMCD	0.086664
				3-Propylmalate	C7H12O5	176.068	C02123	5202	439659	-	MMCD	0.086664
				(2R,3S)-3-Isopropylmalate;3-Isopropylmalate;3-Carboxy-2-hydroxy-4-methylpentanoate;2-D-threo-Hydroxy-3-carboxy-isocaproate	C7H12O5	176.068	C04411	7045	444099	-	MMCD	0.086664
				2-Propylmalate;2-Propylmalic acid;Malic acid, 2-propyl-	C7H12O5	176.068	C05994	8268	440868	-	MMCD	0.086664
				(2S)-2-Isopropylmalate;2-Isopropylmalate;2-Isopropylmalic acid;3-Carboxy-3-hydroxy-4-methylpentanoate;3-Carboxy-3-hydroxy-isocaproate;3-Carboxy-3-hydroxyisocaproate;2-Hydroxy-2-isopropylbutanedioate;3-Hydroxy-4-methyl-3-carboxypentanoate	C7H12O5	176.068	C02504	5516	5280523	HMDB00402	MMCD	0.086664
				2-isopropyl-malic acid;2-Isopropylmalic acid	C7H12O5	176.068	C02504	5280523;-	5280523	HMDB00402	LIPIDMaps;HMDB	0.086664
				2,3-dimethyl-3-hydroxy-glutaric acid;2,3-Dimethyl-3-hydroxyglutaric acid	C7H12O5	176.068	-	21252268;-	21252268	HMDB02025	LIPIDMaps;HMDB	0.086664
				3-Isopropylmalate	C7H12O5	176.068	C04411	-	5462261	HMDB12156	HMDB	0.086664
				(±)-Glycerol 1,2-diacetate	C7H12O5	176.068	-	-	66021	HMDB31712	HMDB	0.086664
821.591	10.02	0.23311	0.0029255	-	-	-	-	-	-	-	-	-
765.534	9.9	0.19338	0.0029476	-	-	-	-	-	-	-	-	-
655.423	8.06	0.086967	0.0029558	Enalkiren;A 64662	C35H56N6O6	656.426	C07466	196872	60594	-	MMCD	5.48588
173.082	2.84	0.15663	0.0029572	Diethyl succinate	C8H14O4	174.089	-	-	31249	HMDB33838	HMDB	2.45418
				Suberic acid;Cork acid;1,8-Octanedioic acid;Octanedioic acid;1,6-Hexanedicarboxylic acid	C8H14O4	174.089	C08278	153742	10457	HMDB00893	MMCD	2.45418
				[O4]-ACETOXY-2,3-DIDEOXYFUCOSE	C8H14O4	174.089	-	-	-	-	MMCD	2.45418
				2-(ALPHA-HYDROXYISOVALERYL) PROPIONIC ACID	C8H14O4	174.089	-	-	-	-	MMCD	2.45418
				Ethyladipic acid	C8H14O4	174.089	-	-	152459	HMDB02023	MMCD	2.45418
				Dimethyl adipate;Dimethyl hexanedioate	C8H14O4	174.089	C14570	-	-	-	MMCD	2.45418
				Suberic acid	C8H14O4	174.089	C08278	10457;-	10457	HMDB00893	LIPIDMaps;HMDB	2.45418
				Ethyladipic acid	C8H14O4	174.089	-	152459;-	152459	HMDB02023	LIPIDMaps;HMDB	2.45418
104.028	0.43	0.084057	0.0029702	-	-	-	-	-	-	-	-	-
301.906	0.52	0.11215	0.0030005	-	-	-	-	-	-	-	-	-
683.314	8.11	0.1954	0.0030083	Evasterioside B	C32H53NaO12S	684.316	-	52931566	-	-	LIPIDMaps	8.82996
855.614	9.99	0.22779	0.0030144	PG(20:1(11Z)/22:2(13Z,16Z))	C48H89O10P	856.619	-	52926820	-	-	LIPIDMaps	1.99503
				PG(20:2(11Z,14Z)/22:1(11Z))	C48H89O10P	856.619	-	52926850	-	-	LIPIDMaps	1.99503
				PG(20:3(8Z,11Z,14Z)/22:0)	C48H89O10P	856.619	-	52926880	-	-	LIPIDMaps	1.99503
				PG(22:0/20:3(8Z,11Z,14Z))	C48H89O10P	856.619	-	52926983	-	-	LIPIDMaps	1.99503
				PG(22:1(11Z)/20:2(11Z,14Z))	C48H89O10P	856.619	-	52927011	-	-	LIPIDMaps	1.99503
				PG(22:2(13Z,16Z)/20:1(11Z))	C48H89O10P	856.619	-	52927041	-	-	LIPIDMaps	1.99503
523.287	7.68	0.17331	0.0030265	-	-	-	-	-	-	-	-	-
251.965	0.51	0.1372	0.0030333	-	-	-	-	-	-	-	-	-
612.381	7.51	0.077425	0.0030409	-	-	-	-	-	-	-	-	-
145.083	3.41	0.17497	0.0030509	-	-	-	-	-	-	-	-	-
636.349	7.5	0.058934	0.0030517	-	-	-	-	-	-	-	-	-
230.901	0.4	0.27186	0.0030621	-	-	-	-	-	-	-	-	-
856.617	10	0.23443	0.0030662	-	-	-	-	-	-	-	-	-
519.814	0.5	0.19057	0.0030739	-	-	-	-	-	-	-	-	-
798.53	9.73	0.061645	0.0030783	PS(17:1(9Z)/20:2(11Z,14Z))	C43H78NO10P	799.536	-	52925378	-	-	LIPIDMaps	1.22141
				PS(17:2(9Z,12Z)/20:1(11Z))	C43H78NO10P	799.536	-	52925407	-	-	LIPIDMaps	1.22141
				PS(18:2(9Z,12Z)/19:1(9Z))	C43H78NO10P	799.536	-	52925465	-	-	LIPIDMaps	1.22141
				PS(18:3(6Z,9Z,12Z)/19:0)	C43H78NO10P	799.536	-	52925493	-	-	LIPIDMaps	1.22141
				PS(18:3(9Z,12Z,15Z)/19:0)	C43H78NO10P	799.536	-	52925521	-	-	LIPIDMaps	1.22141
				PS(19:0/18:3(6Z,9Z,12Z))	C43H78NO10P	799.536	-	52925574	-	-	LIPIDMaps	1.22141
				PS(19:0/18:3(9Z,12Z,15Z))	C43H78NO10P	799.536	-	52925575	-	-	LIPIDMaps	1.22141
				PS(19:1(9Z)/18:2(9Z,12Z))	C43H78NO10P	799.536	-	52925603	-	-	LIPIDMaps	1.22141
				PS(20:1(11Z)/17:2(9Z,12Z))	C43H78NO10P	799.536	-	52925648	-	-	LIPIDMaps	1.22141
				PS(20:2(11Z,14Z)/17:1(9Z))	C43H78NO10P	799.536	-	52925677	-	-	LIPIDMaps	1.22141
				PS(20:3(8Z,11Z,14Z)/17:0)	C43H78NO10P	799.536	-	52925707	-	-	LIPIDMaps	1.22141
				PS(22:2(13Z,16Z)/15:1(9Z))	C43H78NO10P	799.536	-	52925871	-	-	LIPIDMaps	1.22141
				PS(15:1(9Z)/22:2(13Z,16Z))	C43H78NO10P	799.536	-	52925299	-	-	LIPIDMaps	1.22141
				PS(17:0/20:3(8Z,11Z,14Z))	C43H78NO10P	799.536	-	52925351	-	-	LIPIDMaps	1.22141
794.559	10	0.14759	0.0031076	-	-	-	-	-	-	-	-	-
681.296	8.12	0.1795	0.0031087	6-(3-TETRADECANOIC ACID) FLAVINE MONONUCLEOTIDE	C31H47N4O11P	682.298	-	-	-	-	MMCD	8.31934
239.09	3.04	0.12924	0.0031105	-	-	-	-	-	-	-	-	-
870.557	9.93	0.17747	0.0031347	-	-	-	-	-	-	-	-	-
183.089	3.72	0.21087	0.0031822	lathyrine	C7H12N4O2	184.096	-	-	-	-	MMCD	4.06136
277.128	2.61	0.075435	0.0031846	benzoyl-L-arginine	C13H18N4O3	278.138	-	-	273355	-	MMCD	9.76517
				Pentoxifylline	C13H18N4O3	278.138	C07424	165572	-	-	MMCD	9.76517
				Pentoxifylline	C13H18N4O3	278.138	C07424	-	4740	HMDB14944	HMDB	9.76517
				N-Benzoyl-D-arginine	C13H18N4O3	278.138	C03001	5910	656500	-	MMCD	9.76517
171.084	3.07	0.22951	0.0032097	S-(3-Methyl-2-butenyl) 2-methylpropanethioate	C9H16OS	172.092	-	-	-	HMDB31699	HMDB	4.61065
844.543	10.01	0.20714	0.0032381	-	-	-	-	-	-	-	-	-
1065.61	6.85	0.136	0.0032419	-	-	-	-	-	-	-	-	-
624.311	6.97	0.25823	0.003245	-	-	-	-	-	-	-	-	-
201.076	3.69	0.17684	0.0032647	Diethyl 2-methyl-3-oxosuccinate;Diethyl oxalpropionate	C9H14O5	202.084	C04067	674979	97750	-	MMCD	3.1713
				4-Heptenal diethyl acetal	C9H14O5	202.084	C04067	-	97750	HMDB32306	HMDB	3.1713
				3-(1-Hydroxymethyl-1-propenyl)pentanedioic acid	C9H14O5	202.084	-	-	-	HMDB33092	HMDB	3.1713
				4,5,6-TRIHYDROXY-7-HYDROXYMETHYL-4,5,6,7-TETRAHYDRO-1H-[1,2,3]TRIAZOLO[1,5-A]PYRIDIN-8-YLIUM	C7H12N3O4+	202.083	-	-	-	-	MMCD	3.47335
				Metamitron;Goltix	C10H10N4O	202.085	C10930	13113	38854	-	MMCD	9.81586
725.452	8.19	0.075095	0.0032852	-	-	-	-	-	-	-	-	-
872.563	10.05	0.19334	0.0032954	-	-	-	-	-	-	-	-	-
644.292	7.5	0.16044	0.0033248	-	-	-	-	-	-	-	-	-
192.006	0.42	0.10903	0.0033289	-	-	-	-	-	-	-	-	-
806.515	6.72	0.13946	0.0033314	-	-	-	-	-	-	-	-	-
707.388	8.08	0.15524	0.0033387	-	-	-	-	-	-	-	-	-
739.514	9.88	0.16787	0.0033475	-	-	-	-	-	-	-	-	-
894.548	9.83	0.21981	0.00335	-	-	-	-	-	-	-	-	-
171.066	2.29	0.26946	0.0033603	4-Octenedioic acid	C8H12O4	172.074	-	661214	84313	HMDB00463	MMCD	1.06411
				2-Octenedioic acid	C8H12O4	172.074	-	220108	225490	HMDB00341	MMCD	1.06411
				2-octenedioic acid;2-Octenedioic acid	C8H12O4	172.074	-	5354607;-	6079438	HMDB00341	LIPIDMaps;HMDB	1.06411
				cis-4-octenedioic acid;cis-4-Octenedioic acid	C8H12O4	172.074	-	11805205;-	11805205	HMDB04982	LIPIDMaps;HMDB	1.06411
				-	C8H12O4	172.074	-	244084	-	-	LIPIDMaps	1.24146
				trans-3-Octenedioic acid	C8H12O4	172.074	-	-	22495178	HMDB13312	HMDB	1.06411
				3-Isopropenylpentanedioic acid	C8H12O4	172.074	-	-	-	HMDB32352	HMDB	1.06411
637.352	7.5	0.072879	0.0033631	-	-	-	-	-	-	-	-	-
340.804	0.54	0.20574	0.0033644	-	-	-	-	-	-	-	-	-
546.282	6.86	0.181	0.0033769	PS(20:3(8Z,11Z,14Z)/0:0)	C26H46NO9P	547.291	-	52926290	-	-	LIPIDMaps	3.90328
546.282	7.28	0.18187	0.0033987	PS(20:3(8Z,11Z,14Z)/0:0)	C26H46NO9P	547.291	-	52926290	-	-	LIPIDMaps	3.34567
174.084	2.84	0.15094	0.0034026	-	-	-	-	-	-	-	-	-
250.85	0.51	0.19939	0.0034049	-	-	-	-	-	-	-	-	-
744.288	6.7	0.18409	0.0034104	-	-	-	-	-	-	-	-	-
836.543	10.61	0.14349	0.0034408	PS(22:2(13Z,16Z)/18:3(6Z,9Z,12Z))	C46H80NO10P	837.552	-	52925880	-	-	LIPIDMaps	2.33194
				PS(22:2(13Z,16Z)/18:3(9Z,12Z,15Z))	C46H80NO10P	837.552	-	52925881	-	-	LIPIDMaps	2.33194
				PS(22:4(7Z,10Z,13Z,16Z)/18:1(9Z))	C46H80NO10P	837.552	-	52925909	-	-	LIPIDMaps	2.33194
				PS(18:0/22:5(7Z,10Z,13Z,16Z,19Z))	C46H80NO10P	837.552	C02737	-	53480355	HMDB10166	HMDB	2.33194
				PS(18:1(9Z)/22:4(7Z,10Z,13Z,16Z))	C46H80NO10P	837.552	-	52925449	-	-	LIPIDMaps	2.33194
				PS(18:3(6Z,9Z,12Z)/22:2(13Z,16Z))	C46H80NO10P	837.552	-	52925504	-	-	LIPIDMaps	2.33194
				PS(18:3(9Z,12Z,15Z)/22:2(13Z,16Z))	C46H80NO10P	837.552	-	52925532	-	-	LIPIDMaps	2.33194
				PS(18:4(6Z,9Z,12Z,15Z)/22:1(11Z))	C46H80NO10P	837.552	-	52925562	-	-	LIPIDMaps	2.33194
				PS(20:0/20:5(5Z,8Z,11Z,14Z,17Z))	C46H80NO10P	837.552	-	52925633	-	-	LIPIDMaps	2.33194
				PS(20:1(11Z)/20:4(5Z,8Z,11Z,14Z))	C46H80NO10P	837.552	-	52925660	-	-	LIPIDMaps	2.33194
				PS(20:2(11Z,14Z)/20:3(8Z,11Z,14Z))	C46H80NO10P	837.552	-	52925690	-	-	LIPIDMaps	2.33194
				PS(20:3(8Z,11Z,14Z)/20:2(11Z,14Z))	C46H80NO10P	837.552	-	52925720	-	-	LIPIDMaps	2.33194
				PS(20:4(5Z,8Z,11Z,14Z)/20:1(11Z))	C46H80NO10P	837.552	-	52925749	-	-	LIPIDMaps	2.33194
				PS(20:5(5Z,8Z,11Z,14Z,17Z)/20:0)	C46H80NO10P	837.552	-	52925776	-	-	LIPIDMaps	2.33194
				PS(22:1(11Z)/18:4(6Z,9Z,12Z,15Z))	C46H80NO10P	837.552	-	52925851	-	-	LIPIDMaps	2.33194
792.551	9.96	0.21664	0.003457	PE(18:4(6Z,9Z,12Z,15Z)/22:1(13Z))	C45H80NO8P	793.562	C00350	-	53479700	HMDB09205	HMDB	5.3839
				PC(15:1(9Z)/22:4(7Z,10Z,13Z,16Z))	C45H80NO8P	793.562	-	52922402	-	-	LIPIDMaps	5.46081
				PE(20:4(5Z,8Z,11Z,14Z)/20:1(11Z))	C45H80NO8P	793.562	C00350	52924653;-	52924653	HMDB09395	LIPIDMaps;HMDB	5.3839
				PE(20:4(8Z,11Z,14Z,17Z)/20:1(11Z))	C45H80NO8P	793.562	C00350	-	53479812	HMDB09428	HMDB	5.3839
				PE(20:5(5Z,8Z,11Z,14Z,17Z)/20:0)	C45H80NO8P	793.562	C00350	52924681;-	52924681	HMDB09460	LIPIDMaps;HMDB	5.3839
				PE(22:1(13Z)/18:4(6Z,9Z,12Z,15Z))	C45H80NO8P	793.562	C00350	-	53479863	HMDB09525	HMDB	5.3839
				PE(22:2(13Z,16Z)/18:3(6Z,9Z,12Z))	C45H80NO8P	793.562	C00350	52924786;-	52924786	HMDB09556	LIPIDMaps;HMDB	5.3839
				PE(22:2(13Z,16Z)/18:3(9Z,12Z,15Z))	C45H80NO8P	793.562	C00350	52924787;-	52924787	HMDB09557	LIPIDMaps;HMDB	5.3839
				PE(22:4(7Z,10Z,13Z,16Z)/18:1(11Z))	C45H80NO8P	793.562	C00350	-	53479897	HMDB09586	HMDB	5.3839
				PE(18:1(9Z)/22:4(7Z,10Z,13Z,16Z))	C45H80NO8P	793.562	C00350	52924353;-	52924353	HMDB09075	LIPIDMaps;HMDB	5.3839
				PE(18:3(6Z,9Z,12Z)/22:2(13Z,16Z))	C45H80NO8P	793.562	C00350	52924408;-	52924408	HMDB09140	LIPIDMaps;HMDB	5.3839
				PE(18:3(9Z,12Z,15Z)/22:2(13Z,16Z))	C45H80NO8P	793.562	C00350	52924436;-	52924436	HMDB09173	LIPIDMaps;HMDB	5.3839
428.768	0.5	0.20793	0.0034617	-	-	-	-	-	-	-	-	-
373.824	0.49	0.10476	0.0034628	-	-	-	-	-	-	-	-	-
478.294	6.88	0.098048	0.0034747	PC(15:1(9Z)/0:0)	C23H46NO7P	479.301	-	52924041	-	-	LIPIDMaps	0.509368
				LysoPE(0:0/18:1(9Z))	C23H46NO7P	479.301	-	53480925;-	53480925	HMDB11476	LIPIDMaps;HMDB	0.573039
				LysoPE(18:1(11Z)/0:0)	C23H46NO7P	479.301	-	53480949;-	53480949	HMDB11505	LIPIDMaps;HMDB	0.573039
				PE(18:1(9Z)/0:0);LysoPE(18:1(9Z)/0:0)	C23H46NO7P	479.301	-	9547071;-	9547071	HMDB11506	LIPIDMaps;HMDB	0.573039
				1-18:1-lysoPE	C23H46NO7P	479.301	-	-	-	-	MMCD	0.573039
				LysoPE(0:0/18:1(11Z))	C23H46NO7P	479.301	-	53480924;-	53480924	HMDB11475	LIPIDMaps;HMDB	0.573039
807.586	9.99	0.21962	0.0034771	PA(22:4(7Z,10Z,13Z,16Z)/22:0)	C47H85O8P	808.598	-	52929405	-	-	LIPIDMaps	6.1141
				GPCho(16:0/22:5(7Z,10Z,13Z,16Z,19Z))	C46H83NO8P+	808.586	-	-	5313239	HMDB05259	MMCD	9.43548
				GPCho(18:1(9Z)/20:4(5Z,8Z,11Z,14Z))	C46H83NO8P+	808.586	-	-	5313489	HMDB05301	MMCD	9.43548
				20:2-18:3-PC	C46H83NO8P+	808.586	-	-	-	-	MMCD	9.43548
				PA(22:0/22:4(7Z,10Z,13Z,16Z))	C47H85O8P	808.598	-	52929316	-	-	LIPIDMaps	6.1141
				PA(22:2(13Z,16Z)/22:2(13Z,16Z))	C47H85O8P	808.598	-	52929376	-	-	LIPIDMaps	6.1141
840.555	9.83	0.21001	0.0035006	PI-Cer(t20:0/16:0(2OH))	C42H84NO13P	841.568	-	70699114	-	-	LIPIDMaps	6.59982
				PE(22:5(7Z,10Z,13Z,16Z,19Z)/22:4(7Z,10Z,13Z,16Z))	C49H80NO8P	841.562	C00350	-	53479965	HMDB09669	HMDB	0.36263
				PE(22:4(7Z,10Z,13Z,16Z)/22:5(4Z,7Z,10Z,13Z,16Z))	C49H80NO8P	841.562	C00350	-	53479901	HMDB09603	HMDB	0.36263
				PE(22:4(7Z,10Z,13Z,16Z)/22:5(7Z,10Z,13Z,16Z,19Z))	C49H80NO8P	841.562	C00350	-	53479902	HMDB09604	HMDB	0.36263
				PE(22:5(4Z,7Z,10Z,13Z,16Z)/22:4(7Z,10Z,13Z,16Z))	C49H80NO8P	841.562	C00350	-	53479932	HMDB09636	HMDB	0.36263
				PI-Cer(t18:0/18:0(2OH))	C42H84NO13P	841.568	-	70699109	-	-	LIPIDMaps	6.59982
792.443	8.19	0.068107	0.0035665	Onnamide A;Onnamide	C39H63N5O12	793.447	C15762	-	-	-	MMCD	4.30774
354.814	0.51	0.21759	0.0036034	-	-	-	-	-	-	-	-	-
196.065	2.84	0.21226	0.0036224	-	-	-	-	-	-	-	-	-
568.278	6.8	0.15943	0.0036242	-	-	-	-	-	-	-	-	-
97.0664	2.2	0.1855	0.0036341	2-Methyl-2-pentenal	C6H10O	98.0732	-	-	12376292	HMDB33714	HMDB	5.21212
				Leaf aldehyde;2-Hexenal, (2E)-	C6H10O	98.0732	C08497	10690	5281168	-	MMCD	5.21212
				cis-3-hexenal	C6H10O	98.0732	-	165812	23234	-	MMCD	5.21212
				Cyclohexanone	C6H10O	98.0732	C00414	151080	-	-	MMCD	5.21212
				Cyclohexanone	C6H10O	98.0732	C00414	-	7967	HMDB03315	HMDB	5.21212
				2-Methyl-4-pentenal	C6H10O	98.0732	-	-	521355	HMDB30332	HMDB	5.21212
				4-Methyl-2-pentenal	C6H10O	98.0732	-	-	5354998	HMDB31196	HMDB	5.21212
				3-propyl acrolein;2-Hexenal	C6H10O	98.0732	C08497	5281168;-	5281168	HMDB31496	LIPIDMaps;HMDB	5.21212
				(Z)-3-Hexenal;3-Hexenal;-	C6H10O	98.0732	C16310;-	643139;643941	643941;643139;-	HMDB31498;HMDB31497;-	HMDB;LIPIDMaps	5.21212
				4-Methyl-3-penten-2-one, 9CI	C6H10O	98.0732	-	8858;-	8858	HMDB31563	LIPIDMaps;HMDB	5.21212
				4-Methyl-4-penten-2-one	C6H10O	98.0732	-	-	19543	HMDB31564	HMDB	5.21212
				(E)-4-Hexenal	C6H10O	98.0732	-	5283308;-	11094547	HMDB33549	LIPIDMaps;HMDB	5.21212
346.239	6.83	0.20643	0.0036419	-	-	-	-	-	-	-	-	-
453.281	6.68	0.065472	0.0036495	-	-	-	-	-	-	-	-	-
772.522	9.79	0.11183	0.0036592	-	C45H76NO7P	773.536	-	24779540	-	-	LIPIDMaps	8.91616
				PE(22:6(4Z,7Z,10Z,13Z,16Z,19Z)/P-18:1(11Z))	C45H76NO7P	773.536	C00350	-	53479985	HMDB09710	HMDB	8.99507
				PE(22:6(4Z,7Z,10Z,13Z,16Z,19Z)/P-18:1(9Z))	C45H76NO7P	773.536	C00350	-	53479986	HMDB09711	HMDB	8.99507
				PE(P-18:1(11Z)/22:6(4Z,7Z,10Z,13Z,16Z,19Z))	C45H76NO7P	773.536	-	-	53480887	HMDB11427	HMDB	8.99507
				PE(P-18:1(9Z)/22:6(4Z,7Z,10Z,13Z,16Z,19Z))	C45H76NO7P	773.536	-	52925039;-	52925039	HMDB11460	LIPIDMaps;HMDB	8.99507
408.748	0.55	0.2015	0.0036924	-	-	-	-	-	-	-	-	-
187.027	0.47	0.075494	0.0037027	Furfuryl propyl disulfide	C8H12OS2	188.033	-	-	15743318	HMDB32289	HMDB	8.11495
475.323	8.64	0.10619	0.0037102	(20R)-1alpha,25-dihydroxy-20-phenyl-16,17-didehydro-21-norvitamin D3 / (20R)-1alpha,25-dihydroxy-20-phenyl-16,17-didehydro-21-norcholecalciferol;(20S)-1alpha,25-dihydroxy-20-phenyl-16,17-didehydro-21-norvitamin D3 / (20S)-1alpha,25-dihydroxy-20-phenyl-16,17-didehydro-21-norcholecalciferol	C32H44O3	476.329	-	9547680;9547677	-	-	LIPIDMaps	3.45969
				1alpha,25-dihydroxy-26,27-dimethyl-24a-homo-22-thia-20-epivitamin D3 / 1alpha,25-dihydroxy-26,27-dimethyl-24a-homo-22-thia-20-epicholecalciferol;1alpha,25-dihydroxy-24a-homo-26,27-dimethyl-22-thiavitamin D3 / 1alpha,25-dihydroxy-24a-homo-26,27-dimethyl-22-thiacholecalciferol	C29H48O3S	476.332	-	9547531;9547530	-	-	LIPIDMaps	3.65187
				1alpha,25-dihydroxy-24a,24b,24c-trihomo-22-thia-20-epivitamin D3 / 1alpha,25-dihydroxy-24a,24b,24c-trihomo-22-thia-20-epicholecalciferol;1alpha,25-dihydroxy-24a,24b,24c-trihomo-22-thiavitamin D3 / 1alpha,25-dihydroxy-24a,24b,24c-trihomo-22-thiacholecalciferol	C29H48O3S	476.332	-	9547533;9547532	-	-	LIPIDMaps	3.65187
125.096	3.32	0.18357	0.003717	1-Octen-3-one	C8H14O	126.104	-	61346;-	61346	HMDB31309	LIPIDMaps;HMDB	6.23156
				3-Methyl-3-hepten-2-one	C8H14O	126.104	-	-	5364798	HMDB31590	HMDB	6.23156
				5-Methyl-5-hepten-2-one	C8H14O	126.104	-	12663436;-	-	HMDB31591	LIPIDMaps;HMDB	6.23156
				6-Methyl-3-hepten-2-one, trans-	C8H14O	126.104	-	-	5462986	HMDB32403	HMDB	6.23156
				4-Octen-3-one	C8H14O	126.104	-	-	5369061	HMDB32451	HMDB	6.23156
				3E-octen-2-one;3-Octen-2-one	C8H14O	126.104	-	5363229;-	5363229	HMDB33547	LIPIDMaps;HMDB	6.23156
				Sulcatone;6-Methylhept-5-en-2-one;6-Methyl-5-hepten-2-one	C8H14O	126.104	C07287	197265	-	-	MMCD	6.23156
				2-Octenal	C8H14O	126.104	-	5283324;-	6427080	HMDB30961	LIPIDMaps;HMDB	6.23156
				(3xi,5Z)-1,5-Octadien-3-ol	C8H14O	126.104	-	6428570;-;6430307	6428570	HMDB30966	LIPIDMaps;HMDB	6.23156
				2,4,4-Trimethylcyclopentanone	C8H14O	126.104	-	-	107324	HMDB31197	HMDB	6.23156
				2-Octen-4-one	C8H14O	126.104	-	-	12409825	HMDB31301	HMDB	6.23156
102.958	0.39	0.28033	0.0037177	-	-	-	-	-	-	-	-	-
479.292	6.86	0.098706	0.003735	Emetine	C29H40N2O4	480.299	C09421	153465	10219	-	MMCD	1.58847
597.403	8.27	0.15592	0.0037475	-	-	-	-	-	-	-	-	-
159.066	2.21	0.18531	0.0037503	(1S,3R,4S)-3,4-Dihydroxycyclohexane-1-carboxylate	C7H12O4	160.074	C04687	7268	440441	-	MMCD	1.81115
				2,2-Dimethylglutaric acid	C7H12O4	160.074	-	-	-	HMDB02298	MMCD	1.81115
				3-methyl-adipic acid;3-Methyladipic acid	C7H12O4	160.074	-	12292;-	6999745	HMDB00555	LIPIDMaps;HMDB	1.81115
				Pimelic acid	C7H12O4	160.074	C02656	385;-	385	HMDB00857	LIPIDMaps;HMDB	1.81115
				3,3-dimethyl-glutaric acid;3,3-Dimethylglutaric acid	C7H12O4	160.074	-	20984;-	20984	HMDB02441	LIPIDMaps;HMDB	1.81115
				Diethyl malonate	C7H12O4	160.074	-	-	7761	HMDB29573	HMDB	1.81115
				3-Methyladipic acid	C7H12O4	160.074	-	266024	12292	HMDB00555	MMCD	1.81115
				ISOBUTYL MALONIC ACID	C7H12O4	160.074	-	-	-	-	MMCD	1.81115
				3,3-Dimethylglutarate	C7H12O4	160.074	-	-	20984	HMDB02441	MMCD	1.81115
				6-Carboxyhexanoate;Pimelate;Pimelic acid;Heptanedioic acid	C7H12O4	160.074	C02656	151220	-	HMDB00857	MMCD	1.81115
671.272	8.1	0.14301	0.0038079	-	-	-	-	-	-	-	-	-
848.539	9.68	0.079678	0.0038196	PS(19:0/22:6(4Z,7Z,10Z,13Z,16Z,19Z))	C47H80NO10P	849.552	-	52925589	-	-	LIPIDMaps	6.89702
				PS(22:6(4Z,7Z,10Z,13Z,16Z,19Z)/19:0)	C47H80NO10P	849.552	-	52925943	-	-	LIPIDMaps	6.89702
585.351	7.5	0.096534	0.0038231	-	-	-	-	-	-	-	-	-
676.305	6.71	0.16137	0.0038431	-	-	-	-	-	-	-	-	-
663.401	8.7	0.21772	0.0038496	18:3-16:3-PA	C37H61O8P	664.41	-	-	-	-	MMCD	3.21523
				PA(14:1(9Z)/20:5(5Z,8Z,11Z,14Z,17Z))	C37H61O8P	664.41	-	52928723	-	-	LIPIDMaps	3.21523
				PA(20:5(5Z,8Z,11Z,14Z,17Z)/14:1(9Z))	C37H61O8P	664.41	-	52929243	-	-	LIPIDMaps	3.21523
				PA(22:6(4Z,7Z,10Z,13Z,16Z,19Z)/12:0)	C37H61O8P	664.41	-	52929409	-	-	LIPIDMaps	3.21523
				PA(12:0/22:6(4Z,7Z,10Z,13Z,16Z,19Z))	C37H61O8P	664.41	-	52929527	-	-	LIPIDMaps	3.21523
126.097	3.32	0.18967	0.0038697	-	-	-	-	-	-	-	-	-
452.278	6.67	0.063355	0.003872	PE(16:0/0:0);LysoPE(16:0/0:0)	C21H44NO7P	453.286	-	9547069;-	9547069	HMDB11503	LIPIDMaps;HMDB	0.201976
				1-16:0-lysoPE	C21H44NO7P	453.286	-	-	-	-	MMCD	0.201976
				PC(13:0/0:0)	C21H44NO7P	453.286	-	24779450	-	-	LIPIDMaps	0.0673253
				LysoPE(0:0/16:0)	C21H44NO7P	453.286	-	53480922;-	53480922	HMDB11473	LIPIDMaps;HMDB	0.201976
161.081	1.14	0.26282	0.0038768	4-O-METHYL-2,6-DIDEOXY-BETA-D-GLUCOSE	C7H14O4	162.089	-	-	-	-	MMCD	6.30726
				Dimethicone	C6H18OSi2	162.09	-	-	24764	HMDB33532	HMDB	8.84897
				beta-Cymaropyranose;D-Cymarose;Cymarose	C7H14O4	162.089	C08234	10433	441417	-	MMCD	6.30726
				beta-L-Oleandropyranose;Oleandrose	C7H14O4	162.089	C08237	10436	441420	-	MMCD	6.30726
				2,6-DIDEOXY-3 C-METHYL-D-RIBOPYRANOSIDE	C7H14O4	162.089	-	-	-	-	MMCD	6.30726
				(O4)-METHYL-2-DEOXYFUCOSE	C7H14O4	162.089	-	-	-	-	MMCD	6.30726
899.561	9.64	0.056756	0.0038883	PI(20:4(5Z,8Z,11Z,14Z)/19:0)	C48H85O13P	900.573	-	52928057	-	-	LIPIDMaps	5.48967
				PI(21:0/18:4(6Z,9Z,12Z,15Z))	C48H85O13P	900.573	-	52928111	-	-	LIPIDMaps	5.48967
				PI(22:2(13Z,16Z)/17:2(9Z,12Z))	C48H85O13P	900.573	-	52928188	-	-	LIPIDMaps	5.48967
				PI(22:4(7Z,10Z,13Z,16Z)/17:0)	C48H85O13P	900.573	-	52928217	-	-	LIPIDMaps	5.48967
				Pheophytins	C56H76N4O6	900.576	C05797	8092	5280821	-	MMCD	9.55605
				PI(17:0/22:4(7Z,10Z,13Z,16Z))	C48H85O13P	900.573	-	52927668	-	-	LIPIDMaps	5.48967
				PI(17:2(9Z,12Z)/22:2(13Z,16Z))	C48H85O13P	900.573	-	52927726	-	-	LIPIDMaps	5.48967
				PI(18:4(6Z,9Z,12Z,15Z)/21:0)	C48H85O13P	900.573	-	52927871	-	-	LIPIDMaps	5.48967
				PI(19:0/20:4(5Z,8Z,11Z,14Z))	C48H85O13P	900.573	-	52927893	-	-	LIPIDMaps	5.48967
				PI(19:1(9Z)/20:3(8Z,11Z,14Z))	C48H85O13P	900.573	-	52927923	-	-	LIPIDMaps	5.48967
				PI(20:3(8Z,11Z,14Z)/19:1(9Z))	C48H85O13P	900.573	-	52928028	-	-	LIPIDMaps	5.48967
308.857	0.43	0.22954	0.0038979	-	-	-	-	-	-	-	-	-
716.523	9.98	0.15757	0.0039186	PC(16:0/15:1(9Z))	C39H76NO8P	717.531	-	52922410	-	-	LIPIDMaps	0.340251
				PC(17:1(9Z)/14:0)	C39H76NO8P	717.531	-	52922525	-	-	LIPIDMaps	0.340251
				PC(18:1(9Z)/13:0)	C39H76NO8P	717.531	-	52922671	-	-	LIPIDMaps	0.340251
				PC(19:1(9Z)/12:0)	C39H76NO8P	717.531	-	52922991	-	-	LIPIDMaps	0.340251
				PE(16:0/18:1(7Z))	C39H76NO8P	717.531	-	9547009	-	-	LIPIDMaps	0.340251
				PE(12:0/22:1(11Z))	C39H76NO8P	717.531	-	52924085	-	-	LIPIDMaps	0.340251
				PE(15:0/19:1(9Z))	C39H76NO8P	717.531	-	52924166	-	-	LIPIDMaps	0.340251
				PC(16:1(9Z)/15:0)	C39H76NO8P	717.531	C00157	52922436;-	52922436	HMDB08000	LIPIDMaps;HMDB	0.340251
				PE(14:0/20:1(11Z))	C39H76NO8P	717.531	C00350	52924120;-	52924120	HMDB08834	LIPIDMaps;HMDB	0.340251
				PE(14:1(9Z)/20:0)	C39H76NO8P	717.531	C00350	52924145;-	52924145	HMDB08866	LIPIDMaps;HMDB	0.340251
				PE(16:0/18:1(11Z))	C39H76NO8P	717.531	C00350	9546726;-	9546726	HMDB08926	LIPIDMaps;HMDB	0.340251
				PE(16:0/18:1(9Z))	C39H76NO8P	717.531	C00350	5283496;-	5283496	HMDB08927	LIPIDMaps;HMDB	0.340251
				PC(16:0/15:1(14))	C39H76NO8P	717.531	-	24778517	-	-	LIPIDMaps	0.340251
				PC(17:0/14:1(9Z))	C39H76NO8P	717.531	-	24778520	-	-	LIPIDMaps	0.340251
				PC(12:0/19:1(9Z))	C39H76NO8P	717.531	-	52922138	-	-	LIPIDMaps	0.340251
				PC(13:0/18:1(9Z))	C39H76NO8P	717.531	-	52922176	-	-	LIPIDMaps	0.340251
				PC(14:0/17:1(9Z))	C39H76NO8P	717.531	-	52922216	-	-	LIPIDMaps	0.340251
				PC(14:1(9Z)/17:0)	C39H76NO8P	717.531	-	52922254	-	-	LIPIDMaps	0.340251
				PC(15:1(9Z)/16:0)	C39H76NO8P	717.531	-	52922356	-	-	LIPIDMaps	0.340251
274.886	8.96	0.23337	0.0039367	-	-	-	-	-	-	-	-	-
724.453	8.19	0.052043	0.0039418	-	-	-	-	-	-	-	-	-
1003.67	7.49	0.024316	0.0039423	-	-	-	-	-	-	-	-	-
1005.67	7.49	0.040884	0.0039687	-	-	-	-	-	-	-	-	-
151.02	0.51	0.11181	0.0039741	-	-	-	-	-	-	-	-	-
451.256	6.12	0.13111	0.0039752	Repaglinide	C27H36N2O4	452.268	C07670	208038	65981	-	MMCD	9.17685
				Repaglinide	C27H36N2O4	452.268	C07670	-	65981	HMDB15048	HMDB	9.17685
698.296	8.11	0.18467	0.0039983	-	-	-	-	-	-	-	-	-
148.981	0.53	0.10937	0.003999	-	-	-	-	-	-	-	-	-
135.901	12.76	0.26089	0.0040086	-	-	-	-	-	-	-	-	-
547.286	7.26	0.18666	0.0040104	-	-	-	-	-	-	-	-	-
332.022	3.33	0.21688	0.0040124	-	-	-	-	-	-	-	-	-
687.293	7.56	0.21784	0.0040145	4-[(10S,14S,18S)-18-(2-AMINO-2-OXOETHYL)-14-(1-NAPHTHYLMETHYL)-8,17,20-TRIOXO-7,16,19-TRIAZASPIRO[5.14]ICOS-11-EN-10-YL]BENZYLPHOSPHONIC ACID	C37H45N4O7P	688.303	-	-	-	-	MMCD	2.8376
160.07	2.21	0.18902	0.0040373	-	-	-	-	-	-	-	-	-
898.559	9.65	0.045988	0.0040402	-	-	-	-	-	-	-	-	-
1004.67	7.49	0.026172	0.0040706	-	-	-	-	-	-	-	-	-
117.055	1.26	0.21437	0.0040788	4-HYDROXY-4-METHOXYBUTANAL	C5H10O3	118.063	-	-	-	-	MMCD	1.87402
				Erythro-3-hydroxy-2-methylbutyric acid	C5H10O3	118.063	-	-	-	HMDB00605	MMCD	1.87402
				PAROMOMYCIN (RING 3)	C5H10O3	118.063	-	-	-	-	MMCD	1.87402
				3-Hydroxyvaleric acid	C5H10O3	118.063	-	738428	107802	HMDB00531	MMCD	1.87402
				4-hydroxy-valeric acid	C5H10O3	118.063	-	114539	-	-	LIPIDMaps	1.93864
				5-hydroxy valeric acid	C5H10O3	118.063	-	25945	-	-	LIPIDMaps	1.93864
				5-Hydroxypentanoate	C5H10O3	118.063	C02804	168707	25945	-	MMCD	1.87402
				2-Ethylhydracrylic acid	C5H10O3	118.063	-	766484	188979	HMDB00396	MMCD	1.87402
				3-Hydroxyisovaleric acid	C5H10O3	118.063	-	-	69362	HMDB00754	MMCD	1.87402
				2-Hydroxy-3-methylbutyric acid	C5H10O3	118.063	-	283155	99823	HMDB00407	MMCD	1.87402
				4-Hydroxyisovaleric acid	C5H10O3	118.063	-	-	131760	HMDB02011	MMCD	1.87402
				TERTIARY-BUTOXYFORMIC ACID	C5H10O3	118.063	-	-	-	-	MMCD	1.87402
				Erythronilic acid	C5H10O3	118.063	-	208820	66729	-	MMCD	1.87402
				2-Methyl-3-hydroxybutyric acid	C5H10O3	118.063	-	737967	160471	HMDB00354	MMCD	1.87402
345.876	0.5	0.15206	0.0040992	-	-	-	-	-	-	-	-	-
486.719	0.51	0.20367	0.0041154	-	-	-	-	-	-	-	-	-
641.295	7.5	0.07286	0.0041208	-	-	-	-	-	-	-	-	-
738.374	8.02	0.18814	0.0041223	-	-	-	-	-	-	-	-	-
672.275	8.09	0.14708	0.0041518	-	-	-	-	-	-	-	-	-
568.361	7.5	0.050827	0.0041539	-	-	-	-	-	-	-	-	-
829.592	9.94	0.22692	0.0041903	PG(18:1(9Z)/22:1(11Z))	C46H87O10P	830.604	-	52926602	-	-	LIPIDMaps	4.99684
				PG(18:2(9Z,12Z)/22:0)	C46H87O10P	830.604	-	52926627	-	-	LIPIDMaps	4.99684
				PG(20:2(11Z,14Z)/20:0)	C46H87O10P	830.604	-	52926842	-	-	LIPIDMaps	4.99684
				PG(22:0/18:2(9Z,12Z))	C46H87O10P	830.604	-	52926975	-	-	LIPIDMaps	4.99684
				PG(22:1(11Z)/18:1(9Z))	C46H87O10P	830.604	-	52927002	-	-	LIPIDMaps	4.99684
				PG(22:2(13Z,16Z)/18:0)	C46H87O10P	830.604	-	52927032	-	-	LIPIDMaps	4.99684
				PG(20:1(11Z)/20:1(11Z))	C46H87O10P	830.604	-	52927125	-	-	LIPIDMaps	4.99684
				PG(20:0/20:2(11Z,14Z))	C46H87O10P	830.604	-	52927211	-	-	LIPIDMaps	4.99684
				PG(18:0/22:2(13Z,16Z))	C46H87O10P	830.604	-	52926586	-	-	LIPIDMaps	4.99684
238.914	0.39	0.29255	0.0042251	-	-	-	-	-	-	-	-	-
202.098	3.73	0.20162	0.0042584	1,5-Dimethyl-2-phenyl-4-aminopyrazoline	C11H13N3O	203.106	-	149712	-	-	MMCD	1.87818
				Tryptophanamide	C11H13N3O	203.106	C00977	-	89366	HMDB13318	HMDB	1.87818
				L-Tryptophanamide	C11H13N3O	203.106	C00977	4226	439356	-	MMCD	1.87818
569.365	7.5	0.049316	0.004293	-	-	-	-	-	-	-	-	-
457.817	0.51	0.15702	0.0042961	-	-	-	-	-	-	-	-	-
104.966	0.41	0.25965	0.0042967	-	-	-	-	-	-	-	-	-
152.025	0.5	0.098999	0.0043062	-	-	-	-	-	-	-	-	-
641.262	6.7	0.16726	0.0043065	-	-	-	-	-	-	-	-	-
108.902	0.5	0.1226	0.0043127	-	-	-	-	-	-	-	-	-
497.279	7.33	0.22566	0.0043376	-	-	-	-	-	-	-	-	-
795.566	10.01	0.19272	0.0043376	-	-	-	-	-	-	-	-	-
413.18	7.51	0.14045	0.0043735	N-{2-[6-(2,4-DIAMINO-6-ETHYLPYRIMIDIN-5-YL)-2,2-DIMETHYL-3-OXO-2,3-DIHYDRO-4H-1,4-BENZOTHIAZIN-4-YL]ETHYL}ACETAMIDE	C20H26N6O2S	414.184	-	-	-	-	MMCD	9.06279
343.228	6.67	0.19649	0.0043873	14S-HDHA;(+/-)-14-HDoHE;14R-HDHA	C22H32O3	344.235	-	52921998;11566378;52921999	-	-	LIPIDMaps	1.06384
				(+/-)-16-HDoHE	C22H32O3	344.235	-	11595378	-	-	LIPIDMaps	1.06384
				(+/-)-20-HDoHE	C22H32O3	344.235	-	16061143	-	-	LIPIDMaps	1.06384
				7(8)-EpDPE	C22H32O3	344.235	-	11653103	-	-	LIPIDMaps	1.06384
				10(11)-EpDPE	C22H32O3	344.235	-	11638767	-	-	LIPIDMaps	1.06384
				13(14)-EpDPE	C22H32O3	344.235	-	11674605	-	-	LIPIDMaps	1.06384
				21-HDHA	C22H32O3	344.235	-	52922000	-	-	LIPIDMaps	1.06384
				1alpha-hydroxy-22-oxo-23,24,25,26,27-pentanorvitamin D3 / 1alpha-hydroxy-22-oxo-23,24,25,26,27-pentanorcholecalciferol	C22H32O3	344.235	-	9547267	-	-	LIPIDMaps	1.06384
				medroxyprogesterone;Medroxyprogesterone	C22H32O3	344.235	C07119	10631;-	10631	HMDB01939	LIPIDMaps;HMDB	0.975186
				17S-HDHA;17-HDoHE;(+/-)-17-HDoHE;17R-HDHA	C22H32O3	344.235	-	11046191;-;6439179;53477502	6439179	HMDB10213;-	LIPIDMaps;HMDB	0.975186
				19(20)-EpDPE	C22H32O3	344.235	-	11631565;-	11631565	HMDB13620	LIPIDMaps;HMDB	0.975186
				16(17)-EpDPE	C22H32O3	344.235	-	14392758;-	14392758	HMDB13621	LIPIDMaps;HMDB	0.975186
				1a,1b-dihomo-15-deoxy-delta-12,14-PGJ2	C22H32O3	344.235	-	16061095	-	-	LIPIDMaps	1.06384
				(+/-)-4-HDoHE	C22H32O3	344.235	-	14429109	-	-	LIPIDMaps	1.06384
				(+/-)-7-HDoHE	C22H32O3	344.235	-	16061142	-	-	LIPIDMaps	1.06384
				(+/-)-8-HDoHE	C22H32O3	344.235	-	11976798	-	-	LIPIDMaps	1.06384
				(+/-)-10-HDoHE	C22H32O3	344.235	-	11537494	-	-	LIPIDMaps	1.06384
				(+/-)-11-HDoHE	C22H32O3	344.235	-	11631564	-	-	LIPIDMaps	1.06384
				(+/-)-13-HDoHE	C22H32O3	344.235	-	11559259	-	-	LIPIDMaps	1.06384
189.077	1.7	0.15559	0.004411	3-Hydroxysuberic acid	C8H14O5	190.084	-	-	-	HMDB00325	MMCD	1.76603
				3-hydroxy-suberic acid;3-Hydroxysuberic acid	C8H14O5	190.084	-	22328017;-	22328017	HMDB00325	LIPIDMaps;HMDB	1.76603
				4-O-ACETYL-2,6-DIDEOXY-ALPHA-D-GALACTO-HEXOPYRANOSE	C8H14O5	190.084	-	-	-	-	MMCD	1.76603
				(R)-3-((R)-3-Hydroxybutanoyloxy)butanoate	C8H14O5	190.084	C04546	7152	440381	-	MMCD	1.76603
940.534	8.09	0.17807	0.0044348	-	-	-	-	-	-	-	-	-
768.538	9.99	0.20499	0.0044706	-	-	-	-	-	-	-	-	-
714.511	9.92	0.14513	0.0044715	PE(14:1(9Z)/20:1(11Z))	C39H74NO8P	715.515	C00350	52924146;-	52924146	HMDB08867	LIPIDMaps;HMDB	4.86224
				PC(13:0/18:2(9Z,12Z))	C39H74NO8P	715.515	-	52922178	-	-	LIPIDMaps	4.86224
				PC(14:0/17:2(9Z,12Z))	C39H74NO8P	715.515	-	52922218	-	-	LIPIDMaps	4.86224
				PC(14:1(9Z)/17:1(9Z))	C39H74NO8P	715.515	-	52922256	-	-	LIPIDMaps	4.86224
				PC(15:1(9Z)/16:1(9Z))	C39H74NO8P	715.515	-	52922358	-	-	LIPIDMaps	4.86224
				PE(16:1(9Z)/18:1(9Z))	C39H74NO8P	715.515	C00350	52924918;-	52924918	HMDB08960	LIPIDMaps;HMDB	4.86224
				PE(18:1(11Z)/16:1(9Z))	C39H74NO8P	715.515	C00350	-	53479622	HMDB09023	HMDB	4.86224
				PE(18:1(9Z)/16:1(9Z))	C39H74NO8P	715.515	C00350	52924899;-	52924899	HMDB09056	LIPIDMaps;HMDB	4.86224
				PE(18:2(9Z,12Z)/16:0)	C39H74NO8P	715.515	C00350	52924895;-	52924895	HMDB09088	LIPIDMaps;HMDB	4.86224
				PE(20:1(11Z)/14:1(9Z))	C39H74NO8P	715.515	C00350	52924545;-	52924545	HMDB09251	LIPIDMaps;HMDB	4.86224
				PE(20:2(11Z,14Z)/14:0)	C39H74NO8P	715.515	C00350	52924574;-	52924574	HMDB09283	LIPIDMaps;HMDB	4.86224
				16:0-18:2-PE	C39H74NO8P	715.515	-	-	9546747	HMDB05322	MMCD	4.86224
				PE(14:0/20:2(11Z,14Z))	C39H74NO8P	715.515	C00350	52924121;-	52924121	HMDB08835	LIPIDMaps;HMDB	4.86224
389.127	8.07	0.24285	0.0044781	Resveratroloside	C20H22O8	390.131	-	-	-	HMDB30565	HMDB	8.2135
				Populin	C20H22O8	390.131	C10823	669645	92735	-	MMCD	8.2135
				Piceid;Polydatin;3,4,5-Trihydroxystilbene-3-beta-monoglucoside	C20H22O8	390.131	C10275	12461	5281718	-	MMCD	8.2135
				cis-Piceid;trans-Piceid;Piceid	C20H22O8	390.131	C10275	5281718	10178463;5281718;-	HMDB31422;HMDB30564;-	HMDB;LIPIDMaps	8.2135
				Apigeniflavan 5-O-xyloside	C20H22O8	390.132	-	44257188	-	-	LIPIDMaps	8.13528
				Abruquinone B	C20H22O8	390.132	-	44257521	-	-	LIPIDMaps	8.13528
892.536	9.78	0.18096	0.0044969	-	-	-	-	-	-	-	-	-
203.082	1.24	0.099376	0.0044987	Nirvanol	C11H12N2O2	204.09	C14916	-	-	-	MMCD	2.39248
				Ethotoin	C11H12N2O2	204.09	C07839	149841	-	-	MMCD	2.39248
				D-Tryptophan	C11H12N2O2	204.09	C00525	152242	-	-	MMCD	2.39248
				Idazoxan	C11H12N2O2	204.09	C10968	192044	54459	-	MMCD	2.39248
				D-Tryptophan;L-Tryptophan;(±)-Tryptophan	C11H12N2O2	204.09	C00525;C00078;C00806	-	9060;6305;1148	HMDB13609;HMDB00929;HMDB30396	HMDB	2.39248
				3-Hydroxymethylantipyrine	C11H12N2O2	204.09	-	-	-	HMDB13840	HMDB	2.39248
				Ethotoin	C11H12N2O2	204.09	C07839	-	3292	HMDB14892	HMDB	2.39248
				Vasicinol;Pyrrolo(2,1-b)quinazoline-3,7-diol, 1,2,3,9-tetrahydro-, (R)-	C11H12N2O2	204.09	C10743	12926	442934	-	MMCD	2.39248
				Tryptophan;alpha-Amino-beta-(3-indolyl)-propionic acid	C11H12N2O2	204.09	C00806	149244	-	-	MMCD	2.39248
973.621	6.77	0.060268	0.0045178	-	-	-	-	-	-	-	-	-
532.277	9.41	0.14233	0.0045219	-	-	-	-	-	-	-	-	-
450.262	6.13	0.083668	0.0045257	1-16:1-lysoPE	C21H42NO7P	451.27	-	-	-	-	MMCD	1.42015
				LysoPE(0:0/16:1(9Z))	C21H42NO7P	451.27	-	53480923;-	53480923	HMDB11474	LIPIDMaps;HMDB	1.42015
				PE(16:1(9Z)/0:0);LysoPE(16:1(9Z)/0:0)	C21H42NO7P	451.27	-	52925129;-	52925129	HMDB11504	LIPIDMaps;HMDB	1.42015
				(3S)-3,4-DI-N-HEXANOYLOXYBUTYL-1-PHOSPHOCHOLINE	C21H42NO7P	451.27	-	-	-	-	MMCD	1.42015
				PC(O-11:1(10E)/2:0)	C21H42NO7P	451.27	-	24779371	-	-	LIPIDMaps	1.42015
716.293	7.5	0.11319	0.0045299	-	-	-	-	-	-	-	-	-
344.231	6.66	0.1929	0.0045328	-	-	-	-	-	-	-	-	-
570.364	7.51	0.039621	0.0045364	-	-	-	-	-	-	-	-	-
691.397	8.07	0.15897	0.0045397	-	-	-	-	-	-	-	-	-
204.085	1.25	0.093651	0.0045423	-	-	-	-	-	-	-	-	-
708.28	7.51	0.090113	0.0045602	-	-	-	-	-	-	-	-	-
145.931	12.75	0.26961	0.0046023	-	-	-	-	-	-	-	-	-
640.292	7.5	0.060743	0.0046778	S-(PGA2)-glutathione	C30H47N3O10S	641.298	-	-	53481602	HMDB13062	HMDB	1.33244
				Lipoxin C4	C30H47N3O10S	641.298	-	9548805	-	-	LIPIDMaps	1.33244
				S-(PGJ2)-glutathione	C30H47N3O10S	641.298	-	-	53481603	HMDB13063	HMDB	1.33244
				S-(9-deoxy-delta9,12-PGD2)-glutathione	C30H47N3O10S	641.298	-	-	53481598	HMDB13058	HMDB	1.33244
225.074	2.56	0.18609	0.0046996	Ammonium citrate, dibasic	C6H14N2O7	226.08	-	-	18171	HMDB32172	HMDB	6.14185
347.212	8.21	0.22764	0.0047014	-	-	-	-	-	-	-	-	-
715.514	9.9	0.16483	0.0047224	2,3-Bis-O-(geranylgeranyl)glycerol 1-phosphate	C43H73O6P	716.514	C04638	7227	5280708	-	MMCD	9.19981
840.565	6.78	0.09825	0.0047397	PI-Cer(t20:0/16:0(2OH))	C42H84NO13P	841.568	-	70699114	-	-	LIPIDMaps	5.58447
				PI-Cer(t18:0/18:0(2OH))	C42H84NO13P	841.568	-	70699109	-	-	LIPIDMaps	5.58447
572.299	7.82	0.20035	0.0047514	PS(22:4(7Z,10Z,13Z,16Z)/0:0)	C28H48NO9P	573.307	-	52926282	-	-	LIPIDMaps	1.27754
537.911	11.95	0.26593	0.0047594	-	-	-	-	-	-	-	-	-
820.577	10.01	0.20591	0.0047647	-	-	-	-	-	-	-	-	-
140.004	12.34	0.26955	0.0048155	-	-	-	-	-	-	-	-	-
834.59	9.92	0.23765	0.004825	LacCer(d18:0/14:0)	C44H85NO13	835.602	-	52931263	-	-	LIPIDMaps	6.0626
				LacCer(d14:0/18:0)	C44H85NO13	835.602	-	70699263	-	-	LIPIDMaps	6.0626
695.507	10	0.30434	0.0048293	-	-	-	-	-	-	-	-	-
253.867	0.61	0.12691	0.0048374	-	-	-	-	-	-	-	-	-
157.087	2.56	0.23167	0.0048527	7-keto-n-caprylic acid	C8H14O3	158.094	-	26464	-	-	LIPIDMaps	1.35124
				1-Methyl-2-oxopropyl butyrate	C8H14O3	158.094	-	529253	-	HMDB36230	LIPIDMaps	1.35124
				Ethyl 3-oxohexanoate;Ethyl butyrylacetate	C8H14O3	158.094	C02975	5886	238498	-	MMCD	1.35124
				3-OXOOCTANOIC ACID	C8H14O3	158.094	-	-	-	-	MMCD	1.35124
				4-Hydroxycyclohexylacetic acid	C8H14O3	158.094	-	-	-	HMDB00451	MMCD	1.35124
				trans-4-Hydroxycyclohexylacetic acid	C8H14O3	158.094	-	285536	556677	HMDB00909	MMCD	1.35124
				trans-4-Hydroxycyclohexylacetic acid;cis-4-Hydroxycyclohexylacetic acid	C8H14O3	158.094	-	-	12702257	HMDB00909;HMDB00451	HMDB	1.35124
				3-keto-n-caprylic acid;3-Oxooctanoic acid	C8H14O3	158.094	-	128859;-	128859	HMDB10721	LIPIDMaps;HMDB	1.35124
				2-keto-n-caprylic acid;Alpha-Ketooctanoic acid	C8H14O3	158.094	-	67600;-	67600	HMDB13211	LIPIDMaps;HMDB	1.35124
				6-Ethyl-1-methyl-2,7,8-trioxabicyclo[3.2.1]octane	C8H14O3	158.094	-	-	-	HMDB30303	HMDB	1.35124
				Tetrahydro-2-furanmethanol, 9CI; (Â±)-form, Propanoyl	C8H14O3	158.094	-	-	61183	HMDB31177	HMDB	1.35124
				3-Oxohexanoic acid, 9CI; Et ester	C8H14O3	158.094	C02975	-	238498	HMDB31307	HMDB	1.35124
				4-keto-n-caprylic acid	C8H14O3	158.094	-	78009	-	-	LIPIDMaps	1.35124
				5-Keto-n-caprylic acid	C8H14O3	158.094	-	280190	-	-	LIPIDMaps	1.35124
				6-keto-n-caprylic acid	C8H14O3	158.094	-	77914	-	-	LIPIDMaps	1.35124
837.54	10.63	0.16915	0.0048566	-	-	-	-	-	-	-	-	-
124.007	0.53	0.12671	0.0048601	Taurine;2-Aminoethanesulfonic acid;Aminoethylsulfonic acid	C2H7NO3S	125.015	C00245	150971	-	HMDB00251	MMCD	2.25804
				Taurine	C2H7NO3S	125.015	C00245	-	1123	HMDB00251	HMDB	2.25804
939.53	8.09	0.17873	0.0048698	-	-	-	-	-	-	-	-	-
418.783	0.51	0.21824	0.0049022	-	-	-	-	-	-	-	-	-
849.54	9.68	0.10618	0.0049175	-	-	-	-	-	-	-	-	-
668.285	7.53	0.10094	0.0049224	-	-	-	-	-	-	-	-	-
377.171	8.2	0.18942	0.0049364	-	-	-	-	-	-	-	-	-
474.286	11.74	0.27587	0.0049512	Hydrocortamate	C27H41NO6	475.293	-	-	84088	HMDB14907	HMDB	0.256831
669.294	7.51	0.11155	0.0049573	Evasterioside C	C31H51NaO12S	670.3	-	52931558	-	-	LIPIDMaps	1.54796
269.928	0.51	0.10259	0.004959	-	-	-	-	-	-	-	-	-
454.284	6.68	0.073587	0.0049667	-	-	-	-	-	-	-	-	-
283.941	0.5	0.16659	0.0049941	-	-	-	-	-	-	-	-	-
195.06	2.84	0.21274	0.0049986	-	-	-	-	-	-	-	-	-
140.999	12.29	0.2693	0.0050047	-	-	-	-	-	-	-	-	-
434.21	8.91	0.15408	0.0050229	Cadabicine	C25H29N3O4	435.216	-	-	-	HMDB33451	HMDB	3.29567
608.318	6.71	0.13237	0.0050361	-	-	-	-	-	-	-	-	-
599.262	9.41	0.16601	0.0050616	-	-	-	-	-	-	-	-	-
223.094	3.76	0.22091	0.0050843	-	-	-	-	-	-	-	-	-
174.044	0.49	0.10601	0.0050897	2-AMINO-4-OXO-4,7-DIHYDRO-3H-PYRROLO[2,3-D]PYRIMIDINE-5-CARBONITRILE	C7H5N5O	175.049	C15996	-	-	-	MMCD	9.50136
531.273	9.41	0.1442	0.0051104	Triamcinolone hexacetonide	C30H41FO7	532.284	C08185	164534	21826	-	MMCD	6.536
				PG(20:4(5Z,8Z,11Z,14Z)/0:0)	C26H45O9P	532.28	-	42607485	-	-	LIPIDMaps	0.114667
157.087	4.29	0.14807	0.0051217	6-keto-n-caprylic acid	C8H14O3	158.094	-	77914	-	-	LIPIDMaps	1.35124
				7-keto-n-caprylic acid	C8H14O3	158.094	-	26464	-	-	LIPIDMaps	1.35124
				1-Methyl-2-oxopropyl butyrate	C8H14O3	158.094	-	529253	-	HMDB36230	LIPIDMaps	1.35124
				6-Ethyl-1-methyl-2,7,8-trioxabicyclo[3.2.1]octane	C8H14O3	158.094	-	-	-	HMDB30303	HMDB	1.35124
				Tetrahydro-2-furanmethanol, 9CI; (Â±)-form, Propanoyl	C8H14O3	158.094	-	-	61183	HMDB31177	HMDB	1.35124
				3-Oxohexanoic acid, 9CI; Et ester	C8H14O3	158.094	C02975	-	238498	HMDB31307	HMDB	1.35124
				3-OXOOCTANOIC ACID	C8H14O3	158.094	-	-	-	-	MMCD	1.35124
				4-Hydroxycyclohexylacetic acid	C8H14O3	158.094	-	-	-	HMDB00451	MMCD	1.35124
				trans-4-Hydroxycyclohexylacetic acid	C8H14O3	158.094	-	285536	556677	HMDB00909	MMCD	1.35124
				Ethyl 3-oxohexanoate;Ethyl butyrylacetate	C8H14O3	158.094	C02975	5886	238498	-	MMCD	1.35124
				trans-4-Hydroxycyclohexylacetic acid;cis-4-Hydroxycyclohexylacetic acid	C8H14O3	158.094	-	-	12702257	HMDB00909;HMDB00451	HMDB	1.35124
				3-keto-n-caprylic acid;3-Oxooctanoic acid	C8H14O3	158.094	-	128859;-	128859	HMDB10721	LIPIDMaps;HMDB	1.35124
				2-keto-n-caprylic acid;Alpha-Ketooctanoic acid	C8H14O3	158.094	-	67600;-	67600	HMDB13211	LIPIDMaps;HMDB	1.35124
				4-keto-n-caprylic acid	C8H14O3	158.094	-	78009	-	-	LIPIDMaps	1.35124
				5-Keto-n-caprylic acid	C8H14O3	158.094	-	280190	-	-	LIPIDMaps	1.35124
429.177	8.19	0.15101	0.0051268	Phenethyl rutinoside	C20H30O10	430.184	-	-	-	HMDB32622	HMDB	1.06411
1026.85	11.94	0.28065	0.0051278	-	-	-	-	-	-	-	-	-
145.069	0.45	0.080884	0.0051426	-	-	-	-	-	-	-	-	-
508.34	7.5	0.05412	0.0051594	PC(17:0/0:0);LysoPC(17:0)	C25H52NO7P	509.348	C04230	24779463;-	24779463	HMDB12108	LIPIDMaps;HMDB	2.33668
				LysoPE(0:0/20:0)	C25H52NO7P	509.348	-	53480930;-	53480930	HMDB11481	LIPIDMaps;HMDB	2.33668
				PE(20:0/0:0);LysoPE(20:0/0:0)	C25H52NO7P	509.348	-	52925131;-	52925131	HMDB11511	LIPIDMaps;HMDB	2.33668
				PC(O-1:0/16:0)	C25H52NO7P	509.348	-	24779267	-	-	LIPIDMaps	2.27677
				PC(O-15:0/2:0)	C25H52NO7P	509.348	-	24779286	-	-	LIPIDMaps	2.27677
				PC(O-16:0/1:0)	C25H52NO7P	509.348	-	24779290	-	-	LIPIDMaps	2.27677
				PC(16:0/O-1:0)	C25H52NO7P	509.348	-	24779360	-	-	LIPIDMaps	2.27677
594.355	7.66	0.087227	0.0051678	-	-	-	-	-	-	-	-	-
677.303	6.69	0.19314	0.0051864	-	-	-	-	-	-	-	-	-
882.606	9.98	0.2338	0.0051935	PC(22:5(4Z,7Z,10Z,13Z,16Z)/22:4(7Z,10Z,13Z,16Z))	C52H86NO8P	883.609	C00157	-	53479321	HMDB08679	HMDB	4.42079
				PC(22:5(7Z,10Z,13Z,16Z,19Z)/22:4(7Z,10Z,13Z,16Z))	C52H86NO8P	883.609	C00157	-	53479387	HMDB08712	HMDB	4.42079
				PC(22:4(7Z,10Z,13Z,16Z)/22:5(4Z,7Z,10Z,13Z,16Z))	C52H86NO8P	883.609	C00157	-	53479259	HMDB08647	HMDB	4.42079
				PC(22:4(7Z,10Z,13Z,16Z)/22:5(7Z,10Z,13Z,16Z,19Z))	C52H86NO8P	883.609	C00157	-	53479261	HMDB08648	HMDB	4.42079
560.326	7.51	0.076207	0.0051949	-	-	-	-	-	-	-	-	-
327.258	7.11	0.21807	0.0051969	-	-	-	-	-	-	-	-	-
378.181	8.2	0.20689	0.0052486	4-[2-(5,5,8,8-TETRAMETHYL-5,6,7,8-TETRAHYDRO-NAPHTHALEN-2-YL)-[1,3]DIOXOLAN-2-YL]-BENZOIC ACID	C24H27O4-	379.191	-	-	-	-	MMCD	8.12856
673.274	8.11	0.1767	0.005274	-	-	-	-	-	-	-	-	-
843.544	9.8	0.2891	0.0052856	PI(P-18:0/18:3(9Z,12Z,15Z))	C45H81O12P	844.547	-	52928550	-	-	LIPIDMaps	5.92612
				PI(O-18:0/18:4(6Z,9Z,12Z,15Z))	C45H81O12P	844.547	-	52928446	-	-	LIPIDMaps	5.92612
				PI(O-16:0/20:4(5Z,8Z,11Z,14Z))	C45H81O12P	844.547	-	52928505	-	-	LIPIDMaps	5.92612
				PI(P-16:0/20:3(8Z,11Z,14Z))	C45H81O12P	844.547	-	52928529	-	-	LIPIDMaps	5.92612
				PI(P-18:0/18:3(6Z,9Z,12Z))	C45H81O12P	844.547	-	52928549	-	-	LIPIDMaps	5.92612
187.097	3.33	0.18312	0.005302	(+/-)-Ethyl 3-acetoxy-2-methylbutyrate	C9H16O4	188.105	-	263620;-	263620	HMDB32258	LIPIDMaps;HMDB	2.51467
				3-Methylsubericacid	C9H16O4	188.105	-	12346696	-	-	LIPIDMaps	3.24474
				(+/-)-Methyl 5-acetoxyhexanoate	C9H16O4	188.105	-	526152;-	526152	HMDB32387	LIPIDMaps;HMDB	2.51467
				Azelaic acid;Nonanedioic acid;1,7-Heptanedicarboxylic acid	C9H16O4	188.105	C08261	173325	-	HMDB00784	MMCD	2.51467
				Azelaic acid	C9H16O4	188.105	C08261	2266;-	2266	HMDB00784	LIPIDMaps;HMDB	2.51467
				Nonate	C9H16O4	188.105	-	-	16058309	HMDB11717	HMDB	2.51467
				cis- and trans-Ethyl 2,4-dimethyl-1,3-dioxolane-2-acetate	C9H16O4	188.105	-	95392;-	95392	HMDB32200	LIPIDMaps;HMDB	2.51467
558.333	7.51	0.067411	0.0053044	-	-	-	-	-	-	-	-	-
126.94	0.61	0.27636	0.005325	-	-	-	-	-	-	-	-	-
181.966	0.52	0.14615	0.0053269	-	-	-	-	-	-	-	-	-
183.961	0.51	0.14346	0.0053326	-	-	-	-	-	-	-	-	-
436.923	11.88	0.28439	0.0053496	-	-	-	-	-	-	-	-	-
342.799	0.55	0.19316	0.0053549	-	-	-	-	-	-	-	-	-
331.921	0.5	0.18225	0.0053653	-	-	-	-	-	-	-	-	-
210.081	3.32	0.2337	0.0053666	-	-	-	-	-	-	-	-	-
799.536	9.73	0.09454	0.0053715	PA(22:2(13Z,16Z)/22:6(4Z,7Z,10Z,13Z,16Z,19Z))	C47H77O8P	800.536	-	52929378	-	-	LIPIDMaps	9.83533
				PA(22:4(7Z,10Z,13Z,16Z)/22:4(7Z,10Z,13Z,16Z))	C47H77O8P	800.536	-	52929408	-	-	LIPIDMaps	9.83533
				PA(22:6(4Z,7Z,10Z,13Z,16Z,19Z)/22:2(13Z,16Z))	C47H77O8P	800.536	-	52929436	-	-	LIPIDMaps	9.83533
175.096	2.97	0.21871	0.0053862	-	-	-	-	-	-	-	-	-
640.26	6.72	0.16281	0.0053954	-	-	-	-	-	-	-	-	-
368.275	8.41	0.24761	0.0053981	-	-	-	-	-	-	-	-	-
941.533	8.09	0.18925	0.0054004	-	-	-	-	-	-	-	-	-
640.62	8.73	0.25201	0.0054006	-	-	-	-	-	-	-	-	-
544.269	6.84	0.18337	0.0054276	PS(20:4(5Z,8Z,11Z,14Z)/0:0)	C26H44NO9P	545.275	-	42607475	-	-	LIPIDMaps	0.671607
118.05	0.44	0.072885	0.0054331	-	-	-	-	-	-	-	-	-
315.212	5.36	0.20341	0.0054356	-	-	-	-	-	-	-	-	-
777.385	8.09	0.26114	0.0054389	Vinorelbine	C45H54N4O8	778.394	-	-	44424639	HMDB14505	HMDB	2.82282
736.508	9.84	0.18238	0.0054675	-	-	-	-	-	-	-	-	-
658.406	8.09	0.20079	0.0054713	-	-	-	-	-	-	-	-	-
578.216	6.88	0.12514	0.005477	-	-	-	-	-	-	-	-	-
770.522	9.78	0.13805	0.0054826	-	-	-	-	-	-	-	-	-
271.07	1.28	0.11607	0.0054839	1,2-Bis(4-nitrophenyl)ethane;4,4'-Dinitrodibenzyl	C14H12N2O4	272.08	C14589	-	-	-	MMCD	9.75828
				2-CYANO-3-HYDROXY-N-(4-TRIFLUOROMETHYL-PHENYL)-BUTYRAMIDE	C12H11F3N2O2	272.077	-	-	-	-	MMCD	0.785156
209.074	3.32	0.23133	0.0054943	2-Aminoacridone;AMAC	C13H10N2O	210.079	C12143	698471	121965	-	MMCD	8.86128
188.101	3.32	0.18298	0.0054954	-	-	-	-	-	-	-	-	-
260.829	0.51	0.237	0.0055191	-	-	-	-	-	-	-	-	-
757.385	7.99	0.24486	0.0055308	-	-	-	-	-	-	-	-	-
379.158	8.2	0.17666	0.0055479	Garcinone A	C23H24O5	380.162	-	-	-	HMDB29509	HMDB	7.06421
				8-Desoxygartanin	C23H24O5	380.162	-	-	392450	HMDB30701	HMDB	7.06421
				3-Methyl-3-buten-1-ol; O-[b-D-Apiofuranosyl-(1->6)-b-D-glucopyranoside]	C16H28O10	380.168	-	-	-	HMDB31954	HMDB	8.34848
				3-Methyl-2-buten-1-ol; O-[b-D-Apiofuranosyl-(1->6)-b-D-glucopyranoside]	C16H28O10	380.168	-	-	-	HMDB31956	HMDB	8.34848
				Praecanson A	C23H24O5	380.162	-	9999819	-	-	LIPIDMaps	6.98393
				7-Methoxypraecansone B	C23H24O5	380.162	-	10452362	-	-	LIPIDMaps	6.98393
				[5-AMINO-1-(4-FLUOROPHENYL)-1H-PYRAZOL-4-YL][3-(PIPERIDIN-4-YLOXY)PHENYL]METHANONE	C21H21FN4O2	380.165	-	-	-	-	MMCD	0.561922
				2,2-Dimethyl-3-[4-(acetyloxy)phenyl]-4-ethyl-2H-1-benzopyran-7-olacetate;4-Ethyl-3-(p-hydroxyphenyl)-2,2-dimethyl-2H-1-benzopyran-7-oldiacetate	C23H24O5	380.162	C15050	-	-	-	MMCD	7.06421
				Ecabet	C20H28O5S	380.166	-	-	65781	HMDB15613	HMDB	1.76604
259.219	8.09	0.18083	0.0055676	-	-	-	-	-	-	-	-	-
341.27	7.48	0.24897	0.0055835	Eicosanedioic acid	C20H38O4	342.277	-	75502	-	-	LIPIDMaps	0.713284
				PGF1a alcohol	C20H38O4	342.277	-	16061105	-	-	LIPIDMaps	0.713284
739.376	8.02	0.18302	0.0055881	-	-	-	-	-	-	-	-	-
141.092	1.9	0.26998	0.0056493	2,3-Octanedione	C8H14O2	142.099	-	-	11449	HMDB31293	HMDB	2.79191
				Cyclohexanecarboxylic acid, 9CI; Me ester	C8H14O2	142.099	-	-	20748	HMDB31343	HMDB	2.79191
				Cyclohexanol, 9CI; Ac	C8H14O2	142.099	C12297	-	12146	HMDB31352	HMDB	2.79191
				Cyclohexaneacetic acid	C8H14O2	142.099	-	-	21363	HMDB31403	HMDB	2.79191
				Allyl valerate	C8H14O2	142.099	-	80606;-	80606	HMDB32164	LIPIDMaps;HMDB	2.79191
				cis-delta-octenoic acid;cis-5-Octenoic acid;trans-delta-octenoic acid	C8H14O2	142.099	-	5282718;-;5282719	5282718	HMDB32207	LIPIDMaps;HMDB	2.79191
				Ethyl (E)-3-hexenoate;Ethyl cis-3-hexenoate	C8H14O2	142.099	-	5362623;-	5362623	HMDB32266	LIPIDMaps;HMDB	2.79191
				Ethyl 5-hexenoate	C8H14O2	142.099	-	-	6420258	HMDB32267	HMDB	2.79191
				Ethyl 2E-hexenoate;Ethyl 2-hexenoate	C8H14O2	142.099	-	5364778;-	5364778	HMDB32268	LIPIDMaps;HMDB	2.79191
				Ethyl trans-2-methyl-2-pentenoate	C8H14O2	142.099	-	6436311;-	6436311	HMDB32278	LIPIDMaps;HMDB	2.79191
				trans-3-Hexenyl acetate	C8H14O2	142.099	-	5352557;-;5363388	5352557	HMDB32533	LIPIDMaps;HMDB	2.79191
				trans-2-Octenoic acid	C8H14O2	142.099	-	657307	73850	HMDB01568	MMCD	2.79191
				Cyclohexyl acetate	C8H14O2	142.099	C12297	155464	12146	-	MMCD	2.79191
				3-CYCLOPENTYL-PROPIONIC ACID	C8H14O2	142.099	-	-	-	-	MMCD	2.79191
				Cycloheptanecarboxylic acid;Cycloheptanoic acid	C8H14O2	142.099	C12104	158409	15091	-	MMCD	2.79191
				2-Methylallyl butyrate	C8H14O2	142.099	-	251530	-	HMDB36236	LIPIDMaps	2.89929
				2-Methylpropyl (2E)-butenoate	C8H14O2	142.099	-	6435824	-	HMDB36212	LIPIDMaps	2.89929
				2-Propenyl 3-methylbutanoate	C8H14O2	142.099	C19318	17816	-	HMDB38036	LIPIDMaps	2.89929
				Isopropyl tiglate	C8H14O2	142.099	-	6432902	-	HMDB37624	LIPIDMaps	2.89929
				Methyl 2-heptenoate	C8H14O2	142.099	-	5368087	-	HMDB39872	LIPIDMaps	2.89929
				2-ene-Valproic acid	C8H14O2	142.099	C16653	6437068;-	6437068	HMDB13902	LIPIDMaps;HMDB	2.79191
				(3E)-2-Propylpent-3-enoic acid;(3Z)-2-Propylpent-3-enoic acid	C8H14O2	142.099	C16654	6439747;24892812	6439747;24892812;-	HMDB13904;HMDB13903	HMDB;LIPIDMaps	2.79191
				Ethyl 2-methyl-4-pentenoate;2-Methyl-4-pentenoic acid, 9CI; (Â±)-form, Et ester	C8H14O2	142.099	-	62024;-	62024	HMDB29761	LIPIDMaps;HMDB	2.79191
151.923	12.76	0.26019	0.0056566	-	-	-	-	-	-	-	-	-
380.16	8.2	0.17646	0.0056604	Cis-zeatin-9-N-glucoside	C16H23N5O6	381.165	-	-	53481386	HMDB12202	HMDB	7.20576
				Cis-zeatin-O-glucoside	C16H23N5O6	381.165	C15546	-	25244165	HMDB12203	HMDB	7.20576
				trans-zeatin-7-N-glucoside	C16H23N5O6	381.165	-	3886835	3084692	-	MMCD	7.20576
				trans-zeatin-9-N-glucoside	C16H23N5O6	381.165	-	-	-	-	MMCD	7.20576
				cis-zeatin-O-glucoside	C16H23N5O6	381.165	-	-	-	-	MMCD	7.20576
				O-beta-D-Glucosylzeatin	C16H23N5O6	381.165	C03423	6250	5280589	-	MMCD	7.20576
				O-beta-D-glucosyl-cis-zeatin	C16H23N5O6	381.165	-	-	-	-	MMCD	7.20576
				cis-zeatin-9-N-glucoside	C16H23N5O6	381.165	-	-	-	-	MMCD	7.20576
				cis-zeatin-7-N-glucoside	C16H23N5O6	381.165	-	-	-	-	MMCD	7.20576
				Raphanatin;Cis-zeatin-7-N-glucoside	C16H23N5O6	381.165	C16443	-	6450275	HMDB32000;HMDB12201	HMDB	7.20576
175.96	12.72	0.27574	0.0056642	-	-	-	-	-	-	-	-	-
499.357	8.74	0.2503	0.0056907	Vicenistatin	C30H48N2O4	500.361	C15688	-	-	-	MMCD	4.87929
552.284	6.55	0.098687	0.0056949	-	-	-	-	-	-	-	-	-
591.342	6.64	0.15388	0.0057006	-	-	-	-	-	-	-	-	-
609.321	6.71	0.13884	0.0057125	-	-	-	-	-	-	-	-	-
430.179	8.19	0.15548	0.0057914	Lafutidine	C22H29N3O4S	431.188	C12530	582920	5282136	-	MMCD	3.25568
				HR 780;Glenvastatin	C27H26FNO3	431.19	C11699	13864	5281970	-	MMCD	7.43141
559.334	7.5	0.092899	0.0058212	-	-	-	-	-	-	-	-	-
127.936	0.55	0.19829	0.0058324	-	-	-	-	-	-	-	-	-
477.279	6.37	0.12674	0.00587	Dehydroemetine	C29H38N2O4	478.283	C07996	163805	21022	-	MMCD	6.06162
674.281	8.11	0.18079	0.005881	-	-	-	-	-	-	-	-	-
657.317	6.41	0.16026	0.0058814	-	-	-	-	-	-	-	-	-
612.287	6.67	0.099631	0.0058947	-	-	-	-	-	-	-	-	-
613.398	8.64	0.25545	0.0059169	Antibiotic X 14889C	C33H58O10	614.403	-	-	-	HMDB33335	HMDB	3.37758
				Evasterioside D	C33H58O10	614.403	-	52931560	-	-	LIPIDMaps	3.37758
				Kurilensoside E	C33H58O10	614.403	-	52931568	-	-	LIPIDMaps	3.37758
340.202	12.18	0.27699	0.0059822	-	-	-	-	-	-	-	-	-
286.06	0.54	0.05295	0.0059941	Cycloguanil hydrochloride;1-(4-Chlorophenyl)-1,6-dihydro-6,6-dimethyl-1,3,5-triazine-2,4-diamine monohydrochloride	C11H15Cl2N5	287.07	C15270	-	-	-	MMCD	9.78024
618.346	6.94	0.16204	0.0059981	-	-	-	-	-	-	-	-	-
235.113	2.55	0.18608	0.0060636	-	-	-	-	-	-	-	-	-
288.936	12.68	0.2761	0.0060713	-	-	-	-	-	-	-	-	-
790.555	9.94	0.24888	0.006096	PS(16:0/20:0)	C42H82NO10P	791.568	-	9547095	-	-	LIPIDMaps	7.24803
				PS(17:0/19:0)	C42H82NO10P	791.568	-	52925347	-	-	LIPIDMaps	7.24803
				PS(19:0/17:0)	C42H82NO10P	791.568	-	52925569	-	-	LIPIDMaps	7.24803
				PS(21:0/15:0)	C42H82NO10P	791.568	-	52925788	-	-	LIPIDMaps	7.24803
				PS(22:0/14:0)	C42H82NO10P	791.568	-	52925958	-	-	LIPIDMaps	7.24803
				PS(20:0/16:0)	C42H82NO10P	791.568	-	52925973	-	-	LIPIDMaps	7.24803
				PS(15:0/21:0)	C42H82NO10P	791.568	-	52926019	-	-	LIPIDMaps	7.24803
				PS(14:0/22:0)	C42H82NO10P	791.568	-	52926028	-	-	LIPIDMaps	7.24803
				PS(18:0/18:0)	C42H82NO10P	791.568	-	9547096;-	9547096	HMDB12378	LIPIDMaps;HMDB	7.24803
525.283	6.32	0.11208	0.0061172	Desmosine	C24H40N5O8	526.288	-	168173	25435	HMDB00572	MMCD	4.52295
				Desmosine	C24H40N5O8	526.288	-	-	53477704	HMDB00572	HMDB	4.52295
				Isodesmosine	C24H40N5O8	526.288	-	-	13811	HMDB00739	HMDB	4.52295
				Isodesmosine	C24H40N5O8+	526.288	-	157139	13811	HMDB00739	MMCD	4.52295
724.299	6.4	0.18033	0.006132	-	-	-	-	-	-	-	-	-
				LysoPE(0:0/22:6(4Z,7Z,10Z,13Z,16Z,19Z))	C27H44NO7P	525.286	-	53480945;-	53480945	HMDB11496	LIPIDMaps;HMDB	4.29919
524.28	6.32	0.098195	0.006149	PE(22:6(4Z,7Z,10Z,13Z,16Z,19Z)/0:0);LysoPE(22:6(4Z,7Z,10Z,13Z,16Z,19Z)/0:0)	C27H44NO7P	525.286	-	52925132;-	52925132	HMDB11526	LIPIDMaps;HMDB	4.29919
531.273	8.28	0.14974	0.0061568	Triamcinolone hexacetonide	C30H41FO7	532.284	C08185	164534	21826	-	MMCD	6.192
				PG(20:4(5Z,8Z,11Z,14Z)/0:0)	C26H45O9P	532.28	-	42607485	-	-	LIPIDMaps	0.458669
378.911	12.75	0.27439	0.0061663	6-Oxo-2-hydroxy-7-(4'-chlorophenyl)-3,8,8-trichloroocta-2E,4E,7E-trienoate	C14H8Cl4O4	379.918	C06645	8871	5280975	-	MMCD	2.0885
624.265	8.7	0.11255	0.0061695	-	-	-	-	-	-	-	-	-
476.731	0.51	0.21108	0.0061852	-	-	-	-	-	-	-	-	-
484.701	0.5	0.24509	0.0062	-	-	-	-	-	-	-	-	-
661.384	8.18	0.21457	0.0062059	-	-	-	-	-	-	-	-	-
613.286	6.67	0.10625	0.006228	-	-	-	-	-	-	-	-	-
211.059	1.71	0.19871	0.006229	Vanillactic acid	C10H12O5	212.068	-	-	160637	HMDB00913	HMDB	9.35378
				Danielone	C10H12O5	212.068	C10674	-	146167	HMDB31704	HMDB	9.35378
				Propyl gallate	C10H12O5	212.068	C11155	-	4947	HMDB33835	HMDB	9.35378
				Eudesmic acid	C10H12O5	212.068	-	-	8357	HMDB33839	HMDB	9.35378
				Vanillactic acid	C10H12O5	212.068	-	738145	160637	HMDB00913	MMCD	9.35378
				5-(3,3-DIHYDROXYPROPENY)-3-METHOXY-BENZENE-1,2-DIOL	C10H12O5	212.068	-	-	-	-	MMCD	9.35378
				2-Hydroxydec-2,4-diene-1,10-dioate	C10H12O5-2	212.068	-	14717174	-	-	MMCD	9.35378
				Danielone	C10H12O5	212.068	C10674	723910	146167	-	MMCD	9.35378
				n-Propyl gallate;Propyl gallate	C10H12O5	212.068	C11155	151650	-	-	MMCD	9.35378
878.865	11.92	0.2497	0.0062412	-	-	-	-	-	-	-	-	-
304.914	12.72	0.28066	0.0062746	-	-	-	-	-	-	-	-	-
999.639	6.88	0.06034	0.0062881	-	-	-	-	-	-	-	-	-
473.283	11.75	0.28067	0.0063313	-	-	-	-	-	-	-	-	-
773.531	9.82	0.17174	0.0063449	PG(17:1(9Z)/19:1(9Z))	C42H79O10P	774.541	-	52926530	-	-	LIPIDMaps	3.62488
				PG(17:2(9Z,12Z)/19:0)	C42H79O10P	774.541	-	52926559	-	-	LIPIDMaps	3.62488
				PG(19:0/17:2(9Z,12Z))	C42H79O10P	774.541	-	52926726	-	-	LIPIDMaps	3.62488
				PG(19:1(9Z)/17:1(9Z))	C42H79O10P	774.541	-	52926754	-	-	LIPIDMaps	3.62488
				PG(20:1(11Z)/16:1(9Z))	C42H79O10P	774.541	-	52926800	-	-	LIPIDMaps	3.62488
				PG(20:2(11Z,14Z)/16:0)	C42H79O10P	774.541	-	52926829	-	-	LIPIDMaps	3.62488
				PG(22:1(11Z)/14:1(9Z))	C42H79O10P	774.541	-	52926993	-	-	LIPIDMaps	3.62488
				PG(22:2(13Z,16Z)/14:0)	C42H79O10P	774.541	-	52927023	-	-	LIPIDMaps	3.62488
				LBPA(18:1(9Z)/18:1(9Z))	C42H79O10P	774.541	-	11262814	-	-	LIPIDMaps	3.62488
				PG(18:1(11Z)/18:1(11Z))	C42H79O10P	774.541	-	-	53480617	HMDB10618	HMDB	3.62488
				PG(18:1(11Z)/18:1(9Z))	C42H79O10P	774.541	-	-	53480618	HMDB10619	HMDB	3.62488
				PG(18:1(9Z)/18:1(11Z))	C42H79O10P	774.541	-	-	53480629	HMDB10633	HMDB	3.62488
				PG(18:1(9E)/18:1(9E));PG(18:1(9Z)/18:1(9Z))	C42H79O10P	774.541	-	9547127;-;52927248	52927248	HMDB10634	LIPIDMaps;HMDB	3.62488
				PG(18:2(9Z,12Z)/18:0)	C42H79O10P	774.541	-	52927141;-	52927141	HMDB10647	LIPIDMaps;HMDB	3.62488
				PG(18:0/18:2(9Z,12Z))	C42H79O10P	774.541	-	52927245;-	52927245	HMDB10605	LIPIDMaps;HMDB	3.62488
				PG(14:0/22:2(13Z,16Z))	C42H79O10P	774.541	-	52926372	-	-	LIPIDMaps	3.62488
				PG(14:1(9Z)/22:1(11Z))	C42H79O10P	774.541	-	52926400	-	-	LIPIDMaps	3.62488
				PG(16:0/20:2(11Z,14Z))	C42H79O10P	774.541	-	52926462	-	-	LIPIDMaps	3.62488
				PG(16:1(9Z)/20:1(11Z))	C42H79O10P	774.541	-	52926482	-	-	LIPIDMaps	3.62488
230.988	12.24	0.27043	0.0063576	-	-	-	-	-	-	-	-	-
582.377	7.83	0.04186	0.0063802	-	-	-	-	-	-	-	-	-
123.011	12.35	0.28041	0.006397	1-HYDROXY-1-THIO-GLYCEROL	C3H8O3S	124.019	-	-	-	-	MMCD	5.16749
369.173	8.9	0.1214	0.0064021	Calanolide A	C22H26O5	370.178	C09147	206913	64972	-	MMCD	6.3479
				Etiocholanolone sulfate;Androsterone sulfate;5alpha-androstane-3alpha-ol-17-one sulfate	C19H30O5S	370.181	C04555	159663;53481659	53481659;159663;-	HMDB13232;HMDB02759	HMDB;LIPIDMaps	2.80294
				5a-Dihydrotestosterone sulfate	C19H30O5S	370.181	-	44263372;-;18665256	18665256	HMDB06278	LIPIDMaps;HMDB	2.80294
				Licarin C	C22H26O5	370.178	C10650	-	-	HMDB33319	HMDB	6.3479
				Unanisoflavan	C22H26O5	370.178	-	15838234	-	-	LIPIDMaps	6.3479
				(1S)-2-(1H-INDOL-3-YL)-1-[({5-[(E)-2-PYRIDIN-4-YLVINYL]PYRIDIN-3-YL}OXY)METHYL]ETHYLAMINE	C23H22N4O	370.179	-	-	-	-	MMCD	2.72052
				Androsterone sulfate	C19H30O5S	370.181	-	-	159663	HMDB02759	MMCD	2.80294
				3-beta-hydroxyandrost-5-en-17-one 3-sulfate	C19H30O5S	370.181	-	-	-	-	MMCD	2.80294
				3,17beta-Diacetoxyestra-1,3,5(10)-trien-6-one;3,17beta-Dihydroxyestra-1,3,5(10)-trien-6-one diacetate;6-Oxo-17beta-estradiol diacetate	C22H26O5	370.178	C15313	-	-	-	MMCD	6.3479
752.869	12.01	0.29914	0.00643	-	-	-	-	-	-	-	-	-
557.814	12.74	0.28521	0.0064351	-	-	-	-	-	-	-	-	-
425.255	12.28	0.24388	0.0064461	2-glyceryl-PGD2	C23H38O7	426.262	-	24778486	-	-	LIPIDMaps	0.572748
				2-glyceryl-PGH2	C23H38O7	426.262	-	24778491	-	-	LIPIDMaps	0.572748
				1(3)-glyceryl-PGH2	C23H38O7	426.262	-	24778492	-	-	LIPIDMaps	0.572748
				1(3)-glyceryl-PGE2;Prostaglandin PGE2 1-glyceryl ester	C23H38O7	426.262	-	24778489;-	52193688	HMDB13043	LIPIDMaps;HMDB	0.715935
				2-glyceryl-PGE2;Prostaglandin PGE2 glyceryl ester	C23H38O7	426.262	-	24778488;-	53481593	HMDB13045	LIPIDMaps;HMDB	0.715935
				1(3)-glyceryl-PGD2;Prostaglandin D2-1-glyceryl ester	C23H38O7	426.262	-	24778487;-	53481917	HMDB13653	LIPIDMaps;HMDB	0.715935
100.968	12.17	0.2833	0.0064629	-	-	-	-	-	-	-	-	-
61.9884	12.16	0.27986	0.0064744	-	-	-	-	-	-	-	-	-
702.308	6.9	0.16545	0.0064802	-	-	-	-	-	-	-	-	-
522.897	11.93	0.25687	0.0064807	-	-	-	-	-	-	-	-	-
268.989	12.22	0.27615	0.0064954	-	-	-	-	-	-	-	-	-
641.591	8.73	0.26287	0.0065103	-	-	-	-	-	-	-	-	-
287.845	0.64	0.096738	0.0065203	-	-	-	-	-	-	-	-	-
541.333	6.71	0.11072	0.0065303	-	-	-	-	-	-	-	-	-
1159.71	7.5	0.036839	0.0065309	-	-	-	-	-	-	-	-	-
139.002	12.34	0.27794	0.0065359	-	-	-	-	-	-	-	-	-
231.946	0.5	0.13064	0.0065766	-	-	-	-	-	-	-	-	-
540.33	6.71	0.11038	0.0065799	-	-	-	-	-	-	-	-	-
741.528	9.91	0.23762	0.0065847	-	-	-	-	-	-	-	-	-
280.197	5.91	0.16321	0.0065853	-	-	-	-	-	-	-	-	-
244.992	12.22	0.27143	0.0066087	-	-	-	-	-	-	-	-	-
590.889	11.93	0.27516	0.0066196	-	-	-	-	-	-	-	-	-
434.875	12.72	0.27255	0.0066199	-	-	-	-	-	-	-	-	-
793.574	9.96	0.20105	0.0066276	PA(21:0/22:4(7Z,10Z,13Z,16Z))	C46H83O8P	794.583	-	52929293	-	-	LIPIDMaps	1.99717
				PA(22:4(7Z,10Z,13Z,16Z)/21:0)	C46H83O8P	794.583	-	52929404	-	-	LIPIDMaps	1.99717
893.54	9.79	0.26005	0.0066279	-	-	-	-	-	-	-	-	-
417.811	0.5	0.21945	0.0066589	-	-	-	-	-	-	-	-	-
455.818	0.51	0.15828	0.0066944	-	-	-	-	-	-	-	-	-
174.956	12.72	0.28082	0.0066972	METHYLENEDIPHOSPHONIC ACID	CH6O6P2	175.964	-	-	16124	-	MMCD	4.42249
535.286	10.7	0.1471	0.0067022	rhodexin A	C29H44O9	536.298	C08877	441868	-	-	LIPIDMaps	9.7875
				Rhodexin A;Sarmentogenin 3-O-alpha-L-rhamnoside	C29H44O9	536.299	C08877	11070	441868	-	MMCD	9.7875
237.911	12.77	0.28041	0.0067103	-	-	-	-	-	-	-	-	-
192.989	12.24	0.27249	0.0067313	2-Chloro-3-oxoadipate	C6H7ClO5	193.998	C12836	583225	443963	-	MMCD	7.31485
204.872	0.51	0.12746	0.0067326	-	-	-	-	-	-	-	-	-
343.258	6.14	0.26887	0.0067349	-	-	-	-	-	-	-	-	-
708.404	8.13	0.22274	0.0067717	-	-	-	-	-	-	-	-	-
225.064	1.26	0.12094	0.0068018	5-Acetylamino-6-formylamino-3-methyluracil	C8H10N4O4	226.07	C16365	-	108214	HMDB11105	HMDB	6.07462
279.194	5.91	0.1748	0.006804	12S-HHT;12S-HHTrE	C17H28O3	280.204	-	5312765;-;5283141	5283141	HMDB12535	LIPIDMaps;HMDB	9.58426
				Dihydropanaxacol	C17H28O3	280.204	-	11778432;-	11778432	HMDB32675	LIPIDMaps;HMDB	9.58426
				methyl (2E,6E,10R,11S)-10,11-epoxy-3,7,11-trimethyltrideca-2,6-dienoate	C17H28O3	280.204	C04867	5459796	-	-	LIPIDMaps	9.36644
				Methyl(2E,6E)-(10R,11S)-10,11-epoxy-3,7,11-trimethyltrideca-2,6-dienoate	C17H28O3	280.204	C04867	7422	5280747	-	MMCD	9.58426
574.306	7.79	0.25097	0.0068094	Mauritine A	C32H41N5O5	575.311	-	-	5319311	HMDB29338	HMDB	4.77408
				alpha-Ergocryptine	C32H41N5O5	575.311	C07545	9748	441288	-	MMCD	4.77408
224.84	12.33	0.27126	0.0068207	-	-	-	-	-	-	-	-	-
368.268	7.65	0.18715	0.0068207	-	-	-	-	-	-	-	-	-
545.273	6.84	0.22809	0.0068513	Decoside;Decogenin 3-O-alpha-L-oleandroside	C30H42O9	546.283	C08860	11053	441854	-	MMCD	5.13949
496.911	11.89	0.26971	0.0068566	-	-	-	-	-	-	-	-	-
469.933	11.98	0.29326	0.0068716	-	-	-	-	-	-	-	-	-
118.993	12.23	0.27767	0.0068875	-	-	-	-	-	-	-	-	-
699.319	8.11	0.21079	0.006927	Posaconazole	C37H42F2N8O4	700.33	-	-	147912	HMDB15392	HMDB	4.61906
194.99	12.21	0.27705	0.0069478	-	-	-	-	-	-	-	-	-
433.214	8.9	0.18248	0.0069491	-	-	-	-	-	-	-	-	-
149.995	12.13	0.27609	0.0069559	-	-	-	-	-	-	-	-	-
206.87	0.51	0.11488	0.0069562	-	-	-	-	-	-	-	-	-
905.557	6.67	0.064334	0.006977	-	-	-	-	-	-	-	-	-
571.289	8.05	0.17662	0.0069977	PI(16:0/0:0);1-hexadecanoyl-sn--glycero-3-phospho-D-myo-inositol	C25H49O12P	572.296	-	42607493;71296207	-	-	LIPIDMaps	0.426598
170.833	12.71	0.28226	0.0070032	-	-	-	-	-	-	-	-	-
283.137	12.44	0.26678	0.0070099	-	-	-	-	-	-	-	-	-
760.517	9.77	0.1513	0.0070411	PS(20:0/14:1(9Z))	C40H76NO10P	761.521	-	52925621	-	-	LIPIDMaps	4.16775
				PS(20:1(11Z)/14:0)	C40H76NO10P	761.521	-	52925640	-	-	LIPIDMaps	4.16775
				PS(22:1(11Z)/12:0)	C40H76NO10P	761.521	-	52925835	-	-	LIPIDMaps	4.16775
				1-Hexadecanoyl-2-(9Z-octadecenoyl)-sn-glycero-3-phosphoserine	C40H76NO10P	761.521	C13880	854125	5282292	-	MMCD	4.16775
				PS(16:0/18:1(9Z))	C40H76NO10P	761.521	-	5283499;-	5283499	HMDB12357	LIPIDMaps;HMDB	4.16775
				PS(16:1(9Z)/18:0)	C40H76NO10P	761.521	-	52925321;-	52925321	HMDB12367	LIPIDMaps;HMDB	4.16775
				PS(18:0/16:1(9Z))	C40H76NO10P	761.521	-	52925996;-	52925996	HMDB12377	LIPIDMaps;HMDB	4.16775
				PS(18:1(9Z)/16:0)	C40H76NO10P	761.521	-	52926066;-	52926066	HMDB12387	LIPIDMaps;HMDB	4.16775
				PS(16:0/18:1(11Z))	C40H76NO10P	761.521	-	9547073	-	-	LIPIDMaps	4.16775
				PS(12:0/22:1(11Z))	C40H76NO10P	761.521	-	52925175	-	-	LIPIDMaps	4.16775
				PS(14:0/20:1(11Z))	C40H76NO10P	761.521	-	52925212	-	-	LIPIDMaps	4.16775
				PS(14:1(9Z)/20:0)	C40H76NO10P	761.521	-	52925237	-	-	LIPIDMaps	4.16775
				PS(15:0/19:1(9Z))	C40H76NO10P	761.521	-	52925259	-	-	LIPIDMaps	4.16775
				PS(15:1(9Z)/19:0)	C40H76NO10P	761.521	-	52925288	-	-	LIPIDMaps	4.16775
				PS(17:0/17:1(9Z))	C40H76NO10P	761.521	-	52925341	-	-	LIPIDMaps	4.16775
				PS(17:1(9Z)/17:0)	C40H76NO10P	761.521	-	52925366	-	-	LIPIDMaps	4.16775
				PS(19:0/15:1(9Z))	C40H76NO10P	761.521	-	52925567	-	-	LIPIDMaps	4.16775
				PS(19:1(9Z)/15:0)	C40H76NO10P	761.521	-	52925594	-	-	LIPIDMaps	4.16775
113.99	11.9	0.27714	0.007043	-	-	-	-	-	-	-	-	-
110.989	0.51	0.1551	0.0070456	-	-	-	-	-	-	-	-	-
130.992	12.25	0.27826	0.0070531	-	-	-	-	-	-	-	-	-
298.156	12.42	0.26258	0.0070583	-	-	-	-	-	-	-	-	-
135.971	12.13	0.27372	0.0070949	-	-	-	-	-	-	-	-	-
168.99	12.2	0.27839	0.0071047	D-Glyceraldehyde 3-phosphate	C3H7O6P	169.998	C00661	-	729	HMDB01112	HMDB	6.82166
				Dihydroxyacetone phosphate	C3H7O6P	169.998	C00111	-	668	HMDB01473	HMDB	6.82166
				Glyceraldehyde 3-phosphate	C3H7O6P	169.998	C00661	152025	-	HMDB01112	MMCD	6.82166
				DIHYDROXYACETONE PHOSPHATE	C3H7O6P	169.998	-	148806	-	-	MMCD	6.82166
				L-glyceraldehyde-3-phosphate	C3H7O6P	169.998	-	-	-	-	MMCD	6.82166
				L-lactyl-phosphate	C3H7O6P	169.998	-	-	-	-	MMCD	6.82166
				L-PHOSPHOLACTATE	C3H7O6P	169.998	-	-	-	-	MMCD	6.82166
974.614	6.77	0.083087	0.0071128	-	-	-	-	-	-	-	-	-
543.334	6.71	0.13479	0.007117	-	-	-	-	-	-	-	-	-
339.199	12.18	0.28308	0.0071421	Norethindrone acetate;Norethisterone acetate	C22H28O3	340.204	C08152	148635	-	-	MMCD	7.35571
				Canrenone	C22H28O3	340.204	-	-	13789	HMDB03033	HMDB	7.35571
				17-Hydroxy-3-oxo-17alpha-pregna-1,4-diene-21-carboxylic acid,gamma-lactone	C22H28O3	340.204	C15090	-	-	-	MMCD	7.35571
229.948	0.51	0.1352	0.0071451	-	-	-	-	-	-	-	-	-
298.893	9.4	0.30334	0.0071502	-	-	-	-	-	-	-	-	-
778.56	9.99	0.23698	0.0071685	-	-	-	-	-	-	-	-	-
1160.72	7.51	0.050218	0.0071726	-	-	-	-	-	-	-	-	-
218.988	12.23	0.2771	0.007175	Phosphoramide mustard	C4H11Cl2N2O2P	219.994	C07647	682163	96356	-	MMCD	9.84915
476.278	6.38	0.13413	0.0071869	LysoPE(0:0/18:2(9Z,12Z))	C23H44NO7P	477.286	-	53480926;-	53480926	HMDB11477	LIPIDMaps;HMDB	1.02304
				PE(18:2(9Z,12Z)/0:0);LysoPE(18:2(9Z,12Z)/0:0)	C23H44NO7P	477.286	-	52925130;-	52925130	HMDB11507	LIPIDMaps;HMDB	1.02304
112.986	11.91	0.27731	0.007196	TRIFLUOROACETYL GROUP	C2HF3O2	113.993	-	-	-	-	MMCD	0.803144
				trifluoroacetic acid	C2HF3O2	113.993	-	-	-	HMDB14118	HMDB	0.803144
949.6	6.69	0.08527	0.0072026	-	-	-	-	-	-	-	-	-
242.987	12.23	0.2761	0.0072239	-	-	-	-	-	-	-	-	-
688.862	11.98	0.28541	0.0072269	-	-	-	-	-	-	-	-	-
1000.64	6.88	0.066198	0.0072645	-	-	-	-	-	-	-	-	-
610.299	6.73	0.14756	0.0072735	-	-	-	-	-	-	-	-	-
590.339	6.53	0.13973	0.0073161	-	-	-	-	-	-	-	-	-
691.25	8.69	0.11378	0.0073392	-	-	-	-	-	-	-	-	-
131.996	12.25	0.27439	0.0073403	-	-	-	-	-	-	-	-	-
542.336	6.71	0.11155	0.0073752	-	-	-	-	-	-	-	-	-
822.512	9.69	0.09565	0.007376	-	-	-	-	-	-	-	-	-
656.318	6.4	0.14142	0.0073973	-	-	-	-	-	-	-	-	-
509.288	10.98	0.15996	0.0073995	PG(18:1(9Z)/0:0)	C24H47O9P	510.296	-	9547135	-	-	LIPIDMaps	1.43529
				1-18:1-lysoPG	C24H47O9P	510.296	-	-	-	-	MMCD	1.37549
710.397	8.09	0.20445	0.0074073	-	-	-	-	-	-	-	-	-
236.988	12.22	0.27772	0.0074089	2',5'-Dichloro-2-biphenylol;2',5'-Dichloro-2-hydroxybiphenyl	C12H8Cl2O	237.995	C14736	-	-	-	MMCD	1.02582
				2,5-Dichloro-4'-biphenylol;2',5'-Dichloro-(1,1'-biphenyl)-4-ol	C12H8Cl2O	237.995	C14193	668446	91653	-	MMCD	1.02582
				2',5'-Dichloro-3-biphenylol;2',5'-Dichloro-3-hydroxybiphenyl	C12H8Cl2O	237.995	C14734	-	-	-	MMCD	1.02582
				2,6-Dichloro-4'-biphenylol;2',6'-Dichloro-(1,1'-biphenyl)-4-ol	C12H8Cl2O	237.995	C14192	735008	157586	-	MMCD	1.02582
				4-Hydroxy-3,5-dichlorobiphenyl;3,5-Dichloro-4-hydroxybiphenyl	C12H8Cl2O	237.995	C14371	213003	70820	-	MMCD	1.02582
				2-Hydroxy-3,5-dichlorobiphenyl;3,5-Dichloro-2-hydroxybiphenyl;2,4-Dichloro-6-phenylphenol	C12H8Cl2O	237.995	C14370	164170	21419	-	MMCD	1.02582
792.9	11.91	0.27453	0.0074133	-	-	-	-	-	-	-	-	-
276.167	6.07	0.26871	0.0074154	-	-	-	-	-	-	-	-	-
468.203	8.67	0.2341	0.0074405	20-COOH-leukotriene E4	C23H35NO7S	469.213	-	53481508;-	53481508	HMDB12634	LIPIDMaps;HMDB	6.69911
426.737	0.51	0.21598	0.0074428	-	-	-	-	-	-	-	-	-
559.303	10.96	0.14102	0.0074765	PG(22:4(7Z,10Z,13Z,16Z)/0:0)	C28H49O9P	560.311	-	52927440	-	-	LIPIDMaps	2.17862
248.962	11.91	0.27664	0.0074833	-	-	-	-	-	-	-	-	-
246.033	2.03	0.12348	0.0074862	Emtricitabine	C8H10FN3O3S	247.043	C12599	-	60877	HMDB15017	HMDB	8.15309
				3-Chlorosalicylanilide	C13H10ClNO2	247.04	C11290	13465	443106	-	MMCD	2.71772
				Emtricitabine	C8H10FN3O3S	247.043	C12599	207107	60877	-	MMCD	8.15309
293.179	11.44	0.24672	0.0074918	[6]-Gingerol	C17H26O4	294.183	C10462	12645	442793	-	MMCD	9.3363
				Phytuberin	C17H26O4	294.183	C09709	11898	442387	-	MMCD	9.3363
				Gingerol	C17H26O4	294.183	C10462	-	3473	HMDB05783	HMDB	9.3363
				Sodium Tetradecyl Sulfate	C14H30O4S	294.186	-	-	5248	HMDB14607	HMDB	2.17845
				Embelin	C17H26O4	294.183	C10342	12528	-	-	MMCD	9.3363
948.607	6.69	0.056014	0.0074956	-	-	-	-	-	-	-	-	-
129.976	12	0.27904	0.0075043	-	-	-	-	-	-	-	-	-
605.889	11.94	0.29791	0.0075159	-	-	-	-	-	-	-	-	-
263.061	2.84	0.26522	0.0075518	Sulfamerazine	C11H12N4O2S	264.068	-	-	5325	HMDB15521	HMDB	1.3868
				Ozagrel hydrochloride	C13H13ClN2O2	264.067	C13144	-	-	-	MMCD	7.1652
780.567	10	0.28108	0.0075564	-	-	-	-	-	-	-	-	-
841.572	6.79	0.12185	0.0075631	-	-	-	-	-	-	-	-	-
185.911	12.17	0.27279	0.007582	-	-	-	-	-	-	-	-	-
164.857	0.56	0.27267	0.007585	-	-	-	-	-	-	-	-	-
823.532	9.66	0.1146	0.0075937	PI(18:0/15:0)	C42H81O13P	824.542	-	52927731	-	-	LIPIDMaps	3.10897
				PI(21:0/12:0)	C42H81O13P	824.542	-	52928277	-	-	LIPIDMaps	3.10897
				PI(20:0/13:0)	C42H81O13P	824.542	-	52928288	-	-	LIPIDMaps	3.10897
				PI(19:0/14:0)	C42H81O13P	824.542	-	52928293	-	-	LIPIDMaps	3.10897
				PI(16:0/17:0)	C42H81O13P	824.542	-	52928333	-	-	LIPIDMaps	3.10897
				PI(15:0/18:0)	C42H81O13P	824.542	-	52928339	-	-	LIPIDMaps	3.10897
				PI(13:0/20:0)	C42H81O13P	824.542	-	52928358	-	-	LIPIDMaps	3.10897
				PI(12:0/21:0)	C42H81O13P	824.542	-	52927485	-	-	LIPIDMaps	3.10897
				PI(14:0/19:0)	C42H81O13P	824.542	-	52927521	-	-	LIPIDMaps	3.10897
				PI(17:0/16:0)	C42H81O13P	824.542	-	52927650	-	-	LIPIDMaps	3.10897
913.863	11.89	0.26318	0.0076112	-	-	-	-	-	-	-	-	-
370.175	8.9	0.11987	0.0076228	-	-	-	-	-	-	-	-	-
180.984	12.17	0.27894	0.0076318	Methyl 3-(methylsulfinyl)-1-propenyl disulfide	C5H10OS3	181.989	-	-	10214435	HMDB32124	HMDB	9.30673
				saccharin	C7H4NO3S	181.991	-	-	-	-	MMCD	0.670748
596.296	7.56	0.21274	0.007653	BENZYL N-[(BENZYLOXY)CARBONYL]-D-ALANYL-N~6~-[(2S,3S,4S)-3-FORMYL-2-HYDROXY-4-METHYLHEXANOYL]-L-LYSINATE	C32H43N3O8	597.305	-	-	-	-	MMCD	2.35024
260.914	12.08	0.26626	0.0076636	-	-	-	-	-	-	-	-	-
172.831	12.71	0.26075	0.0076778	-	-	-	-	-	-	-	-	-
511.293	10.96	0.21771	0.0076883	(24R)-11alpha,20,24-trihydroxyecdysone	C27H44O9	512.298	-	16755634	-	-	LIPIDMaps	4.05075
				(25R)-11alpha,20,26-trihydroxyecdysone;(25S)-11alpha,20,26-trihydroxyecdysone	C27H44O9	512.298	-	16755620;16755647	-	-	LIPIDMaps	4.05075
607.305	6.18	0.14455	0.0076925	-	-	-	-	-	-	-	-	-
621.283	7.54	0.20848	0.007706	-	-	-	-	-	-	-	-	-
132.03	0.51	0.095064	0.0077092	2-hydroxysuccinamate	C4H7NO4	133.038	-	-	-	-	MMCD	0.917563
				D-Aspartic acid;L-Aspartic acid	C4H7NO4	133.038	C00402;C00049	-	83887;5960	HMDB06483;HMDB00191	HMDB	0.917563
				Iminodiacetate	C4H7NO4	133.038	C19911	-	8897	HMDB11753	HMDB	0.917563
				L-Aspartate;L-Aspartic acid;2-Aminosuccinic acid	C4H7NO4	133.038	C00049	148792	-	HMDB00191	MMCD	0.917563
				D-Aspartate;D-Aspartic acid	C4H7NO4	133.038	C00402	669011	83887	HMDB06483	MMCD	0.917563
				N-CARBOXYALANINE	C4H7NO4	133.038	-	-	-	-	MMCD	0.917563
696.511	10	0.31406	0.0077241	-	-	-	-	-	-	-	-	-
741.863	11.94	0.27919	0.0077334	-	-	-	-	-	-	-	-	-
575.236	8.21	0.25244	0.0077375	-	-	-	-	-	-	-	-	-
229.179	6.53	0.18234	0.0077629	-	C13H26O3	230.188	-	5282902	-	-	LIPIDMaps	6.16481
				-	C13H26O3	230.188	-	139065	-	-	LIPIDMaps	6.16481
				-	C13H26O3	230.188	-	5312872;5312749	-	-	LIPIDMaps	6.16481
				2-hydroxytridecanoate	C13H26O3	230.188	-	-	-	-	MMCD	6.16481
				-	C13H26O3	230.188	-	5282901	-	-	LIPIDMaps	6.16481
475.17	8	0.24811	0.0077693	ME-A-9-N-(NAPHTHYL-2-CARBONYL)-AMINO-9-DEOXY-NEU5AC	C23H28N2O9	476.179	-	-	-	-	MMCD	5.25525
637.585	10.12	0.2939	0.0077836	-	-	-	-	-	-	-	-	-
384.94	11.91	0.2748	0.0077869	P-(2'-IODO-5'-THENOYL)HYDROTROPIC ACID	C14H11IO3S	385.947	-	-	-	-	MMCD	1.02793
589.333	6.4	0.12784	0.0077915	-	-	-	-	-	-	-	-	-
289.886	12.77	0.28511	0.0077957	-	-	-	-	-	-	-	-	-
724.903	11.91	0.27768	0.0078018	-	-	-	-	-	-	-	-	-
103.976	12.19	0.26326	0.0078112	-	-	-	-	-	-	-	-	-
533.287	10.46	0.16912	0.0078503	PG(20:3(8Z,11Z,14Z)/0:0)	C26H47O9P	534.296	-	52927448	-	-	LIPIDMaps	2.2847
1163.66	7.5	0.060375	0.0078826	-	-	-	-	-	-	-	-	-
614.899	11.88	0.28247	0.0078945	-	-	-	-	-	-	-	-	-
467.372	8.17	0.24227	0.0078983	-	-	-	-	-	-	-	-	-
500.278	6.38	0.12308	0.007916	Fexofenadine	C32H39NO4	501.288	C06999	-	3348	HMDB05030	HMDB	5.0529
				LysoPE(0:0/20:4(5Z,8Z,11Z,14Z))	C25H44NO7P	501.286	-	53480936;-	53480936	HMDB11487	LIPIDMaps;HMDB	0.365272
				LysoPE(0:0/20:4(8Z,11Z,14Z,17Z))	C25H44NO7P	501.286	-	53480937;-	53480937	HMDB11488	LIPIDMaps;HMDB	0.365272
				PE(20:4(5Z,8Z,11Z,14Z)/0:0);LysoPE(20:4(5Z,8Z,11Z,14Z)/0:0)	C25H44NO7P	501.286	-	42607465;-	42607465	HMDB11517	LIPIDMaps;HMDB	0.365272
				LysoPE(20:4(8Z,11Z,14Z,17Z)/0:0)	C25H44NO7P	501.286	-	53480952;-	53480952	HMDB11518	LIPIDMaps;HMDB	0.365272
				Fexofenadine;4-(1-Hydroxy-4-(4-(hydroxydiphenylmethyl)-1-piperidinyl)butyl)-alpha,alpha-dimethylbenzeneacetic acid	C32H39NO4	501.288	C06999	205190	-	HMDB05030	MMCD	5.0529
321.24	6.84	0.16745	0.0079243	-	-	-	-	-	-	-	-	-
452.93	11.91	0.27898	0.0079644	-	-	-	-	-	-	-	-	-
134.895	12.29	0.27298	0.0079652	-	-	-	-	-	-	-	-	-
557.278	8.65	0.10635	0.0079683	PI(15:0/0:0)	C24H47O12P	558.28	-	52928625	-	-	LIPIDMaps	9.18347
561.301	10.98	0.17425	0.0079691	-	-	-	-	-	-	-	-	-
173.872	12.78	0.26909	0.0079845	-	-	-	-	-	-	-	-	-
172.882	12.19	0.26143	0.0080127	-	-	-	-	-	-	-	-	-
623.261	8.67	0.093793	0.0080187	-	-	-	-	-	-	-	-	-
759.245	8.68	0.1319	0.008024	Epimedoside	C37H44O17	760.258	-	44259072	-	-	LIPIDMaps	7.2254
615.341	6.56	0.12334	0.0080257	17-DESMETHOXY-17-N,N-DIMETHYLAMINOETHYLAMINO-GELDANAMYCIN	C32H48N4O8	616.347	-	-	-	-	MMCD	1.48541
693.398	8.08	0.16836	0.008057	(S)-4-(4-(3-(3-CARBAMIMIDOYLPHENYL)-2-(2,4,6-TRIISOPROPYLPHENYLSULFONAMIDO)PROPANOYL)PIPERAZINE-1-CARBONYL)PIPERIDINE-1-CARBOXIMIDAMIDE	C36H54N8O4S	694.399	-	-	-	-	MMCD	9.6686
842.527	9.83	0.26724	0.0080744	-	-	-	-	-	-	-	-	-
512.267	3.93	0.1356	0.0080778	Sulfoglycolithocholic acid;Sulfolithocholylglycine	C26H43NO7S	513.276	C11301	72222;-	53477756	HMDB02639	LIPIDMaps;HMDB	2.61608
362.933	11.94	0.27031	0.0080941	Selenohomocystine	C8H16N2O4Se2	363.944	C05707	167006	24496	-	MMCD	9.64302
621.39	8.68	0.25584	0.0081112	-	-	-	-	-	-	-	-	-
602.864	12.04	0.27218	0.008125	-	-	-	-	-	-	-	-	-
588.33	6.4	0.12937	0.0081441	-	-	-	-	-	-	-	-	-
305.917	12.7	0.28262	0.0081544	-	-	-	-	-	-	-	-	-
614.334	6.56	0.11515	0.0081626	-	-	-	-	-	-	-	-	-
665.401	8.69	0.24383	0.0081726	-	-	-	-	-	-	-	-	-
226.867	12.24	0.2814	0.00818	-	-	-	-	-	-	-	-	-
725.912	11.91	0.29042	0.0081853	-	-	-	-	-	-	-	-	-
353.173	8.58	0.28165	0.0081907	3,6-Dimethoxyestra-1,3,5(10),6,8-pentaene-17beta-carboxylic acidmethyl ester	C22H26O4	354.183	C15030	-	-	-	MMCD	8.01319
				Seratrodast	C22H26O4	354.183	C12521	196846	-	-	MMCD	8.01319
				PA(12:0/0:0)	C15H31O7P	354.181	-	52929750	-	-	LIPIDMaps	1.20629
				Tephrowatsin A	C22H26O4	354.183	-	442542	-	-	LIPIDMaps	8.01319
				Acetylsalvipisone	C22H26O4	354.183	-	-	-	HMDB31877	HMDB	8.01319
				Tephrowatsin A	C22H26O4	354.183	C09970	12156	442542	-	MMCD	8.01319
				Hexestrol diacetate	C22H26O4	354.183	C13520	853890	656653	-	MMCD	8.01319
656.907	11.91	0.28412	0.0081943	-	-	-	-	-	-	-	-	-
232.988	11.86	0.27784	0.008218	3-(3,4-Dichlorophenyl)-1-hydroxy-1-methylurea;Hydroxylinuron	C8H8Cl2N2O2	233.996	C15250	-	-	-	MMCD	6.39053
316.951	11.91	0.28133	0.008222	-	-	-	-	-	-	-	-	-
709.395	8.09	0.21446	0.0082315	-	-	-	-	-	-	-	-	-
271.227	6.27	0.2543	0.0082442	2-hydroxyhexadecanoate	C16H32O3	272.235	-	-	-	-	MMCD	2.8025
				(R)-3-Hydroxy-hexadecanoic acid;3S-hydroxypalmitic acid;3R-hydroxypalmitic acid	C16H32O3	272.235	-	301590;-;10989404;15569776	15569776	HMDB10734	LIPIDMaps;HMDB	2.8025
				2-hydroxy palmitic acid;(R)-2-Hydroxyhexadecanoic acid;2S-hydroxypalmitic acid;2R-hydroxypalmitic acid	C16H32O3	272.235	-	92836;-	92836	HMDB31057	LIPIDMaps;HMDB	2.8025
				16-hydroxypalmitate	C16H32O3	272.235	-	153752	10466	-	MMCD	2.8025
				4-hydroxy palmitic acid	C16H32O3	272.235	-	5282904	-	-	LIPIDMaps	2.6904
				11-hydroxy palmitic acid	C16H32O3	272.235	-	5312820;3013895	-	-	LIPIDMaps	2.6904
				14-hydroxy palmitic acid	C16H32O3	272.235	-	5312821;5282905	-	-	LIPIDMaps	2.6904
483.272	10.7	0.12909	0.0082464	Stigmatellin Y	C29H40O6	484.282	C12150	14297	5282078	-	MMCD	5.86049
				PG(16:0/0:0)	C22H45O9P	484.28	-	42607483	-	-	LIPIDMaps	0.882229
				2-16:0-lysoPG	C22H45O9P	484.28	-	-	-	-	MMCD	0.945246
372.902	12.72	0.29181	0.0082644	-	-	-	-	-	-	-	-	-
311.168	12.43	0.27246	0.0082647	5-Hydroxy-7-(4-hydroxyphenyl)-1-phenyl-3-heptanone; O5-Me	C20H24O3	312.173	-	-	5319455	HMDB33294	HMDB	9.67811
				Jatrophone	C20H24O3	312.173	C09120	11312	5281373	-	MMCD	9.67811
				Broussonin C	C20H24O3	312.173	C09524	11715	442289	-	MMCD	9.67811
				Centrolobine	C20H24O3	312.173	C10436	12621	442780	-	MMCD	9.67811
				5,6,7,8,9,10-HEXAHYDRO-4-HYDROXY-3-(1-PHENYLPROPYL)CYCLOOCTA[B]PYRAN-2-ONE	C20H24O3	312.173	-	-	-	-	MMCD	9.67811
				10#-Oxo-6,10#-diapo-6-carotenoic acid; (9Z)-form, Me ester	C20H24O3	312.173	-	-	-	HMDB31976	HMDB	9.67811
				N-Undecylbenzenesulfonic acid	C17H28O3S	312.176	-	-	38222	HMDB32549	HMDB	1.07533
459.825	12.76	0.29239	0.0082877	-	-	-	-	-	-	-	-	-
634.33	6.89	0.14119	0.0082914	-	-	-	-	-	-	-	-	-
692.403	8.1	0.21115	0.0082981	-	-	-	-	-	-	-	-	-
489.829	12.74	0.27987	0.0083029	-	-	-	-	-	-	-	-	-
290.865	0.41	0.25076	0.0083036	-	-	-	-	-	-	-	-	-
860.848	11.9	0.28093	0.0083119	-	-	-	-	-	-	-	-	-
410.178	8.69	0.26755	0.0083173	Fluvastatin	C24H26FNO4	411.185	C07014	-	1548972	HMDB15227	HMDB	1.63281
				Fluvastatin	C24H26FNO4	411.185	C07014	9227	1548972	-	MMCD	1.63281
947.607	6.69	0.057875	0.0083518	-	-	-	-	-	-	-	-	-
132.869	12.37	0.28232	0.0083594	-	-	-	-	-	-	-	-	-
162.997	12.24	0.27419	0.0083596	-	-	-	-	-	-	-	-	-
566.346	6.89	0.13416	0.0083713	PS(21:0/0:0)	C27H54NO9P	567.354	-	52926294	-	-	LIPIDMaps	0.753051
424.163	5.9	0.18762	0.0083722	N-[4-[2-(2-AMINO-4-METHYL-7H-PYRROLO[2,3-D]PYRIMIDIN-5-YL)-ETHYL]-BENZOYL]GLUTAMIC ACID	C21H23N5O5	425.17	-	-	-	-	MMCD	0.574219
453.941	11.91	0.28336	0.0083775	-	-	-	-	-	-	-	-	-
644.176	6.85	0.25205	0.0084045	-	-	-	-	-	-	-	-	-
250.994	12.21	0.28049	0.008409	-	-	-	-	-	-	-	-	-
882.542	6.73	0.111	0.0084268	-	-	-	-	-	-	-	-	-
299.882	0.5	0.18792	0.0084651	-	-	-	-	-	-	-	-	-
1010.86	11.93	0.28678	0.0085154	-	-	-	-	-	-	-	-	-
370.297	8.2	0.22031	0.0085203	N-stearoyl serine	C21H41NO4	371.304	-	6453688	-	-	LIPIDMaps	2.63009
				O-tetradecanoylcarnitine;Tetradecanoylcarnitine	C21H41NO4	371.304	-	6426854;-;53477791	53477791	HMDB05066	LIPIDMaps;HMDB	2.71228
359.871	12.76	0.2903	0.0085271	-	-	-	-	-	-	-	-	-
427.858	12.75	0.28357	0.0085323	-	-	-	-	-	-	-	-	-
521.931	11.91	0.28197	0.0085399	-	-	-	-	-	-	-	-	-
423.383	9.07	0.20422	0.0085422	-	-	-	-	-	-	-	-	-
820.516	6.71	0.15095	0.0085651	PS(22:4(7Z,10Z,13Z,16Z)/17:2(9Z,12Z))	C45H76NO10P	821.521	-	52925907	-	-	LIPIDMaps	3.49188
				PS(22:6(4Z,7Z,10Z,13Z,16Z,19Z)/17:0)	C45H76NO10P	821.521	-	52925934	-	-	LIPIDMaps	3.49188
				PS(17:0/22:6(4Z,7Z,10Z,13Z,16Z,19Z))	C45H76NO10P	821.521	-	52926001	-	-	LIPIDMaps	3.49188
				PS(17:2(9Z,12Z)/22:4(7Z,10Z,13Z,16Z))	C45H76NO10P	821.521	-	52925416	-	-	LIPIDMaps	3.49188
				PS(19:1(9Z)/20:5(5Z,8Z,11Z,14Z,17Z))	C45H76NO10P	821.521	-	52925614	-	-	LIPIDMaps	3.49188
				PS(20:5(5Z,8Z,11Z,14Z,17Z)/19:1(9Z))	C45H76NO10P	821.521	-	52925775	-	-	LIPIDMaps	3.49188
312.172	12.43	0.2664	0.0085731	-	-	-	-	-	-	-	-	-
189.007	12.65	0.27793	0.0085747	-	-	-	-	-	-	-	-	-
498.909	11.94	0.26687	0.0085788	-	-	-	-	-	-	-	-	-
401.943	11.99	0.26385	0.0085862	-	-	-	-	-	-	-	-	-
141.091	3.2	0.24816	0.0085971	Ethyl trans-2-methyl-2-pentenoate	C8H14O2	142.099	-	6436311;-	6436311	HMDB32278	LIPIDMaps;HMDB	5.6912
				2-Methylallyl butyrate	C8H14O2	142.099	-	251530	-	HMDB36236	LIPIDMaps	5.79858
				2-Methylpropyl (2E)-butenoate	C8H14O2	142.099	-	6435824	-	HMDB36212	LIPIDMaps	5.79858
				2-Propenyl 3-methylbutanoate	C8H14O2	142.099	C19318	17816	-	HMDB38036	LIPIDMaps	5.79858
				Isopropyl tiglate	C8H14O2	142.099	-	6432902	-	HMDB37624	LIPIDMaps	5.79858
				Methyl 2-heptenoate	C8H14O2	142.099	-	5368087	-	HMDB39872	LIPIDMaps	5.79858
				Allyl valerate	C8H14O2	142.099	-	80606;-	80606	HMDB32164	LIPIDMaps;HMDB	5.6912
				cis-delta-octenoic acid;cis-5-Octenoic acid;trans-delta-octenoic acid	C8H14O2	142.099	-	5282718;-;5282719	5282718	HMDB32207	LIPIDMaps;HMDB	5.6912
				Ethyl (E)-3-hexenoate;Ethyl cis-3-hexenoate	C8H14O2	142.099	-	5362623;-	5362623	HMDB32266	LIPIDMaps;HMDB	5.6912
				Ethyl 5-hexenoate	C8H14O2	142.099	-	-	6420258	HMDB32267	HMDB	5.6912
				Ethyl 2E-hexenoate;Ethyl 2-hexenoate	C8H14O2	142.099	-	5364778;-	5364778	HMDB32268	LIPIDMaps;HMDB	5.6912
555.272	8.68	0.080367	0.0086093	PG(22:6(4Z,7Z,10Z,13Z,16Z,19Z)/0:0)	C28H45O9P	556.28	-	52927439	-	-	LIPIDMaps	0.987482
784.841	11.93	0.28028	0.0086172	-	-	-	-	-	-	-	-	-
1008.85	11.95	0.27705	0.0086272	-	-	-	-	-	-	-	-	-
1103.65	6.72	0.08931	0.0086283	-	-	-	-	-	-	-	-	-
595.706	0.5	0.22575	0.0086286	-	-	-	-	-	-	-	-	-
265.956	11.99	0.27923	0.0086385	-	-	-	-	-	-	-	-	-
511.886	11.96	0.27042	0.0086409	-	-	-	-	-	-	-	-	-
520.919	11.91	0.28227	0.0086524	-	-	-	-	-	-	-	-	-
1048.84	11.89	0.26848	0.0086526	-	-	-	-	-	-	-	-	-
760.904	11.84	0.27417	0.0086711	-	-	-	-	-	-	-	-	-
635.336	6.9	0.15497	0.0086815	Ansatrienin A	C36H48N2O8	636.341	C12098	14245	5282069	-	MMCD	2.68564
501.282	6.38	0.1352	0.0086859	-	-	-	-	-	-	-	-	-
136.894	12.21	0.28509	0.0086876	-	-	-	-	-	-	-	-	-
680.27	6.68	0.14118	0.0086988	-	-	-	-	-	-	-	-	-
367.908	11.96	0.27693	0.0087012	-	-	-	-	-	-	-	-	-
852.835	11.93	0.28518	0.0087308	-	-	-	-	-	-	-	-	-
185.082	1.92	0.30381	0.0087357	5-(2-Methylpropyl)tetrahydro-2-oxo-3-furancarboxylic acid	C9H14O4	186.089	-	-	-	HMDB30988	HMDB	1.22996
				5-Butyltetrahydro-2-oxo-3-furancarboxylic acid	C9H14O4	186.089	-	-	-	HMDB30992	HMDB	1.22996
				cis-2-Carboxycyclohexyl-acetic acid	C9H14O4	186.089	C14112	854348	656884	-	MMCD	1.22996
521.27	6.81	0.22367	0.008747	-	-	-	-	-	-	-	-	-
567.349	6.89	0.13409	0.0087661	-	-	-	-	-	-	-	-	-
684.255	6.31	0.11529	0.0087756	-	-	-	-	-	-	-	-	-
294.182	11.44	0.25744	0.0087781	-	-	-	-	-	-	-	-	-
609.556	10.08	0.29179	0.0087826	15:0 Cholesteryl ester	C42H74O2	610.569	-	24779606	-	-	LIPIDMaps	8.59694
249.967	11.88	0.281	0.0088122	-	-	-	-	-	-	-	-	-
620.291	7.55	0.18024	0.0088412	3-[[N-[4-METHYL-PIPERAZINYL]CARBONYL]-PHENYLALANINYL-AMINO]-5-PHENYL-PENTANE-1-SULFONIC ACID BENZYLOXY-AMIDE	C33H43N5O5S	621.298	-	-	-	-	MMCD	0.49119
				Z-Arg-Arg-NHMec;Benzyloxycarbonylarginyl-arginine 4-methylcoumarin-7-ylamide	C30H39N9O6	621.302	C02334	5384	439707	-	MMCD	6.68015
333.276	8.61	0.16319	0.008881	-	-	-	-	-	-	-	-	-
440.889	12.73	0.29661	0.0088842	-	-	-	-	-	-	-	-	-
97.0118	11.76	0.27744	0.0089126	3-Methylthiophene	C5H6S	98.019	-	-	12024	HMDB33119	HMDB	0.622687
				2-Methylthiophene	C5H6S	98.019	-	-	11126	HMDB33118	HMDB	0.622687
297.183	7.42	0.28927	0.0089205	{3-[4-(2-AMINO-2-CARBOXY-ETHYL)-1H-IMIDAZOL-2-YL]-1-CARBAMOYL-PROPYL}-TRIMETHYL-AMMONIUM	C13H24N5O3+	298.188	-	-	-	-	MMCD	7.16404
581.525	10.01	0.29762	0.0089229	-	-	-	-	-	-	-	-	-
164.999	11.81	0.28543	0.0089287	-	-	-	-	-	-	-	-	-
297.153	12.42	0.27727	0.0089336	Gravelliferone	C19H22O3	298.157	-	-	14133589	HMDB30729	HMDB	9.92835
				5-Hydroxy-7-(4-hydroxyphenyl)-1-phenyl-3-heptanone	C19H22O3	298.157	-	-	10040339	HMDB33711	HMDB	9.92835
				Auraptene	C19H22O3	298.157	-	-	1550607	HMDB34054	HMDB	9.92835
				Ostruthin	C19H22O3	298.157	C09281	11472	5281420	-	MMCD	9.92835
				Doisynoestrol;cis-1-Ethyl-1,2,3,4-tetrahydro-7-methoxy-2-methyl-2-phenanthrenecarboxylic acid	C19H22O3	298.157	C15453	-	-	-	MMCD	9.92835
				Glepidotin C	C19H22O3	298.157	C10259	442703	-	-	LIPIDMaps	9.92835
				Glepidotin C	C19H22O3	298.157	C10259	12445	442703	-	MMCD	9.92835
				6,7,8,9-TETRAHYDRO-4-HYDROXY-3-(1-PHENYLPROPYL)CYCLOHEPTA[B]PYRAN-2-ONE	C19H22O3	298.157	-	-	-	-	MMCD	9.92835
599.319	6.98	0.32953	0.008936	5-Oxoavermectin ''2a'' aglycone	C34H48O9	600.33	C11970	14131	5282016	-	MMCD	5.79515
				PI(18:0/0:0);6-O-(1-O-stearoyl-sn-glycero-3-phosphono)-1D-myo-inositol	C27H53O12P	600.327	-	42607495;46878550	-	-	LIPIDMaps	1.93173
415.808	0.5	0.23531	0.0089497	-	-	-	-	-	-	-	-	-
484.276	10.7	0.12669	0.008969	-	-	-	-	-	-	-	-	-
159.976	11.93	0.2836	0.0089805	-	-	-	-	-	-	-	-	-
318.21	6.36	0.18334	0.0089825	-	-	-	-	-	-	-	-	-
749.53	9.9	0.27755	0.0089882	PG(13:0/21:0)	C40H79O10P	750.541	-	52927197	-	-	LIPIDMaps	4.39136
				PG(12:0/22:0)	C40H79O10P	750.541	-	52927203	-	-	LIPIDMaps	4.39136
				PG(16:0/18:0)	C40H79O10P	750.541	-	449008;-	449008	HMDB10572	LIPIDMaps;HMDB	4.39136
				PG(18:0/16:0)	C40H79O10P	750.541	-	52927153;-	52927153	HMDB10600	LIPIDMaps;HMDB	4.39136
				18:0-16:0-PG	C40H79O10P	750.541	-	-	-	-	MMCD	4.39136
				PG(22:0/12:0)	C40H79O10P	750.541	-	52927115	-	-	LIPIDMaps	4.39136
				PG(21:0/13:0)	C40H79O10P	750.541	-	52927119	-	-	LIPIDMaps	4.39136
				PG(20:0/14:0)	C40H79O10P	750.541	-	52927130	-	-	LIPIDMaps	4.39136
				PG(19:0/15:0)	C40H79O10P	750.541	-	52927135	-	-	LIPIDMaps	4.39136
				PG(17:0/17:0)	C40H79O10P	750.541	-	52927160	-	-	LIPIDMaps	4.39136
				PG(15:0/19:0)	C40H79O10P	750.541	-	52927177	-	-	LIPIDMaps	4.39136
				PG(14:0/20:0)	C40H79O10P	750.541	-	52927189	-	-	LIPIDMaps	4.39136
233.931	12.75	0.27437	0.0089908	-	-	-	-	-	-	-	-	-
502.289	6.57	0.14193	0.0090019	LysoPE(20:3(11Z,14Z,17Z)/0:0)	C25H46NO7P	503.301	-	53480950;-	53480950	HMDB11514	LIPIDMaps;HMDB	9.15586
				LysoPE(20:3(5Z,8Z,11Z)/0:0)	C25H46NO7P	503.301	-	53480951;-	53480951	HMDB11515	LIPIDMaps;HMDB	9.15586
				PE(20:3(8Z,11Z,14Z)/0:0);LysoPE(20:3(8Z,11Z,14Z)/0:0)	C25H46NO7P	503.301	-	52925141;-	52925141	HMDB11516	LIPIDMaps;HMDB	9.15586
				LysoPE(0:0/20:3(11Z,14Z,17Z))	C25H46NO7P	503.301	-	53480933;-	53480933	HMDB11484	LIPIDMaps;HMDB	9.15586
				LysoPE(0:0/20:3(5Z,8Z,11Z))	C25H46NO7P	503.301	-	53480934;-	53480934	HMDB11485	LIPIDMaps;HMDB	9.15586
				LysoPE(0:0/20:3(8Z,11Z,14Z))	C25H46NO7P	503.301	-	53480935;-	53480935	HMDB11486	LIPIDMaps;HMDB	9.15586
596.389	8.59	0.14526	0.0090237	-	-	-	-	-	-	-	-	-
275.165	6.07	0.27863	0.0090328	Cyclandelate	C17H24O3	276.173	C06929	153204	-	-	MMCD	0.663011
				Ginsenoyne C	C17H24O3	276.173	-	5317634	-	HMDB38994	LIPIDMaps	0.442008
				Ginsenoyne K	C17H24O3	276.173	-	15736266	-	HMDB40375	LIPIDMaps	0.442008
				Panaquinquecol 2	C17H24O3	276.173	-	14827985	-	HMDB38938	LIPIDMaps	0.442008
				Panaquinquecol 7	C17H24O3	276.173	-	9970687	-	HMDB41201	LIPIDMaps	0.442008
				Sugeonyl acetate	C17H24O3	276.173	-	52929817	-	-	LIPIDMaps	0.442008
				Cyclandelate	C17H24O3	276.173	-	-	2893	HMDB15586	HMDB	0.663011
				[8]-Shogaol	C17H24O3	276.173	C10494	-	5281794	HMDB31463	HMDB	0.663011
				[6]-Shogaol	C17H24O3	276.173	C10494	154453	11152	-	MMCD	0.663011
				Buddledin A	C17H24O3	276.173	C09623	11813	5281514	-	MMCD	0.663011
				4-[(1S,2S,5S,9R)-5-(HYDROXYMETHYL)-8,9-DIMETHYL-3-OXABICYCLO[3.3.1]NON-7-EN-2-YL]PHENOL	C17H24O3	276.173	-	-	-	-	MMCD	0.663011
369.861	12.76	0.28774	0.0090342	-	-	-	-	-	-	-	-	-
102.943	12.05	0.28406	0.009041	-	-	-	-	-	-	-	-	-
998.853	11.93	0.27775	0.0090478	-	-	-	-	-	-	-	-	-
518.707	12.34	0.26865	0.009074	-	-	-	-	-	-	-	-	-
265.148	12.53	0.25569	0.0090748	DODECYL SULFATE	C12H26O4S	266.155	-	-	-	HMDB05004	MMCD	0.114661
194.907	8.67	0.24103	0.0090816	-	-	-	-	-	-	-	-	-
967.615	8.09	0.19318	0.0090918	-	-	-	-	-	-	-	-	-
239.903	12.76	0.28214	0.0090923	-	-	-	-	-	-	-	-	-
948.878	11.94	0.2456	0.0090987	-	-	-	-	-	-	-	-	-
697.436	8.09	0.25675	0.0091043	-	-	-	-	-	-	-	-	-
618.785	12.77	0.27452	0.0091047	-	-	-	-	-	-	-	-	-
153.873	12.3	0.29027	0.0091182	-	-	-	-	-	-	-	-	-
661.264	6.4	0.13113	0.009126	-	-	-	-	-	-	-	-	-
284.822	0.53	0.26703	0.0091284	-	-	-	-	-	-	-	-	-
551.262	10.72	0.16616	0.0091327	Canthiumine	C33H36N4O4	552.274	C10000	12186	5281584	-	MMCD	7.95716
514.717	12.34	0.27647	0.009159	-	-	-	-	-	-	-	-	-
391.829	12.76	0.26019	0.009161	-	-	-	-	-	-	-	-	-
733.291	1.75	0.090234	0.0091736	-	-	-	-	-	-	-	-	-
291.884	12.76	0.29198	0.0091759	-	-	-	-	-	-	-	-	-
658.875	11.94	0.28955	0.009188	-	-	-	-	-	-	-	-	-
332.854	12.11	0.287	0.0092073	-	-	-	-	-	-	-	-	-
930.852	11.93	0.27502	0.0092172	-	-	-	-	-	-	-	-	-
516.707	12.34	0.26736	0.0092287	-	-	-	-	-	-	-	-	-
589.921	11.91	0.27715	0.0092606	-	-	-	-	-	-	-	-	-
709.899	11.87	0.27003	0.0092689	-	-	-	-	-	-	-	-	-
463.203	7.99	0.27044	0.0092921	copalyl diphosphate	C21H38O7P2	464.209	-	-	-	-	MMCD	2.30093
				Acetylblasticidin S	C19H28N8O6	464.213	C02808	5758	439816	-	MMCD	6.11386
				CYCLOPROPANECARBOXYLIC ACID {4-[4-(4-METHYL-PIPERAZIN-1-YL)-6-(5-METHYL-2H-PYRAZOL-3-YLAMINO)-PYRIMIDIN-2-YLSULFANYL]-PHENYL}-AMIDE	C23H28N8OS	464.211	-	-	-	-	MMCD	0.723149
556.276	8.65	0.080562	0.0092924	-	-	-	-	-	-	-	-	-
694.864	11.98	0.2853	0.0092993	-	-	-	-	-	-	-	-	-
610.56	10.08	0.29247	0.0093589	-	-	-	-	-	-	-	-	-
588.909	11.91	0.28155	0.0093696	-	-	-	-	-	-	-	-	-
776.889	11.87	0.27985	0.0093728	-	-	-	-	-	-	-	-	-
392.779	0.5	0.31022	0.009374	-	-	-	-	-	-	-	-	-
354.185	8.57	0.26663	0.0094307	-	-	-	-	-	-	-	-	-
894.851	11.92	0.28123	0.0094439	-	-	-	-	-	-	-	-	-
785.347	8.69	0.26563	0.0094456	-	-	-	-	-	-	-	-	-
674.289	6.18	0.1646	0.0094627	ARGIFIN	C29H41N9O10	675.298	-	-	-	-	MMCD	1.89803
317.958	11.91	0.28687	0.0094743	-	-	-	-	-	-	-	-	-
353.859	12.81	0.29439	0.0094923	-	-	-	-	-	-	-	-	-
702.878	11.94	0.29284	0.0095042	-	-	-	-	-	-	-	-	-
826.86	11.94	0.25821	0.0095265	-	-	-	-	-	-	-	-	-
104.939	12.05	0.28818	0.0095538	-	-	-	-	-	-	-	-	-
508.277	8.31	0.20012	0.0095609	-	-	-	-	-	-	-	-	-
634.889	11.93	0.29094	0.0096298	-	-	-	-	-	-	-	-	-
510.292	10.98	0.18217	0.0096302	-	-	-	-	-	-	-	-	-
754.269	1.74	0.1026	0.0096537	-	-	-	-	-	-	-	-	-
862.857	11.93	0.28485	0.0096601	-	-	-	-	-	-	-	-	-
708.902	11.87	0.27062	0.009664	-	-	-	-	-	-	-	-	-
736.857	12.01	0.28039	0.0096666	-	-	-	-	-	-	-	-	-
1091.72	7.5	0.021039	0.0096819	Ganglioside GA2 (d18:1/18:0)	C56H104N2O18	1092.73	C06135	44260485;-;44261949	22833616	HMDB04891	LIPIDMaps;HMDB	2.56936
				-	C56H104N2O18	1092.73	-	44260613	-	-	LIPIDMaps	2.56936
507.269	8.3	0.19353	0.0096949	1-18:2-lysoPG	C24H45O9P	508.28	-	-	-	-	MMCD	7.80531
				PG(18:2(9Z,12Z)/0:0)	C24H45O9P	508.28	-	52927437	-	-	LIPIDMaps	7.74527
				26,26,26,27,27,27-hexafluoro-1alphaa-hydroxyvitamin D3 / 26,26,26,27,27,27-hexafluoro-1alphaa-hydroxycholecalciferol	C27H38F6O2	508.278	-	9547336	-	-	LIPIDMaps	2.82193
				26,26,26,27,27,27-hexafluoro-25-hydroxyvitamin D3 / 26,26,26,27,27,27-hexafluoro-25-hydroxycholecalciferol	C27H38F6O2	508.278	-	9547337	-	-	LIPIDMaps	2.82193
770.87	11.94	0.26798	0.009714	-	-	-	-	-	-	-	-	-
794.858	11.93	0.25808	0.0097399	-	-	-	-	-	-	-	-	-
732.288	1.74	0.083556	0.0097416	-	-	-	-	-	-	-	-	-
129.868	0.78	0.28588	0.0097434	-	-	-	-	-	-	-	-	-
557.322	6.78	0.13792	0.0097466	-	-	-	-	-	-	-	-	-
371.22	8.12	0.23848	0.0097466	Scutigeral	C23H32O4	372.23	-	-	5317377	HMDB30012	HMDB	8.36255
				Neriantogenin	C23H32O4	372.23	-	-	-	HMDB30044	HMDB	8.36255
				5-Ethoxysorgoleone 358	C23H32O4	372.23	-	-	-	HMDB32784	HMDB	8.36255
				3alpha-Hydroxy-5beta-pregn-16-ene-11,20-dione 3-acetate	C23H32O4	372.23	C15333	-	-	-	MMCD	8.36255
				16alpha,17alpha-Epoxy-20-oxopregn-5-en-3beta-yl acetate;16alpha,17alpha-Epoxypregnenolone acetate	C23H32O4	372.23	C14635	-	-	-	MMCD	8.36255
				Deoxycorticosterone acetate;21-Acetoxypregn-4-ene-3,20-dione;Percotol	C23H32O4	372.23	C14554	-	-	-	MMCD	8.36255
				9#-carboxy-gamma-tocotrienol	C23H32O4	372.23	-	-	53481537	HMDB12869	HMDB	8.36255
1104.65	6.72	0.089992	0.0097919	-	-	-	-	-	-	-	-	-
367.254	8.36	0.315	0.0097953	-	-	-	-	-	-	-	-	-
166.872	12.29	0.28094	0.0097957	-	-	-	-	-	-	-	-	-
365.885	12.75	0.27965	0.0097972	-	-	-	-	-	-	-	-	-
407.187	12	0.30556	0.0098194	4'-O-Geranylnaringenin	C25H28O5	408.194	-	6479094	-	-	LIPIDMaps	1.12144
				Leachianone E	C25H28O5	408.194	-	42607931	-	-	LIPIDMaps	1.12144
				Paratocarpin L	C25H28O5	408.194	-	14309760	-	-	LIPIDMaps	1.12144
				Macarangaflavanone A	C25H28O5	408.194	-	42607932	-	-	LIPIDMaps	1.12144
				Remangiflavanone A	C25H28O5	408.194	-	10763962	-	-	LIPIDMaps	1.12144
				Paratocarpin J	C25H28O5	408.194	-	15200532	-	-	LIPIDMaps	1.12144
				Euchrestaflavanone A	C25H28O5	408.194	-	10319282	-	-	LIPIDMaps	1.12144
				Bonannione A	C25H28O5	408.194	-	10001495	-	-	LIPIDMaps	1.12144
				Sophoraflavanone A	C25H28O5	408.194	-	11418365	-	-	LIPIDMaps	1.12144
259.821	12.33	0.29512	0.0098436	-	-	-	-	-	-	-	-	-
460.205	5.8	0.29263	0.0098634	-	-	-	-	-	-	-	-	-
398.887	12.06	0.27698	0.0098654	-	-	-	-	-	-	-	-	-
1093.73	7.51	0.030414	0.0098854	-	-	-	-	-	-	-	-	-
164.856	12.33	0.27633	0.0098912	-	-	-	-	-	-	-	-	-
439.205	8.12	0.2422	0.0099014	6-(4-AMINO-4-HYDROXY-2-OXO-3,4-DIHYDRO-2H-PYRIMIDIN-1-YL)-3-[3-AMINO-5-(N-METHYL-GUANIDINO)-PENT ANOYLAMINO]-3,6-DIHYDRO-2H-PYRAN-2-CARBOXYLIC ACID	C17H28N8O6	440.213	-	-	-	-	MMCD	2.35703
996.825	11.9	0.27509	0.0099112	-	-	-	-	-	-	-	-	-
804.856	12	0.278	0.0099244	-	-	-	-	-	-	-	-	-
249.978	12.66	0.2813	0.0099362	-	-	-	-	-	-	-	-	-
358.193	8.65	0.24798	0.0099459	-	-	-	-	-	-	-	-	-
333.943	11.98	0.29546	0.0099515	-	-	-	-	-	-	-	-	-
206.942	11.74	0.27426	0.0099692	-	-	-	-	-	-	-	-	-
182.075	8.79	0.22406	0.0099744	Chlorphentermine	C10H14ClN	183.081	C07559	153236	10007	-	MMCD	4.91731
1092.73	7.5	0.021779	0.0099785	-	-	-	-	-	-	-	-	-
573.926	11.86	0.26889	0.010016	-	-	-	-	-	-	-	-	-
520.267	6.81	0.21035	0.010035	PS(18:2(9Z,12Z)/0:0)	C24H44NO9P	521.275	-	52926279	-	-	LIPIDMaps	2.10759
135.029	0.5	0.11724	0.010035	Ethyl isopropyl disulfide	C5H12S2	136.038	-	-	521477	HMDB33054	HMDB	9.98274
				Threonate;L-Threonate	C4H8O5	136.037	C01620	4772	439535	HMDB00943	MMCD	3.58932
				Erythronic acid	C4H8O5	136.037	-	3733816	439535	HMDB00613	MMCD	3.58932
				Threonic acid;Erythronic acid	C4H8O5	136.037	C01620;-	-	151152;2781043	HMDB00943;HMDB00613	HMDB	3.58932
				1-Pentanesulfenothioic acid	C5H12S2	136.038	-	-	21251947	HMDB31160	HMDB	9.98274
				Ethyl propyl disulfide	C5H12S2	136.038	-	-	35349	HMDB33053	HMDB	9.98274
698.874	11.9	0.28692	0.010045	-	-	-	-	-	-	-	-	-
672.863	11.99	0.28014	0.010059	-	-	-	-	-	-	-	-	-
317.211	6.35	0.19433	0.010065	5S-HEPE;5-HEPE;(+/-)-5-HEPE	C20H30O3	318.219	-	5283193;-;6439678	6439678	HMDB05081	LIPIDMaps;HMDB	4.79505
				Oxymesterone	C20H30O3	318.219	C14665	-	72061	HMDB06027	HMDB	4.79505
				12R-HEPE;12-HEPE;12S-HEPE;(+/-)-12-HEPE	C20H30O3	318.219	-	5283190;-;5283191;10041593	10041593	HMDB10202	LIPIDMaps;HMDB	4.79505
				14(15)-EpETE;14,15-EpETE	C20H30O3	318.219	-	16061088;-	16061088	HMDB10205	LIPIDMaps;HMDB	4.79505
				15-HEPE	C20H30O3	318.219	-	53480357;-	53480357	HMDB10209	LIPIDMaps;HMDB	4.79505
				15-Oxo-ETE;15-KETE	C20H30O3	318.219	C04577	5280701;-	5280701	HMDB10210	LIPIDMaps;HMDB	4.79505
				17(18)-EpETE;17,18-EpETE;17R,18S-EpETE	C20H30O3	318.219	C13843	16061089;-;5282277	16061089	HMDB10212	LIPIDMaps;HMDB	4.79505
				5-Oxo-ETE;5-KETE	C20H30O3	318.219	C14732	5283159;-	5283159	HMDB10217	LIPIDMaps;HMDB	4.79505
				11R-HEPE;11S-HEPE;(+/-)-11-HEPE	C20H30O3	318.219	-	5283188;-;5283189;16061130	5283188	HMDB12534	LIPIDMaps;HMDB	4.79505
				18R-HEPE;(+/-)-18-HEPE;18S-HEPE	C20H30O3	318.219	-	16061126;-;16061132;52921893;53481496	53481496	HMDB12611	LIPIDMaps;HMDB	4.79505
				12-oxo-ETE;12-KETE	C20H30O3	318.219	C14807	5283162;-	5283162	HMDB13633	LIPIDMaps;HMDB	4.79505
				Methyl [8]-Shogaol	C20H30O3	318.219	-	-	-	HMDB30101	HMDB	4.79505
				17beta-Hydroxy-17-methyl-5alpha-androstane-3,11-dione	C20H30O3	318.219	C15354	-	-	-	MMCD	4.79505
				12-OxoETE;12-KETE;(5Z,8Z,10E,14Z)-12-Oxoeicosa-5,8,10,14-tetraenoic acid;(5Z,8Z,10E,14Z)-12-Oxoicosa-5,8,10,14-tetraenoic acid	C20H30O3	318.219	C14807	-	-	-	MMCD	4.79505
				Ineketone	C20H30O3	318.219	C09110	765956	188456	-	MMCD	4.79505
				ent-7alpha-Hydroxykaur-16-en-19-oic acid;(-)-Kaur-16-en-7beta-ol-19-oic acid;ent-7alpha-Hydroxykaur-16-en-19-oate	C20H30O3	318.219	C11875	14037	443467	-	MMCD	4.79505
				LTA4;Leukotriene A4;5-epi-LTA4;6-epi-LTA4	C20H30O3	318.219	C00909;-	5280383;-	5280383	HMDB01337;-	LIPIDMaps;HMDB	4.79505
342.86	12.1	0.26926	0.010091	-	-	-	-	-	-	-	-	-
401.159	8.09	0.20684	0.010133	6-Hydroxy-9,9-dimethyl-5-(3-methyl-1-oxobutyl)-1-propyl-3H,9H-[1,2]-dioxolo[3#,4#:4,5]furo[2,3-f][1]benzopyran-3-one	C22H26O7	402.168	-	-	-	HMDB34016	HMDB	2.73178
				Sphenostylin D	C22H26O7	402.168	-	13946356	-	-	LIPIDMaps	2.88354
				Antiarone K	C22H26O7	402.168	-	42607618	-	-	LIPIDMaps	2.88354
				Clusin	C22H26O7	402.168	-	-	44575537	HMDB29542	HMDB	2.73178
554.347	7.09	0.065964	0.010148	-	-	-	-	-	-	-	-	-
125.873	0.78	0.28823	0.010155	-	-	-	-	-	-	-	-	-
480.309	6.71	0.11308	0.010194	PC(14:0/O-1:0)	C23H48NO7P	481.317	-	24779359	-	-	LIPIDMaps	1.5217
				PC(7:0/O-8:0)	C23H48NO7P	481.317	-	24779369	-	-	LIPIDMaps	1.5217
				PC(15:0/0:0);LysoPC(15:0)	C23H48NO7P	481.317	C04230	24779458;-	24779458	HMDB10381	LIPIDMaps;HMDB	1.58511
				LysoPE(0:0/18:0)	C23H48NO7P	481.317	-	53480667;-	53480667	HMDB11129	LIPIDMaps;HMDB	1.58511
				PE(18:0/0:0);LysoPE(18:0/0:0)	C23H48NO7P	481.317	-	9547068;-	9547068	HMDB11130	LIPIDMaps;HMDB	1.58511
235.926	12.75	0.28503	0.010236	-	-	-	-	-	-	-	-	-
330.894	12.07	0.2846	0.010262	-	-	-	-	-	-	-	-	-
272.231	6.27	0.25913	0.010272	-	-	-	-	-	-	-	-	-
700.303	6.4	0.1972	0.010275	-	-	-	-	-	-	-	-	-
632.909	11.9	0.2836	0.010284	-	-	-	-	-	-	-	-	-
662.408	8.68	0.24963	0.010291	PS(12:0/15:1(9Z))	C33H62NO10P	663.411	-	52925158	-	-	LIPIDMaps	5.98013
				PS(13:0/14:1(9Z))	C33H62NO10P	663.411	-	52925180	-	-	LIPIDMaps	5.98013
				PS(14:1(9Z)/13:0)	C33H62NO10P	663.411	-	52925220	-	-	LIPIDMaps	5.98013
				PS(15:1(9Z)/12:0)	C33H62NO10P	663.411	-	52925271	-	-	LIPIDMaps	5.98013
119.947	12.23	0.29249	0.010297	-	-	-	-	-	-	-	-	-
385.949	11.91	0.29	0.010301	-	-	-	-	-	-	-	-	-
280.234	8.2	0.1999	0.010307	-	-	-	-	-	-	-	-	-
733.339	8.64	0.30184	0.010324	-	-	-	-	-	-	-	-	-
349.22	8.7	0.2535	0.010331	5alpha-Androstane-2alpha-fluoro-17beta-ol-3-one acetate;(2alpha,5alpha,17beta)-17-(Acetyloxy)-2-fluoro-androstan-3-one	C21H31FO3	350.226	C15166	-	-	-	MMCD	3.3112
				6beta-Fluoro-5alpha-hydroxypregnane-3,20-dione	C21H31FO3	350.226	C15071	-	-	-	MMCD	3.3112
				9-Fluoro-11beta,17beta-dihydroxy-2,17-dimethylandrost-4-en-3-one	C21H31FO3	350.226	C15113	-	-	-	MMCD	3.3112
				5alpha-Androstane-2beta-fluoro-17beta-ol-3-one acetate;(2beta,5alpha,17beta)-17-(Acetyloxy)-2-fluoro-androstan-3-one	C21H31FO3	350.226	C14889	-	-	-	MMCD	3.3112
555.36	7.06	0.11155	0.010349	-	-	-	-	-	-	-	-	-
532.869	12.05	0.27691	0.010351	-	-	-	-	-	-	-	-	-
504.94	11.86	0.28883	0.010357	-	-	-	-	-	-	-	-	-
828.893	11.86	0.286	0.010397	-	-	-	-	-	-	-	-	-
530.299	6.72	0.1861	0.010412	4-AMINO-N-{4-[2-(2,6-DIMETHYL-PHENOXY)-ACETYLAMINO]-3-HYDROXY-1-ISOBUTYL-5-PHENYL-PENTYL}-BENZAMIDE	C32H41N3O4	531.31	-	-	-	-	MMCD	7.00748
				3-AMINO-N-{4-[2-(2,6-DIMETHYL-PHENOXY)-ACETYLAMINO]-3-HYDROXY-1-ISOBUTYL-5-PHENYL-PENTYL}-BENZAMIDE	C32H41N3O4	531.31	-	-	-	-	MMCD	7.00748
396.891	12.05	0.27944	0.010425	-	-	-	-	-	-	-	-	-
660.26	6.4	0.13827	0.010435	-	-	-	-	-	-	-	-	-
425.152	8.03	0.25536	0.010444	-	-	-	-	-	-	-	-	-
564.903	11.9	0.26649	0.010454	-	-	-	-	-	-	-	-	-
1038.67	6.72	0.081702	0.010469	-	-	-	-	-	-	-	-	-
610.378	8.61	0.28199	0.010477	-	-	-	-	-	-	-	-	-
964.87	11.89	0.28566	0.010498	-	-	-	-	-	-	-	-	-
521.871	0.4	0.32734	0.01051	-	-	-	-	-	-	-	-	-
281.856	12.71	0.2806	0.010524	-	-	-	-	-	-	-	-	-
323.856	12.77	0.28334	0.010578	-	-	-	-	-	-	-	-	-
579.215	6.91	0.20308	0.010587	-	-	-	-	-	-	-	-	-
218.096	0.79	0.085461	0.010587	N-Phenyl-2-naphthylamine	C16H13N	219.105	C14694	-	8679	HMDB32865	HMDB	4.66598
				N-Phenyl-1-naphthylamine	C16H13N	219.105	C14405	150031	-	-	MMCD	4.66598
				N-Phenyl-2-naphthylamine;Neozone;2-Phenylaminonaphthalene	C16H13N	219.105	C14694	-	-	-	MMCD	4.66598
711.398	8.13	0.2212	0.010597	-	-	-	-	-	-	-	-	-
534.863	12.06	0.27741	0.010607	-	-	-	-	-	-	-	-	-
474.738	0.47	0.269	0.010613	-	-	-	-	-	-	-	-	-
1013.82	11.93	0.28306	0.010637	-	-	-	-	-	-	-	-	-
255.825	12.32	0.29922	0.010644	-	-	-	-	-	-	-	-	-
482.262	7.89	0.1479	0.010644	1-MYRISTOYL-2-HYDROXY-SN-GLYCERO-3-[PHOSPHO-RAC-(1-GLYCEROL)]	C22H44O9P-	483.272	-	-	-	-	MMCD	7.32514
				N-(R-CARBOXY-ETHYL)-ALPHA-(S)-(2-PHENYLETHYL)GLYCYL-L-ARGININE-N-PHENYLAMIDE	C25H35N6O4+	483.272	-	-	-	-	MMCD	6.63052
279.232	8.2	0.20016	0.010649	(R)-laballenic acid;-;(S)-laballenic acid	C18H32O2	280.24	-	5312471	-	-	LIPIDMaps	4.46482
				Taxoleic acid	C18H32O2	280.24	-	5312475;5312472;5312476	-	-	LIPIDMaps	4.46482
				Sebaleic acid	C18H32O2	280.24	-	5312474	-	-	LIPIDMaps	4.46482
				Stearolic acid	C18H32O2	280.24	-	68167	-	-	LIPIDMaps	4.46482
				7-trans,9-cis-octadecadienoic acid	C18H32O2	280.24	-	46244426	-	-	LIPIDMaps	4.46482
				Malvalic acid	C18H32O2	280.24	C08321	10416	-	-	LIPIDMaps	4.46482
				Stearolic acid;9-Stearolic acid	C18H32O2	280.24	C08459	210296	68167	-	MMCD	4.57371
				10E,12Z-Octadecadienoic acid	C18H32O2	280.24	-	-	5282457	HMDB05048	MMCD	4.57371
				isolinoleate	C18H32O2	280.24	-	-	-	-	MMCD	4.57371
				9-cis,11-trans-Octadecadienoate	C18H32O2	280.24	C04056	6756	5280644	-	MMCD	4.57371
				Malvalic acid	C18H32O2	280.24	C08321	153699	10416	-	MMCD	4.57371
				trans-delta12 linoleate	C18H32O2	280.24	-	-	-	-	MMCD	4.57371
				(10E,12Z)-OCTADECA-10,12-DIENOIC ACID	C18H32O2	280.24	-	-	-	-	MMCD	4.57371
				Linoelaidic acid;Linoleic acid;-	C18H32O2	280.24	C01595	5280450;5282797;5282798;5282457	5282457;5280450;-	HMDB06270;HMDB00673;-	HMDB;LIPIDMaps	4.57371
257.821	12.33	0.29666	0.010667	-	-	-	-	-	-	-	-	-
604.872	12	0.29379	0.010669	-	-	-	-	-	-	-	-	-
256.18	6.05	0.068613	0.010677	-	-	-	-	-	-	-	-	-
598.304	6.74	0.27439	0.010682	Delphinine	C33H45NO9	599.309	C08677	10870	5281269	-	MMCD	3.05527
416.769	0.5	0.26233	0.010699	-	-	-	-	-	-	-	-	-
632.32	6.4	0.16588	0.010707	-	-	-	-	-	-	-	-	-
906.861	11.94	0.28463	0.010707	-	-	-	-	-	-	-	-	-
836.874	11.91	0.286	0.010709	-	-	-	-	-	-	-	-	-
619.289	7.56	0.19095	0.010715	PI(20:4(5Z,8Z,11Z,14Z)/0:0)	C29H49O12P	620.296	-	42607497	-	-	LIPIDMaps	0.590381
485.281	11.23	0.22673	0.010727	N-(2'-(4-benzenesulfonamide)-ethyl) arachidonoyl amine	C28H42N2O3S	486.292	-	5283434	-	-	LIPIDMaps	7.90722
321.874	12.64	0.27335	0.010727	-	-	-	-	-	-	-	-	-
673.875	11.94	0.28307	0.010733	-	-	-	-	-	-	-	-	-
810.528	10.61	0.12101	0.010748	PS(20:4(5Z,8Z,11Z,14Z)/18:0)	C44H78NO10P	811.536	-	52925740;-	52925740	HMDB12433	LIPIDMaps;HMDB	0.827303
				20:2-18:2-PS	C44H78NO10P	811.536	-	-	-	-	MMCD	0.827303
				20:1-18:3-PS	C44H78NO10P	811.536	-	-	-	-	MMCD	0.827303
				PS(18:2(9Z,12Z)/20:2(11Z,14Z))	C44H78NO10P	811.536	-	52925468	-	-	LIPIDMaps	0.827303
				PS(18:3(6Z,9Z,12Z)/20:1(11Z))	C44H78NO10P	811.536	-	52925496	-	-	LIPIDMaps	0.827303
				PS(18:3(9Z,12Z,15Z)/20:1(11Z))	C44H78NO10P	811.536	-	52925524	-	-	LIPIDMaps	0.827303
				PS(18:4(6Z,9Z,12Z,15Z)/20:0)	C44H78NO10P	811.536	-	52925554	-	-	LIPIDMaps	0.827303
				PS(20:1(11Z)/18:3(6Z,9Z,12Z))	C44H78NO10P	811.536	-	52925652	-	-	LIPIDMaps	0.827303
				PS(20:1(11Z)/18:3(9Z,12Z,15Z))	C44H78NO10P	811.536	-	52925653	-	-	LIPIDMaps	0.827303
				PS(20:2(11Z,14Z)/18:2(9Z,12Z))	C44H78NO10P	811.536	-	52925681	-	-	LIPIDMaps	0.827303
				PS(22:4(7Z,10Z,13Z,16Z)/16:0)	C44H78NO10P	811.536	-	52925903	-	-	LIPIDMaps	0.827303
				PS(20:0/18:4(6Z,9Z,12Z,15Z))	C44H78NO10P	811.536	-	52926056	-	-	LIPIDMaps	0.827303
				PS(16:0/22:4(7Z,10Z,13Z,16Z))	C44H78NO10P	811.536	-	52926072	-	-	LIPIDMaps	0.827303
				PS(18:0/20:4(8Z,11Z,14Z,17Z))	C44H78NO10P	811.536	C02737	-	53480354	HMDB10165	HMDB	0.827303
				PS(18:0/20:4(5Z,8Z,11Z,14Z))	C44H78NO10P	811.536	-	24779545;-	24779545	HMDB12383	LIPIDMaps;HMDB	0.827303
				PS(18:1(9Z)/20:3(8Z,11Z,14Z))	C44H78NO10P	811.536	-	52925445;-	52925445	HMDB12393	LIPIDMaps;HMDB	0.827303
				PS(20:3(8Z,11Z,14Z)/18:1(9Z))	C44H78NO10P	811.536	-	52925711;-	52925711	HMDB12423	LIPIDMaps;HMDB	0.827303
440.203	8.08	0.26474	0.010753	PS(12:0/0:0)	C18H36NO9P	441.213	-	52926276	-	-	LIPIDMaps	6.22507
992.86	11.94	0.27503	0.010791	-	-	-	-	-	-	-	-	-
1044.61	6.39	0.097775	0.010798	-	-	-	-	-	-	-	-	-
372.218	8.11	0.24436	0.010802	-	-	-	-	-	-	-	-	-
733.246	6.38	0.16783	0.010827	-	-	-	-	-	-	-	-	-
449.175	8.7	0.23007	0.010829	Bis(3-azidopyridinium)-1,10-decane perchlorate;DAPA	C20H28Cl2N8	450.181	C13679	586271	656711	HMDB01407	MMCD	2.16926
809.851	11.94	0.28903	0.010857	-	-	-	-	-	-	-	-	-
570.284	7.07	0.26428	0.010879	Kinetensin 4-7	C26H37N9O6	571.287	-	-	53481567	HMDB12986	HMDB	8.86756
633.322	6.4	0.17887	0.010898	3,20,27-Trihydroxy-1-oxowitha-5,24-dienolide; (3b,20R,22R)-form, 3-O-b-D-Glucopyranoside	C34H50O11	634.335	-	-	-	HMDB33573	HMDB	10.0068
779.564	10	0.26267	0.010907	PA(22:4(7Z,10Z,13Z,16Z)/20:0)	C45H81O8P	780.567	-	52929398	-	-	LIPIDMaps	6.25547
				Siphonaxanthin ester/ Siphonaxanthin dodecenoate/ (Siphonein)	C52H76O5	780.569	-	16061273	-	-	LIPIDMaps	3.20592
				18:0-18:3-MGDG	C45H80O10	780.575	-	-	-	-	MMCD	4.30059
				18:1-18:2-MGDG	C45H80O10	780.575	-	-	-	-	MMCD	4.30059
				PA(20:0/22:4(7Z,10Z,13Z,16Z))	C45H81O8P	780.567	-	52929118	-	-	LIPIDMaps	6.25547
				PA(20:2(11Z,14Z)/22:2(13Z,16Z))	C45H81O8P	780.567	-	52929177	-	-	LIPIDMaps	6.25547
				PA(20:3(8Z,11Z,14Z)/22:1(11Z))	C45H81O8P	780.567	-	52929207	-	-	LIPIDMaps	6.25547
				PA(20:4(5Z,8Z,11Z,14Z)/22:0)	C45H81O8P	780.567	-	52929235	-	-	LIPIDMaps	6.25547
				PA(22:0/20:4(5Z,8Z,11Z,14Z))	C45H81O8P	780.567	-	52929311	-	-	LIPIDMaps	6.25547
				PA(22:1(11Z)/20:3(8Z,11Z,14Z))	C45H81O8P	780.567	-	52929339	-	-	LIPIDMaps	6.25547
				PA(22:2(13Z,16Z)/20:2(11Z,14Z))	C45H81O8P	780.567	-	52929369	-	-	LIPIDMaps	6.25547
1037.67	6.71	0.071232	0.010925	-	-	-	-	-	-	-	-	-
577.276	11	0.22176	0.010945	-	-	-	-	-	-	-	-	-
233.978	0.49	0.16392	0.010985	-	-	-	-	-	-	-	-	-
347.257	7.2	0.18599	0.010986	Anacardic acid	C22H36O3	348.266	C10759	744998	167551	-	MMCD	5.95864
				2-Hydroxy-6-pentadecylbenzoic acid	C22H36O3	348.266	C10759	-	167551	HMDB29683	HMDB	5.95864
				17beta-Hydroxy-2alpha-(methoxymethyl)-17-methyl-5alpha-androstan-3-one	C22H36O3	348.266	C14919	-	-	-	MMCD	5.95864
				Dinorlithocholic acid	C22H36O3	348.266	-	-	-	-	LIPIDMaps	5.78339
670.871	12.02	0.28958	0.010987	-	-	-	-	-	-	-	-	-
421.842	12.75	0.2873	0.011008	-	-	-	-	-	-	-	-	-
549.262	7.92	0.16321	0.011052	Manumycin A;Manumycin	C31H38N2O7	550.268	C12111	14258	5282072	-	MMCD	2.66206
				manumycin	C31H38N2O7	550.268	C12111	6438330	-	-	LIPIDMaps	2.66206
1184.83	11.9	0.29752	0.011057	-	-	-	-	-	-	-	-	-
657.923	11.91	0.28338	0.011065	-	-	-	-	-	-	-	-	-
369.296	8.15	0.10729	0.011066	-	-	-	-	-	-	-	-	-
417.166	8.67	0.27961	0.011105	Nimodipine	C21H26N2O7	418.174	C07267	-	4497	HMDB14537	HMDB	2.04339
				Nimodipine	C21H26N2O7	418.174	C07267	187034	-	-	MMCD	2.04339
228.096	2.38	0.23718	0.011144	-	-	-	-	-	-	-	-	-
137.898	12.76	0.28412	0.011183	-	-	-	-	-	-	-	-	-
573.301	7.81	0.27814	0.011208	-	-	-	-	-	-	-	-	-
622.33	7.09	0.1327	0.011226	-	-	-	-	-	-	-	-	-
181.071	8.79	0.25489	0.011228	L-Glucitol;L-Sorbitol;D-Gulitol	C6H14O6	182.079	C01722	659096	82170	-	MMCD	2.01127
				Galactitol;Dulcitol;Dulcose	C6H14O6	182.079	C01697	155160	11850	HMDB00107	MMCD	2.01127
				Sorbitol;Galactitol;Mannitol;L-Iditol	C6H14O6	182.079	C00794;C01697;C00392;C01507	-	5780;11850;6251;5460044	HMDB00247;HMDB00107;HMDB00765;HMDB11632	HMDB	2.01127
				L-Lathyrine;Lathyrine	C7H10N4O2	182.08	C08290	744176	166766	-	MMCD	9.30208
				L-Iditol	C6H14O6	182.079	C01507	3884961	-	HMDB01363	MMCD	2.01127
				Mannitol;D-Mannitol	C6H14O6	182.079	C00392	149173	-	HMDB00765	MMCD	2.01127
597.304	12.08	0.19775	0.011238	PI(18:1(9Z)/0:0)	C27H51O12P	598.312	-	42607496	-	-	LIPIDMaps	0.306037
155.875	12.28	0.29727	0.011251	-	-	-	-	-	-	-	-	-
777.889	11.88	0.27923	0.011271	-	-	-	-	-	-	-	-	-
666.267	6.9	0.21182	0.011273	-	-	-	-	-	-	-	-	-
502.857	12.72	0.28199	0.011285	-	-	-	-	-	-	-	-	-
685.254	6.69	0.13802	0.011319	-	-	-	-	-	-	-	-	-
306.25	8.43	0.26029	0.011325	EPA (d5)	C20H25D5O2	307.255	C06428	24778482	-	HMDB01999	LIPIDMaps	5.76074
572.928	11.87	0.27817	0.011362	-	-	-	-	-	-	-	-	-
600.215	6.38	0.16034	0.011407	-	-	-	-	-	-	-	-	-
1174.82	11.92	0.27904	0.011417	-	-	-	-	-	-	-	-	-
413.88	12.11	0.2886	0.011419	6-Oxo-2-hydroxy-7-(4'-chlorophenyl)-3,8,8,8-tetrachloroocta-2Z,4Z-dienoate	C14H8Cl5O4-	414.887	-	14709323	-	-	MMCD	1.76535
968.618	8.09	0.21843	0.01142	-	-	-	-	-	-	-	-	-
430.921	11.93	0.27636	0.011422	Triforine	C10H14Cl6N4O2	431.925	C10960	175417	33565	-	MMCD	9.18513
766.864	11.9	0.2896	0.011433	-	-	-	-	-	-	-	-	-
403.158	8.11	0.21034	0.011439	Inophyllolide chromanol	C25H24O5	404.162	-	15223670	-	-	LIPIDMaps	7.02226
				Osajin	C25H24O5	404.162	-	95168	-	-	LIPIDMaps	7.02226
				Chandalone	C25H24O5	404.162	-	12302850	-	-	LIPIDMaps	7.02226
				Warangalone	C25H24O5	404.162	-	5379679	-	-	LIPIDMaps	7.02226
				4'-O-Prenylalpinumisoflavone	C25H24O5	404.162	-	5459223	-	-	LIPIDMaps	7.02226
				Isochandalone	C25H24O5	404.162	-	15907834	-	-	LIPIDMaps	7.02226
				Ulexone A	C25H24O5	404.162	-	14583600	-	-	LIPIDMaps	7.02226
				Puerarol	C25H24O5	404.162	-	44257531	-	-	LIPIDMaps	7.02226
920.832	11.92	0.29936	0.01149	-	-	-	-	-	-	-	-	-
191.903	12.28	0.29274	0.011502	-	-	-	-	-	-	-	-	-
640.915	11.87	0.2927	0.011513	-	-	-	-	-	-	-	-	-
584.343	6.74	0.13655	0.01152	Janthitrem B	C37H47NO5	585.345	-	-	10371106	HMDB30528	HMDB	8.13322
240.915	0.31	0.25374	0.011533	-	-	-	-	-	-	-	-	-
969.612	8.09	0.19932	0.011556	-	-	-	-	-	-	-	-	-
928.836	11.9	0.29189	0.011564	-	-	-	-	-	-	-	-	-
124.954	0.56	0.268	0.011594	-	-	-	-	-	-	-	-	-
1035.66	6.71	0.070071	0.011594	-	-	-	-	-	-	-	-	-
611.248	6.18	0.15592	0.011599	-	-	-	-	-	-	-	-	-
599.521	10.07	0.32038	0.011643	-	-	-	-	-	-	-	-	-
505.2	3.93	0.2251	0.011643	-	-	-	-	-	-	-	-	-
876.852	11.94	0.28181	0.011671	-	-	-	-	-	-	-	-	-
957.626	6.9	0.1429	0.011685	-	-	-	-	-	-	-	-	-
404.16	8.11	0.21182	0.011702	-	-	-	-	-	-	-	-	-
220.852	12.34	0.28211	0.011722	-	-	-	-	-	-	-	-	-
395.219	7.98	0.26017	0.011739	Nandrolone furylpropionate	C25H32O4	396.23	C13204	688594	111318	-	MMCD	8.31814
				Melengestrol acetate;17-Hydroxy-6-methyl-16-methylenepregna-4,6-diene-3,20-dione acetate;17alpha-Acetoxy-6-methyl-16-methylenepregna-4,6-diene-3,20-dione	C25H32O4	396.23	C14642	-	-	-	MMCD	8.31814
				(9S,10S)-10-hydroxy-9-(phosphonooxy)octadecanoic acid	C18H37O7P	396.228	C15989	23724633	-	-	LIPIDMaps	2.31061
				PA(15:0/0:0)	C18H37O7P	396.228	-	52929767	-	-	LIPIDMaps	2.31061
				(9S,10S)-10-Hydroxy-9-(phosphonooxy)octadecanoate	C18H37O7P	396.228	C15989	-	-	-	MMCD	2.31061
811.53	10.62	0.12893	0.011765	-	-	-	-	-	-	-	-	-
376.902	11.98	0.29106	0.011824	-	-	-	-	-	-	-	-	-
726.865	11.94	0.25989	0.011839	-	-	-	-	-	-	-	-	-
639.279	6.89	0.15884	0.011854	-	-	-	-	-	-	-	-	-
396.219	7.98	0.26652	0.011893	PE(12:0/0:0)	C17H36NO7P	397.223	-	129200	-	-	LIPIDMaps	7.22177
				Drotaverine	C24H31NO4	397.225	-	-	1712095	HMDB15669	HMDB	1.1524
				PC(9:0/0:0)	C17H36NO7P	397.223	-	24779487	-	-	LIPIDMaps	7.22177
261.133	2.96	0.24633	0.011893	Phaseolic acid	C12H22O6	262.142	-	-	-	HMDB31897	LIPIDMaps;HMDB	6.4029
				Streptidine	C8H18N6O4	262.139	C00837	4095	439323	-	MMCD	3.84178
459.202	5.81	0.30435	0.011904	Prednisolone succinate;Prednisolone hemisuccinate	C25H32O8	460.21	C13899	854144	656804	-	MMCD	0.132625
				17,21-Dihydroxypregn-4-ene-3,11,20-trione 21-(hydrogensuccinate);21-(3-Carboxy-1-oxopropoxy)-17-hydroxypregn-4-ene-3,11,20-trione;Cortisone 21-succinate	C25H32O8	460.21	C15429	-	-	-	MMCD	0.132625
				alpha-Kosin	C25H32O8	460.21	C10704	738026	160529	-	MMCD	0.132625
				Aspidin	C25H32O8	460.21	C10672	697004	120290	-	MMCD	0.132625
				AUROVERTIN B	C25H32O8	460.21	-	-	-	-	MMCD	0.132625
121.944	12.23	0.30841	0.011909	-	-	-	-	-	-	-	-	-
748.528	9.9	0.29482	0.011913	PE(P-18:1(9Z)/20:4(8Z,11Z,14Z,17Z))	C43H76NO7P	749.536	-	-	53480909	HMDB11452	HMDB	0.895737
				PE(20:4(5Z,8Z,11Z,14Z)/P-18:1(11Z))	C43H76NO7P	749.536	C00350	-	53479797	HMDB09413	HMDB	0.895737
				PE(20:4(5Z,8Z,11Z,14Z)/P-18:1(9Z))	C43H76NO7P	749.536	C00350	-	53479798	HMDB09414	HMDB	0.895737
				PE(20:4(8Z,11Z,14Z,17Z)/P-18:1(11Z))	C43H76NO7P	749.536	C00350	-	53479830	HMDB09446	HMDB	0.895737
				PE(20:4(8Z,11Z,14Z,17Z)/P-18:1(9Z))	C43H76NO7P	749.536	C00350	-	53479831	HMDB09447	HMDB	0.895737
				PE(20:5(5Z,8Z,11Z,14Z,17Z)/P-18:0)	C43H76NO7P	749.536	C00350	-	53479840	HMDB09478	HMDB	0.895737
				PE(22:5(4Z,7Z,10Z,13Z,16Z)/P-16:0)	C43H76NO7P	749.536	C00350	-	53479938	HMDB09642	HMDB	0.895737
				PE(22:5(7Z,10Z,13Z,16Z,19Z)/P-16:0)	C43H76NO7P	749.536	C00350	-	53479971	HMDB09675	HMDB	0.895737
				PE(O-16:0/22:6(4Z,7Z,10Z,13Z,16Z,19Z))	C43H76NO7P	749.536	-	22833649	-	-	LIPIDMaps	0.814306
				PE(P-16:0/22:5(4Z,7Z,10Z,13Z,16Z))	C43H76NO7P	749.536	-	-	53480849	HMDB11359	HMDB	0.895737
				PE(P-16:0/22:5(7Z,10Z,13Z,16Z,19Z))	C43H76NO7P	749.536	-	-	53480850	HMDB11360	HMDB	0.895737
				PE(P-18:0/20:5(5Z,8Z,11Z,14Z,17Z))	C43H76NO7P	749.536	-	52925089;-	52925089	HMDB11387	LIPIDMaps;HMDB	0.895737
				PE(P-18:1(11Z)/20:4(5Z,8Z,11Z,14Z))	C43H76NO7P	749.536	-	-	53480878	HMDB11418	HMDB	0.895737
				PE(P-18:1(11Z)/20:4(8Z,11Z,14Z,17Z))	C43H76NO7P	749.536	-	-	53480879	HMDB11419	HMDB	0.895737
				PE(P-18:1(9Z)/20:4(5Z,8Z,11Z,14Z))	C43H76NO7P	749.536	-	-	53480908	HMDB11451	HMDB	0.895737
357.176	8.64	0.26079	0.011922	-	-	-	-	-	-	-	-	-
705.314	11.53	0.23543	0.011932	N-(MORPHOLIN-4-YLSULFONYL)-L-PHENYLALANYL-3-(2-AMINO-1,3-THIAZOL-4-YL)-N-{(1R,2R,3S)-1-[(1R)-CYCLOHEX-3-EN-1-YLMETHYL]-2,3-DIHYDROXY-5-METHYLHEXYL}-L-ALANINAMIDE	C33H50N6O7S2	706.318	-	-	-	-	MMCD	3.88859
505.263	7.3	0.21451	0.011938	(3b,9R)-5-Megastigmene-3,9-diol 9-[apiosyl-(1->6)-glucoside]	C24H42O11	506.273	-	20979920	-	HMDB38327	LIPIDMaps	5.60594
				Isoamoritin	C31H38O6	506.267	-	42607986	-	-	LIPIDMaps	6.02796
				Amoritin	C31H38O6	506.267	-	42608008	-	-	LIPIDMaps	6.02796
				geodisterol-O-sulfite	C28H42O6S	506.27	-	44254699	-	-	LIPIDMaps	0.663072
617.347	6.95	0.14827	0.011982	desferrioxamine G	C27H50N6O10	618.359	-	11444934	-	-	LIPIDMaps	7.50159
560.292	5.71	0.11242	0.011996	Ergocornine	C31H39N5O5	561.295	C09162	215700	73453	-	MMCD	7.39431
478.905	11.9	0.26272	0.012002	-	-	-	-	-	-	-	-	-
647.418	8.68	0.22554	0.012007	-	-	-	-	-	-	-	-	-
844.877	11.87	0.27375	0.012007	-	-	-	-	-	-	-	-	-
599.319	12.06	0.18862	0.012049	PI(18:0/0:0);6-O-(1-O-stearoyl-sn-glycero-3-phosphono)-1D-myo-inositol	C27H53O12P	600.327	-	42607495;46878550	-	-	LIPIDMaps	1.22004
				5-Oxoavermectin ''2a'' aglycone	C34H48O9	600.33	C11970	14131	5282016	-	MMCD	5.08347
954.851	11.89	0.27805	0.012087	-	-	-	-	-	-	-	-	-
498.28	4.28	0.30897	0.012102	-	-	-	-	-	-	-	-	-
1030.83	11.92	0.27672	0.012102	-	-	-	-	-	-	-	-	-
904.862	11.91	0.29983	0.012103	-	-	-	-	-	-	-	-	-
946.86	11.92	0.29722	0.012109	-	-	-	-	-	-	-	-	-
454.902	11.95	0.30378	0.012114	-	-	-	-	-	-	-	-	-
1036.67	6.71	0.069256	0.01213	-	-	-	-	-	-	-	-	-
750.88	11.89	0.30355	0.012159	-	-	-	-	-	-	-	-	-
668.857	12.02	0.2853	0.012217	-	-	-	-	-	-	-	-	-
750.539	9.98	0.3159	0.012221	PE(P-18:0/20:4(8Z,11Z,14Z,17Z))	C43H78NO7P	751.552	-	-	53480855	HMDB11386	HMDB	6.49698
				PE(P-18:1(11Z)/20:3(5Z,8Z,11Z))	C43H78NO7P	751.552	-	-	53480876	HMDB11416	HMDB	6.49698
				PE(P-18:1(11Z)/20:3(8Z,11Z,14Z))	C43H78NO7P	751.552	-	-	53480877	HMDB11417	HMDB	6.49698
				PE(P-18:1(9Z)/20:3(5Z,8Z,11Z))	C43H78NO7P	751.552	-	-	53480905	HMDB11449	HMDB	6.49698
				PE(O-16:0/22:5(4Z,7Z,10Z,13Z,16Z))	C43H78NO7P	751.552	-	9547046	-	-	LIPIDMaps	6.49698
				PE(O-16:0/22:5(7Z,10Z,13Z,16Z,19Z))	C43H78NO7P	751.552	-	9547047	-	-	LIPIDMaps	6.49698
				PE(O-18:0/20:5(5Z,8Z,11Z,14Z,17Z))	C43H78NO7P	751.552	-	9547048	-	-	LIPIDMaps	6.49698
[truncated: 1,378 more rows]
