# Supplementary material for: Natural reversal of pulmonary vascular remodeling and right ventricular remodeling in SU5416/hypoxia-treated Sprague-Dawley rats
Source: PLoS One. 2017 Aug 15;12(8):e0182551. doi: 10.1371/journal.pone.0182551 (PMC5557492; doi:10.1371/journal.pone.0182551)
Supplement: S4 Supporting Information — (XLSX) [file pone.0182551.s004.xlsx]

## Sheet: PAH 35wk vs PAH 8wk_POS
m/z	RT	FC (PAH35weeks/PAH8weeks)	p.value	Name	Formula	Exact_Mass	KEGG ID	HMDB ID	Databases	dppm
625.494	10.92	4.8672	0.012468	Aluminium dodecanoate	C36H69AlO6	624.491	-	HMDB33419	HMDB	7.42792
789.542	10.94	3.1126	0.017732	-	C46H77O8P	788.536	-	-	LIPIDMaps	1.23845
271.274	8.5	4.1466	0.023758	-	-	-	-	-	-	-
599.457	10.95	3.9624	0.023787	-	-	-	-	-	-	-
924.655	10.63	3.7093	0.024856	-	-	-	-	-	-	-
788.542	10.91	3.4895	0.024962	18:0-18:2-PS	C42H78NO10P	787.536	-	-	MMCD	2.63505
				PS(14:0/22:2(13Z,16Z))	C42H78NO10P	787.536	-	-	LIPIDMaps	2.63505
				PS(14:1(9Z)/22:1(11Z))	C42H78NO10P	787.536	-	-	LIPIDMaps	2.63505
				PS(22:1(11Z)/14:1(9Z))	C42H78NO10P	787.536	-	-	LIPIDMaps	2.63505
				PS(22:2(13Z,16Z)/14:0)	C42H78NO10P	787.536	-	-	LIPIDMaps	2.63505
				PS(18:0/18:2(9Z,12Z))	C42H78NO10P	787.536	-	HMDB12380	LIPIDMaps;HMDB	2.63505
				PS(18:1(9Z)/18:1(9Z))	C42H78NO10P	787.536	-	HMDB12390	LIPIDMaps;HMDB	2.63505
				PS(18:2(9Z,12Z)/18:0)	C42H78NO10P	787.536	-	HMDB12400	LIPIDMaps;HMDB	2.63505
641.517	11.7	3.2593	0.026906	DG(20:3(8Z,11Z,14Z)/18:3(6Z,9Z,12Z)/0:0)	C41H68O5	640.507	-	HMDB07481	HMDB	5.14577
				DG(20:3(8Z,11Z,14Z)/18:3(9Z,12Z,15Z)/0:0)	C41H68O5	640.507	-	HMDB07482	HMDB	5.14577
				DG(20:4(5Z,8Z,11Z,14Z)/18:2(9Z,12Z)/0:0)	C41H68O5	640.507	-	HMDB07509	HMDB	5.14577
				DG(20:4(8Z,11Z,14Z,17Z)/18:2(9Z,12Z)/0:0)	C41H68O5	640.507	-	HMDB07538	HMDB	5.14577
				DG(18:4(6Z,9Z,12Z,15Z)/20:2(11Z,14Z)/0:0)[iso2];DG(18:4(6Z,9Z,12Z,15Z)/20:2(11Z,14Z)/0:0)	C41H68O5	640.507	-	HMDB07341	LIPIDMaps;HMDB	5.14577
				DG(20:2(11Z,14Z)/18:4(6Z,9Z,12Z,15Z)/0:0)	C41H68O5	640.507	-	HMDB07425	HMDB	5.14577
				DG(20:3(5Z,8Z,11Z)/18:3(6Z,9Z,12Z)/0:0)	C41H68O5	640.507	-	HMDB07452	HMDB	5.14577
				DG(20:3(5Z,8Z,11Z)/18:3(9Z,12Z,15Z)/0:0)	C41H68O5	640.507	-	HMDB07453	HMDB	5.14577
873.584	10.93	2.5854	0.02754	PI(P-18:0/20:3(8Z,11Z,14Z))	C47H85O12P	872.578	-	-	LIPIDMaps	0.839377
				PI(P-20:0/18:3(6Z,9Z,12Z))	C47H85O12P	872.578	-	-	LIPIDMaps	0.839377
				PI(P-20:0/18:3(9Z,12Z,15Z))	C47H85O12P	872.578	-	-	LIPIDMaps	0.839377
				PI(O-16:0/22:4(7Z,10Z,13Z,16Z))	C47H85O12P	872.578	-	-	LIPIDMaps	0.839377
				PI(O-20:0/18:4(6Z,9Z,12Z,15Z))	C47H85O12P	872.578	-	-	LIPIDMaps	0.839377
				PI(O-18:0/20:4(5Z,8Z,11Z,14Z))	C47H85O12P	872.578	-	-	LIPIDMaps	0.839377
786.456	10.91	2.6796	0.029983	Leucomycin A1	C40H67NO14	785.456	C14056	-	MMCD	9.63562
875.65	11.01	3.3383	0.030313	alpha,alpha'-Trehalose 4,6-dioleate	C48H90O13	874.638	-	-	LIPIDMaps	5.8618
597.452	10.9	4.7101	0.030927	-	-	-	-	-	-	-
193.149	8.18	3.7868	0.031042	-	-	-	-	-	-	-
480.158	8.69	4.2022	0.031975	-	-	-	-	-	-	-
191.079	0.44	5.3746	0.031994	-	-	-	-	-	-	-
871.597	10.86	2.6681	0.032802	-	-	-	-	-	-	-
601.51	11.07	2.9933	0.033218	-	-	-	-	-	-	-
814.556	10.82	3.2659	0.033415	PS(20:0/18:3(6Z,9Z,12Z))	C44H80NO10P	813.552	-	-	LIPIDMaps	3.75115
				PS(20:0/18:3(9Z,12Z,15Z))	C44H80NO10P	813.552	-	-	LIPIDMaps	3.75115
				PS(20:1(11Z)/18:2(9Z,12Z))	C44H80NO10P	813.552	-	-	LIPIDMaps	3.75115
				PS(20:2(11Z,14Z)/18:1(9Z))	C44H80NO10P	813.552	-	-	LIPIDMaps	3.75115
				PS(22:2(13Z,16Z)/16:1(9Z))	C44H80NO10P	813.552	-	-	LIPIDMaps	3.75115
				20:1-18:2-PS	C44H80NO10P	813.552	-	-	MMCD	3.75115
				20:0-18:3-PS	C44H80NO10P	813.552	-	-	MMCD	3.75115
				PS(18:0/20:3(8Z,11Z,14Z))	C44H80NO10P	813.552	-	HMDB12382	LIPIDMaps;HMDB	3.75115
				PS(20:3(8Z,11Z,14Z)/18:0)	C44H80NO10P	813.552	-	HMDB12422	LIPIDMaps;HMDB	3.75115
				PS(16:1(9Z)/22:2(13Z,16Z))	C44H80NO10P	813.552	-	-	LIPIDMaps	3.75115
				PS(18:1(9Z)/20:2(11Z,14Z))	C44H80NO10P	813.552	-	-	LIPIDMaps	3.75115
				PS(18:2(9Z,12Z)/20:1(11Z))	C44H80NO10P	813.552	-	-	LIPIDMaps	3.75115
				PS(18:3(6Z,9Z,12Z)/20:0)	C44H80NO10P	813.552	-	-	LIPIDMaps	3.75115
				PS(18:3(9Z,12Z,15Z)/20:0)	C44H80NO10P	813.552	-	-	LIPIDMaps	3.75115
815.676	10.1	4.193	0.034549	18:0-Glc-Cholesterol	C51H90O7	814.669	-	-	LIPIDMaps	0.0749202
				Sitoindoside I;16:0-Glc-Sitosterol	C51H90O7	814.669	-	HMDB30836	LIPIDMaps;HMDB	0
348.092	5.12	4.9417	0.035973	-	-	-	-	-	-	-
611.463	10.9	4.5259	0.036083	DG(22:6(4Z,7Z,10Z,13Z,16Z,19Z)/14:1(9Z)/0:0)	C39H62O5	610.46	-	HMDB07763	HMDB	6.99876
				DG(14:1(9Z)/22:6(4Z,7Z,10Z,13Z,16Z,19Z)/0:0)[iso2];DG(14:1(9Z)/22:6(4Z,7Z,10Z,13Z,16Z,19Z)/0:0)	C39H62O5	610.46	-	HMDB07063	LIPIDMaps;HMDB	6.99876
				DG(18:3(6Z,9Z,12Z)/18:4(6Z,9Z,12Z,15Z)/0:0)	C39H62O5	610.46	-	HMDB07280	HMDB	6.99876
				DG(18:3(9Z,12Z,15Z)/18:4(6Z,9Z,12Z,15Z)/0:0)	C39H62O5	610.46	-	HMDB07309	HMDB	6.99876
				DG(18:4(6Z,9Z,12Z,15Z)/18:3(6Z,9Z,12Z)/0:0)	C39H62O5	610.46	-	HMDB07336	HMDB	6.99876
				DG(18:4(6Z,9Z,12Z,15Z)/18:3(9Z,12Z,15Z)/0:0)[iso2];DG(18:4(6Z,9Z,12Z,15Z)/18:3(9Z,12Z,15Z)/0:0)	C39H62O5	610.46	-	HMDB07337	LIPIDMaps;HMDB	6.99876
614.182	5.13	5.775	0.03622	-	-	-	-	-	-	-
678.479	7.16	4.9281	0.036232	-	-	-	-	-	-	-
683.431	7.16	4.9495	0.03632	-	-	-	-	-	-	-
634.449	7.18	5.145	0.036392	PE(14:0/14:1(9Z))	C33H64NO8P	633.437	C00350	HMDB08822	LIPIDMaps;HMDB	7.99751
				PE(12:0/16:1(9Z))	C33H64NO8P	633.437	-	-	LIPIDMaps	7.90115
				PE(13:0/15:1(9Z))	C33H64NO8P	633.437	-	-	LIPIDMaps	7.90115
				PE(15:1(9Z)/13:0)	C33H64NO8P	633.437	-	-	LIPIDMaps	7.90115
				PE(16:1(9Z)/12:0)	C33H64NO8P	633.437	-	-	LIPIDMaps	7.90115
				PE(14:1(9Z)/14:0)	C33H64NO8P	633.437	C00350	HMDB08854	LIPIDMaps;HMDB	7.99751
619.19	5.12	5.757	0.036501	PROTOPORPHYRIN IX CONTAINING NI(II)	C34H32N4NiO4+2	618.178	-	-	MMCD	7.99745
615.187	5.12	5.6912	0.036514	Catechin 5,3'-di-O-beta-D-glucopyranoside	C27H34O16	614.185	-	-	LIPIDMaps	7.75132
				Catechin 5,4'-di-O-beta-D-glucopyranoside	C27H34O16	614.185	-	-	LIPIDMaps	7.75132
				Catechin 7,3'-di-O-beta-D-glucopyranoside	C27H34O16	614.185	-	-	LIPIDMaps	7.75132
				Catechin 3',4'-di-O-beta-D-glucopyranoside	C27H34O16	614.185	-	-	LIPIDMaps	7.75132
618.183	5.13	5.9708	0.036712	-	-	-	-	-	-	-
617.18	5.13	5.9074	0.037054	Heme;Haem;Protoheme	C34H32FeN4O4	616.177	C00032	HMDB03178	MMCD	6.73571
				PROTOPORPHYRIN IX CONTAINING FE	C34H32FeN4O4+2	616.177	-	-	MMCD	6.73571
				Heme	C34H32FeN4O4	616.177	C00032	HMDB03178	HMDB	6.73571
616.177	5.13	5.8825	0.037233	-	-	-	-	-	-	-
773.437	10.96	2.7374	0.037556	-	-	-	-	-	-	-
229.155	1.35	6.7134	0.03802	L-isoleucyl-L-proline	C11H20N2O3	228.147	-	HMDB11174	HMDB	0.53505
				L-leucyl-L-proline	C11H20N2O3	228.147	-	HMDB11175	HMDB	0.53505
				Isoleucyl-Proline	C11H20N2O3	228.147	-	HMDB28915	HMDB	0.53505
				Leucyl-Proline	C11H20N2O3	228.147	-	HMDB28937	HMDB	0.53505
				4-{[(CYCLOHEXYLAMINO)CARBONYL]AMINO}BUTANOIC ACID	C11H20N2O3	228.147	-	-	MMCD	0.53505
937.665	10.61	4.2423	0.038202	PI(19:0/22:0)	C50H97O13P	936.667	-	-	LIPIDMaps	9.57883
				PI(20:0/21:0)	C50H97O13P	936.667	-	-	LIPIDMaps	9.57883
				PI(21:0/20:0)	C50H97O13P	936.667	-	-	LIPIDMaps	9.57883
				PI(22:0/19:0)	C50H97O13P	936.667	-	-	LIPIDMaps	9.57883
230.158	1.35	6.9185	0.039065	-	-	-	-	-	-	-
484.366	6.9	3.3356	0.039143	-	-	-	-	-	-	-
684.166	5.12	5.6636	0.039459	-	-	-	-	-	-	-
600.477	10.95	3.1783	0.040198	-	-	-	-	-	-	-
787.459	10.91	2.7221	0.040629	-	-	-	-	-	-	-
685.172	5.12	5.8407	0.041036	-	-	-	-	-	-	-
639.406	7.18	4.973	0.041284	PA(18:4(6Z,9Z,12Z,15Z)/14:1(9Z))	C35H59O8P	638.395	-	-	LIPIDMaps	6.02326
				PA(20:5(5Z,8Z,11Z,14Z,17Z)/12:0)	C35H59O8P	638.395	-	-	LIPIDMaps	6.02326
				PA(12:0/20:5(5Z,8Z,11Z,14Z,17Z))	C35H59O8P	638.395	-	-	LIPIDMaps	6.02326
				PA(14:1(9Z)/18:4(6Z,9Z,12Z,15Z))	C35H59O8P	638.395	-	-	LIPIDMaps	6.02326
801.626	10.12	3.2662	0.041401	-	-	-	-	-	-	-
814.675	10.1	4.2973	0.041434	PE(P-18:1(9Z)/24:0)	C47H92NO7P	813.661	-	HMDB11461	HMDB	7.72634
				PC(P-20:0/19:1(9Z))	C47H92NO7P	813.661	-	-	LIPIDMaps	7.80135
				PE(O-20:0/22:2(13Z,16Z))	C47H92NO7P	813.661	-	-	LIPIDMaps	7.80135
				PE(P-20:0/22:1(11Z))	C47H92NO7P	813.661	-	-	LIPIDMaps	7.80135
				PE(24:0/P-18:1(11Z))	C47H92NO7P	813.661	C00350	HMDB09743	HMDB	7.72634
				PE(24:0/P-18:1(9Z))	C47H92NO7P	813.661	C00350	HMDB09744	HMDB	7.72634
				PE(24:1(15Z)/P-18:0)	C47H92NO7P	813.661	C00350	HMDB09775	HMDB	7.72634
				PE(P-18:0/24:1(15Z))	C47H92NO7P	813.661	-	HMDB11396	HMDB	7.72634
				PE(P-18:1(11Z)/24:0)	C47H92NO7P	813.661	-	HMDB11428	HMDB	7.72634
263.14	2.36	5.6311	0.042584	Methohexital	C14H18N2O3	262.132	C07844	HMDB14617	HMDB	2.67768
				Physovenine	C14H18N2O3	262.132	C09232	-	MMCD	2.67768
				Methohexital	C14H18N2O3	262.132	C07844	-	MMCD	2.67768
				L-phenylalanyl-L-proline	C14H18N2O3	262.132	-	HMDB11177	HMDB	2.67768
				L-prolyl-L-phenylalanine	C14H18N2O3	262.132	-	HMDB11179	HMDB	2.67768
816.647	10.06	3.8206	0.042716	PC(19:1(9Z)/19:0)	C46H90NO8P	815.64	-	-	LIPIDMaps	0.897972
				PC(21:0/17:1(9Z))	C46H90NO8P	815.64	-	-	LIPIDMaps	0.897972
				PC(22:1(11Z)/16:0)	C46H90NO8P	815.64	-	-	LIPIDMaps	0.897972
				PE(19:0/22:1(11Z))	C46H90NO8P	815.64	-	-	LIPIDMaps	0.897972
				PC(18:0/20:1(5Z))	C46H90NO8P	815.64	-	-	LIPIDMaps	0.897972
				PC(18:0/20:1(8Z))	C46H90NO8P	815.64	-	-	LIPIDMaps	0.897972
				PC(20:0/18:1(6Z))	C46H90NO8P	815.64	-	-	LIPIDMaps	0.897972
				PC(20:0/18:1(7Z))	C46H90NO8P	815.64	-	-	LIPIDMaps	0.897972
				PC(16:0/22:1(11Z))	C46H90NO8P	815.64	-	-	LIPIDMaps	0.897972
				PC(17:1(9Z)/21:0)	C46H90NO8P	815.64	-	-	LIPIDMaps	0.897972
				PC(19:0/19:1(9Z))	C46H90NO8P	815.64	-	-	LIPIDMaps	0.897972
175.119	0.47	5.3477	0.042763	D-Arginine;L-Arginine	C6H14N4O2	174.112	C00792;C00062	HMDB03416;HMDB00517	HMDB	1.40221
				D-Arginine;D-2-Amino-5-guanidinovaleric acid	C6H14N4O2	174.112	C00792	HMDB03416	MMCD	1.40221
				L-Arginine;(S)-2-Amino-5-guanidinovaleric acid	C6H14N4O2	174.112	C00062	-	MMCD	1.40221
813.673	10.1	4.2553	0.04335	-	-	-	-	-	-	-
386.172	7.97	4.219	0.044091	-	-	-	-	-	-	-
234.033	0.56	5.8632	0.044415	-	-	-	-	-	-	-
135.003	0.52	5.2042	0.044613	-	-	-	-	-	-	-
595.38	7.19	5.1727	0.045022	4-Keto-4'-hydroxyalloxanthin	C40H50O4	594.371	-	-	LIPIDMaps	3.08066
				7,8-Didehydroastaxanthin	C40H50O4	594.371	-	-	LIPIDMaps	3.08066
790.559	10.78	3.1084	0.045154	PS(19:1(9Z)/17:0)	C42H80NO10P	789.552	-	-	LIPIDMaps	0.309214
				PS(20:0/16:1(9Z))	C42H80NO10P	789.552	-	-	LIPIDMaps	0.309214
				PS(20:1(11Z)/16:0)	C42H80NO10P	789.552	-	-	LIPIDMaps	0.309214
				PS(21:0/15:1(9Z))	C42H80NO10P	789.552	-	-	LIPIDMaps	0.309214
				PS(16:1(9Z)/20:0)	C42H80NO10P	789.552	-	-	LIPIDMaps	0.309214
				PS(17:0/19:1(9Z))	C42H80NO10P	789.552	-	-	LIPIDMaps	0.309214
				PS(17:1(9Z)/19:0)	C42H80NO10P	789.552	-	-	LIPIDMaps	0.309214
				PS(19:0/17:1(9Z))	C42H80NO10P	789.552	-	-	LIPIDMaps	0.309214
380.21	8.7	4.6241	0.045858	-	-	-	-	-	-	-
874.627	11.01	2.7124	0.046183	PE(24:1(15Z)/22:6(4Z,7Z,10Z,13Z,16Z,19Z))	C51H88NO8P	873.625	C00350	HMDB09771	HMDB	6.21792
				PE(22:6(4Z,7Z,10Z,13Z,16Z,19Z)/24:1(15Z))	C51H88NO8P	873.625	C00350	HMDB09707	HMDB	6.21792
210.051	0.73	6.1087	0.046218	-	-	-	-	-	-	-
188.072	0.68	5.0788	0.046373	Indoleacrylic acid	C11H9NO2	187.063	-	HMDB00734	MMCD	5.87305
				Indoleacrylic acid	C11H9NO2	187.063	C00331	HMDB00734	HMDB	5.87305
819.645	9.92	3.5375	0.046386	PG(O-18:0/22:1(11Z))	C46H91O9P	818.64	-	-	LIPIDMaps	3.35505
				PG(O-20:0/20:1(11Z))	C46H91O9P	818.64	-	-	LIPIDMaps	3.35505
				PG(P-18:0/22:0)	C46H91O9P	818.64	-	-	LIPIDMaps	3.35505
				PG(P-20:0/20:0)	C46H91O9P	818.64	-	-	LIPIDMaps	3.35505
				TG(12:0/18:4(6Z,9Z,12Z,15Z)/20:4(5Z,8Z,11Z,14Z))[iso6]	C53H86O6	818.642	-	-	LIPIDMaps	6.18819
				TG(14:1(9Z)/18:3(6Z,9Z,12Z)/18:4(6Z,9Z,12Z,15Z))[iso6]	C53H86O6	818.642	-	-	LIPIDMaps	6.18819
				TG(14:1(9Z)/18:3(9Z,12Z,15Z)/18:4(6Z,9Z,12Z,15Z))[iso6]	C53H86O6	818.642	-	-	LIPIDMaps	6.18819
120.081	0.75	4.4711	0.046464	INDOLINE	C8H9N	119.073	-	-	MMCD	1.85812
686.183	5.11	5.0888	0.046476	-	-	-	-	-	-	-
923.652	10.62	3.9648	0.046703	PI(19:0/21:0)	C49H95O13P	922.651	-	-	LIPIDMaps	6.68135
				PI(21:0/19:0)	C49H95O13P	922.651	-	-	LIPIDMaps	6.68135
				PI(22:0/18:0)	C49H95O13P	922.651	-	-	LIPIDMaps	6.68135
				PI(20:0/20:0)	C49H95O13P	922.651	-	-	LIPIDMaps	6.68135
				PI(18:0/22:0)	C49H95O13P	922.651	-	-	LIPIDMaps	6.68135
329.248	7.98	4.3459	0.046904	DHA;Docosahexaenoic acid	C22H32O2	328.24	C06429	HMDB02183	LIPIDMaps;HMDB	0.27892
				Neogrifolin	C22H32O2	328.24	-	HMDB30053	HMDB	0.27892
				Grifolin	C22H32O2	328.24	-	HMDB30446	HMDB	0.27892
				16beta-Methylpregn-4-ene-3,20-dione;16beta-Methylprogesterone	C22H32O2	328.24	C15265	-	MMCD	0.27892
				6alpha-Methylprogesterone;6alpha-Methylpregn-4-ene-3,20-dione	C22H32O2	328.24	C14586	-	MMCD	0.27892
				7alpha-Methyl-4-pregnene-3,20-dione;7alpha-Methylprogesterone	C22H32O2	328.24	C15299	-	MMCD	0.27892
166.087	0.76	4.5086	0.047079	Ethenzamide	C9H11NO2	165.079	C12913	-	MMCD	3.8822
				N-METHYL-ALPHA-PHENYL-GLYCINE	C9H11NO2	165.079	-	-	MMCD	3.8822
				4-AMINOHYDROCINNAMIC ACID	C9H11NO2	165.079	-	-	MMCD	3.8822
				L-Phenylalanine;(S)-alpha-Amino-beta-phenylpropionic acid	C9H11NO2	165.079	C00079	HMDB00159	MMCD	3.8822
				Phenylalanine;alpha-Amino-beta-phenylpropionic acid	C9H11NO2	165.079	C02057	-	MMCD	3.8822
				4-(3-Pyridyl)-butanoic acid	C9H11NO2	165.079	-	HMDB01007	MMCD	3.8822
				Norsalsolinol	C9H11NO2	165.079	-	HMDB06044	HMDB	3.8822
				Gentiatibetine	C9H11NO2	165.079	-	HMDB33485	HMDB	3.8822
				Ethyl 2-aminobenzoate	C9H11NO2	165.079	-	HMDB33589	HMDB	3.8822
				Methyl N-methylanthranilate	C9H11NO2	165.079	-	HMDB34169	HMDB	3.8822
167.09	0.75	4.2538	0.047275	L-RHAMNITOL	C6H14O5	166.084	-	-	MMCD	7.80928
				FUCITOL	C6H14O5	166.084	-	-	MMCD	7.80928
				1-Deoxy-D-glucitol	C6H14O5	166.084	-	HMDB41500	LIPIDMaps	7.7174
766.567	11.45	3.026	0.047438	PC(o-16:1(9Z)/20:4(8Z,11Z,14Z,17Z))	C44H80NO7P	765.567	-	HMDB13415	HMDB	9.96568
				PC(18:3(6Z,9Z,12Z)/P-18:1(11Z))	C44H80NO7P	765.567	C00157	HMDB08194	LIPIDMaps;HMDB	9.96568
				PC(O-16:0/20:5(5Z,8Z,11Z,14Z,17Z))	C44H80NO7P	765.567	-	-	LIPIDMaps	9.88595
				PC(O-16:1(9Z)/20:4(8Z,11Z,14Z,17Z))	C44H80NO7P	765.567	-	-	LIPIDMaps	9.88595
				PC(18:3(6Z,9Z,12Z)/P-18:1(9Z))	C44H80NO7P	765.567	C00157	HMDB08195	LIPIDMaps;HMDB	9.96568
				PC(P-18:0/18:4(6Z,9Z,12Z,15Z))	C44H80NO7P	765.567	-	HMDB11247	LIPIDMaps;HMDB	9.96568
				PC(P-18:1(11Z)/18:3(6Z,9Z,12Z))	C44H80NO7P	765.567	-	HMDB11278	HMDB	9.96568
				PC(P-18:1(11Z)/18:3(9Z,12Z,15Z))	C44H80NO7P	765.567	-	HMDB11279	HMDB	9.96568
				PC(P-18:1(9Z)/18:3(6Z,9Z,12Z))	C44H80NO7P	765.567	-	HMDB11311	HMDB	9.96568
				PC(P-18:1(9Z)/18:3(9Z,12Z,15Z))	C44H80NO7P	765.567	-	HMDB11312	HMDB	9.96568
150.056	0.5	4.4921	0.047451	-	-	-	-	-	-	-
878.666	10.7	3.5045	0.047455	PE(22:5(4Z,7Z,10Z,13Z,16Z)/24:0)	C51H92NO8P	877.656	C00350	HMDB09640	HMDB	3.26854
				PE(22:5(7Z,10Z,13Z,16Z,19Z)/24:0)	C51H92NO8P	877.656	C00350	HMDB09673	HMDB	3.26854
				PE(24:0/22:5(4Z,7Z,10Z,13Z,16Z))	C51H92NO8P	877.656	C00350	HMDB09736	HMDB	3.26854
				PE(24:0/22:5(7Z,10Z,13Z,16Z,19Z))	C51H92NO8P	877.656	C00350	HMDB09737	HMDB	3.26854
				PE(24:1(15Z)/22:4(7Z,10Z,13Z,16Z))	C51H92NO8P	877.656	C00350	HMDB09768	HMDB	3.26854
				PE(22:4(7Z,10Z,13Z,16Z)/24:1(15Z))	C51H92NO8P	877.656	C00350	HMDB09607	HMDB	3.26854
352.183	8.02	3.3748	0.047589	-	-	-	-	-	-	-
857.571	10.88	2.5057	0.047676	-	-	-	-	-	-	-
154.083	0.54	5.5024	0.047697	-	-	-	-	-	-	-
590.425	7.2	5.1226	0.048019	-	-	-	-	-	-	-
226.034	0.58	4.6585	0.048034	-	-	-	-	-	-	-
431.255	8.87	4.6801	0.048102	Trandolapril	C24H34N2O5	430.247	-	HMDB14660	HMDB	1.34768
715.841	2.51	4.3429	0.048715	-	-	-	-	-	-	-
367.655	1.79	5.5086	0.048793	-	-	-	-	-	-	-
387.175	8.12	4.7781	0.049454	-	-	-	-	-	-	-
311.241	7.97	5.48	0.04997	-	-	-	-	-	-	-

## Sheet: PAH 35wk vs PAH 8wk_NEG
m/z	RT	FC (PAH35weeks/PAH8weeks)	p.value	Name	Formula	Exact_Mass	KEGG ID	HMDB ID	Databases	dppm
837.54	10.63	3.5294	0.020283	-	-	-	-	-	-	-
844.543	10.01	4.4514	0.02062	-	-	-	-	-	-	-
236.091	3.05	7.5951	0.023699	3-Hydroxy-carbofuran	C12H15NO4	237.1	-	HMDB32775	HMDB	6.88608
				[HISTIDIN-1-YL-4H-[1,2,4]TRIAZOL-5-YL]-AMINE	C8H11N7O2	237.097	-	-	MMCD	4.44061
				Salsoline-1-carboxylate	C12H15NO4	237.1	-	HMDB13067	HMDB	6.88608
89.0243	0.5	4.3999	0.027009	Glycerone;Dihydroxyacetone;1,3-Dihydroxyacetone;1,3-Dihydroxy-2-propanone;1,3-Dihydroxypropan-2-one	C3H6O3	90.0317	C00184	HMDB01882	MMCD	1.27112
				(S)-Lactate;L-Lactate;L-Lactic acid	C3H6O3	90.0317	C00186	HMDB00190	MMCD	1.27112
				D-Glyceraldehyde	C3H6O3	90.0317	C00577	-	MMCD	1.27112
				L-Glyceraldehyde;L-2,3-Dihydroxypropionaldehyde;L-2,3-Dihydroxypropanal;L-Glycerose;L-Aldotriose	C3H6O3	90.0317	C02426	-	MMCD	1.27112
				D-Lactic acid;L-Lactic acid	C3H6O3	90.0317	C00256;C00186	HMDB01311;HMDB00190	HMDB	1.27112
				Hydroxypropionic acid	C3H6O3	90.0317	C01013	HMDB00700	HMDB	1.27112
				Glyceraldehyde	C3H6O3	90.0317	C02154	HMDB01051	HMDB	1.27112
				Dihydroxyacetone	C3H6O3	90.0317	C00184	HMDB01882	HMDB	1.27112
				Dimethyl carbonate	C3H6O3	90.0317	-	HMDB29580	HMDB	1.27112
				Monoethyl carbonate	C3H6O3	90.0317	-	HMDB31232	HMDB	1.27112
				Lactate;Lactic acid;2-Hydroxypropanoic acid;2-Hydroxypropionic acid	C3H6O3	90.0317	C01432	-	MMCD	1.27112
				3-Hydroxypropanoate;3-Hydroxypropanoic acid;3-Hydroxypropionate;3-Hydroxypropionic acid;Hydracrylic acid	C3H6O3	90.0317	C01013	HMDB00700	MMCD	1.27112
536.342	12.34	4.0185	0.028925	-	-	-	-	-	-	-
187.027	0.47	6.2066	0.029081	Furfuryl propyl disulfide	C8H12OS2	188.033	-	HMDB32289	HMDB	8.11495
818.53	10.07	3.4966	0.029634	PS(P-18:0/22:6(4Z,7Z,10Z,13Z,16Z,19Z))	C46H78NO9P	819.541	-	-	LIPIDMaps	4.91533
188.093	2.19	6.3187	0.030369	Australine	C8H15NO4	189.1	C10132	-	MMCD	0.726224
				(2R)-2-{[FORMYL(HYDROXY)AMINO]METHYL}HEXANOIC ACID	C8H15NO4	189.1	-	-	MMCD	0.726224
				2-{[FORMYL(HYDROXY)AMINO]METHYL}-4-METHYLPENTANOIC ACID	C8H15NO4	189.1	-	-	MMCD	0.726224
				(2S)-2-{[1-(R)-Carboxyethyl]amino}pentanoate	C8H15NO4	189.1	C06326	-	MMCD	0.726224
				3-FORMYL-2-HYDROXY-5-METHYL-HEXANOIC ACID HYDROXYAMIDE	C8H15NO4	189.1	-	-	MMCD	0.726224
				2 -(Butylamido)-4-hydroxybutanoic acid	C8H15NO4	189.1	C11843	-	MMCD	0.726224
				Castanospermine	C8H15NO4	189.1	C02256	-	MMCD	0.726224
				Alexine	C8H15NO4	189.1	C10124	-	MMCD	0.726224
148.981	0.53	4.8073	0.031445	-	-	-	-	-	-	-
465.303	11.83	3.2102	0.03345	cholesterol sulfate;Cholesterol sulfate	C27H46O4S	466.312	C18043	HMDB00653	LIPIDMaps;HMDB	2.81412
				CHOLEST-5-EN-3-YL HYDROGEN SULFATE	C27H46O4S	466.312	-	HMDB00653	MMCD	2.81412
				PA(20:0/0:0)	C23H47O7P	466.306	-	-	LIPIDMaps	9.55503
				(24RS)-28,28,28-trifluoro-25-hydroxyvitamin D2 / (24RS)-28,28,28-trifluoro-25-hydroxyergocalciferol	C28H41F3O2	466.306	-	-	LIPIDMaps	9.55503
222.028	0.75	4.8008	0.034304	Bucillamine;N-(2-Mercapto-2-methylpropionyl)-L-cysteine	C7H13NO3S2	223.034	C13279	-	MMCD	5.33635
682.15	5.11	5.6218	0.034568	-	-	-	-	-	-	-
858.658	10.1	4.8476	0.034971	PS(P-20:0/22:0)	C48H94NO9P	859.667	-	-	LIPIDMaps	1.49097
				PS(O-20:0/22:1(11Z))	C48H94NO9P	859.667	-	-	LIPIDMaps	1.49097
857.662	10.1	4.9827	0.034975	TG(14:1(9Z)/17:2(9Z,12Z)/22:6(4Z,7Z,10Z,13Z,16Z,19Z))[iso6]	C56H90O6	858.674	-	-	LIPIDMaps	5.04673
				TG(15:0/18:4(6Z,9Z,12Z,15Z)/20:5(5Z,8Z,11Z,14Z,17Z))[iso6]	C56H90O6	858.674	-	-	LIPIDMaps	5.04673
				TG(15:1(9Z)/18:3(6Z,9Z,12Z)/20:5(5Z,8Z,11Z,14Z,17Z))[iso6]	C56H90O6	858.674	-	-	LIPIDMaps	5.04673
				TG(15:1(9Z)/18:3(9Z,12Z,15Z)/20:5(5Z,8Z,11Z,14Z,17Z))[iso6]	C56H90O6	858.674	-	-	LIPIDMaps	5.04673
				TG(15:1(9Z)/18:4(6Z,9Z,12Z,15Z)/20:4(5Z,8Z,11Z,14Z))[iso6]	C56H90O6	858.674	-	-	LIPIDMaps	5.04673
				TG(17:2(9Z,12Z)/18:3(6Z,9Z,12Z)/18:4(6Z,9Z,12Z,15Z))[iso6]	C56H90O6	858.674	-	-	LIPIDMaps	5.04673
				TG(17:2(9Z,12Z)/18:3(9Z,12Z,15Z)/18:4(6Z,9Z,12Z,15Z))[iso6]	C56H90O6	858.674	-	-	LIPIDMaps	5.04673
				TG(17:1(9Z)/18:4(6Z,9Z,12Z,15Z)/18:4(6Z,9Z,12Z,15Z))[iso3]	C56H90O6	858.674	-	-	LIPIDMaps	5.04673
				TG(13:0/18:3(6Z,9Z,12Z)/22:6(4Z,7Z,10Z,13Z,16Z,19Z))[iso6]	C56H90O6	858.674	-	-	LIPIDMaps	5.04673
				TG(13:0/18:3(9Z,12Z,15Z)/22:6(4Z,7Z,10Z,13Z,16Z,19Z))[iso6]	C56H90O6	858.674	-	-	LIPIDMaps	5.04673
				TG(13:0/18:4(6Z,9Z,12Z,15Z)/22:5(7Z,10Z,13Z,16Z,19Z))[iso6]	C56H90O6	858.674	-	-	LIPIDMaps	5.04673
				TG(13:0/20:4(5Z,8Z,11Z,14Z)/20:5(5Z,8Z,11Z,14Z,17Z))[iso6]	C56H90O6	858.674	-	-	LIPIDMaps	5.04673
246.033	2.03	4.6244	0.035199	Emtricitabine	C8H10FN3O3S	247.043	C12599	-	MMCD	8.15309
				Emtricitabine	C8H10FN3O3S	247.043	C12599	HMDB15017	HMDB	8.15309
				3-Chlorosalicylanilide	C13H10ClNO2	247.04	C11290	-	MMCD	2.71772
213.892	0.64	4.4474	0.03614	-	-	-	-	-	-	-
178.051	2.03	4.9143	0.036898	N-Acetylanthranilate;2-(Acetylamino)-benzoic acid	C9H9NO3	179.058	C06332	-	MMCD	1.44869
				4-Oxo-4-(3-pyridyl)-butanoic acid	C9H9NO3	179.058	-	HMDB00992	MMCD	1.44869
				Hippuric acid	C9H9NO3	179.058	C01586	HMDB00714	HMDB	1.44869
				3-Succinoylpyridine	C9H9NO3	179.058	C19569	HMDB00992	HMDB	1.44869
				Adrenochrome	C9H9NO3	179.058	-	HMDB12884	HMDB	1.44869
				Methyl n-formylanthranilate	C9H9NO3	179.058	-	HMDB32398	HMDB	1.44869
				1-(4-Methoxyphenyl)-2-nitroethylene	C9H9NO3	179.058	-	HMDB32595	HMDB	1.44869
				Hippurate;Hippuric acid;N-Benzoylglycine;Benzoylaminoacetic acid	C9H9NO3	179.058	C01586	HMDB00714	MMCD	1.44869
				2,5,6-Trihydroxy-5,6-dihydroquinoline	C9H9NO3	179.058	C06339	-	MMCD	1.44869
				PARA ACETAMIDO BENZOIC ACID	C9H9NO3	179.058	-	-	MMCD	1.44869
134.06	2.03	4.8347	0.038316	2#-Aminoacetophenone	C8H9NO	135.068	-	HMDB32630	HMDB	4.74477
				N-Phenylacetamide;Acetanilide	C8H9NO	135.068	C07565	-	MMCD	4.74477
				phenylacetaldoxime	C8H9NO	135.068	C16075	-	MMCD	4.74477
				2-Phenylacetamide	C8H9NO	135.068	C02505	-	MMCD	4.74477
				N-BENZYLFORMAMIDE	C8H9NO	135.068	C15561	-	MMCD	4.74477
				N-Acetylarylamine	C8H9NO	135.068	C07565	HMDB01250	HMDB	4.74477
				2-Phenylacetamide	C8H9NO	135.068	C02505	HMDB10715	HMDB	4.74477
				2-Aminoacetophenone	C8H9NO	135.068	-	HMDB32628	HMDB	4.74477
750.137	5.1	5.2432	0.038427	-	-	-	-	-	-	-
96.9536	0.51	3.1838	0.038578	-	-	-	-	-	-	-
732.288	1.74	5.3348	0.039206	-	-	-	-	-	-	-
395.195	8.93	3.3789	0.039552	Echitovenine	C23H28N2O4	396.205	C11784	-	MMCD	5.39173
				N-(TERT-BUTYL)-3,5-DIMETHYL-N'-[(5-METHYL-2,3-DIHYDRO-1,4-BENZODIOXIN-6-YL)CARBONYL]BENZOHYDRAZIDE	C23H28N2O4	396.205	-	-	MMCD	5.39173
				Quinine ethylcarbonate;Ethoxy-[(6-methoxy-4-quinolyl)-(3-vinylquinuclidin-6-yl)-methoxy]-methanone	C23H28N2O4	396.205	C13124	-	MMCD	5.39173
				1-Hexanol, 9CI; O-[a-L-Arabinofuranosyl-(1->6)-b-D-glucopyranoside]	C17H32O10	396.2	-	HMDB31689	HMDB	8.08771
				6-CARBAMIMIDOYL-2-[2-HYDROXY-5-(3-METHOXY-PHENYL)-INDAN-1-YL]-HEXANOIC ACID	C23H28N2O4	396.205	-	-	MMCD	5.39173
179.055	2.03	4.2551	0.039718	Glucose	C6H12O6	180.063	C00293	-	MMCD	6.69456
				D-Sorbose;D-xylo-Hexulose	C6H12O6	180.063	C00764	-	MMCD	6.69456
				D-Fructose;Levulose;Fruit sugar;D-arabino-Hexulose	C6H12O6	180.063	C00095	-	MMCD	6.69456
				L-Fructose;L-arabino-Hexulose	C6H12O6	180.063	C01719	-	MMCD	6.69456
				L-Fuconate	C6H12O6	180.063	C01720	-	MMCD	6.69456
				D-Fructose	C6H12O6	180.063	C10906	-	MMCD	6.69456
				L-Sorbose;L-xylo-Hexulose	C6H12O6	180.063	C00247	HMDB01266	MMCD	6.69456
				BETA-D-FRUCTOPYRANOSE	C6H12O6	180.063	-	-	MMCD	6.69456
				Ketose	C6H12O6	180.063	C01383	-	MMCD	6.69456
				beta-D-Mannose	C6H12O6	180.063	C02209	-	MMCD	6.69456
				D-Tagatose;lyxo-Hexulose	C6H12O6	180.063	C00795	-	MMCD	6.69456
				Galactose	C6H12O6	180.063	C01582	HMDB00143	MMCD	6.69456
732.103	5.11	4.9252	0.040223	-	-	-	-	-	-	-
660.167	5.11	6.8467	0.041503	-	-	-	-	-	-	-
227.832	12.33	3.6852	0.041825	-	-	-	-	-	-	-
819.407	11.12	3.1152	0.041891	-	-	-	-	-	-	-
283.239	7.98	4.7622	0.042238	-	-	-	-	-	-	-
202.108	2.86	5.1829	0.042289	1-Propanaminium, 2-(acetoxy)-3-carboxy-N,N,N-trimethyl-, hydroxide, inner salt, (+-)- (9CI)	C9H17NO4	203.116	-	-	MMCD	3.8313
				Acetyl-D-carnitine;L-Acetylcarnitine;Acetyl-L-carnitine;DL-Acetylcarnitine	C9H17NO4	203.116	C02571	HMDB00201	LIPIDMaps;HMDB	3.8313
				2-(ACETYL-HYDROXY-AMINO)-4-METHYL-PENTANOIC ACID METHYL ESTER	C9H17NO4	203.116	-	-	MMCD	3.8313
409.255	12.26	3.9103	0.042727	PGF2alpha-11-acetate methyl ester	C23H38O6	410.267	-	-	LIPIDMaps	9.89317
				Sterol 3-beta-D-glucoside	C23H38O6	410.267	C03641	-	MMCD	9.96755
				Ornoprostil	C23H38O6	410.267	C13341	-	MMCD	9.96755
428.163	8	4.1917	0.043135	-	-	-	-	-	-	-
842.527	9.83	3.2045	0.043542	-	-	-	-	-	-	-
792.551	9.96	3.2762	0.043567	PE(18:1(11Z)/22:4(7Z,10Z,13Z,16Z))	C45H80NO8P	793.562	C00350	HMDB09042	HMDB	5.3839
				PE(18:1(9Z)/22:4(7Z,10Z,13Z,16Z))	C45H80NO8P	793.562	C00350	HMDB09075	LIPIDMaps;HMDB	5.3839
				PE(18:3(6Z,9Z,12Z)/22:2(13Z,16Z))	C45H80NO8P	793.562	C00350	HMDB09140	LIPIDMaps;HMDB	5.3839
				PE(18:3(9Z,12Z,15Z)/22:2(13Z,16Z))	C45H80NO8P	793.562	C00350	HMDB09173	LIPIDMaps;HMDB	5.3839
				PE(18:4(6Z,9Z,12Z,15Z)/22:1(13Z))	C45H80NO8P	793.562	C00350	HMDB09205	HMDB	5.3839
				PE(20:0/20:5(5Z,8Z,11Z,14Z,17Z))	C45H80NO8P	793.562	C00350	HMDB09236	LIPIDMaps;HMDB	5.3839
				PE(20:1(11Z)/20:4(5Z,8Z,11Z,14Z))	C45H80NO8P	793.562	C00350	HMDB09267	LIPIDMaps;HMDB	5.3839
				PE(22:2(13Z,16Z)/18:3(9Z,12Z,15Z))	C45H80NO8P	793.562	C00350	HMDB09557	LIPIDMaps;HMDB	5.3839
				PC(22:5(4Z,7Z,10Z,13Z,16Z)/15:0)	C45H80NO8P	793.562	C00157	HMDB08658	HMDB	5.3839
				PC(22:5(7Z,10Z,13Z,16Z,19Z)/15:0)	C45H80NO8P	793.562	C00157	HMDB08691	HMDB	5.3839
				PE(18:0/22:5(4Z,7Z,10Z,13Z,16Z))	C45H80NO8P	793.562	C00350	HMDB09010	HMDB	5.3839
				PE(18:0/22:5(7Z,10Z,13Z,16Z,19Z))	C45H80NO8P	793.562	C00350	HMDB09011	HMDB	5.3839
312.84	12.8	5.631	0.043586	-	-	-	-	-	-	-
253.211	8.03	4.0835	0.044654	-	-	-	-	-	-	-
661.171	5.11	6.7152	0.044671	Vitexin 3''',4'''-Di-O-acetyl 2''-O-rhamnoside	C31H34O16	662.185	-	-	LIPIDMaps	9.6781
				Kaempferol 3-(2'',3''-diacetylrhamnoside)-7-rhamnoside	C31H34O16	662.185	-	-	LIPIDMaps	9.6781
203.082	1.24	4.1677	0.04519	Idazoxan	C11H12N2O2	204.09	C10968	-	MMCD	2.39248
				D-Tryptophan;L-Tryptophan;(±)-Tryptophan	C11H12N2O2	204.09	C00525;C00078;C00806	HMDB13609;HMDB00929;HMDB30396	HMDB	2.39248
				3-Hydroxymethylantipyrine	C11H12N2O2	204.09	-	HMDB13840	HMDB	2.39248
				Ethotoin	C11H12N2O2	204.09	C07839	-	MMCD	2.39248
				D-Tryptophan	C11H12N2O2	204.09	C00525	-	MMCD	2.39248
634.242	2.71	6.3123	0.045563	-	-	-	-	-	-	-
188.011	0.5	3.8914	0.045837	-	-	-	-	-	-	-
678.438	7.97	6.0482	0.045943	PS(14:0/14:0)	C34H66NO10P	679.442	-	HMDB12330	LIPIDMaps;HMDB	4.58139
				PS(15:0/13:0)	C34H66NO10P	679.442	-	-	LIPIDMaps	4.67122
				PS(13:0/15:0)	C34H66NO10P	679.442	-	-	LIPIDMaps	4.67122
				PS(12:0/16:0)	C34H66NO10P	679.442	-	-	LIPIDMaps	4.67122
				PS(16:0/12:0)	C34H66NO10P	679.442	-	-	LIPIDMaps	4.67122
381.174	8.7	4.4588	0.046015	2-{5-[AMINO(IMINIO)METHYL]-6-FLUORO-1H-BENZIMIDAZOL-2-YL}-6-[(2-METHYLCYCLOHEXYL)OXY]BENZENOLATE	C21H23FN4O2	382.181	-	-	MMCD	1.43732
				1,2,10-Trihydroxydihydro-trans-linalyl oxide 7-O-beta-D-glucopyranoside	C16H30O10	382.184	-	HMDB33237	HMDB	7.4261
382.176	8.7	4.4884	0.046455	dihydrozeatin-O-glucoside	C16H25N5O6	383.18	-	-	MMCD	7.2475
				Dihydrozeatin-7-N-dihydrozeatin	C16H25N5O6	383.18	-	HMDB12211	HMDB	7.2475
				Dihydrozeatin-9-N-glucoside	C16H25N5O6	383.18	-	HMDB12213	HMDB	7.2475
				Dihydrozeatin-O-glucoside	C16H25N5O6	383.18	-	HMDB12214	HMDB	7.2475
				dihydrozeatin-7-N-dihydrozeatin	C16H25N5O6	383.18	-	-	MMCD	7.2475
				dihydrozeatin-9-N-glucoside	C16H25N5O6	383.18	-	-	MMCD	7.2475
662.173	5.11	6.2891	0.047307	-	-	-	-	-	-	-
787.484	11.16	2.8966	0.047396	-	-	-	-	-	-	-
284.245	7.98	4.7426	0.047726	-	-	-	-	-	-	-
401.159	8.09	4.1759	0.047727	Antiarone K	C22H26O7	402.168	-	-	LIPIDMaps	2.88354
				Clusin	C22H26O7	402.168	-	HMDB29542	HMDB	2.73178
				6-Hydroxy-9,9-dimethyl-5-(3-methyl-1-oxobutyl)-1-propyl-3H,9H-[1,2]-dioxolo[3#,4#:4,5]furo[2,3-f][1]benzopyran-3-one	C22H26O7	402.168	-	HMDB34016	HMDB	2.73178
				Sphenostylin D	C22H26O7	402.168	-	-	LIPIDMaps	2.88354
396.219	7.98	4.9789	0.047953	PE(12:0/0:0)	C17H36NO7P	397.223	-	-	LIPIDMaps	7.22177
				Drotaverine	C24H31NO4	397.225	-	HMDB15669	HMDB	1.1524
				PC(9:0/0:0)	C17H36NO7P	397.223	-	-	LIPIDMaps	7.22177
225.064	1.26	4.5093	0.048008	5-Acetylamino-6-formylamino-3-methyluracil	C8H10N4O4	226.07	C16365	HMDB11105	HMDB	6.07462
839.552	10.66	2.5368	0.04802	-	-	-	-	-	-	-
859.652	10.1	4.3451	0.048026	-	-	-	-	-	-	-
271.07	1.28	4.3367	0.04814	2-CYANO-3-HYDROXY-N-(4-TRIFLUOROMETHYL-PHENYL)-BUTYRAMIDE	C12H11F3N2O2	272.077	-	-	MMCD	0.785156
				1,2-Bis(4-nitrophenyl)ethane;4,4'-Dinitrodibenzyl	C14H12N2O4	272.08	C14589	-	MMCD	9.75828
204.085	1.25	4.1981	0.048708	-	-	-	-	-	-	-
131.035	1.07	3.7497	0.049124	Ethylmalonic acid	C5H8O4	132.042	-	HMDB00622	MMCD	2.08008
				(Ethoxycarbonyl)acetic acid	C5H8O4	132.042	-	HMDB00576	MMCD	2.08008
				4-Hydroxy-2-oxopentanoate;4-Hydroxy-2-oxovalerate	C5H8O4	132.042	C03589	-	MMCD	2.08008
				Deoxyribonolactone	C5H8O4	132.042	C02674	-	MMCD	2.08008
				2-Hydroxy-4-oxopentanoic acid	C5H8O4	132.042	-	HMDB40531	LIPIDMaps	2.42676
				2-C-Methyl-1,4-erythrono-D-lactone	C5H8O4	132.042	-	HMDB29884	HMDB	2.08008
				2-Deoxy-L-ribono-1,4-lactone	C5H8O4	132.042	-	HMDB33958	HMDB	2.08008
268.149	7.44	5.8919	0.049127	-	-	-	-	-	-	-
282.25	8.69	4.0954	0.049153	-	-	-	-	-	-	-
658.17	5.1	6.2689	0.049165	-	-	-	-	-	-	-
630.384	6.51	5.932	0.04924	-	-	-	-	-	-	-
417.209	12.22	3.0426	0.049513	Descinolone acetonide;21-Deoxytriamcinoline acetonide	C24H31FO5	418.216	C14653	-	MMCD	1.02159
				Fluorometholone 17-acetate;9-Fluoro-11beta,17-dihydroxy-6alpha-methylpregna-1,4-diene-3,20-dione 17-acetate;6alpha-Methyl-9alpha-fluoro-17-acetoxy-21-deoxyprednisolone	C24H31FO5	418.216	C14629	-	MMCD	1.02159
				17beta-Hydroxy-4-mercaptoandrost-4-en-3-one 4-acetate 17-propionate	C24H34O4S	418.218	C15180	-	MMCD	4.30526
145.069	0.45	3.7915	0.049578	-	-	-	-	-	-	-
242.004	2.44	4.68	0.049672	-	-	-	-	-	-	-
530.299	6.72	3.8392	0.04994	4-AMINO-N-{4-[2-(2,6-DIMETHYL-PHENOXY)-ACETYLAMINO]-3-HYDROXY-1-ISOBUTYL-5-PHENYL-PENTYL}-BENZAMIDE	C32H41N3O4	531.31	-	-	MMCD	7.00748
				3-AMINO-N-{4-[2-(2,6-DIMETHYL-PHENOXY)-ACETYLAMINO]-3-HYDROXY-1-ISOBUTYL-5-PHENYL-PENTYL}-BENZAMIDE	C32H41N3O4	531.31	-	-	MMCD	7.00748
