# Supplementary material for: Natural reversal of pulmonary vascular remodeling and right ventricular remodeling in SU5416/hypoxia-treated Sprague-Dawley rats
Source: PLoS One. 2017 Aug 15;12(8):e0182551. doi: 10.1371/journal.pone.0182551 (PMC5557492; doi:10.1371/journal.pone.0182551)
Supplement: S5 Supporting Information — (XLSX) [file pone.0182551.s005.xlsx]

## Sheet: XCMS output
	name	fold	tstat	pvalue	mzmed	mzmin	mzmax	rtmed	rtmin	rtmax	npeaks	A	B	metlin	20160225_Suzuki_Tissue_NEG_1001	20160225_Suzuki_Tissue_NEG_1101	20160225_Suzuki_Tissue_NEG_1201	20160225_Suzuki_Tissue_NEG_1301	20160225_Suzuki_Tissue_NEG_1401	20160225_Suzuki_Tissue_NEG_1501	20160225_Suzuki_Tissue_NEG_1601	20160225_Suzuki_Tissue_NEG_1701	20160225_Suzuki_Tissue_NEG_1801	20160225_Suzuki_Tissue_NEG_401	20160225_Suzuki_Tissue_NEG_501	20160225_Suzuki_Tissue_NEG_601	20160225_Suzuki_Tissue_NEG_701	20160225_Suzuki_Tissue_NEG_801	20160225_Suzuki_Tissue_NEG_901	20160225_Suzuki_Tissue_NEG_1901	20160225_Suzuki_Tissue_NEG_2001	20160225_Suzuki_Tissue_NEG_2101	20160225_Suzuki_Tissue_NEG_2201	20160225_Suzuki_Tissue_NEG_2301	20160225_Suzuki_Tissue_NEG_2401	20160225_Suzuki_Tissue_NEG_2501	20160225_Suzuki_Tissue_NEG_2601	20160225_Suzuki_Tissue_NEG_2701	20160225_Suzuki_Tissue_NEG_2801	20160225_Suzuki_Tissue_NEG_2901	20160225_Suzuki_Tissue_NEG_3001	20160225_Suzuki_Tissue_NEG_3101	20160225_Suzuki_Tissue_NEG_3201	20160225_Suzuki_Tissue_NEG_3301
1	M297T745	1.13435	-13.956	4.88498e-14	297.153	297.151	297.153	745.397	744.648	745.899	30	15	15	http://metlin.scripps.edu/metabo_list.php?mass_min=296.133&mass_max=296.173	196646	200362	193807	198490	198208	201293	189766	192797	188581	200498	196174	193768	202769	201146	198278	184391	181342	171695	177545	175875	173140	169510	166623	176696	170778	172858	168519	171750	171038	171127
2	M311T746	1.13155	-11.3433	5.84643e-12	311.168	311.167	311.169	745.595	745.274	746.279	27	13	14	http://metlin.scripps.edu/metabo_list.php?mass_min=310.148&mass_max=310.188	376728	368787	369713	370220	382285	377461	358343	357707	344750	376672	379876	366642	381053	377161	381631	340565	345424	330067	341827	332198	328123	312565	327008	337960	324694	318672	323885	322232	312224	324155
3	M312T746	1.1566	-10.6756	2.43703e-11	312.172	312.171	312.173	745.651	744.648	747.029	26	13	13	http://metlin.scripps.edu/metabo_list.php?mass_min=311.152&mass_max=311.192	68529.2	69687.3	68933.1	68918.4	71824.6	71492.5	68838.5	67098.7	64156.4	68761.9	69474.8	72025.6	72518.3	70603.2	73071.9	63850.7	64334.5	59254	63825.6	61760.8	59780.1	55544.4	61093.5	60372.2	57696.7	59280.8	56932.7	59784.2	59472.2	61337.3
4	M409T736	1.9357	-10.5012	5.55005e-11	409.255	409.252	409.265	735.643	734.499	736.413	21	13	8	http://metlin.scripps.edu/metabo_list.php?mass_min=408.235&mass_max=408.275	19272.1	19909.8	21192.3	19388.6	19795.1	20434.8	15041.7	16314.4	17078.5	25223.7	23918.1	22359.3	23110.5	22608.5	22012.6	13545.8	15997.4	12125.7	12494.9	10405.8	9902.41	8990.53	11602.6	10213.7	10653.8	9870.68	8557.49	9374.74	8282.32	6921.84
5	M193T734	1.10815	-10.4756	5.62896e-11	192.989	192.989	192.99	734.217	733.65	734.759	30	15	15	http://metlin.scripps.edu/metabo_list.php?mass_min=191.969&mass_max=192.009	422219	427989	408713	416971	418652	410310	402071	404254	399991	428688	425694	414109	415355	419372	426523	391563	403452	380248	382915	382732	363932	358065	370840	370552	376486	368252	376046	372996	361974	371799
6	M269T733	1.09265	-9.97158	1.8282e-10	268.989	268.989	268.99	732.93	732.261	733.7	30	15	15	http://metlin.scripps.edu/metabo_list.php?mass_min=267.969&mass_max=268.009	407552	397535	382983	392813	393515	389370	395329	378414	387401	408021	394934	389788	387858	395970	398248	368353	385279	359368	363239	367433	353141	348147	350788	361391	361326	359688	363164	349383	344003	364764
7	M231T734	1.10538	-9.56167	1.09616e-09	230.988	230.987	230.988	734.358	733.65	734.878	29	14	15	http://metlin.scripps.edu/metabo_list.php?mass_min=229.968&mass_max=230.008	410546	400154	393189	402863	410942	390211	394194	397440	394463	415745	406965	400688	399245	412800	415524	369101	395568	375487	372691	381353	355807	345547	367855	352462	365371	354757	357925	359269	352082	363380
8	M135T737	1.09724	-8.88072	1.63339e-09	134.895	134.894	134.896	737.336	737.099	737.967	12	3	9	http://metlin.scripps.edu/metabo_list.php?mass_min=133.875&mass_max=133.915	127308	127583	128345	122545	129474	127885	120970	128315	116233	121186	124614	122859	127745	127078	124328	119473	120001	116413	112914	116899	115653	110449	114512	112581	111927	112995	111864	111842	109539	113104
9	M326T738	1.99377	8.64198	3.45252e-09	325.674	325.668	325.719	737.986	736.021	739.971	23	8	15	http://metlin.scripps.edu/metabo_list.php?mass_min=324.654&mass_max=324.694	3726.44	4458.74	4428.42	5703.58	6160.18	7387.3	8064.85	9456.27	10788.4	5170.49	4862.54	4634.33	4902.3	4292.39	4854.53	10878.6	11411.6	11317.9	12246.6	12755.3	14216.5	13724.9	13355.8	14242.4	12344.8	10748.9	10141.7	11207.3	9192.09	9443.07
10	M237T733	1.11396	-8.364	4.81892e-09	236.988	236.987	236.988	733.214	732.07	733.967	15	6	9	http://metlin.scripps.edu/metabo_list.php?mass_min=235.968&mass_max=236.008	299924	304012	301785	301058	326357	312522	290586	286569	293022	310236	295785	317416	305044	313502	312121	284246	283006	261800	278957	276288	268554	261596	251757	268568	285126	274872	275454	281266	272328	278600
11	M181T730	1.06749	-8.12536	9.04899e-09	180.984	180.983	180.984	730.43	727.482	731.395	30	15	15	http://metlin.scripps.edu/metabo_list.php?mass_min=179.964&mass_max=180.004	781659	807254	822538	800009	801287	788695	776812	782916	773639	824060	800394	792461	804290	814075	807629	778389	780219	757590	767486	749759	746990	758195	730714	732589	729095	736239	751657	718108	733982	749425
12	M137T733	1.12369	-8.51784	1.08131e-08	136.894	136.893	136.895	732.817	732.189	733.386	30	15	15	http://metlin.scripps.edu/metabo_list.php?mass_min=135.874&mass_max=135.914	98721	96291.3	102331	95029.3	93450.1	96445.1	93705.9	96500.7	94498.7	99610.1	97979.4	101135	96542.8	96598.5	94842.9	93184.8	90577.5	92785.4	86220.1	83524	89709.8	85861.1	81550.1	86367.2	81634.2	90184.5	83990	81593.8	83840.1	82643.9
13	M415T736	1.52643	-7.94109	1.2154e-08	415.266	415.263	415.27	735.509	734.581	736.567	15	12	3	http://metlin.scripps.edu/metabo_list.php?mass_min=414.246&mass_max=414.286	7813.66	7461.36	5994.78	6696.67	7920.98	9192.35	6168.9	6928.81	6212.99	7298.33	6773.66	7896.8	7069.3	7258.21	7869.61	5531.11	6687.82	5356.62	5182.32	5372.48	5153.82	4427.66	4740.05	5175.83	4508.97	4007.42	3813	4244.47	3587.26	3329.13
14	M332T738	2.26672	9.97382	1.27059e-08	332.174	332.172	332.175	738.462	737.801	738.913	30	15	15	http://metlin.scripps.edu/metabo_list.php?mass_min=331.154&mass_max=331.194	20664.2	22959.7	22314.8	21637.3	22988.6	21881	23443.8	27510.8	30718.2	33512.6	32054.2	30837.4	27159.6	24947	24204.3	34368.7	41068.3	41871.5	48545.4	54424.4	57383.9	60198.6	59292.6	68542.8	68743.3	68853.5	66642.1	71792.2	66971.3	68144.8
15	M169T732	1.06037	-7.99654	1.29388e-08	168.99	168.989	168.99	732.298	731.866	732.945	30	15	15	http://metlin.scripps.edu/metabo_list.php?mass_min=167.97&mass_max=168.01	369212	368418	362544	355040	365652	350396	360938	355848	355919	372909	364997	362900	361956	360768	371331	353013	358251	345156	348201	345907	337476	340347	334404	331973	338735	344633	342445	337774	329551	341296
16	M219T734	1.08202	-7.95743	1.41601e-08	218.988	218.988	218.989	733.633	733.125	734.225	30	15	15	http://metlin.scripps.edu/metabo_list.php?mass_min=217.968&mass_max=218.008	424106	412919	409671	407550	422658	408647	409430	406991	394722	429023	423122	420825	412910	424152	429521	398753	411758	386449	392482	399460	380160	380079	380027	371830	374642	384411	382560	372616	371110	377168
17	M123T741	1.06905	-7.8045	1.71794e-08	123.012	123.01	123.012	741.021	740.525	741.5	30	15	15	http://metlin.scripps.edu/metabo_list.php?mass_min=121.992&mass_max=122.032	82327.5	83789.1	83441.3	81364.7	80376.2	80050.1	81937.7	82294.3	79853.9	84275.3	82373.7	81806.2	77125.1	81171.5	80698.2	77998.1	80501.6	75507.6	76669.5	77218.6	78235.9	74540.4	73455.1	75514.5	77572	77086.4	74703.6	74695.7	73951.9	76247.4
18	M416T736	1.51628	-9.74879	2.2485e-08	416.267	416.266	416.269	735.525	734.963	736.413	30	15	15	http://metlin.scripps.edu/metabo_list.php?mass_min=415.247&mass_max=415.287	26065.2	28043.9	29445.5	27655.4	27726	26892.4	28054	25858.9	25280.8	26095	27968.7	27007.9	27180.9	27621.2	28948.1	24005.7	23906.6	21812.5	21022.5	20662	18394.4	18629.8	17560.5	16025.8	13956.4	15472.9	14549.3	14518	14684.8	15093.7
19	M324T766	1.20512	-8.09167	2.82253e-08	323.856	323.854	323.857	766.26	765.084	766.875	30	15	15	http://metlin.scripps.edu/metabo_list.php?mass_min=322.836&mass_max=322.876	22689.4	19304.3	20349.5	21880.8	20872.1	22736.3	18346.1	19703.5	20066.8	23337.7	22096.1	22473.4	22184.7	21052.2	22200.2	16935	19609.6	18171.1	16748.4	17425.9	16620.1	17648.3	17413.5	18390	16522.3	17930.2	17715.9	16609.9	18015.9	19190.9
20	M403T734	1.40619	-8.08497	4.65663e-08	402.775	402.769	402.78	734.355	733.026	735.109	8	8	0	http://metlin.scripps.edu/metabo_list.php?mass_min=401.755&mass_max=401.795	6842.53	6913.81	6553.69	6059.11	5758.72	5333.67	5648.98	5642.62	5009.92	6796.71	7171.99	7209.81	7086.46	6250.1	7467.73	5652.37	4672.05	4839.7	5141	4220.8	4263.49	4312.81	4280.52	3972.16	4439.84	4490.9	4497.67	4425.56	4822.29	4057.65
21	M251T733	1.09713	-7.4356	4.75229e-08	250.994	250.994	250.995	732.675	731.972	733.214	30	15	15	http://metlin.scripps.edu/metabo_list.php?mass_min=249.974&mass_max=250.014	238538	227107	220191	231520	231006	226719	217653	215390	220404	239884	228087	221812	233567	239797	231129	216765	220981	208719	215139	204721	209337	205184	204206	202064	214455	210527	203990	199490	195092	209121
22	M139T740	1.04745	-7.47231	6.66695e-08	139.002	139	139.003	740.362	739.703	740.862	30	15	15	http://metlin.scripps.edu/metabo_list.php?mass_min=137.982&mass_max=138.022	309594	312067	311162	304663	308721	301655	307618	311240	306857	311723	314684	310686	301681	316880	307634	304319	306150	300266	301181	295505	294219	290033	291375	287671	290523	299610	293196	290106	288673	294000
23	M263T767	1.36854	-8.16226	8.49719e-08	262.858	262.857	262.859	766.856	766.191	767.8	30	15	15	http://metlin.scripps.edu/metabo_list.php?mass_min=261.838&mass_max=261.878	61475.8	56665.8	51842.2	55429.8	57320.7	59111.2	48321.7	48021.3	48462.4	69470.1	66609	63316.2	60939.6	64310	59187.1	49470.3	45028.9	46805.1	43333.7	39041	43121.9	40270.3	41590.7	45206.3	40664.7	42153.7	40924.9	37083.2	40300.6	41072.3
24	M393T765	1.23649	-7.08058	1.09873e-07	392.812	392.805	392.818	765.458	764.294	767.171	27	15	12	http://metlin.scripps.edu/metabo_list.php?mass_min=391.792&mass_max=391.832	10615.6	9392.24	10434.1	9525.31	9369.66	9775.52	9281.22	9353.69	9286.48	11230.5	11574.8	10563.7	10988.5	10489.7	10661.5	8224.85	9185.02	8431.91	8413.91	8967.11	8931.9	8677.87	7801.15	9128.99	7213.05	8568.88	7974.92	7442.97	6981.99	7422.79
25	M233T711	1.10147	-7.68787	1.20778e-07	232.988	232.987	232.988	711.395	710.447	711.882	30	15	15	http://metlin.scripps.edu/metabo_list.php?mass_min=231.968&mass_max=232.008	323956	315329	325365	327087	328843	319956	319371	324326	314568	339839	326290	337353	329714	327242	317153	321140	308198	314272	298895	293163	294955	291856	279515	293994	302049	275942	289261	286468	275541	301932
26	M161T741	1.258	-7.48043	1.68589e-07	160.842	160.842	160.843	740.544	740.174	741.157	30	15	15	http://metlin.scripps.edu/metabo_list.php?mass_min=159.822&mass_max=159.862	196536	201454	216404	191692	166899	178026	180535	175920	159362	210581	212565	215170	198634	202908	188649	172504	157546	165683	157334	146117	160372	162370	144838	139591	142747	160565	144994	139250	154431	153194
27	M202T741	1.18463	-6.94388	2.34159e-07	201.805	201.804	201.807	740.601	740.306	741.029	30	15	15	http://metlin.scripps.edu/metabo_list.php?mass_min=200.785&mass_max=200.825	94168.7	97006.6	105906	92162.6	84324	92791.7	91677	88892	81249	99469.9	98954.4	103242	96575.3	98356.2	92216.2	86757.5	83313.5	83842.7	80770.3	78383.8	85396.4	84375.5	76668.1	77046.4	72034.6	83270.8	73781.5	71074.2	80392.5	79040.9
28	M283T747	1.11697	-6.87301	2.66631e-07	283.137	283.136	283.138	746.518	745.764	747.648	13	5	8	http://metlin.scripps.edu/metabo_list.php?mass_min=282.117&mass_max=282.157	43038.7	45163.7	44392.5	40886.2	47042.6	44531.6	41543.3	41953.9	43311.9	46756.7	46889.6	44564.5	46374.8	46482.1	46782.9	40713.1	44289.5	39029.8	40945.4	39884.2	40938.5	37416.5	38956.4	39240	38808.6	41013.4	39002.5	40648.4	38793.3	39903.8
29	M219T768	1.39231	-7.75046	2.86879e-07	218.868	218.867	218.869	767.799	766.989	769.398	13	12	1	http://metlin.scripps.edu/metabo_list.php?mass_min=217.848&mass_max=217.888	28477.1	28523	26113.4	28896.8	23361.1	28998.2	24776.7	27529.4	23866.2	38263.6	32553.3	29580.4	30886.8	31686.4	29114.8	22793.6	20386.7	22807	22748.4	21469.6	21606	21245.4	20632.7	20467.7	20620.4	20130	17617.6	17942.4	19199.6	21059.1
30	M240T766	1.14505	-7.03663	3.36089e-07	239.903	239.902	239.903	765.704	765.26	766.092	30	15	15	http://metlin.scripps.edu/metabo_list.php?mass_min=238.883&mass_max=238.923	258789	245845	235070	245806	244791	250400	227789	233289	228380	283542	263603	260140	247392	255257	254978	223179	229845	230814	222212	222655	228446	214723	216697	225488	206919	206135	209988	206639	209694	208508
31	M189T759	1.12451	-7.08444	3.44663e-07	189.007	189.007	189.008	759.272	758.774	760.004	16	7	9	http://metlin.scripps.edu/metabo_list.php?mass_min=187.987&mass_max=188.027	95427.8	93973	87749.1	97961.1	100198	98087	83498.4	90970.7	89561.1	100156	95021.1	98274.9	97422.2	99230.4	93103	84796.5	88956.2	88701.6	80566.1	84118.2	81593.9	81937.4	81066.9	89809.4	83383.4	84992.1	83375.8	83178	85108.9	81757
32	M298T745	1.12116	-6.71513	3.48864e-07	298.156	298.155	298.157	745.276	744.709	746.216	28	13	15	http://metlin.scripps.edu/metabo_list.php?mass_min=297.136&mass_max=297.176	31809	34742.9	33144.1	32903.5	34864.6	31886.2	32082.3	31247.6	32331.6	34311.3	33541.1	32676	34228.8	33317.9	35657.2	31404.3	32764.9	30774.3	28209.7	31264.9	29784.8	27704.8	29599.2	30296	30450.4	29421.1	27458.6	27884.2	27488.3	30340.3
33	M264T739	1.23317	-7.32846	3.93355e-07	263.786	263.781	263.793	738.678	738.028	740.283	30	15	15	http://metlin.scripps.edu/metabo_list.php?mass_min=262.766&mass_max=262.806	23789.4	23406.2	25562.4	23088.3	20887.4	23867.2	22276.8	21806.5	18725.2	25716.4	25993.4	26321.6	24554.5	25705.1	23536	21475.5	19071.9	20604.8	20370.3	18450.1	18439.8	19823.6	18297.7	19111.9	18017.8	19026.6	19235.2	17697.6	19781.2	18662.5
34	M236T765	1.14943	-6.74787	4.20702e-07	235.926	235.925	235.926	765.246	764.951	765.647	30	15	15	http://metlin.scripps.edu/metabo_list.php?mass_min=234.906&mass_max=234.946	298814	292491	279756	286712	284914	284254	268744	273512	271722	328506	323266	305415	298887	307548	301433	275058	271578	273666	262974	260014	257373	258007	244187	267406	247612	247987	244493	234858	246744	241229
35	M353T767	1.3297	-7.30093	5.64483e-07	352.854	352.852	352.855	767.136	766.803	767.896	30	15	15	http://metlin.scripps.edu/metabo_list.php?mass_min=351.834&mass_max=351.874	109823	104670	101740	108349	101683	105231	96716	95709	90173.3	138547	128429	119188	112181	123868	117371	94772.3	89032.4	89733	84613.3	82260.1	84900.8	86154.4	80594.6	86631.8	77708.4	82334.4	74387.4	73571.6	77786.3	79166.2
36	M131T735	1.04882	-6.42809	5.99154e-07	130.992	130.992	130.993	734.808	734.108	735.25	30	15	15	http://metlin.scripps.edu/metabo_list.php?mass_min=129.972&mass_max=130.012	528992	533784	514193	516417	520819	497393	504321	505607	502233	529541	512636	510026	511847	522065	518596	508495	512539	484858	499707	496472	492685	486159	489772	481445	483808	496145	489013	479488	482237	485886
37	M196T740	1.16902	-6.69204	6.15745e-07	195.811	195.81	195.812	740.394	740.103	740.862	30	15	15	http://metlin.scripps.edu/metabo_list.php?mass_min=194.791&mass_max=194.831	689899	713433	782974	700781	626187	683505	678059	670080	608731	752747	735824	772226	719265	726058	669920	653372	604174	634563	593618	573326	631155	629431	580820	584015	567848	636511	571318	539683	617958	589498
38	M518T737	1.1227	-6.41516	6.1831e-07	517.763	517.749	517.772	737.318	736.021	738.903	30	15	15	http://metlin.scripps.edu/metabo_list.php?mass_min=516.743&mass_max=516.783	7155.29	7484.71	7687.3	7018.01	7278.54	7149.93	6860.28	6772.79	7013.24	7949.1	6830.78	7358.45	7303.34	7161.93	6688.35	6932.67	6437.13	5947.71	6702.93	6387.82	6727.37	6101.88	6149.72	6410.21	6332.51	6555.77	6844.89	6287.87	6332.11	5789.57
39	M199T740	1.19579	-6.45844	6.26597e-07	198.809	198.808	198.811	740.394	739.971	740.862	30	15	15	http://metlin.scripps.edu/metabo_list.php?mass_min=197.789&mass_max=197.829	19179.2	20987.8	22902	21175.6	18256.4	20236.1	19606	18974	17683.7	21334.6	21884.8	21996.7	21714.1	21310	19087.3	19139.2	16487.9	19339.8	16612.5	16324.9	17828.1	18311.8	15706.5	16613	17279.5	17793.6	15248.1	15383	17939.6	16164.4
40	M128T745	1.2758	-6.94745	7.23929e-07	127.87	127.87	127.871	745.441	743.948	747.278	30	15	15	http://metlin.scripps.edu/metabo_list.php?mass_min=126.85&mass_max=126.89	190120	197114	208704	196660	174475	179406	198756	198868	166730	251487	224869	226568	209802	206574	193041	179118	167327	168096	156911	147690	161417	166176	144505	146096	155347	175376	153909	143935	154131	149592
41	M200T740	1.17315	-6.67349	7.27409e-07	199.805	199.805	199.806	740.394	740.103	740.862	30	15	15	http://metlin.scripps.edu/metabo_list.php?mass_min=198.785&mass_max=198.825	417738	437928	479698	424321	377965	415512	405940	402049	363399	451200	445150	462915	434155	440507	410525	397902	360997	385720	363986	347079	380158	374171	345230	352410	343024	382304	345995	327315	368244	354447
42	M195T733	1.06184	-6.30622	8.0703e-07	194.99	194.989	194.99	732.851	731.637	733.293	29	14	15	http://metlin.scripps.edu/metabo_list.php?mass_min=193.97&mass_max=194.01	216446	215671	209686	213472	221244	213320	208351	210235	208298	225077	217827	205261	212205	219132	213100	199106	216317	203471	206926	202713	198464	200136	201734	205114	197157	204718	198979	196824	195450	195308
43	M202T704	1.267	-6.57882	8.11011e-07	201.941	201.94	201.942	703.823	702.155	705.126	19	11	8	http://metlin.scripps.edu/metabo_list.php?mass_min=200.921&mass_max=200.961	48977	47907.3	47064.8	47494.3	45031.6	41427.3	42620.8	44658	44457.1	59855.6	56788.4	51188.4	51546.1	48450.2	51833.4	39953.6	44182.6	42233.5	44004.4	38400.2	38311.4	37984.4	35271.1	34167.3	37802.6	39108	37800.6	37940.4	32378.6	36073.6
44	M234T765	1.15305	-6.55186	8.37055e-07	233.931	233.929	233.933	765.279	763.547	766.889	30	15	15	http://metlin.scripps.edu/metabo_list.php?mass_min=232.911&mass_max=232.951	18435.7	19404.4	18583.5	18404.4	18181.8	18236.4	17683.7	17721.6	16490.8	21112.3	19609.9	20952.9	18937.3	17914.5	19510.2	17308	17015.1	17894.8	16280.2	15822.3	15635	15581.7	16222.2	16329.3	15807.8	17085.7	16129.8	16578.9	15280.6	14885.5
45	M230T763	1.17921	-6.28803	9.21648e-07	229.875	229.873	229.875	763.091	762.058	764.221	30	15	15	http://metlin.scripps.edu/metabo_list.php?mass_min=228.855&mass_max=228.895	65088.7	63242.1	64596.6	55863.3	55323.8	54765.6	59840.8	58601.7	57025.7	66677.2	67578.2	65008.3	65261.9	62808.8	60791.4	54992.2	56106.7	58789.6	51434.4	55411.9	55379	54449.5	49014.6	45886.7	53825.1	51715.1	48901.4	46452	50299.6	49625.7
46	M172T740	1.1542	-6.25483	9.86657e-07	171.829	171.824	171.832	740.305	738.69	741.134	30	15	15	http://metlin.scripps.edu/metabo_list.php?mass_min=170.809&mass_max=170.849	5300.61	5439.38	5418.41	5787.47	5144.98	4784.36	5340.52	5151.72	5528.6	5818.45	5438.23	5571.27	5308.62	4890.66	5652.12	4750.34	4843.64	4846.9	4623.22	4944.04	4629.39	4966.49	4612.26	3700.69	4554.61	4823.73	4177.8	4827.39	4927.28	4582.93
47	M174T767	1.36186	-6.38926	9.979e-07	173.872	173.871	173.873	766.668	764.951	768.162	30	15	15	http://metlin.scripps.edu/metabo_list.php?mass_min=172.852&mass_max=172.892	24149.7	21372	22084.9	22729.8	20609.8	24095.1	27361	25483.1	21756.7	32258.7	29408.1	26229.4	22664.6	23457.4	23724.3	19835.1	21397.9	19644.9	18045.6	16832.5	16883.3	15048.5	17314.5	18611	20355.6	22355.4	17065.2	15720.6	15187	15469.7
48	M126T746	1.26374	-6.69411	1.00177e-06	125.873	125.873	125.873	746.022	743.948	748.174	30	15	15	http://metlin.scripps.edu/metabo_list.php?mass_min=124.853&mass_max=124.893	297770	309098	310796	298484	263958	280176	303063	301138	256336	382935	347970	348295	326637	316323	301580	276527	260937	263189	244633	229981	245771	260330	224389	223842	244557	272110	236929	216334	241013	234697
49	M137T519	1.56306	-6.63078	1.05008e-06	136.892	136.892	136.893	519.2	518.523	520.175	21	14	7	http://metlin.scripps.edu/metabo_list.php?mass_min=135.872&mass_max=135.912	88716.2	126164	78434	77001.3	67952.5	105409	74035.1	110568	75338.4	92581.2	93544.7	109145	89825.2	88224.3	76873.9	71477.9	43494.8	53665	64541.1	61758.4	61468.4	64050.5	58227.7	69614.2	44754.2	63201	55480.6	50049.6	63781.4	40562.5
50	M532T767	1.2328	-6.28828	1.0636e-06	531.762	531.758	531.77	767.17	765.805	768.898	19	12	7	http://metlin.scripps.edu/metabo_list.php?mass_min=530.742&mass_max=530.782	7669.37	8779.72	8403.33	7036.8	7454.22	7429.82	8155.68	7319.28	7979.59	9321.75	9024.26	7638.49	7812.18	8754.32	7008.49	6431.14	6790.7	7384.25	7340.38	6322.53	6837.17	6980.53	5829.89	6221.32	5748.69	6380.32	5320.78	6622.73	6170.69	6785.87
51	M388T740	1.19982	-6.3479	1.1179e-06	387.822	387.82	387.825	739.765	738.617	740.528	9	9	0	http://metlin.scripps.edu/metabo_list.php?mass_min=386.802&mass_max=386.842	5286.21	5229.05	5204.26	5230.83	5353.86	5130.11	5192.85	5962.78	4498.77	6359.99	5876.56	5683.4	5287.02	5259.35	5845.74	4996.35	4749.69	4910.78	5017.81	4585.74	4556.44	4682.02	4547.98	4555.28	4226.5	4283.42	4000.03	4175.25	4067.07	4489.66
52	M198T740	1.16357	-6.34135	1.28226e-06	197.808	197.807	197.808	740.394	740.103	740.862	30	15	15	http://metlin.scripps.edu/metabo_list.php?mass_min=196.788&mass_max=196.828	841030	865863	964776	850788	761958	835204	824477	809522	745432	906532	895236	946946	875482	872076	817676	803665	734627	788524	736411	693508	774021	765874	703589	715067	695414	774752	691279	661154	750581	723322
53	M186T730	1.17283	-6.29216	1.33362e-06	185.911	185.91	185.912	729.918	729.188	730.446	30	15	15	http://metlin.scripps.edu/metabo_list.php?mass_min=184.891&mass_max=184.931	28821.8	31664.8	31029.5	31838.9	31102	28635	32003.1	31850.8	33374.5	38345.3	34539.7	33995.9	33165.4	33489.2	34559.3	29789.9	29974.3	26751.2	28689.6	28469.4	28819.6	28029.9	25725	26079.9	26645.4	30929.7	28128.5	27189.2	25949.4	25269.8
54	M313T768	4.08648	-6.14712	1.34175e-06	312.84	312.838	312.841	767.83	766.349	769.134	10	8	2	http://metlin.scripps.edu/metabo_list.php?mass_min=311.82&mass_max=311.86	10304.5	8799.22	8704.83	8397.83	7786.64	8949.42	8495.99	8365.3	0	12736.7	10671.6	10728.9	9202.17	10189.5	10083.8	7219.51	0	0	6972.82	6081.62	0	6036.26	0	0	0	0	0	0	6338.04	0
55	M392T766	1.16192	-6.10024	1.52512e-06	391.829	391.824	391.835	765.836	763.769	767.338	30	15	15	http://metlin.scripps.edu/metabo_list.php?mass_min=390.809&mass_max=390.849	13436.5	11875.5	12128.8	11538.3	11217	11957.6	12484.3	12176.8	11700.2	13787.5	14048.7	12455.6	13333.3	12486.3	12655.4	10779.2	10873.5	11527.3	10726	11629.9	10943.6	9400.19	11335.3	11255.8	9540.14	11186.6	10051.9	11341.2	9776.2	10815.7
56	M350T731	1.21888	-6.16655	1.80581e-06	349.818	349.812	349.822	731.443	730.982	733.089	19	12	7	http://metlin.scripps.edu/metabo_list.php?mass_min=348.798&mass_max=348.838	4531.58	5005.94	4944.21	4900.14	4922.11	4570.07	4619.01	4915.47	5437.43	5819.31	5524.14	4700.18	5175.57	6154.08	5140.95	4148.7	4325.03	4541.89	4426.62	4652.45	4152.44	3795.28	3689.07	4169.82	4058.57	4249.13	3755.59	3971.52	4814.74	3897.12
57	M290T766	1.13843	-6.10164	1.96575e-06	289.886	289.885	289.887	766.038	765.275	766.824	30	15	15	http://metlin.scripps.edu/metabo_list.php?mass_min=288.866&mass_max=288.906	31655.5	33164.6	29765.7	28595.8	35587.1	34812.5	32145.1	32769.3	32335	35009.8	31559.4	34446.1	31135.3	33727.3	34901.3	30128.4	29532	29530.2	29160.7	29389.4	31876.1	28776.8	26970.5	30239.6	28689.3	26329.7	27784.4	27441	26738.3	29243.2
58	M329T724	1.1554	-6.50231	2.11599e-06	328.904	328.903	328.905	723.932	723.247	724.415	30	15	15	http://metlin.scripps.edu/metabo_list.php?mass_min=327.884&mass_max=327.924	55647.5	57199.2	56385.8	62779.9	59439.1	52144.7	54843.1	54886.4	53971.9	66553.2	60698.5	63866.1	61923.9	61364.6	62089.4	53951.6	53382.5	52430.2	53701	51137.6	50824.5	53026.6	46280.8	50972.8	50488.3	50073.3	47964.3	50561.7	50149.1	49976.8
59	M204T705	1.25343	-6.07069	2.24955e-06	203.941	203.94	203.942	704.761	703.98	706.657	29	15	14	http://metlin.scripps.edu/metabo_list.php?mass_min=202.921&mass_max=202.961	34029.2	35544.3	30851.5	32931.4	30730.8	29635	27893.7	31098.6	29977.4	37709.6	36765.7	40552.2	34074.6	34145	36564	26654.2	31800.5	29272.3	31014.7	25331.4	28006.3	27043.1	24650.2	25343.1	27563.8	23823.5	25464.7	24135.4	23440.1	27359.2
60	M551T766	1.25194	-6.17145	2.4255e-06	550.798	550.793	550.802	766.26	764.951	767.127	30	15	15	http://metlin.scripps.edu/metabo_list.php?mass_min=549.778&mass_max=549.818	13935.3	13526.6	14300.1	12625.5	12596.4	12471.7	12408.8	12751.3	12130.6	16798.1	16457	14247.9	13664	15695.1	14189.5	11395.5	12571.7	12153.2	12402	10632.8	9958.87	11616.7	11050.8	9617.32	11558.6	10179.7	10176.4	10050.7	11296.1	11320.3
61	M357T768	1.30451	-6.68949	2.53321e-06	356.831	356.83	356.832	767.895	766.469	768.527	30	15	15	http://metlin.scripps.edu/metabo_list.php?mass_min=355.811&mass_max=355.851	39425.4	34017	31293.2	35089.2	32497.2	34964.1	31315	29499.1	28943.1	44588.5	41141.6	36773.1	37635.2	37186.3	39250.6	29019.8	28645	30800.4	28661.5	27353.5	28415.4	26446	26257.3	29571.1	26113.5	25372.8	24696.4	25783	25910.9	26010
62	M333T727	1.18075	-5.97179	2.56573e-06	332.854	332.844	332.865	726.754	726.205	727.418	11	9	2	http://metlin.scripps.edu/metabo_list.php?mass_min=331.834&mass_max=331.874	10810.9	10623.7	11450.3	10790.3	9513.88	9735.25	10247.3	10789.9	10117.2	11583.5	11688.1	12403.8	10992	12419.3	11242.3	9828.86	10161.2	8705.97	9080.85	9392.08	10338.7	9679.08	8947.25	8431.09	8942.86	10150.4	9740.76	8339.32	8854.61	8647.65
63	M207T705	1.27491	-6.47047	2.7813e-06	206.942	206.942	206.943	704.577	702.569	707.186	13	9	4	http://metlin.scripps.edu/metabo_list.php?mass_min=205.922&mass_max=205.962	29795.6	28036.7	28139.8	27089.2	31352.7	26805.3	26907	27987.6	27367.9	39809	34295.5	30148.1	31186.6	31479.5	33099.8	24124.1	28327.2	23972.9	24105.5	25304.3	23145.9	23699.4	22537.2	23231.2	24319.2	22840	23890.3	21768.3	21185.3	23261.4
64	M238T766	1.16877	-5.91973	3.18805e-06	237.91	237.909	237.912	766.038	764.446	766.904	30	15	15	http://metlin.scripps.edu/metabo_list.php?mass_min=236.89&mass_max=236.93	18106	17291.9	17243.5	16262.9	17877.6	17961.4	16912	17855.8	16647.2	21326	19378.8	19767.2	16772.8	18304.5	16828.7	14813.8	17709.2	15434.2	16722.3	15157.7	16792.7	14746.8	14576.7	15639.3	14280.1	14414.3	15037.4	14840.7	15020.3	14573.2
65	M223T740	1.2102	-5.7704	3.58393e-06	222.838	222.836	222.84	739.883	738.617	740.859	30	15	15	http://metlin.scripps.edu/metabo_list.php?mass_min=221.818&mass_max=221.858	27656.2	26535.2	31234.6	24778.7	23768.1	22971.8	25937.3	23852.1	24444.9	28036.8	28688.2	27959.1	29130.3	27574.9	26375.3	24624.6	24451.3	23030.8	24587.7	22326.2	21668.8	22915.3	21687.9	18576.4	19755.2	24374.1	19625.9	19053.7	21743.7	21230.1
66	M395T723	1.18845	5.80307	3.73382e-06	394.891	394.885	394.898	723.252	721.888	724.004	8	0	8	http://metlin.scripps.edu/metabo_list.php?mass_min=393.871&mass_max=393.911	7150.51	7769.15	7448.74	8148.35	7821.77	7649.53	7707.95	8313.72	8338.23	6111.92	7498.56	7155.04	7069.78	7740.12	6852.86	8676.59	7969.46	7871.66	8813.88	7734.78	8768.09	9124.17	8428.4	8555.55	9728.08	9437.53	9867.32	9799.48	9344.06	9909.52
67	M194T740	1.18604	-5.99052	3.91932e-06	193.825	193.823	193.827	739.712	738.532	740.01	30	15	15	http://metlin.scripps.edu/metabo_list.php?mass_min=192.805&mass_max=192.845	47459.3	49628.2	55120.3	48959.5	40756.8	44292.5	46033.8	43406.7	43356.1	52947.3	51695.9	53636.9	50221.8	49497.6	47557.6	43158.8	41943.6	42709.8	40803.8	40359.8	44131.6	43445.9	39755.1	38683	36043.8	43406.6	38345.8	36217.3	41947.1	39963.5
68	M322T758	1.13098	-5.8508	4.37035e-06	321.874	321.866	321.883	758.336	756.626	759.76	27	15	12	http://metlin.scripps.edu/metabo_list.php?mass_min=320.854&mass_max=320.894	13919.6	15771.6	16368.3	14610.3	14604.9	15376	14129.8	15793.9	13647.4	15403.3	16155.3	16090.6	16633.2	16414.4	14863.3	13624.3	14560.4	14584.1	13459.9	13901.3	14053.2	13945.6	12929.1	12311.1	13574.6	13583.9	13373.9	12397.9	13762.5	13109
69	M292T766	1.12071	-5.80401	4.4218e-06	291.884	291.882	291.884	765.551	764.845	766.077	30	15	15	http://metlin.scripps.edu/metabo_list.php?mass_min=290.864&mass_max=290.904	68273.6	61254	60162.5	61063.2	69860.8	65460.3	61727	61940	62461.9	73051.2	66168.8	67421.3	63207.2	68467.2	65065.9	57773.3	59288.5	61531.3	57573.1	59985.9	61301.1	58690.9	54012	63655	54804.3	57294.9	56125.9	54844.6	56584.2	57040
70	M226T739	1.26403	-6.51508	4.61081e-06	225.851	225.848	225.857	738.836	738.624	740.306	11	10	1	http://metlin.scripps.edu/metabo_list.php?mass_min=224.831&mass_max=224.871	97182.8	93643.8	91930.9	84985.8	78413.8	76594.8	88271.8	81967.4	80172	111115	108032	103686	99455	100951	94139.4	80890.8	75046.6	77861	76326.8	74971	73573.6	77177.8	70879.3	69257.4	73776.7	73090.2	71058.4	66237.6	69945.7	69993.9
71	M205T705	1.23433	-6.20013	4.73962e-06	204.94	204.94	204.941	705.13	702.828	706.657	30	15	15	http://metlin.scripps.edu/metabo_list.php?mass_min=203.92&mass_max=203.96	79100	79491.3	79829.2	83013.5	73954.5	70257.7	71805.7	79903.7	71481.6	102290	93962.3	89830.9	85991.8	82685.4	84111.2	69187.1	71790.7	69920.1	71777.9	66316.1	63239.6	70094.5	66013.9	70568.5	65711.3	65191.4	62444.2	60976.4	58558.6	62842.7
72	M483T766	1.28966	-6.29328	4.77283e-06	482.812	482.81	482.814	766.084	765.069	766.889	30	15	15	http://metlin.scripps.edu/metabo_list.php?mass_min=481.792&mass_max=481.832	40323.2	38276.6	34204.2	34478.8	36486.6	34707.5	33040.4	32171.9	31107.7	46153.5	45366.3	43282.1	41258.5	41896.1	39570	31903.4	32824.4	33351.6	31301.6	27535.7	29931.3	28623.7	29885.1	29312.9	28792.4	29605.7	26031.9	26618.5	29412.5	28647.6
73	M355T517	1.29415	-5.64431	4.8253e-06	355.159	355.157	355.162	517.27	516.653	518.926	30	15	15	http://metlin.scripps.edu/metabo_list.php?mass_min=354.139&mass_max=354.179	889344	1.08911e+06	891801	850477	833413	858161	792891	1.13382e+06	831682	984630	981411	1.06733e+06	921621	844287	887246	891268	611149	551390	827665	829267	699061	724336	784326	766299	670062	757917	658971	691574	697305	547009
74	M487T767	1.23061	-6.48362	4.98217e-06	486.793	486.789	486.798	766.512	765.26	767.338	30	15	15	http://metlin.scripps.edu/metabo_list.php?mass_min=485.773&mass_max=485.813	13565.7	12179.5	12646.3	12259.4	12985.5	11840.6	11062	12335.4	11799.7	15745.5	15359	13315.6	12773.8	14229.6	14947.6	10913	10520.9	10954	10854.5	11088.5	11540.7	10195.7	10920.4	10672.9	10742.2	10888.7	9438.02	10084.6	10574.7	10731.6
75	M135T520	1.63178	-6.08595	5.14336e-06	134.894	134.894	134.895	519.534	518.677	520.175	27	15	12	http://metlin.scripps.edu/metabo_list.php?mass_min=133.874&mass_max=133.914	217024	349138	198163	196589	156307	278465	192861	283992	186084	235814	241476	273643	218039	209252	184082	166187	99389.4	133508	161349	155897	149782	155190	148971	174129	104221	150934	140921	115748	148196	92010.8
76	M409T767	1.20382	-5.68445	5.20975e-06	408.814	408.809	408.816	766.875	765.835	767.903	19	11	8	http://metlin.scripps.edu/metabo_list.php?mass_min=407.794&mass_max=407.834	8513.17	7646.45	7400.05	8153.76	8092.82	8405.12	7137.54	7231.34	6933.02	9520.44	8190.41	9089.69	7822.83	8747.92	8019.83	7058.24	6931.69	6491.14	7081.4	6614.39	5921.55	6863.93	5984.29	7976.98	6842.04	7263.34	5767.19	6892.63	6389.16	6356.16
77	M226T768	1.2538	-6.38763	5.69893e-06	225.859	225.853	225.862	767.533	766.349	768.137	19	5	14	http://metlin.scripps.edu/metabo_list.php?mass_min=224.839&mass_max=224.879	98918.4	94383.6	90016.7	86554.8	77920	77274.5	88967.1	81923.4	81346.1	108684	109475	105468	98337.3	101511	94479	81168.3	75080.3	80473	76026.3	75998.7	74164.6	77761.8	72771.5	68693.4	74435.6	74788.9	71739.9	67361.1	71440.1	70919.1
78	M594T766	1.33413	-6.18514	5.80333e-06	593.724	593.72	593.74	766.208	765.248	768.138	17	12	5	http://metlin.scripps.edu/metabo_list.php?mass_min=592.704&mass_max=592.744	5676.38	5920.6	5356.39	5254.69	5708.25	6075.27	5523.93	4501.14	4427.16	7549.33	7290.47	5901.43	5782.95	6145.25	5708.98	5010.1	4251.67	4739.17	4578.84	4152.16	4714.39	4383.43	3750.74	4495.69	3944.72	4219.98	4173.32	3883.76	4727.6	4052.35
79	M308T16	1.27918	-6.01402	5.91294e-06	307.867	307.862	307.877	15.6797	14.5713	17.4079	30	15	15	http://metlin.scripps.edu/metabo_list.php?mass_min=306.847&mass_max=306.887	13862.4	13476.2	12302.6	13641.7	13756.1	12922.4	11050.9	12942.9	10690	16736.3	16457.6	14641.8	15112.7	12405.4	13787.3	11961.9	11238.8	10872.1	10880.7	11052.9	10303.1	10979.5	11507.4	11861.8	9617.6	9559.46	9729.47	10590.8	9129.31	10024.6
80	M242T740	1.22942	-5.79447	6.6951e-06	241.794	241.792	241.796	740.413	739.971	741	27	14	13	http://metlin.scripps.edu/metabo_list.php?mass_min=240.774&mass_max=240.814	12038.5	11508.8	12280	10630.3	10120.7	10037.8	10132.2	9245.35	9405.94	11034.6	12114.8	12383	11026.6	13321.1	11501.8	10373	9738.68	10189.6	9090.52	8595.32	9016.78	9402.16	8779.2	8418.15	7574.46	9270.74	8905.64	8325.01	9145.58	8833.45
81	M370T766	1.12162	-5.49592	7.16398e-06	369.86	369.857	369.862	765.719	763.599	766.522	30	15	15	http://metlin.scripps.edu/metabo_list.php?mass_min=368.84&mass_max=368.88	12182.7	13245.2	12614.7	11407	12282.8	12244.2	11382.6	11840.8	11873.7	13967	12493.7	12884.7	12019.5	12382.2	12471.3	11032.9	12286.1	11274.6	11813.8	10983.6	10646.6	11653.2	10704.5	11747.9	10553.6	10266.5	10303.8	10080.2	10410.8	11443
82	M421T767	1.27449	-5.7592	7.57016e-06	420.841	420.839	420.842	767.3	766.498	767.896	30	15	15	http://metlin.scripps.edu/metabo_list.php?mass_min=419.821&mass_max=419.861	45880	48045.8	40929.2	41880.3	41815.1	36925.4	41383.3	41200.4	37908.2	55919	52474	52572.6	45685.1	49498	47149.9	41629.9	40353.7	39366.7	39535.4	35102.4	35673.2	36813.8	32398.6	33554.9	35494.2	33761.2	30547.4	32378.9	32694.2	33665.8
83	M250T759	1.12929	-5.66867	7.79021e-06	249.978	249.977	249.979	759.366	758.773	760.493	30	15	15	http://metlin.scripps.edu/metabo_list.php?mass_min=248.958&mass_max=248.998	160649	151198	143042	148940	155332	155369	146216	145746	142651	179995	169227	159805	159823	162235	158954	139904	145099	148395	145175	138454	139095	137186	135441	149196	133359	137347	132287	131347	126065	133019
84	M222T740	1.16784	-5.50262	7.92616e-06	221.843	221.842	221.843	740.468	739.938	741.029	30	15	15	http://metlin.scripps.edu/metabo_list.php?mass_min=220.823&mass_max=220.863	179949	169061	184366	162910	145174	138018	159574	154191	157372	169910	173694	175715	174989	173768	162647	154366	148012	153649	145651	147470	146933	153707	138518	116819	127010	142161	139326	129661	143890	137544
85	M356T517	1.28979	-5.45622	8.00122e-06	356.161	356.159	356.164	517.171	516.586	518.926	30	15	15	http://metlin.scripps.edu/metabo_list.php?mass_min=355.141&mass_max=355.181	281111	340322	287641	267215	254622	267518	256315	355645	258822	306333	304123	342644	288630	267000	272076	285161	184465	175809	262671	253672	227877	230796	241651	246376	203000	240591	209202	209380	228181	173826
86	M343T726	1.18139	-5.66881	8.70659e-06	342.86	342.855	342.866	726.131	725.431	726.867	30	15	15	http://metlin.scripps.edu/metabo_list.php?mass_min=341.84&mass_max=341.88	15647.7	13983.6	15647.3	16130	14461.8	14956.8	14600.7	14940.6	15290.6	19283.3	16400.2	17571	17368.2	15759.3	17352.9	12996.6	14882.8	15048.6	14343.1	13510.9	14302.9	13690.8	13795.8	13524.2	12756.4	12249.7	13644.5	12909.2	12207.8	12774.7
87	M218T765	1.17817	-5.51928	9.25989e-06	217.862	217.861	217.863	764.722	763.474	765.73	30	15	15	http://metlin.scripps.edu/metabo_list.php?mass_min=216.842&mass_max=216.882	65646.1	62968	69214.7	63203.3	51773.1	55711.7	63013.5	58444.4	56995.2	68352.8	67164.5	70226.1	67492.9	63572.7	67521.9	56558.7	55985.9	60095.1	57840.9	54829.2	54183.2	57192.6	51173.8	45242.2	49167.2	57615	52090	50183.7	52464.3	52815.6
88	M220T740	1.17315	-5.46036	9.9636e-06	219.845	219.845	219.846	740.468	740.223	740.995	30	15	15	http://metlin.scripps.edu/metabo_list.php?mass_min=218.825&mass_max=218.865	268268	256014	271509	247894	213485	200801	237392	229314	230501	258220	259316	263578	255414	262119	242581	230539	224243	229688	214068	214851	222689	223135	200688	174770	191657	213205	204183	193772	207336	206027
89	M181T527	1.35514	-5.42557	1.04133e-05	181.071	181.071	181.072	527.219	522.097	533.861	19	12	7	http://metlin.scripps.edu/metabo_list.php?mass_min=180.051&mass_max=180.091	547437	505496	424646	557040	489050	372425	547087	653356	528415	615895	597845	674039	561334	486048	550444	388699	378084	331166	508262	506765	372950	384632	463093	473960	382487	376705	394436	389042	335074	299666
90	M412T555	1.46292	5.38241	1.08374e-05	412.195	412.187	412.209	555.009	553.755	555.868	12	3	9	http://metlin.scripps.edu/metabo_list.php?mass_min=411.175&mass_max=411.215	6931.23	8261.67	9199.45	6762.44	6820.2	8219.24	8649.95	9512.84	10380.4	5621.35	6174.58	6413.52	5153.99	7039.06	5625.66	12446.1	6966.07	11219.1	9133.91	8660.84	11361.5	12570.8	9689.11	12352.2	8906.84	12939.1	11444.3	9105.41	12399.3	12846.2
91	M363T716	1.16325	-5.31834	1.16335e-05	362.933	362.927	362.937	716.156	715.504	717.233	21	15	6	http://metlin.scripps.edu/metabo_list.php?mass_min=361.913&mass_max=361.953	19104	19657.8	23085.5	22350.8	22432.6	21209.8	19155	18688	20542.4	23133.7	22082.9	22349.7	21169.6	19752.5	21486.9	18781	21584.7	17466.7	19833.1	17084.7	18997.2	18213.6	18442.5	19569.4	15997	18452.7	16573.6	15800.9	17290.5	17738.9
92	M396T768	1.36374	-5.71844	1.17815e-05	395.785	395.781	395.792	768.275	767.044	769.421	30	15	15	http://metlin.scripps.edu/metabo_list.php?mass_min=394.765&mass_max=394.805	11345.9	10492.9	10205.2	9972.9	9170.21	9393.07	8529.19	8777.38	8728.42	15065.1	11701.3	12250.4	11374.8	11446	11083	8419.44	8354.84	9792.62	7978.44	7869.07	8352.65	7598.51	7251.91	8930.54	6903.59	7658.28	7280.43	6580.15	7208.4	6805.08
93	M210T733	1.25178	-5.7964	1.27457e-05	209.873	209.863	209.882	732.58	731.043	735.739	30	15	15	http://metlin.scripps.edu/metabo_list.php?mass_min=208.853&mass_max=208.893	36235.3	39016.6	42895.8	41210.3	37558.2	36020.6	38909.1	39135.7	28986.4	48456	48949.1	41286.8	40429.4	42726.7	43784.6	35184.5	34737.3	34333.9	32132.1	30838.7	30024.4	35762.7	31099.6	29481.1	31482.5	34892.7	30090.7	29225.2	32593.4	31913.5
94	M643T574	2.19881	-5.49909	1.34035e-05	643.249	643.242	643.254	573.595	571.035	578.633	13	11	2	http://metlin.scripps.edu/metabo_list.php?mass_min=642.229&mass_max=642.269	13582.4	9463.52	4640.58	18267.3	11249.3	11816.3	15687.6	10994.5	10248.5	21567.2	18472.9	15927.1	11682.2	12649	9842.62	4569.39	4107.19	3667.68	7380.11	6208.79	4032.36	6966.96	3921.55	10380.6	5042.13	12251.1	5870.37	3632.87	3563.47	7585.96
95	M607T576	1.92939	-5.30466	1.38615e-05	607.201	607.194	607.205	575.67	573.638	581.739	13	10	3	http://metlin.scripps.edu/metabo_list.php?mass_min=606.181&mass_max=606.221	12684.3	10725.7	5344.16	15458.7	11861.2	14288.7	15520.8	11303.3	12503.6	19932.6	17797.6	14759.1	10493.5	12012	9413.1	5698.24	4818.66	4380.55	7840.91	8077.23	4682.12	7140.77	4486.78	12453.6	5377.06	12487.8	5715.33	3859.04	4179.22	9403.47
96	M793T715	1.07391	-5.34226	1.48785e-05	792.9	792.888	792.911	714.632	713.908	715.273	30	15	15	http://metlin.scripps.edu/metabo_list.php?mass_min=791.88&mass_max=791.92	165018	159857	168391	172498	171143	172594	171937	160756	165564	175351	163524	168960	168046	174845	164841	168710	162765	150310	162387	154561	161731	154850	159259	161985	160191	150464	152057	145857	145081	159455
97	M275T364	1.14898	-5.47942	1.50147e-05	275.165	275.157	275.166	364.488	362.962	364.816	30	15	15	http://metlin.scripps.edu/metabo_list.php?mass_min=274.145&mass_max=274.185	57379.7	52501.9	53784	65789.2	56838	47184.8	56348.3	50919.1	51767.8	60493.2	58179	56349.4	56922.9	58946.7	57655.1	52627.1	53743	46321.9	48999.3	50639.7	47530.5	49388.7	49714	45203.9	51327.9	47471.6	47460.6	50158.8	45584.9	45835.4
98	M204T741	1.19513	-5.74362	1.5204e-05	203.813	203.809	203.817	741.234	740.357	741.868	30	15	15	http://metlin.scripps.edu/metabo_list.php?mass_min=202.793&mass_max=202.833	9433.81	9288.3	10699	9256.84	7988.08	9069.1	10141.4	7989.2	7287.62	9801.84	9799.55	10496.3	9155.52	9688.3	9439.04	8281.04	7949.08	7625.23	8291.89	7274.62	7562.77	8162.76	6970.19	8155.08	7888.6	7448.27	7529.93	7431.98	7980.24	8200.31
99	M689T575	2.10519	-5.51892	1.55006e-05	689.241	689.197	689.244	575.157	573.121	578.633	12	10	2	http://metlin.scripps.edu/metabo_list.php?mass_min=688.221&mass_max=688.261	11785	8284.58	5031.79	12173.6	9770.7	10862.4	13431.4	8026.22	9099.92	19640.7	14642.1	11796	7965.81	10506.2	8461.58	4127.39	3631.72	3950	6188.94	4622.01	4060.99	6210.7	3960.32	8518.95	4438.21	9841.57	4242.68	3122	3686.83	6102.34
100	M282T763	1.14124	-5.2104	1.56165e-05	281.856	281.854	281.86	762.833	761.443	764.196	26	13	13	http://metlin.scripps.edu/metabo_list.php?mass_min=280.836&mass_max=280.876	12289.8	11736.2	11599.7	10094.7	10376.7	11292.2	11841.7	12113.9	12453.5	12024.6	10780.5	12377	12778.8	11606.2	11576.3	9509.56	10676.4	11557.7	10058.8	9824.34	11067.1	10356.8	9899.31	10943.8	9076.64	10693.4	10184.4	8705.65	10303.9	10433.4
101	M422T765	1.15983	-5.51653	1.59093e-05	421.842	421.84	421.844	765.072	763.946	765.704	30	15	15	http://metlin.scripps.edu/metabo_list.php?mass_min=420.822&mass_max=420.862	25278.1	26212.4	26249.4	24186.6	28379.3	25989.3	24662.8	25250.5	23219.8	30933.4	30091.3	29559.8	26535.3	28342.3	28265.2	25851.9	24603	23363.5	23036.4	24166.6	23862.4	23788.8	21457.6	23379.5	23282.1	21242.9	21420.5	22339.1	22639.6	23164.2
102	M764T31	1.31049	-5.19411	1.63216e-05	763.626	763.61	763.755	31.0013	29.8325	33.705	26	15	11	http://metlin.scripps.edu/metabo_list.php?mass_min=762.606&mass_max=762.646	7859.05	6526.38	6928.56	8362.19	6190.2	7111.05	8255.51	7334.55	9193.07	7675.28	8148.6	9136.12	9568.4	7662.17	7552.5	5616.14	6610.09	4157.51	6560.24	7313.37	5931.9	6657.03	5740.17	6576.66	6394.35	6423	7361.01	5020.48	4649.94	4651.89
103	M785T521	1.65594	-5.43664	1.63221e-05	785.347	785.339	785.356	521.452	519.926	522.692	27	13	14	http://metlin.scripps.edu/metabo_list.php?mass_min=784.327&mass_max=784.367	11382.7	18780.3	7696.51	11036.5	11713.4	14644.7	10695.2	16476.4	12270.3	17336.6	18700	17234	11938.7	11917.6	14967.9	11522.4	7095.14	5659.87	9028.48	10042.8	6975.7	8546.68	10072.2	9653.09	6373.05	8172.13	10926.3	8623.66	7800.31	4386.68
104	M404T730	1.14677	-5.18367	1.75539e-05	403.855	403.851	403.862	729.732	728.827	730.446	30	15	15	http://metlin.scripps.edu/metabo_list.php?mass_min=402.835&mass_max=402.875	8896.16	9251.55	10616.2	9701.36	9707.58	8671.45	10132	9222.18	8586.07	9014.79	10453.2	10317.6	10195.1	10465	9373.73	8804.31	8328.48	8828.56	8966.15	8697.34	8752.35	8921.7	7876.82	7826.36	8390.9	8645.06	7215.22	7272.29	8337.17	9234.19
105	M397T723	1.14293	-5.42316	1.82462e-05	396.891	396.89	396.892	723.297	722.561	723.8	30	15	15	http://metlin.scripps.edu/metabo_list.php?mass_min=395.871&mass_max=395.911	63115.7	66709.9	66447.7	71242.1	70616.1	61749.3	65795.8	64085.5	64471.4	80295.8	74764	72573.8	72760.9	72961.3	75845	67704.7	65638	63060.1	60634.8	59901.2	60991.8	62273.7	57624.1	58622.2	57688.8	63110	57929.9	57736.2	58368.4	61661.5
106	M368T718	1.12347	-5.23808	1.83724e-05	367.908	367.903	367.913	717.501	715.205	719.392	28	15	13	http://metlin.scripps.edu/metabo_list.php?mass_min=366.888&mass_max=366.928	9632.98	9531.8	10032.6	10202.9	9776.84	8899.97	9457.86	9786.2	9310.02	10025.8	10960.7	10071.7	9854.67	9622.03	9420.67	10056.4	9559.76	8415.83	9331.65	9255.25	8450.76	8971.38	8623.64	8389.32	8517.01	8511.55	8198.4	7456.57	8456.16	8282.71
107	M592T30	1.33749	-5.12163	1.99744e-05	591.687	591.672	591.736	30.0026	28.6001	30.3798	30	15	15	http://metlin.scripps.edu/metabo_list.php?mass_min=590.667&mass_max=590.707	15348.4	10736.8	12823.8	14377.1	8716.77	14676.6	13925.5	14058.3	12619.1	14136	14246.7	15157.1	14740.7	12783.7	12761.4	10622.4	7721.88	6676.01	9532.26	10519.3	11987.2	12603.9	10055.9	12148.8	10517	11741.2	9470.95	6864.34	10890.6	9009.87
108	M453T714	1.05701	-5.09064	2.22223e-05	452.93	452.928	452.933	714.495	714.042	714.812	30	15	15	http://metlin.scripps.edu/metabo_list.php?mass_min=451.91&mass_max=451.95	418741	423335	459837	456322	439847	437456	430169	432619	429921	452270	434691	453815	443887	444496	441066	437040	435363	422449	416197	406562	432472	429741	412721	417022	408461	411437	411037	390344	398067	413648
109	M683T713	1.13201	-5.19497	2.30837e-05	682.889	682.881	682.896	713.24	711.397	715.006	29	15	14	http://metlin.scripps.edu/metabo_list.php?mass_min=681.869&mass_max=681.909	16432.5	18668.4	18094.1	16466.5	16465.7	15737.3	15882	17661.9	16728.5	16784.6	17213.1	19035.2	20237.3	17842.3	17682.4	16120.2	15426.5	14235.2	16277.8	14728.4	16670.6	15484	15068.5	13987.9	15658	15385.4	14810.8	14535.2	15215.2	16898.9
110	M228T740	1.38857	-5.07547	2.38659e-05	227.832	227.799	227.843	739.723	738.452	741.157	30	15	15	http://metlin.scripps.edu/metabo_list.php?mass_min=226.812&mass_max=226.852	44893.9	42372.9	44113.9	40201.8	28821.5	29619.5	43005.7	39559.3	36372.8	52050.3	51217.1	47776.7	47944.3	46333.6	46446.3	37562.9	36368.5	37591.1	33094.7	21226.4	34135.2	23760.6	21244.6	20902.1	31428.9	34617.7	31299.9	31816	33065.2	33317
111	M203T705	1.2485	-5.14898	2.40752e-05	202.94	202.939	202.941	704.626	702.569	706.332	30	15	15	http://metlin.scripps.edu/metabo_list.php?mass_min=201.92&mass_max=201.96	58785.1	55931.8	57173.5	57711.4	53119.1	53549.5	55746.9	53414.2	49977.7	77655.7	68459.5	65566.4	64885.5	56815.2	61798.2	46124.5	59729.8	51271.5	58717.4	46147.8	44022.4	47027.3	45212.1	46700.8	48185.8	43616.4	44204	43166.3	43029.8	46173.8
112	M341T727	1.19092	-5.28474	2.42025e-05	340.878	340.872	340.888	726.765	725.654	727.533	24	12	12	http://metlin.scripps.edu/metabo_list.php?mass_min=339.858&mass_max=339.898	21706.8	17482.8	20472.9	19610.6	20337.4	19872.2	19158.3	19780.8	17879.5	25382.2	22023.2	23692.1	19861.3	22611.7	20806.5	19147.7	19089.6	18605.6	17245.5	18802.4	18016.6	18745.3	16121.2	16772.6	16711.4	17024.1	15833.2	15572.5	16485.3	16699.4
113	M343T766	1.3491	-5.64238	2.66681e-05	342.827	342.823	342.828	766.231	764.35	767.17	20	14	6	http://metlin.scripps.edu/metabo_list.php?mass_min=341.807&mass_max=341.847	13498.1	12684	10596.9	11872.5	10166	10362.7	10487.4	10512.8	9696.94	17335	14448.2	12452.1	13264.1	13361.3	11868.3	10022.3	9577.94	10673.4	9091.8	8707.49	8639.45	9318.52	8586.81	9414.61	8558.01	8953.35	8181.1	9252.79	7917.87	8459.21
114	M464T768	1.33018	-5.73779	2.69275e-05	463.772	463.769	463.777	768.307	767.021	768.902	30	15	15	http://metlin.scripps.edu/metabo_list.php?mass_min=462.752&mass_max=462.792	9895.22	8789.68	8217.23	8884.65	8619.84	8280.36	7620.05	7133.13	6618.98	11884.1	11177.1	8851.09	9755.73	10095.3	10307.8	6580.78	6831.16	7433.47	7415.76	5807	6898.96	7212.51	7022.84	7004.67	6488.94	6972.37	6705.67	6603.15	7139.11	6223.04
115	M164T737	1.22387	-5.27333	2.9311e-05	163.867	163.861	163.872	737.381	735.766	740.609	30	15	15	http://metlin.scripps.edu/metabo_list.php?mass_min=162.847&mass_max=162.887	48257.5	50824.5	51140.1	51029.9	45799.7	47051.5	46459.6	47663.5	37181.1	63619.7	57598.1	55782.1	52690.5	52230.5	50385.7	45577.2	45707.6	39827	45845.3	38478.8	40463.8	44826.2	41582.4	40541	39515.1	42246.3	36332.7	36548.7	38476	43143.4
116	M245T733	1.06444	-4.96999	3.05476e-05	244.992	244.992	244.993	733.203	732.238	734.116	19	7	12	http://metlin.scripps.edu/metabo_list.php?mass_min=243.972&mass_max=244.012	219095	217728	204106	206262	222850	223626	206783	221088	211141	212791	216821	213435	216340	225264	224999	199980	207305	203703	209158	207512	207869	197899	211324	213887	198051	190620	210159	195060	190067	203442
117	M575T576	2.49888	-5.00733	3.19655e-05	575.26	575.257	575.262	575.67	572.378	581.739	25	14	11	http://metlin.scripps.edu/metabo_list.php?mass_min=574.24&mass_max=574.28	49507.4	30284.2	7960.51	63191.4	43593.9	40772.6	58743.5	44514.6	40745.7	77987.2	71062.7	53881.6	41890.7	42126.4	33795.3	8224.63	9945.06	4137.45	30010.3	24758.5	7295.71	20289.2	11961.4	41730.7	15186.6	47825.7	15628.5	11191.8	5117.01	26846.1
118	M276T761	1.15439	-4.96099	3.29787e-05	275.898	275.892	275.902	761.462	759.408	762.784	29	15	14	http://metlin.scripps.edu/metabo_list.php?mass_min=274.878&mass_max=274.918	11961.2	11198.5	11047.5	12199.3	12652.8	12252.9	12170.2	12542.4	12653.7	14930.8	13566.6	11606.6	12286.6	11609.8	11479	10490.1	9160.51	11893.2	10596.3	10062	10594.4	10631.4	10151.3	11565.9	11872.3	10659.5	9993.35	9463.22	11677.3	10717.9
119	M725T715	1.06899	-4.93347	3.36408e-05	724.903	724.895	724.916	714.589	714.042	715.151	30	15	15	http://metlin.scripps.edu/metabo_list.php?mass_min=723.883&mass_max=723.923	187046	209337	214448	200266	211603	209472	210851	197081	202606	213006	207004	201584	206154	208026	203715	199385	204238	192310	202448	182718	195557	195049	187068	189330	195896	182058	183721	181679	191578	200248
120	M580T30	1.32192	-4.89901	3.65691e-05	579.72	579.703	579.852	30.2136	29.2158	31.0559	30	15	15	http://metlin.scripps.edu/metabo_list.php?mass_min=578.7&mass_max=578.74	11713.9	9184.8	8629.29	11248.5	8314.71	10491.3	11398.5	11004.1	10098.4	11872.7	10837.3	13272.9	13364.3	10565.7	9732.08	8734.72	7178.28	5515.1	8539.47	8736.98	10406.1	9108.64	8593.75	9805.28	8054.69	9505.57	8803.4	6650.46	7108.93	5601.96
121	M589T714	1.07061	-4.89799	3.79072e-05	588.909	588.907	588.916	714.44	713.901	714.812	30	15	15	http://metlin.scripps.edu/metabo_list.php?mass_min=587.889&mass_max=587.929	297892	318148	348739	340489	330555	322828	328928	324297	320274	339611	316707	328943	335022	338224	314735	324932	314431	313248	311114	289678	311358	321378	300299	301671	302706	300351	294072	285651	298077	312901
122	M596T721	1.14218	-4.87228	3.94633e-05	595.859	595.85	595.868	720.995	719.262	722.921	30	15	15	http://metlin.scripps.edu/metabo_list.php?mass_min=594.839&mass_max=594.879	9163.8	8940.27	10527.9	10378.2	9326.01	8991.8	8885.58	9966.02	8526.32	9997.35	9347.26	9104.44	8968.23	9297.74	8320.15	9236.15	8285.49	8500.04	7832.3	8321.38	9398.75	8623.07	6976.42	7535.66	7613.98	8221.11	7942.39	7312.32	8518.34	8028.63
123	M576T575	2.20535	-4.96955	3.97924e-05	576.265	576.259	576.282	575.292	572.378	581.739	20	13	7	http://metlin.scripps.edu/metabo_list.php?mass_min=575.245&mass_max=575.285	13003.8	8330.36	3317.78	17066.6	11791.5	11098.5	14870.3	11265.1	11863.3	22099.1	17877	14262.8	12541.3	11600.4	8713.42	3028.09	3724.46	2203.09	8510.93	7889.33	3206.59	5717.01	4199.4	10091.3	4539.37	12184.1	5844.47	3421.44	2401.39	9057.77
124	M317T715	1.05871	-4.84576	4.23701e-05	316.951	316.95	316.952	714.589	714.062	714.961	30	15	15	http://metlin.scripps.edu/metabo_list.php?mass_min=315.931&mass_max=315.971	675787	703212	738862	757755	735118	692084	698535	730303	711890	737829	719180	735531	720589	742013	705126	723056	701366	691510	695559	664742	694167	707006	667273	673064	665709	677002	661821	636713	653235	692446
125	M180T684	1.41945	-5.13932	4.29254e-05	179.859	179.859	179.864	684.028	681.507	686.663	11	10	1	http://metlin.scripps.edu/metabo_list.php?mass_min=178.839&mass_max=178.879	21750.7	22483.8	27150.9	28481.7	16081.8	18424.4	20291	21473.4	20132.6	32807.4	27154	26045	30362.4	21964.7	21443.3	20298.5	17267.4	19711.9	18557.4	15588.8	15595.2	20813.1	16699.4	14658.2	16523.3	15894.9	14567.4	11839	14871.7	17949.2
126	M470T768	2.44092	-5.17083	4.53315e-05	469.789	469.785	469.801	767.571	767.26	768.982	14	10	4	http://metlin.scripps.edu/metabo_list.php?mass_min=468.769&mass_max=468.809	9586.18	9985.21	9578.59	8522.63	7850.33	7929.24	8830.15	7740.03	8396.57	13242.3	12364.4	10388.8	13699.7	10510.4	9944.89	7603.96	7995.92	7823.21	7258.92	8377.52	7659.64	7494.83	0	0	0	0	0	6652.04	0	0
127	M779T488	1.51656	-5.04299	4.83635e-05	779.381	779.375	779.405	487.822	486.66	488.596	22	11	11	http://metlin.scripps.edu/metabo_list.php?mass_min=778.361&mass_max=778.401	8147.59	15053.8	5798.62	9264.57	9151.43	12147.7	9051.02	12812.1	10059.4	10939.2	10633.8	12857.9	9769.45	7569.72	9706.69	6697.42	6120.19	5270.97	8979.25	6601.9	6897.48	6586.14	7516.79	8063.73	6234.11	7158.28	7608.23	7867.29	5645.68	3614.14
128	M435T763	1.08577	-4.86409	4.97346e-05	434.876	434.872	434.878	762.909	762.28	763.946	30	15	15	http://metlin.scripps.edu/metabo_list.php?mass_min=433.856&mass_max=433.896	21153.9	19342.4	18704.5	19407.4	19730.7	19546.7	21580.6	19456.7	19103.6	19678.7	19546.4	19635	19634.2	19722.4	20229.2	18971.8	19002.8	17643.6	18166.2	19780.6	18435.9	17729.9	18812.7	15590.8	17990.1	19170.4	18859.1	17953.4	17321.7	17622.8
129	M221T740	1.17903	-4.94207	5.48365e-05	220.852	220.849	220.855	740.366	738.624	741.157	30	15	15	http://metlin.scripps.edu/metabo_list.php?mass_min=219.832&mass_max=219.872	25925.1	27109.3	28562.4	22677.1	20454.1	19638.5	24173.3	24258.4	25171.7	26353.9	25588.4	27181.2	27318.1	27242.3	26469.2	23579.6	22289.6	23869.7	21503.3	22409.3	22574.3	21092.8	19398.3	19607.1	19638.3	22569.8	20559.9	18938.8	21815.8	20861.3
130	M829T711	1.14869	-4.73459	5.77653e-05	828.893	828.878	828.906	711.481	710.725	713.262	30	15	15	http://metlin.scripps.edu/metabo_list.php?mass_min=827.873&mass_max=827.913	11793.7	14490.8	14659.9	13949.8	15250.9	15343.2	12900.5	13574	13871.1	15437.1	13177.2	14185	14622.4	15052.8	13449.7	13558	13879.5	12896.8	12541.4	11047.5	12879.4	13725.2	11162.1	11951.5	11322	11072.4	12867.9	10342.5	12599.3	12502.5
131	M591T716	1.09917	-4.72199	6.74172e-05	590.889	590.881	590.896	716.098	715.359	716.961	30	15	15	http://metlin.scripps.edu/metabo_list.php?mass_min=589.869&mass_max=589.909	16552.5	17635.9	20483.7	19768.9	17840.9	18086.3	18737.9	16622.2	17834.2	19138.5	17912.3	18190.4	17780.6	17461.2	17653	16923.4	17600.3	17519.8	16414.2	15789.4	16990.3	16961.3	15959.9	15576.6	16653.8	16860.1	17474.3	15109.1	15132.3	16219.8
132	M165T708	1.08272	-4.70046	6.75101e-05	164.999	164.997	164.999	708.417	707.238	709.503	30	15	15	http://metlin.scripps.edu/metabo_list.php?mass_min=163.979&mass_max=164.019	89544	90263.9	99458.7	94750.4	94113.8	87000.4	94309.2	96054.9	85321.4	91871.5	94579.1	92139.9	91575.2	95329.4	96570.6	93852.1	90951.1	87501	90581	86786.6	85726.8	88887.5	80196.9	80277.2	88683.5	82814.9	82563.9	82488.8	78483.7	86676.3
133	M690T31	1.31769	-4.65958	7.08665e-05	689.66	689.643	689.768	31.0275	29.5985	33.1088	29	15	14	http://metlin.scripps.edu/metabo_list.php?mass_min=688.64&mass_max=688.68	10553.1	8245.37	6909.03	9482.72	7432.27	9119.94	9636.07	8228.28	9403.18	8654.02	9226.63	10929.3	11974	8807.13	8041.96	6815.59	6480.22	4328.1	7069.72	7365.56	8762.51	7718.13	7263.93	8210.33	6072.35	7866.2	8405.73	5766.58	6575.6	4998.33
134	M207T741	1.20589	-4.76593	7.10684e-05	206.829	206.827	206.831	740.586	739.092	743.466	30	15	15	http://metlin.scripps.edu/metabo_list.php?mass_min=205.809&mass_max=205.849	8858.38	9155.4	9473.18	7598.76	6848.29	7817.5	7509.63	8123.7	6467.45	9930.46	8302.19	8931.24	8895.86	8439.91	8110.88	8275.04	6627.33	6917.68	6961.93	6972.93	6383.71	7344.14	7196.38	6370.18	6279.24	7004.95	6032.04	5835.1	7461.76	7549.82
135	M276T364	1.15379	-4.65595	7.2309e-05	276.167	276.159	276.172	363.983	362.962	364.663	30	15	15	http://metlin.scripps.edu/metabo_list.php?mass_min=275.147&mass_max=275.187	8933.25	9905.78	9599.53	11603.5	9652.05	8560.81	9740.82	10061.5	8972.46	10050.2	11401	10300.7	10111	10093.5	10259.8	9523.69	9595.4	8150.38	9477.36	8770.22	7719.39	8804.75	8576.7	7440.13	9555.3	7711.91	9242.58	7898.08	8244.12	8642.22
136	M124T765	1.26114	-4.80512	7.26932e-05	123.895	123.889	123.899	765.132	763.362	766.904	29	14	15	http://metlin.scripps.edu/metabo_list.php?mass_min=122.875&mass_max=122.915	25314.1	26216.1	26779.1	24913.8	20689	20192.5	19948.1	18581.1	20978.2	26783.8	29397.4	26381.1	28444.8	27139.8	26610.4	19463	22470.9	22275.3	20488.9	20210.5	22292.8	21149.6	19495.2	16306.5	16675.9	17079.3	17740.1	16653.8	20683.3	19107.2
137	M752T31	1.27741	-4.68144	7.46622e-05	751.642	751.622	751.747	30.5411	29.8174	32.096	24	14	10	http://metlin.scripps.edu/metabo_list.php?mass_min=750.622&mass_max=750.662	8682.67	7798.72	5113.95	8953.63	6869.67	7016.58	8622.73	9161.97	8438.49	8419.61	8076.43	6588.58	9103.06	8377.77	7577.29	5709.11	5862.24	4890.87	6865.89	7280.1	6700.05	6201.21	6561.43	7318.45	6887.57	5647.21	7345.02	5771.71	4625.63	5335.21
138	M484T766	1.25477	-4.84926	7.55932e-05	483.813	483.805	483.819	765.618	764.565	767.127	18	13	5	http://metlin.scripps.edu/metabo_list.php?mass_min=482.793&mass_max=482.833	6609.87	6315.34	5662.64	5927.16	6523.15	5415.98	5335.51	5225.17	6334.36	8475.99	7086.63	7659.12	5915.77	6882.6	7046.99	5440.41	5014.24	6135.68	6138	5195.23	5370.24	4877.56	4428.35	5088.25	4831.35	5355.61	4434.53	4955.4	4838.77	4736.13
139	M206T743	1.19427	-4.68916	7.62425e-05	205.84	205.839	205.84	743.445	742.172	744.465	30	15	15	http://metlin.scripps.edu/metabo_list.php?mass_min=204.82&mass_max=204.86	79657	91219.5	93536	89508	77010.5	81935.9	85201.3	83473.4	63562.9	101092	98044.8	95168	84363	86010.7	85497.1	83275.2	72652.7	73886.3	76321.6	61973.7	75012.9	84029.1	69408.3	68780.8	69304.6	80816.3	64634.2	61054	70470.7	72959.4
140	M652T30	1.30355	-4.63093	7.67349e-05	651.646	651.633	651.675	30.1826	29.2158	30.7791	29	15	14	http://metlin.scripps.edu/metabo_list.php?mass_min=650.626&mass_max=650.666	13393.7	9446.64	10695.5	12293.8	7704.58	12054.7	12122	10840.9	10625.6	12149.4	11698.2	11619.7	12886.3	9533.06	10544.7	9104.23	7570.89	5916.75	8685.06	8788.03	10495.5	10083.2	8990.71	9891.56	8747.29	9960.16	9161.43	4562.93	8823.06	7797.91
141	M696T31	1.28966	-4.62327	7.84647e-05	695.643	695.629	695.761	30.5195	29.9082	32.797	29	15	14	http://metlin.scripps.edu/metabo_list.php?mass_min=694.623&mass_max=694.663	11491.1	9396.27	8161.78	10568	7183.42	10130.1	10008.2	9363.44	10474.1	11844.3	10170.1	11688.7	11536.1	10175.8	9539	8132.57	6773.05	6105.36	8092.33	8701.87	9159.44	8811.65	7791.64	9480.91	8207.68	9669.27	8553.14	4647.19	7103.42	6422.2
142	M829T485	1.39871	-4.63068	8.37785e-05	829.341	829.323	829.359	485.176	484.613	487.342	14	10	4	http://metlin.scripps.edu/metabo_list.php?mass_min=828.321&mass_max=828.361	6334.51	9859.07	5516.97	7524.58	6531.64	8443.93	6890.32	9781.7	7892.53	7504.67	8629.58	11101.6	7482.18	7277.99	8059.4	7191.15	5325.7	4867.37	6385.08	6159.89	7002.35	6239.93	6434.94	6180.23	4497.36	5381.95	5153.76	5628.76	6135.73	2372.87
143	M121T763	1.1398	-4.69336	8.55151e-05	120.936	120.935	120.938	763.028	761.578	763.978	13	9	4	http://metlin.scripps.edu/metabo_list.php?mass_min=119.916&mass_max=119.956	9466.19	8783.22	9287.83	8842.45	8809.14	8560.46	7238.52	7751.58	8192.96	9540.84	9901.8	8171.26	8706.43	9678.65	8770.61	8087.94	7761.32	7885.25	7848.12	7671.95	7924.34	8483.6	6435.79	7978.32	7369.96	7627.5	7664.65	6982.44	7594.49	8232.16
144	M224T740	1.15861	-4.60597	8.69335e-05	223.84	223.839	223.841	740.313	739.774	741.029	30	15	15	http://metlin.scripps.edu/metabo_list.php?mass_min=222.82&mass_max=222.86	37248.4	37332.2	36214.4	34926.4	28616.2	27913.6	32300.1	32898	29908.7	36949.6	35184.8	33961.7	33563.6	34522.2	34815	30619.3	30960.1	33861.8	30271.1	29227.8	29985.5	31793	29273.8	23513	26068.3	29433.2	28915.8	26531.3	28751.9	27829.2
145	M261T725	1.13033	-4.97574	8.72941e-05	260.914	260.912	260.916	724.542	723.48	725.061	30	15	15	http://metlin.scripps.edu/metabo_list.php?mass_min=259.894&mass_max=259.934	18980.7	24147.6	22393.5	22681	22277	20003.8	21295	23160.2	19876.3	25215.2	24920	24356.3	22593.2	22920.6	23919.8	20047	21110.8	20187.3	21075	19925.8	20455	18717.4	19045.3	19969.3	21114.6	20298.9	18952	19847.6	19874.4	19062.9
146	M351T767	1.24993	-4.74042	8.73552e-05	350.857	350.856	350.859	767.111	765.58	768.191	20	12	8	http://metlin.scripps.edu/metabo_list.php?mass_min=349.837&mass_max=349.877	12006.2	12780.2	11204.6	11463.7	11269.9	12167.7	10778	10692	10095	14932.1	16091.9	13969.6	13396.3	13487.1	14431.5	10756.3	9846.62	12045.5	12272.1	9414.81	11024.2	9620.37	9305.74	10035.9	8864.87	10546.9	9214.33	8781.99	9294.7	9996.87
147	M163T734	1.0787	-4.70127	8.80415e-05	162.997	162.84	162.998	734.207	732.87	740.609	30	15	15	http://metlin.scripps.edu/metabo_list.php?mass_min=161.977&mass_max=162.017	233086	222151	230764	216119	221712	208921	213641	222951	208766	223645	221561	220142	229415	223347	227387	234702	214185	199860	209479	199965	203065	197776	211944	201589	220541	201062	200819	199834	191097	195217
148	M129T733	1.21434	-4.63455	9.18447e-05	128.88	128.879	128.881	733.282	732.318	734.747	30	15	15	http://metlin.scripps.edu/metabo_list.php?mass_min=127.86&mass_max=127.9	16444.3	15649.2	16129.7	16122.8	14222.4	15071.4	13100.3	14638	13788.2	15689.5	17400.6	18116.5	16453	16075.8	20981.3	14804.4	12686.7	14350.3	11970.3	12832.5	14201.1	15181.8	11841.1	11641.9	11788.3	14704.6	11996.6	11371.5	14858	13313.8
149	M119T734	1.04479	-4.73246	9.21063e-05	118.993	118.992	118.993	734.007	733.552	734.747	30	15	15	http://metlin.scripps.edu/metabo_list.php?mass_min=117.973&mass_max=118.013	195967	193390	193061	194223	189834	183785	189308	193347	190596	194297	189741	186510	192358	196199	193487	189412	192663	183547	189593	189011	180377	184148	178817	175386	176157	188122	185176	183855	173271	183257
150	M182T527	1.4102	-4.58481	9.76673e-05	182.075	182.075	182.076	527.256	521.468	533.861	18	11	7	http://metlin.scripps.edu/metabo_list.php?mass_min=181.055&mass_max=181.095	34422.5	35031.4	25349.2	33516.8	33259.4	23450.2	38450.1	47092.1	30032.7	44167.8	40013.9	46273.3	38865.6	30720.1	36444.9	24697.1	24402.7	19009.2	33790.7	37566.6	24295.2	22201.6	31890.2	24715.2	24294.2	22847.3	28478.7	23711.3	20478.9	18482.1
151	M590T30	1.21897	-4.53461	9.92722e-05	589.711	589.681	589.881	29.5044	22.3526	30.9752	29	15	14	http://metlin.scripps.edu/metabo_list.php?mass_min=588.691&mass_max=588.731	13796.3	10254.6	11291.1	11892.1	9254.51	12470.1	11570	13644.9	11474.4	12982.3	12504.9	13510.7	13192.6	11621.9	12938.2	10313.3	10462.1	10264.8	10326.8	8456.33	11899.6	10779.2	9506.38	11561.3	10639.4	10678.7	9500.1	7165.11	10572	7508.04
152	M657T715	1.06351	-4.5365	9.98674e-05	656.907	656.902	656.915	714.575	713.901	715.062	30	15	15	http://metlin.scripps.edu/metabo_list.php?mass_min=655.887&mass_max=655.927	220205	227856	248311	238557	231051	227182	238595	230724	222768	245644	219456	238747	230907	240497	231784	226409	227404	228447	223449	210448	223238	225437	208009	221056	224108	216157	216933	201587	210928	220130
153	M149T726	1.14809	-4.53551	0.000100105	148.937	148.92	148.943	726.222	724.647	726.867	30	15	15	http://metlin.scripps.edu/metabo_list.php?mass_min=147.917&mass_max=147.957	33998.2	36554.9	32923.5	35678.3	38008.1	35279.9	35371.8	35852	29911.6	41404.2	37985.8	36033.4	37377.2	38788.2	37897.4	37771.8	28640.4	32790.8	32680.8	27910	32595.9	32645.3	32197.1	25488.6	32308.3	32331.8	27900.7	33165.8	32218.9	32368.5
154	M248T766	4.92648	-5.35226	0.000100729	247.894	247.889	248.081	765.645	732.682	768.428	37	15	15	http://metlin.scripps.edu/metabo_list.php?mass_min=246.874&mass_max=246.914	12926.5	80077.7	98436.5	11699.6	91001.5	126302	14402.5	76327.4	13829	59858.5	62321.9	69688	59380.8	48609.1	83955.7	14130.4	12719.4	12309.9	10873.4	9661.91	12557.1	9994.13	11254.1	12863.4	14005.3	15351.4	12567.5	12617.2	11731.3	11839.2
155	M331T724	1.13069	-4.57482	0.00010625	330.894	330.888	330.898	724.16	723.09	724.832	30	15	15	http://metlin.scripps.edu/metabo_list.php?mass_min=329.874&mass_max=329.914	23114.6	23982.3	23977.2	24423	26112.2	22468.6	23802.4	22168.5	20965.5	27479.4	25886	27236.2	24728.6	26019	26681.5	22449.4	24422.1	24338.3	22580.1	21838	22186.7	23075.7	21260.1	20823.2	20356.4	21363.2	20987.9	19889.2	19915.2	20904.5
156	M216T765	1.19982	-4.65187	0.000107402	215.869	215.868	215.869	764.697	763.757	765.394	30	15	15	http://metlin.scripps.edu/metabo_list.php?mass_min=214.849&mass_max=214.889	62463.2	60102.3	61740.1	60627.3	51255.8	48774.1	60885.4	54889	52813.2	74481.2	69292.4	68251.2	62960.8	69524.3	63546.4	58224	54154.2	55004	53991.5	49224.2	54835.2	57444	46515.1	43771.9	51852.2	52187.2	49022.8	44625.8	50112.6	47155.8
157	M667T414	1.40069	-4.53386	0.000108027	667.263	667.251	667.271	413.759	411.925	414.855	12	9	3	http://metlin.scripps.edu/metabo_list.php?mass_min=666.243&mass_max=666.283	13998.4	14722.8	7935.25	11218.9	9315.35	13214	12646	15141.4	10690.7	15070.3	15064.5	12757.2	14235.1	11367.5	9298.27	7665.25	7905.66	5860.16	10796.8	11597.1	6046.4	7591.66	9146.88	11796.8	10195.2	8990.96	10422.5	9897.81	6621.3	8739.4
158	M367T764	1.28129	-4.98773	0.000109182	366.904	366.902	366.906	764.009	763.028	765.074	28	14	14	http://metlin.scripps.edu/metabo_list.php?mass_min=365.884&mass_max=365.924	21673.6	21423.5	19313.2	19607.9	22502.1	21461	20017.5	21020	17400	30221.4	29601.3	24813.5	26334.4	25278.4	24208.8	17933.8	20385.3	19433.8	18760.8	19402.7	18450.7	17200.9	17526	18746.9	16575.7	16731.7	18186.7	16849.9	15891.5	17086.4
159	M385T715	1.05631	-4.5428	0.000121945	384.94	384.939	384.943	714.602	714.089	715.081	30	15	15	http://metlin.scripps.edu/metabo_list.php?mass_min=383.92&mass_max=383.96	423775	430738	465193	463474	448663	436162	446935	442892	435501	452715	451113	446285	459581	448101	447931	454892	449144	426239	434895	409831	431440	427668	415256	424469	413912	419460	414569	390580	401550	428057
160	M648T30	1.29544	-4.48852	0.000125758	647.651	647.638	647.866	30.274	29.6352	31.1327	30	15	15	http://metlin.scripps.edu/metabo_list.php?mass_min=646.631&mass_max=646.671	14405	9716.11	9655.79	11844.3	6929.5	12697.8	10960.3	10958.5	10503.4	12022.2	12381.5	12007.6	11751	9675.95	10972.8	9337.57	7118.64	6786.05	7711.46	8549.64	10632	9598.33	8319.95	10145.7	9207.2	9481.55	9101.7	5557.84	8709.92	8255.72
161	M105T723	1.11917	-4.45334	0.000126658	104.939	104.936	104.943	723.295	721.888	724.325	30	15	15	http://metlin.scripps.edu/metabo_list.php?mass_min=103.919&mass_max=103.959	36918	39748	45460.3	42786.9	36251.8	38630.1	40962.1	41198.7	42392	45539.8	41631.4	43563.9	41580.2	40083.2	37483.4	40811.6	37804.3	39822.4	35859.2	33767.4	35092.1	39522.4	32802.4	34598.8	33735.1	39258.5	37526.1	34400.1	36578.5	37246.4
162	M532T30	1.28097	-4.4226	0.000134292	531.727	531.713	531.753	30.0787	29.0118	30.6922	30	15	15	http://metlin.scripps.edu/metabo_list.php?mass_min=530.707&mass_max=530.747	11295.3	8607.43	8564.03	12303.9	8886.91	10947.5	10481.7	11656.2	9676.45	11919.9	10978.7	13328.9	12099.7	9126.1	11427	8261.89	7275.78	4912.94	8646.09	9256.87	9499.15	8595.09	9844.86	10687	8011.15	8596.56	9934.92	8309.55	7234.23	6853.88
163	M710T31	1.24266	-4.42287	0.000134489	709.63	709.588	709.759	30.501	29.2158	31.5546	29	15	14	http://metlin.scripps.edu/metabo_list.php?mass_min=708.61&mass_max=708.65	10899.8	7952.92	8837.87	10209.7	6584.84	9430.1	9908.19	9351.5	10205.1	9417.39	9751.63	9962.71	11190.3	9414.16	9321.62	7654.32	6874.45	5898.1	7356.05	9194.89	8406.01	7787.09	7864.33	9195.19	7827.31	9137.77	8277.69	5081.65	7244.46	6823.55
164	M192T737	1.08785	-4.4293	0.000135921	191.903	191.899	191.907	736.854	735.951	738.467	30	15	15	http://metlin.scripps.edu/metabo_list.php?mass_min=190.883&mass_max=190.923	77343.3	76769.4	87130.3	77531.9	74589.5	72088.9	77497.9	77390.5	74711.3	78591.5	75055.3	82104.5	81219.1	79854.3	76909.6	77132.4	71255.4	79001.4	72804.6	69261.1	74114.9	75929.4	66895	67934	63918.8	73224.8	70322.8	68510	74619.2	69481.8
165	M844T588	1.28479	-4.41099	0.000138967	843.544	843.536	843.61	587.987	586.723	602.446	13	8	5	http://metlin.scripps.edu/metabo_list.php?mass_min=842.524&mass_max=842.564	11611.6	10145.3	6335.84	10557.5	10040.2	10001	11419.4	10015.3	12180.8	12040	10381.4	9183.58	9548.96	9438.64	11398.6	5580.71	8952.4	5907.03	9462.96	7915.41	6313.12	8150.84	7574.03	9044.17	9088.22	9765.72	9620.86	8002.16	6467.23	8251.36
166	M425T767	1.1646	-4.76171	0.000140544	424.819	424.816	424.822	767.486	765.875	768.505	30	15	15	http://metlin.scripps.edu/metabo_list.php?mass_min=423.799&mass_max=423.839	14525.4	14252.1	14942.4	14014.5	15918.6	14973.8	14040.5	14486.8	12662.8	19717.4	16340.8	15473.2	15790.5	16287.4	16754	13767.4	13738.7	14388.5	13549.6	12345.6	13559.5	13546.8	13071.6	13561.8	12362.5	12417	12154.2	13760.5	12771	12653.4
167	M781T490	1.51961	-4.60496	0.000143322	781.331	781.312	781.362	490.459	489.506	492.278	14	11	3	http://metlin.scripps.edu/metabo_list.php?mass_min=780.311&mass_max=780.351	8336.43	16051.9	5590.1	8899.34	7791.68	11714	9855.67	12878	8948.97	10182.3	11198.5	11628.6	9612.32	7239.02	9915.85	7276.19	8021.88	4932.94	7785.15	8247.64	6237.58	7055.06	7114.56	7985.38	6818.27	5995.24	6802.12	6074.95	5008	3251.35
168	M356T739	1.137	-4.44903	0.000143621	355.855	355.85	355.862	738.72	738.028	740.007	28	13	15	http://metlin.scripps.edu/metabo_list.php?mass_min=354.835&mass_max=354.875	10200.2	9720.92	10656.2	8784.6	7810.93	8902.35	9076.24	8178.73	9866.67	8352.82	9032.97	9184.06	8871.67	8614.06	9064.35	7936.38	7694.04	9204.1	7933.44	8728.1	8096.31	8657.59	7792.61	8236.07	7783.57	7688.34	8375.17	7189.13	7415.05	7161.92
169	M519T740	1.07874	-4.41946	0.000144228	518.707	518.705	518.712	740.266	739.703	740.862	30	15	15	http://metlin.scripps.edu/metabo_list.php?mass_min=517.687&mass_max=517.727	26191.9	25803.1	27853.3	24745.3	25549.8	28262.9	25184.6	25275.2	26442.8	26588.7	26166.3	26593.3	29189.8	27928.5	25201.3	24466.8	23803.7	24787.5	25006.7	25693.9	26628	24418.1	24908.6	24923.2	24224.1	23582.4	25091	22306.6	25256.3	22903.2
170	M702T31	1.26193	-4.45664	0.000151946	701.645	701.627	701.755	30.7051	29.8325	31.9327	30	15	15	http://metlin.scripps.edu/metabo_list.php?mass_min=700.625&mass_max=700.665	9118.83	7293.68	6492.56	10312.7	6872.84	7334.46	9174.19	8727.47	8892.64	9467.85	9193.26	10849.3	10139	9298.61	8014.39	7335.09	7018.78	6153.82	7391.97	7395.43	7604.05	7442.19	6716.16	7633.34	7168.49	7972.61	7815.31	5447.62	5838.04	5020.15
171	M534T30	1.28933	-4.38208	0.000152653	533.73	533.712	533.846	29.9329	29.2158	30.6542	30	15	15	http://metlin.scripps.edu/metabo_list.php?mass_min=532.71&mass_max=532.75	12285.2	8303.1	8209.17	11211.3	8882.18	10841.8	11653.1	12068.6	10272.3	11796.6	11412.3	12952.1	11817.5	10131.4	11133.5	8905.37	6609.69	4582.81	9630.86	9117.28	9929.06	9861.66	9708.72	9971.97	8672.09	8711.65	9547.22	7036.2	7370.22	6744.62
172	M467T724	1.15127	-4.35928	0.000161823	466.873	466.866	466.882	723.721	722.057	724.415	28	14	14	http://metlin.scripps.edu/metabo_list.php?mass_min=465.853&mass_max=465.893	9862.58	11233	9658.11	11500	11931.6	10462.5	11266	11569.6	11049.2	13465.1	12152.2	12127.7	12375.1	12303.6	11775.2	10594	11181	10328.6	9850.11	9458.38	10891.4	11069.3	11649.1	8864.58	9695.89	9814.51	8753.63	8972.09	9553.17	9359.31
173	M694T31	1.30782	-4.34364	0.000166287	693.656	693.637	693.764	30.6246	30.1817	31.8145	28	15	13	http://metlin.scripps.edu/metabo_list.php?mass_min=692.636&mass_max=692.676	9481.5	7049.22	7431.09	10530.1	6867.33	8089.44	9717.71	9186.01	9965.98	9880.11	9152.52	10420.9	11708.9	8937.18	8992.52	7634.59	6729.22	4756.06	7830.67	8088.94	7624.43	7794.38	7866.88	7938.01	6676.46	8087.3	8566.99	5651.34	5899.11	3924.36
174	M431T716	1.15564	-4.33604	0.000170012	430.922	430.915	430.926	715.994	715.227	716.911	30	15	15	http://metlin.scripps.edu/metabo_list.php?mass_min=429.902&mass_max=429.942	18799.8	22541	24040.9	24209.3	22957.4	21333.4	20841.6	22091.7	20298.1	23547.2	21562.7	26125.7	23539.2	24114.3	20142.8	22211	21661.1	21351.2	20018.4	17535.9	21943.4	20728.8	19048.4	19149.7	16845.7	17500.8	18728.8	16463.7	18485.2	19200.9
175	M175T763	1.02676	-4.47812	0.000172883	174.956	174.955	174.956	763.382	762.963	763.79	30	15	15	http://metlin.scripps.edu/metabo_list.php?mass_min=173.936&mass_max=173.976	770453	772964	763109	763066	802967	801058	758250	762712	778830	769193	768840	758359	747663	774062	764144	753956	764599	757587	752150	751718	749966	748967	733503	767541	741073	747432	740822	753080	749728	742358
176	M136T728	1.05902	-4.31865	0.000178801	135.971	135.971	135.971	727.797	727.481	728.195	10	8	2	http://metlin.scripps.edu/metabo_list.php?mass_min=134.951&mass_max=134.991	36287.8	34407	34035.4	35738.3	33464.1	33399.8	36381.8	36609.5	35103.8	35151	34354.1	32718.7	35027.1	33445	34596.1	34004	33208.3	33250.2	34718.7	34797.1	31974.5	31845	32716	30189.2	31517.5	31684.2	32050.9	33078.8	33001.8	33665.2
177	M227T734	1.13104	-4.36748	0.000180807	226.867	226.851	226.881	734.138	732.682	735.739	30	15	15	http://metlin.scripps.edu/metabo_list.php?mass_min=225.847&mass_max=225.887	11525.7	12254.4	11431.7	12382.9	10301.7	11448.7	11049.4	11202.2	10886.5	13492.9	13107.9	13193.2	11718.1	12624.9	13282.9	11135.8	12097.8	11182.1	10444.5	10714.1	11131	10945.1	10757.1	9175.56	9860.69	10338.2	10279.2	9748.77	10021.3	11229
178	M521T715	1.05407	-4.30557	0.000188236	520.919	520.917	520.924	714.575	713.901	714.961	30	15	15	http://metlin.scripps.edu/metabo_list.php?mass_min=519.899&mass_max=519.939	353739	354241	390327	390513	384955	366783	367026	365470	362361	378895	366452	380137	378115	383354	354815	370318	357085	356862	363471	344423	364896	365249	337255	356413	350719	343794	348855	328949	345220	357594
179	M809T595	1.33208	-4.2932	0.000191411	808.584	808.538	808.6	594.901	592.063	601.694	14	9	5	http://metlin.scripps.edu/metabo_list.php?mass_min=807.564&mass_max=807.604	7219.96	9067.16	10798.6	8741.45	8488.36	6756.4	8762	9841.03	6979.14	8989.64	6992.88	10343.7	6346.85	9879.14	8947.75	5129.17	6461.74	4617.08	7060.96	7466.67	3991.86	6944.69	6422.66	7226.64	6436.73	7606.7	6641.73	8181.12	4220.4	7797.84
180	M103T723	1.11098	-4.30602	0.000202959	102.943	102.94	102.947	722.759	720.754	724.13	30	15	15	http://metlin.scripps.edu/metabo_list.php?mass_min=101.923&mass_max=101.963	114301	112954	132663	124242	105972	116080	119458	126831	119088	138005	127577	125656	121773	120638	109839	124073	110514	119968	104757	101321	111953	111894	102511	103157	104960	113842	109572	101198	107502	106533
181	M465T723	1.13016	-4.26576	0.000210916	464.879	464.872	464.882	722.957	722.366	723.705	15	10	5	http://metlin.scripps.edu/metabo_list.php?mass_min=463.859&mass_max=463.899	21214.2	22604.1	21526.2	21572.8	25262.5	20680.2	20826	21338.6	19804.8	24824	23450.6	24884.2	23818.2	24501.8	23538.3	22358	22653.5	21859.7	20203.9	19842.4	20505.1	21416.2	20388.5	20071.4	19986.8	18974.1	17532.9	18252.9	18440.2	18220.3
182	M249T715	1.04887	-4.23607	0.000222476	248.962	248.961	248.963	714.589	714.062	714.961	30	15	15	http://metlin.scripps.edu/metabo_list.php?mass_min=247.942&mass_max=247.982	807842	839843	907987	892895	878590	827509	843258	855664	853639	872870	842045	873312	878163	874579	860898	864997	870172	823339	823333	802185	841664	837915	795841	794091	807224	822304	810196	780214	800187	833997
183	M180T739	1.14725	-4.23861	0.000223956	179.844	179.843	179.847	738.611	738.032	739.607	30	15	15	http://metlin.scripps.edu/metabo_list.php?mass_min=178.824&mass_max=178.864	30494.9	31940.2	34056.5	29959.3	26198.1	26115.6	29896.6	30138.7	26632.1	31735.5	33143.4	33727.9	32906	32237.3	29058.7	29911.1	27012.2	29559.6	27165.5	26665.3	27001.4	30795.7	25290.4	22781.2	23383.1	29118.4	25538.3	23803	25387.8	26013.6
184	M427T714	1.13476	-4.22452	0.000231109	426.923	426.918	426.925	714.008	713.008	714.845	30	15	15	http://metlin.scripps.edu/metabo_list.php?mass_min=425.903&mass_max=425.943	31870.1	34622	41065.6	35384.5	32281.8	32024.2	31203.9	34022.5	32420.5	39353.2	33468.2	34920.1	35087.7	35005.6	33094.4	33344.8	31072.7	33283.7	30737.7	26207.3	31645.2	34119.8	30695.1	27992.8	26946.3	32383.1	30546.9	26153.9	30299.3	29136.9
185	M436T646	1.26318	-4.38874	0.000234153	436.218	436.206	436.224	646.173	640.517	648.611	20	10	10	http://metlin.scripps.edu/metabo_list.php?mass_min=435.198&mass_max=435.238	12185.4	10464.7	9225.27	15912.6	11496.1	12420.5	12885.1	14413.3	8302.76	12021.7	11911.2	13293	10639	11242.3	13235.7	9609.36	9083.28	8276.62	10652.9	9931.88	10300.2	11041.3	8555.17	9266.16	9546.11	11680.8	8456.82	9247.57	8548.34	8023.16
186	M505T383	2.09316	-4.24938	0.000236726	505.31	505.306	505.314	383.001	381.992	383.419	19	12	7	http://metlin.scripps.edu/metabo_list.php?mass_min=504.29&mass_max=504.33	21624.1	52299.4	6344.1	36945.1	21021.2	29941.8	34117.2	38491.9	33694.1	37139.7	34209.7	24620.9	35039.3	18747.1	19100.6	4394.56	8226.7	3204.72	20092.5	26722.6	3799.71	6857.29	14045.7	27680.7	22466.5	19139.7	14990.4	17050.9	3096.9	20033.4
187	M225T740	1.10177	-4.32294	0.000239937	224.84	224.835	224.846	739.897	738.617	740.502	30	15	15	http://metlin.scripps.edu/metabo_list.php?mass_min=223.82&mass_max=223.86	12609.7	13581.4	13292.2	13840	11612.6	11767.8	12640.3	11627.3	12053.3	13606.3	13999.5	14555.8	12943.3	13361.1	12952.9	11611.7	12083.7	12876.5	12208.2	12649	11722	10994.4	10804.3	11272.7	11395.5	12039.1	11946.9	11474.2	11964.4	11440.9
188	M305T763	1.03604	-4.22307	0.000245063	304.914	304.913	304.914	763.233	762.784	763.72	30	15	15	http://metlin.scripps.edu/metabo_list.php?mass_min=303.894&mass_max=303.934	179691	179480	178139	175016	176795	170659	180570	178030	178967	180339	174228	171376	170417	177566	173108	173447	176722	177115	171964	170009	172531	165770	160286	167378	168989	171341	166931	171469	166750	171689
189	M567T716	1.15564	-4.23028	0.00024553	566.899	566.89	566.902	716.147	715.243	717.361	30	15	15	http://metlin.scripps.edu/metabo_list.php?mass_min=565.879&mass_max=565.919	14335.8	15595.1	16693.5	16667.1	13318.7	15777.6	14855.3	14205.7	14626.3	18919.9	16744.2	17336.2	14712	17754.2	15901.9	15159.5	13771.1	13404.7	14644.4	11602.9	14946.4	15623.7	13843.6	13807.9	14444.8	12149.1	13571.8	11766.7	12691.7	14037.2
190	M354T768	1.34223	-4.25673	0.00024719	353.859	353.855	353.863	768.385	766.245	770.072	23	14	9	http://metlin.scripps.edu/metabo_list.php?mass_min=352.839&mass_max=352.879	23821.7	22033.4	20797.9	20567.7	19813.6	11484.3	19821.6	19873.4	17711.8	21575.3	20980.6	20608.3	19412.9	21134.1	19849.3	18073.2	19617.9	9366.56	17805.2	17066	9538.97	16687.2	15562.3	15853.1	16509.1	9249.34	17278	15983.1	16317.9	8217.69
191	M845T486	1.32248	-4.23665	0.000247251	845.371	845.365	845.381	485.614	484.884	486.884	12	9	3	http://metlin.scripps.edu/metabo_list.php?mass_min=844.351&mass_max=844.391	5952.37	8418.16	5213.11	6579.94	7295.58	8136.49	5960.18	8723.88	8968.1	7562.08	7626.58	9824.91	6815.36	6041.75	7119.8	5337.15	5939.54	4519.26	7787.56	6012.69	5945.77	5342.49	5896.36	6034.95	5605.68	5385.65	5583.4	6028.28	4883.6	3054.82
192	M966T585	1.53833	-4.33911	0.000255517	965.547	965.539	965.553	585.36	584.148	586.114	11	9	2	http://metlin.scripps.edu/metabo_list.php?mass_min=964.527&mass_max=964.567	7056.7	10599.3	3652.32	5571.63	7610.71	6558.3	7876.48	10035.2	7253.37	10357.6	7627.24	5991.05	5842.37	5175.9	8465.91	3598.63	6102.03	3474.48	5719.22	4467.35	2848.27	3994.11	5123.53	5603.71	6001.02	4938.47	6356.72	5465.28	3166.45	4435.15
193	M664T383	1.80415	-4.20459	0.000260127	664.257	664.25	664.284	382.675	352.191	383.373	25	14	11	http://metlin.scripps.edu/metabo_list.php?mass_min=663.237&mass_max=663.277	14270.4	28271	5248.64	22675.5	14415.2	14437.2	21366.4	25775.5	19648.8	22780.8	20889.4	17067.3	23458.2	14742.3	13431.6	4568.99	7854.48	3001.87	13635.9	16412.1	5219.78	6868.11	10887.4	17622.1	15210.9	12034.8	11684.9	11855.2	3624.18	13873.6
194	M1077T717	1.14931	-4.17509	0.00026384	1076.85	1076.76	1076.87	716.641	714.845	719.377	30	15	15	http://metlin.scripps.edu/metabo_list.php?mass_min=1075.835&mass_max=1075.875	7359.63	7998.63	9484.42	9447.19	8807.49	8161.75	8729.14	8454.75	8502.78	8659.98	7622.38	8279.79	6967.96	8249.56	8103.12	7411.37	7641.63	5996.24	7744.53	8144.97	8328.41	7042.25	6627.03	7742.76	7229.97	7720.24	5735.14	6828.21	6950.71	7468.09
195	M357T518	1.28697	-4.19378	0.000267259	357.176	357.165	357.191	518.427	516.834	519.577	30	15	15	http://metlin.scripps.edu/metabo_list.php?mass_min=356.156&mass_max=356.196	92266.1	115579	92957.5	96474.2	96783.7	84408.6	86412.5	142286	92302.3	102899	107553	128398	99079.2	87968.8	93917.6	95457.5	62155.1	59721.3	104757	85939.8	75076	74693.9	93374.4	82596.4	72249.2	80009.1	79631.3	81086.9	76255.3	57512.4
196	M554T384	2.07365	-4.17695	0.000267266	554.304	554.301	554.305	383.824	381.259	384.505	22	14	8	http://metlin.scripps.edu/metabo_list.php?mass_min=553.284&mass_max=553.324	49490.5	73759	8085.66	60435.9	30222.2	45380.4	61681.8	51909.2	61724.9	63195.9	64484.7	50914	56421.5	36902.5	23932.6	5142.77	12738.1	2584.14	30149	40050.1	4652.73	16918.3	21932.9	52736.9	36488.5	38048.2	28434	27103.9	3437.43	35737.4
197	M515T740	1.09838	-4.16766	0.000273255	514.717	514.712	514.722	740.154	739.673	740.563	30	15	15	http://metlin.scripps.edu/metabo_list.php?mass_min=513.697&mass_max=513.737	20122	21713	22892.6	22060.7	21103.8	23002.5	19471.9	20649.9	19873.1	20391.5	21463.4	19095.8	21705.1	21706.1	20614.7	20770.3	18214.1	17287.1	18255.6	20497.4	20449.1	18839.6	18283.9	20122.8	18138.1	20642.9	18989.6	16779	20205.2	20098.5
198	M650T30	1.31891	-4.13668	0.000291161	649.642	649.633	649.675	30.1605	29.2158	30.9016	29	15	14	http://metlin.scripps.edu/metabo_list.php?mass_min=648.622&mass_max=648.662	15531	10030.9	11801.1	13630.9	7276.57	13051.2	13624.9	12636.2	11531	12941.4	13887.5	14146.7	12162.8	12607.3	10981.7	9727.85	7266.17	6905.62	8907.08	8896.76	11395.4	11638	9315.88	12615	8950.18	11638.8	8600.17	5290.97	10947.9	8809.1
199	M708T31	1.24029	-4.14443	0.000292966	707.633	707.591	707.736	30.5592	30.2174	31.8703	28	14	14	http://metlin.scripps.edu/metabo_list.php?mass_min=706.613&mass_max=706.653	10743.1	8273.1	9496.99	8973.68	5640.96	9455.5	9900.93	9534.75	10015.6	10580.5	9742.1	10635.7	10459.2	9426.19	8454.01	8459.38	6564.64	5980.5	7831.83	8142.1	9205.09	8496.06	7592.47	8729.38	7364.43	8358.42	7941.16	4941.31	7290.99	7053.01
200	M712T30	1.22908	-4.1259	0.000299779	711.627	711.609	711.752	30.4625	29.9974	31.4277	30	15	15	http://metlin.scripps.edu/metabo_list.php?mass_min=710.607&mass_max=710.647	9368.78	7346.26	7278.64	9312.89	6859.88	8834.6	9031.82	9626.83	9329.8	9912.98	8795.48	11008.1	10313.1	8884.82	8914.61	7336.36	7665.27	5619.17	7708.68	8247.43	7951.39	7395	7630.65	9126.88	7600.64	8162.53	8102.08	5783.2	5655.45	5705.61
201	M706T31	1.23209	-4.12001	0.000305097	705.635	705.585	705.76	30.6922	30.2174	31.9604	29	15	14	http://metlin.scripps.edu/metabo_list.php?mass_min=704.615&mass_max=704.655	8736.14	8444.76	8060.19	9775.97	6968.93	8212.48	9249.82	8893.28	9207.64	9768.52	9263.2	10946.4	11054	8468.88	7833.12	7966.23	6484.63	5258.21	7398.85	7761.91	8216.41	8219.7	7891.71	7905.31	8115.8	8453.86	8214.39	4925.92	6656.14	6006.01
202	M615T713	1.1069	-4.1233	0.000319011	614.899	614.887	614.91	712.961	711.821	714.062	22	14	8	http://metlin.scripps.edu/metabo_list.php?mass_min=613.879&mass_max=613.919	16664.6	16857.1	17896	17193.1	17547.9	16167.4	16860.9	17832.9	17611	19524.6	20265.2	19454	17601.6	16196.5	16714.2	16515	17527.9	16131.7	17017.2	15000.6	16086.3	16574.8	14020.4	15665.7	15430	16272.2	16301.1	14359.7	14891.5	17060
203	M507T498	1.8755	-4.09703	0.000323776	507.269	507.224	507.277	498.171	488.712	505.19	26	14	12	http://metlin.scripps.edu/metabo_list.php?mass_min=506.249&mass_max=506.289	126351	144267	18595.7	195842	142181	151753	163518	161470	144235	182654	180714	149428	132868	95431	100321	20331.8	50313.8	12777.2	110320	124506	24559.8	48759.9	87171.7	148518	78198.8	116781	104777	89989.6	14735.8	82432.4
204	M896T589	1.40032	-4.14674	0.000328044	895.553	895.543	895.589	588.856	587.428	590.493	18	13	5	http://metlin.scripps.edu/metabo_list.php?mass_min=894.533&mass_max=894.573	10612	11219.9	5159.57	5946.71	5839.95	8976.7	10143.5	9804.39	9348	11126.1	9311.95	9617.44	7380.94	9109.53	8713.1	4289.43	7542.06	4159.17	6631.5	5130.02	4929.89	6515.73	6095.45	7654.95	7323.36	8817.03	6742.34	6733.93	4672.44	7247.99
205	M522T715	1.07846	-4.08809	0.000331699	521.931	521.927	521.938	714.602	713.884	715.227	30	15	15	http://metlin.scripps.edu/metabo_list.php?mass_min=520.911&mass_max=520.951	41289.6	41709.9	49026	41609.7	42504.4	41685.4	43723.1	43297.2	41978.9	45656	41992.8	41255.5	43487.6	44506.7	41972.4	43411.4	41984.6	40500.1	39856.6	38359.8	40244.5	42046.8	39739.6	41572.7	38558.6	40810.6	40097.3	35034.5	36947.8	39554.3
206	M520T738	1.39872	-4.09534	0.000333725	519.766	519.692	519.79	738.107	735.593	740.401	30	15	15	http://metlin.scripps.edu/metabo_list.php?mass_min=518.746&mass_max=518.786	3969.69	6931.8	7156.24	7061.58	5884.27	5916.57	6423.39	3682.3	6308.89	7730.76	6895.51	6901.85	6820.8	6731.33	6878.27	6178.21	3499.23	6371.08	3431.61	3361.9	6296.24	3424.24	5967.72	3653.81	3467.29	3749.02	3686.85	3620.73	6057.04	5364.1
207	M148T766	1.22189	-4.16528	0.000335425	147.897	147.892	147.901	766.038	764.35	767.26	26	13	13	http://metlin.scripps.edu/metabo_list.php?mass_min=146.877&mass_max=146.917	17488.2	16137.4	17466.7	15332	15032.2	16979.2	11256.2	11148.6	13581.5	15925.1	18267.1	17532.1	17029	16745.4	17281.3	14149.4	13219.5	14362.8	15028.9	13394.2	14966.6	13187.6	12533.5	12866.6	10288.4	10459.8	11285.2	11531.1	13184.8	13669.1
208	M632T31	1.27694	-4.08863	0.000339098	631.712	631.671	631.864	30.5195	29.0118	33.4809	29	15	14	http://metlin.scripps.edu/metabo_list.php?mass_min=630.692&mass_max=630.732	9208.5	8393	6473.5	9701.64	6962.71	7911.14	9728.61	8865.09	8415.2	8922.45	9124.19	10115.2	11198.7	8164.04	8417.06	6699.93	6716.87	4377.13	7784.72	8951.24	7394.43	6959.03	8250.42	8025.55	6890.52	6911.57	8377.68	5590.81	5389.63	4739.83
209	M389T726	1.13136	-4.07419	0.000344913	388.86	388.855	388.864	725.559	724.93	726.128	29	14	15	http://metlin.scripps.edu/metabo_list.php?mass_min=387.84&mass_max=387.88	14815.4	15151.2	17971.7	14216.8	14656.8	15379.8	15899.2	16118	14506.7	17403	15834.3	17276.2	17801.2	15750.6	16657.2	15716.5	15497	15901.3	13964.6	13804.5	15228.7	15923	13250.4	13464.6	13824.7	13729.4	13963.1	12490.7	12942.5	11935.3
210	M654T30	1.31755	-4.07815	0.00034528	653.649	653.63	653.739	30.2827	29.8147	31.5575	28	15	13	http://metlin.scripps.edu/metabo_list.php?mass_min=652.629&mass_max=652.669	9999.02	7038.03	7895.7	10504.8	7958.95	9060.05	9899.33	10747.9	9502.43	9836.59	9903.48	11735.7	12531.5	8400.26	8671.97	7014.33	7229.28	3491.17	7681.35	8023.57	8816.25	8021.07	8270.25	9368.27	7401.03	8502.23	8771.41	5255.37	5707.95	5501.78
211	M377T719	1.12041	-4.07443	0.00034562	376.902	376.898	376.907	718.661	716.444	719.863	30	15	15	http://metlin.scripps.edu/metabo_list.php?mass_min=375.882&mass_max=375.922	26404.7	28396.5	32547.1	27009.1	25555	27625.1	27972	26763.9	25670.4	30279.9	26960.8	28765.8	28604.9	30106.1	24680.1	29069.4	25771.3	26176.1	24037.8	23689.3	27853.1	26103.6	22549.3	23743.5	25141.2	23175.2	23733	22516.1	25887.7	23043.6
212	M113T715	1.0322	-4.07985	0.000348407	112.986	112.985	112.986	714.527	713.944	714.812	30	15	15	http://metlin.scripps.edu/metabo_list.php?mass_min=111.966&mass_max=112.006	1.34394e+06	1.38474e+06	1.45039e+06	1.44177e+06	1.41396e+06	1.37396e+06	1.39265e+06	1.41913e+06	1.39782e+06	1.41472e+06	1.38132e+06	1.40837e+06	1.41038e+06	1.41956e+06	1.37935e+06	1.41486e+06	1.40574e+06	1.38021e+06	1.37523e+06	1.33231e+06	1.37412e+06	1.37732e+06	1.33179e+06	1.34343e+06	1.32349e+06	1.35325e+06	1.34822e+06	1.31108e+06	1.32381e+06	1.38101e+06
213	M575T492	1.48333	-4.0701	0.000350022	575.236	575.16	575.386	492.402	485.709	522.297	21	12	9	http://metlin.scripps.edu/metabo_list.php?mass_min=574.216&mass_max=574.256	20601.4	21151.9	9351.38	27682.6	21198.8	27084.1	23442.6	27818	25829.6	24384.3	24441.9	26237.6	19057.2	19045.8	19973.8	10054.7	11800.8	8619.6	20956.4	20647.4	13711.2	13461.9	16476.8	26876.5	15011.4	15049.5	14745.1	19695.9	11155.4	9132.35
214	M640T30	1.31642	-4.09956	0.000350238	639.684	639.655	639.843	30.3115	29.2158	30.8281	30	15	15	http://metlin.scripps.edu/metabo_list.php?mass_min=638.664&mass_max=638.704	12784.7	8404.99	8152.95	12095.6	7096.72	11585.5	11974.4	10348.2	10779.8	10823.2	10968.8	14200.2	11908.9	10935	8708.58	9067.04	6805.04	5927.77	8050.74	8513.66	9703.11	9666.27	8110.06	9811.93	7888.83	9960.95	9278.57	5423.04	7808.02	6110.29
215	M504T383	2.15658	-4.08567	0.000353808	504.309	504.307	504.31	383.144	381.49	383.838	24	14	10	http://metlin.scripps.edu/metabo_list.php?mass_min=503.289&mass_max=503.329	85090.5	169795	11535.8	129664	78901.1	76626.4	120290	133634	118424	134522	126773	84176.2	122352	62274.9	62395.4	8014.42	26370.5	2890.65	68287.3	88695.8	5679.88	23461.3	46024.4	94471.7	83799.9	61109.9	58970.2	60823.7	4454.72	70120.3
216	M638T30	1.25987	-4.06829	0.000358457	637.702	637.662	637.846	29.8425	28.3543	30.6526	30	15	15	http://metlin.scripps.edu/metabo_list.php?mass_min=636.682&mass_max=636.722	12272.3	9531.95	8875.46	11709.2	7252.8	10455.8	11404.9	10696.5	11483.3	11441.6	12750.6	12428	13188.2	11110.2	9341.77	9036.05	7912	7172.79	8815.11	8369.74	10058.9	9981.17	8113.8	10794.7	8737.94	10075.1	10521.8	6283.02	7716.28	6538.12
217	M688T31	1.2488	-4.04525	0.00037215	687.66	687.641	687.83	30.7101	29.8261	32.7809	30	15	15	http://metlin.scripps.edu/metabo_list.php?mass_min=686.64&mass_max=686.68	9592.81	8393.11	7129.1	9614.09	6679.98	8946.57	9365.07	9026.74	9503.71	9397.07	9917.38	10836.8	11049.6	9576.26	7564.82	7994.9	6380.39	5844.13	7466.5	8072.91	8602.35	8204.52	6996.32	8567.36	6781.61	8676.84	8739.83	5376.35	6373.09	5302.29
218	M658T361	1.53733	-4.07211	0.000376005	658.199	658.187	658.245	360.848	358.077	361.498	11	8	3	http://metlin.scripps.edu/metabo_list.php?mass_min=657.179&mass_max=657.219	9298.52	12721.2	5872.27	13280.1	6907.47	9789.91	12102.8	12711.5	13500.9	14890.5	13032.2	8265.65	11617.7	7206.59	9166.39	5582.37	5153.64	4722.07	6875.36	11766.3	5529.1	5283.87	6207.75	9871.25	10445.8	7657.58	7513.45	6759.95	4280.56	6664.15
219	M517T740	1.08664	-4.02646	0.000403155	516.708	516.705	516.711	740.359	739.894	740.862	30	15	15	http://metlin.scripps.edu/metabo_list.php?mass_min=515.688&mass_max=515.728	35364.3	33980.5	34504.2	33331.6	32414.7	37149.3	34473.7	33192.1	30656.2	32338.6	33514.8	34189.5	37099.7	34005.1	33010.3	33202.1	31112.8	32863.8	32209.2	32676.4	33481.3	28925.6	29302.6	35092.9	28224.9	30486.9	31496.5	29899.5	30183.5	29464.8
220	M716T31	1.23468	-4.00519	0.00041449	715.644	715.578	715.752	30.8281	30.1985	32.386	29	15	14	http://metlin.scripps.edu/metabo_list.php?mass_min=714.624&mass_max=714.664	8152.51	7146.05	6393.5	8910.18	7049.85	6831.67	8483.37	9121.6	9140.09	8725.03	8701.9	8939.23	10544.7	7915.19	8213.31	6440.33	6488.78	4998.28	7229.41	8007.41	7459.7	6569.79	7715.54	7587.1	7021.61	6790.77	7939.47	6299.79	5875.83	4224.22
221	M666T414	1.38589	-4.00002	0.000420193	666.267	666.255	666.274	414.216	413.039	424.312	30	15	15	http://metlin.scripps.edu/metabo_list.php?mass_min=665.247&mass_max=665.287	23787.3	27586.5	15174.9	28383.9	22008.4	19207	27893	33619.2	27344.9	27830.9	32168.8	25470	30865.6	24876.9	21629.4	11299.5	14459.3	12375.9	24649.4	23864.7	14148.2	14596.8	21655	24574.1	22369.2	20591.7	22483.8	22098.1	12338	18350.3
222	M760T31	1.21892	-4.0484	0.000432783	759.63	759.564	759.757	30.7791	29.8769	31.9327	29	15	14	http://metlin.scripps.edu/metabo_list.php?mass_min=758.61&mass_max=758.65	7911.98	7072.45	6819.02	8638.88	7213.47	7751.92	8310.05	7575.92	9096.18	7859.21	8286.07	9068.72	8445.42	7909.84	6432.93	6706.38	6229.18	4014.17	7010.43	7577.74	7213.13	6738.3	6185.29	8073.54	6507.29	6850.22	7676.59	5209.82	6413.4	4722.85
223	M579T384	1.79233	-3.99977	0.00044146	579.306	579.301	579.31	384.381	383.143	384.63	20	11	9	http://metlin.scripps.edu/metabo_list.php?mass_min=578.286&mass_max=578.326	16135.5	21205.1	3968.18	15322	7736.12	17677.3	17963.6	17856.3	16912.1	16379.7	17090.2	13199.1	18452.5	9568.26	9245.8	3807.94	5150.29	2840.85	11740.7	10642.8	3533.26	4654.42	10304.1	15342.1	11467	9950.79	12736.5	7795.65	3540.97	8518.79
224	M513T716	1.15009	-3.98628	0.000445999	512.878	512.874	512.882	716.36	715.665	717.051	30	15	15	http://metlin.scripps.edu/metabo_list.php?mass_min=511.858&mass_max=511.898	22636.2	23770.7	29831.1	24683.2	21065.5	23155.9	22685.1	24482.3	22576.3	22307.4	24984.8	25842.7	24471.1	25148.8	20246.2	22436.3	21108.9	25606.7	20194.3	18953.3	22875.7	22137.6	18536.6	21493.3	19997	18831.1	20180	17719.5	20702.2	20409.3
225	M712T487	1.59199	-4.0703	0.000448545	712.393	712.38	712.408	487.349	486.028	488.157	28	14	14	http://metlin.scripps.edu/metabo_list.php?mass_min=711.373&mass_max=711.413	11862.6	18224.9	6581.14	14373.7	13620.6	11011.8	10684.1	21428.4	13277.8	13892.7	13056.2	22367.8	14015.2	9926.95	14072.8	7232.65	7997.75	5507.64	13691.6	10408	7414.04	8740.64	13321.3	8969.27	7582.72	8766.14	9320.29	10972.3	7283.24	3696.06
226	M642T30	1.25659	-3.97799	0.000452693	641.689	641.659	641.772	30.2706	29.5397	30.9752	29	15	14	http://metlin.scripps.edu/metabo_list.php?mass_min=640.669&mass_max=640.709	10042.9	7670.77	7223.18	9931.36	6700.59	10274.7	9803.57	9524.54	9476.54	10317.3	9280.6	10704.3	11742.4	9155.67	8015.21	7848.36	7285.86	4537.17	7773.99	8033.62	8413.68	8414.39	8296.44	8422.68	6780.63	8459.13	8700.29	5648.03	6635.45	6054.33
227	M703T716	1.10697	-3.98511	0.000459242	702.878	702.87	702.887	716.147	714.746	716.961	30	15	15	http://metlin.scripps.edu/metabo_list.php?mass_min=701.858&mass_max=701.898	14246.3	13592.9	15944.4	15042.1	13593.5	14105.8	13597.8	13608.4	13485.4	15508.5	12185.4	13548.8	14189.2	15475.1	15351.2	13977.3	13205	12996.5	14121.9	12660.8	13285.9	13908.9	12417.5	12514	12136.4	11681.1	13667.8	11494.4	11812	12966.3
228	M762T31	1.22422	-3.97147	0.000463944	761.634	761.605	761.748	30.6045	29.9716	33.294	28	15	13	http://metlin.scripps.edu/metabo_list.php?mass_min=760.614&mass_max=760.654	7473.08	6258.42	6973.23	8124.21	6572.82	7237.95	7581.39	7428.36	8081.35	7934.46	8351.59	8360.34	9781.47	6785.36	6826.52	6413.05	6850.53	4122.84	6767.33	6923.06	6569.05	6575.01	6779.7	7347.16	6357.99	6756.65	6970.82	5308.39	4418.56	4773.24
229	M921T591	1.44096	-3.96989	0.000464037	920.56	920.553	920.582	590.95	589.264	594.747	11	10	1	http://metlin.scripps.edu/metabo_list.php?mass_min=919.54&mass_max=919.58	12533.6	9961.7	4149.38	9061.79	9261.47	7499.94	10429.8	10660.6	10853.5	11981	8788.09	8433.53	8483.89	7334.24	10610.5	3873.64	8615.32	3836.19	7880.09	7287.26	4040.51	5042.34	7505.77	7660.32	8153.68	7140.7	8108.54	8096.38	3629.01	6317.84
230	M502T356	2.05853	-3.96589	0.000476077	502.276	502.272	502.283	355.986	355.536	357.449	15	11	4	http://metlin.scripps.edu/metabo_list.php?mass_min=501.256&mass_max=501.296	23684.8	15043.3	3899.56	34629.6	10524.6	21345.9	24046.1	19559.1	25852.5	25702.5	29073.7	16382.5	28128.1	13661.7	27944.8	2934.61	4893.24	1936.71	15552.8	19838.3	2314.38	6384.95	10412.1	22947.5	17592.7	13158.8	13333.4	6847.77	2364.35	14685.5
231	M636T384	1.90338	-3.94655	0.000485062	636.26	636.253	636.262	383.811	383.106	384.049	28	15	13	http://metlin.scripps.edu/metabo_list.php?mass_min=635.24&mass_max=635.28	58138.7	105478	13188.7	92357.6	65265.5	55371.3	81959.3	83202.6	75436.9	90728.4	89040.7	64559.2	80725.5	52302.1	48805.5	6130.08	26824.8	3468.27	52039.9	64254.3	6287.7	20586.2	42726.1	66273.8	62632.8	48087	48080.6	50278.5	4282.19	53144.2
232	M1098T384	1.89573	-4.04342	0.000495535	1097.63	1097.6	1097.64	384.422	383.817	385.096	9	8	1	http://metlin.scripps.edu/metabo_list.php?mass_min=1096.611&mass_max=1096.651	3184.48	7273.8	1352.44	4310.2	2584.96	3369.06	5544.12	5529.21	4894.36	5022.81	4928.69	3325.44	5145.09	2459.17	2431.75	1082.05	1223.99	1228.64	2692.45	3229.45	1360.84	1564.5	1898.65	4517.07	3101.97	2386.75	2710.74	2055.27	1171.36	2141.47
233	M482T727	1.15553	-3.93469	0.000500819	481.867	481.86	481.874	726.747	725.355	727.642	26	14	12	http://metlin.scripps.edu/metabo_list.php?mass_min=480.847&mass_max=480.887	7091.61	7365.87	5628.04	8135.67	7626.46	7093.17	7199.47	8029.09	7482.01	8829.47	8167.25	7280.83	7462.39	7838.36	7875.36	6736.23	7570.22	6592.09	7208.55	6961.25	6400.48	6659.22	6010.3	5355.97	6302.19	5471.49	6773.46	5509.24	7550.22	6780.47
234	M745T601	1.90175	-3.97432	0.000509936	744.546	744.533	744.579	600.966	595.275	603.206	27	15	12	http://metlin.scripps.edu/metabo_list.php?mass_min=743.526&mass_max=743.566	12362.7	29832.2	36254.5	24005.2	17451.7	13777	24154.7	48852.3	27956.6	27983.7	21074.3	24392.2	19862.7	17177.1	24484.9	4893.54	17024.3	6123.23	22231.3	9026.33	6887.19	13979.6	5717.55	15426	16590	24631.8	18418.5	6508.17	6934.48	19966.4
235	M201T625	1.35855	-4.05857	0.000537989	200.859	200.858	200.859	625.292	622.398	643.285	29	15	14	http://metlin.scripps.edu/metabo_list.php?mass_min=199.839&mass_max=199.879	215809	211398	243623	207858	176917	204886	213466	72537.1	178344	267830	246448	263505	234438	235646	213749	218273	163647	193663	157691	141278	169964	172787	140969	148860	139329	162469	125982	118695	148630	143246
236	M548T348	1.23823	-4.14216	0.000539867	548.087	548.082	548.091	348.333	344.772	350.921	26	13	13	http://metlin.scripps.edu/metabo_list.php?mass_min=547.067&mass_max=547.107	17319.5	18561.7	19554.1	22457.8	15910.2	16842.6	16867.6	16247.9	14419.6	23490.4	21824	22614.9	20044.4	24786.1	17425.2	18015.5	14881.5	15250.4	15804.4	12428.2	16792.3	17983.8	14958	15309	14655.7	16466.1	15359.6	14500.3	15025.3	15456.4
237	M635T716	1.13723	-3.89925	0.000550179	634.889	634.88	634.897	715.886	714.659	716.665	30	15	15	http://metlin.scripps.edu/metabo_list.php?mass_min=633.869&mass_max=633.909	12684	15179.1	16999.7	15088.7	14670	13915.5	14201.1	13016	13948.4	15902.2	15024.2	16530.1	13462.2	14039.5	15626.4	15114.2	13425.9	15042.3	13916.8	12679.8	12069.4	13518.1	11951.4	13405.3	13468.3	13162.2	11159	11390.8	11687.3	11714.5
238	M862T30_1	1.14417	-3.89979	0.000552298	861.555	861.519	861.76	30.4709	29.1071	32.7809	15	8	7	http://metlin.scripps.edu/metabo_list.php?mass_min=860.535&mass_max=860.575	6980.24	6492.12	5792.94	7157.03	6117.13	6852.57	7231.18	6404.61	7372.26	7274.89	7489.72	6299.07	7997.83	6843.25	6526.6	6393.52	5074.35	5431.67	4821.71	6854.23	6341.49	6279.37	5704.58	6793.91	6195.69	6310.89	6487.87	5289.03	5608.38	6287.42
239	M590T715	1.07889	-3.89735	0.000553017	589.921	589.916	589.932	714.589	714.026	715.303	30	15	15	http://metlin.scripps.edu/metabo_list.php?mass_min=588.901&mass_max=588.941	39626.6	40550.8	44250.1	44343.5	43542.8	44366.3	41683.2	40429.8	41289.4	45457.3	42103.8	43655.4	44885.8	46834.6	39996.2	44304.2	40319.9	41699.8	42699.9	39579.2	40306.4	40765.5	38245.7	37740.6	39646.7	36721.2	38843.2	35835.8	39012.5	40275.3
240	M757T479	1.596	-4.04562	0.000554004	757.384	757.373	757.406	479.342	478.501	480.041	26	13	13	http://metlin.scripps.edu/metabo_list.php?mass_min=756.364&mass_max=756.404	10865.2	22467.4	6459.33	10904.2	9846.27	14031	10367.4	19348.4	12917.1	11390.3	13525.8	15062.9	9753.22	10950.4	16010.1	7373.48	7599.43	5159.5	10596.2	12283.7	6927.29	7273.08	11070.6	9245.15	8178.63	8240.13	8814.14	8182.2	7096.95	3449.57
241	M578T384	1.96715	-3.90013	0.000554067	578.302	578.3	578.305	383.896	383.209	384.678	26	15	11	http://metlin.scripps.edu/metabo_list.php?mass_min=577.282&mass_max=577.322	45730.9	53656.1	6222.61	44130.7	22726.5	31908.3	48569.7	52113.1	51638	51582	52735.7	36062.3	54567.7	30278.3	24382.1	5002.89	11075.1	3064.36	31661.7	32406.3	4603.22	8626.91	24919.6	43429.7	29642.6	25797.4	37334.9	22321.8	4713.59	23614.8
242	M711T488	1.58974	-3.96209	0.000557558	711.397	711.39	711.406	487.529	485.816	488.14	29	14	15	http://metlin.scripps.edu/metabo_list.php?mass_min=710.377&mass_max=710.417	24361.5	38008.2	12415	30787	30219	21203.2	25260.2	46737.7	30339.9	29381.3	28863.1	46896.3	30981.5	22572.9	31416.1	14524.1	18377	10992.2	25447.9	23690.4	16305.8	18317.3	29359.1	22028.3	15862.9	19509.5	20445.9	27004.5	14046.2	6803.34
243	M299T726	1.17198	-3.96768	0.000569342	298.884	298.881	298.888	725.985	724.67	726.52	24	14	10	http://metlin.scripps.edu/metabo_list.php?mass_min=297.864&mass_max=297.904	12955.8	11772.3	15895.4	13504.6	9772.45	11515.8	11280.3	12018.4	10830.6	14107.8	12685.2	13453.3	12419.3	12871.5	11331.8	12318.2	9688.04	12498.4	10583.1	10508.5	10951.4	10730.7	9408.46	11214.3	9384.88	10923.1	9533.36	9593.79	10943.1	10780.2
244	M704T31	1.23318	-3.88407	0.000574622	703.65	703.618	703.751	30.8281	30.2722	33.0088	29	15	14	http://metlin.scripps.edu/metabo_list.php?mass_min=702.63&mass_max=702.67	8568.6	6989.62	6981.06	8574.58	6816.06	7844.19	7876.09	8884.49	8993.99	8729.36	9447.59	9704.16	10780.8	7868.1	8025.19	6799.87	6244.01	4186.77	7566.49	8111.9	7611.49	6973.47	7374.53	7808.48	7547.08	7322.47	7957.38	5647.83	5934.04	5156.76
245	M87T66	1.5908	-3.90982	0.000590311	87.0448	86.9173	87.0452	65.8237	29.9485	73.1451	32	15	15	http://metlin.scripps.edu/metabo_list.php?mass_min=86.025&mass_max=86.065	45209.9	42749.7	61260.4	55578.6	22136.3	63050.5	39238.9	44128.7	59116.5	35079.6	36390.4	59423.1	73178.9	45613.1	31157.5	44707.6	14135.4	24348.1	31954.4	39742.4	34125.3	29692.3	24360.4	38444	19703.3	40096.5	28752.4	14146.9	45594.6	18595.8
246	M628T30	1.27542	-3.87064	0.000593801	627.711	627.679	627.83	30.2591	29.24	31.8145	29	15	14	http://metlin.scripps.edu/metabo_list.php?mass_min=626.691&mass_max=626.731	9159.69	7980.08	5640.15	9913.44	7208.7	7826.8	8661.95	7772.77	8233.78	8952.48	8550.88	10371.4	10820.9	8195.32	7679.91	7095.54	6368.43	3661.03	7080.23	8254.54	7461.7	7368.52	7090.33	7962.73	6667.51	7661.03	7359.54	5293.44	5435.4	4790.23
247	M582T30	1.26273	-3.87163	0.000599228	581.716	581.695	581.847	30.3858	29.9082	31.7701	30	15	15	http://metlin.scripps.edu/metabo_list.php?mass_min=580.696&mass_max=580.736	12393.4	8582.69	7342.79	11657.8	7575.47	9127.54	11239	9893.89	10107.6	10980.3	11002.3	12123.3	11422.6	9672.96	9367.8	7501.1	7253.23	5072.53	8532.04	8828.77	9269.53	8683.41	8105.38	10083.4	7889.51	10263.3	9049.81	6706.98	7322.58	6199.99
248	M650T552	1.56435	3.85544	0.000626446	650.455	650.424	650.459	551.814	516.204	586.171	33	15	15	http://metlin.scripps.edu/metabo_list.php?mass_min=649.435&mass_max=649.475	10555.8	17957.7	22034.5	16158.6	10329	20223.9	17760.4	23000.1	20765.1	8262.82	12234.5	11263.5	10455.8	10625.4	5617.94	26917.8	8332.42	19713.4	19995.1	21383.3	22898	26951.7	22210.9	25843.9	16082.2	34687.3	23927.2	17595.4	27878.2	25430.4
249	M131T64	1.66055	-3.85138	0.000627545	131.035	131.034	131.071	64.4015	54.0798	81.7294	16	10	6	http://metlin.scripps.edu/metabo_list.php?mass_min=130.015&mass_max=130.055	171483	161373	229406	205579	81780.1	231345	140635	160478	231742	131363	132630	215316	267461	173423	122707	167204	57929.4	88862.9	116207	157812	122952	101608	96799.9	142454	75142.3	148379	113093	29259.8	172272	9930.02
250	M535T724	1.1196	-3.99186	0.000634791	534.863	534.854	534.876	723.636	721.761	724.649	30	15	15	http://metlin.scripps.edu/metabo_list.php?mass_min=533.843&mass_max=533.883	9339.36	9093.26	9172.93	9873.78	11841.7	10800.7	11871.6	9662.12	9391.19	10933.7	11216.9	10722.2	10608	11360	10699.7	9940.87	9159.91	9651.81	9593.17	8610.59	9688.99	9060.33	9618.48	9712.52	9198.34	8819.98	8570.4	8640.07	9332.96	10260.9
251	M208T744	1.31315	-4.22766	0.000634792	207.837	207.836	207.931	743.601	742.769	767.316	30	15	15	http://metlin.scripps.edu/metabo_list.php?mass_min=206.817&mass_max=206.857	82225.1	127066	90709.3	89552.5	74486.6	79912.6	82338.2	85329.2	67450.2	101439	95749.4	135136	124437	87898.5	87934.4	79227.1	73643.2	77213.8	73214	65630	72855.4	80304.7	68075	71815.5	67659	77692.4	63323.1	63649.4	70499	70216.5
252	M190T735	1.11997	-3.84379	0.000643512	189.865	189.863	189.87	735.381	734.841	735.841	30	15	15	http://metlin.scripps.edu/metabo_list.php?mass_min=188.845&mass_max=188.885	45600.2	45041.6	52082	50331.6	38411.7	39799.2	43445.5	43363.6	41730.4	46576.4	44385.7	48145.9	45536.8	45364	44430.7	44950.6	38902.5	44715.1	40165.1	38796.8	42556.2	44352.6	38039.7	37301.3	34981.3	41815	36206.8	37010.9	43443	38781.5
253	M165T740	1.06772	-3.94125	0.000651273	164.856	164.847	164.873	739.919	738.871	741.003	30	15	15	http://metlin.scripps.edu/metabo_list.php?mass_min=163.836&mass_max=163.876	93823.7	92377.6	102986	90906	83634	92102.3	88818.8	91020.7	83367	93823.8	91578.5	97706.1	93848.1	94198.1	88565.6	86879.8	82630.9	90172.2	86050.8	84150	85306	84047.8	92484.4	89892	85203.9	86417.2	82264.6	86635.1	82466.8	86709.6
254	M637T384	1.78471	-3.83617	0.000651456	637.263	637.261	637.266	383.832	383.106	384.049	25	14	11	http://metlin.scripps.edu/metabo_list.php?mass_min=636.243&mass_max=636.283	24689.1	46054.8	6642.98	35010.8	26107.2	28261.7	32229.6	29860.4	29875.6	38033.6	32224.1	27440.1	32770.4	23064.1	16700.9	4878.65	11641.6	3045.74	21084.9	26975.4	4419.38	9897.12	19580.5	27709.2	25155.9	18968.7	20443.5	20330.5	3859.25	22365.9
255	M296T737	1.10001	-3.84983	0.000654354	295.785	295.774	295.802	737.318	736.367	738.146	30	15	15	http://metlin.scripps.edu/metabo_list.php?mass_min=294.765&mass_max=294.805	5112.76	5103.04	5682.54	5207.12	4999.93	5058.68	4555.36	4796.96	4587.33	5097.46	5144.22	5464.37	5277.18	4876.75	4960.44	4887.41	4364.71	4458.37	4518.55	4699.03	4464.49	4349.52	5081.9	5285.37	4370.51	4688.71	3959	4383.81	4401.39	5108.3
256	M533T723	1.12191	-3.89617	0.000656937	532.869	532.864	532.88	722.713	721.761	723.569	27	15	12	http://metlin.scripps.edu/metabo_list.php?mass_min=531.849&mass_max=531.889	16171.8	16547	15865.7	18869.9	18803.1	16143.9	16435	16468.7	16349	20334.6	20218.2	19087.3	18835.2	19068.2	17578.2	16982.1	17593.3	15638.8	16911.8	14922.7	16354.8	16404.7	15600.1	14520.5	17671.6	14725.5	15182.7	14310.6	15536.8	15430.8
257	M378T492	1.70187	-3.98984	0.000665421	378.181	378.146	378.276	491.771	465.573	492.414	24	14	9	http://metlin.scripps.edu/metabo_list.php?mass_min=377.161&mass_max=377.201	10350.3	21767.5	5158.61	11582.8	11366.1	11287.2	10296.2	17969.7	9427.59	11678.4	11935.3	18518.7	11013.8	7561.77	10627	5943.16	8632.59	4304.4	8508.68	10439.9	5641.2	5840.2	9244.49	8099.55	7916.3	6741.67	8680.87	9163.81	4090.4	2836.27
258	M398T724	1.11889	-3.8383	0.00068701	397.883	397.874	397.89	724.494	723.653	725.473	22	13	9	http://metlin.scripps.edu/metabo_list.php?mass_min=396.863&mass_max=396.903	7799.25	8313.24	8157.57	8472.02	7934.7	7941.8	8025.03	8170.9	8209.59	9619.72	9953.15	9926.68	8664.73	8571.43	8935.28	8145.22	8032.56	7621.75	7799.19	7677.77	8448.94	8274.11	6918.75	7378.59	7069.94	7546.73	8699.48	6985.02	7600.59	6821.97
259	M656T30	1.29818	-3.81323	0.000693095	655.663	655.65	655.761	30.4849	29.6983	31.6774	29	15	14	http://metlin.scripps.edu/metabo_list.php?mass_min=654.643&mass_max=654.683	8790.94	6477.76	5730.69	10005.1	7707.17	7932.67	8633.71	8983.54	8481.21	8906.31	8882.8	10278.6	11002.9	7459.53	8025.81	6293	6704.02	3566.38	7161.61	7845.87	6646.27	6510.36	7868.32	8120.69	6782.59	6635.64	8663.75	6065.81	5258.88	3936.25
260	M778T486	1.43502	-4.02334	0.000694047	778.386	778.379	778.393	485.79	484.922	486.723	12	8	4	http://metlin.scripps.edu/metabo_list.php?mass_min=777.366&mass_max=777.406	6297.87	11197.1	4206.5	5699.52	5842.65	6466.74	6223.53	8613.15	6788.61	7124.54	7173.53	10313.5	7556.43	5535.77	9613.28	4826.26	4477.25	4181.68	5650.18	6104.88	5360.91	4957.95	5401.99	5345.03	5182.27	5222.21	6251.77	5561.74	4531.46	2659.55
261	M475T480	1.24215	-3.81999	0.000695084	475.17	475.164	475.178	479.92	478.374	482.237	22	10	12	http://metlin.scripps.edu/metabo_list.php?mass_min=474.15&mass_max=474.19	19799.2	24092.2	16214.5	24519.7	25973.5	16893.1	19658.6	28402.6	21982.4	21908.3	21945.7	24803.2	22035.3	19845.8	23362.2	17470.5	15956.7	15716.2	20674	22788	16503.7	17330.5	20618.3	19208.8	17470.6	17608	18869.3	20350.4	15493	10767.2
262	M366T765	1.0856	-3.98431	0.000703659	365.885	365.883	365.887	764.937	763.4	766.001	30	15	15	http://metlin.scripps.edu/metabo_list.php?mass_min=364.865&mass_max=364.905	27910.9	25591.4	25296.1	25891.7	27022	25368.3	25007.2	25284	25636.3	32009.2	27689.7	26405.5	28866.5	26411.3	27173.1	23563.8	26426.1	24578.1	25646.5	23872.6	25412	24787.2	24096.6	25876.2	24073.8	25062.6	24169.2	23463	25139.9	23730.4
263	M529T379	1.86296	-3.80942	0.000704022	529.305	529.301	529.311	378.931	375.76	381.531	23	14	9	http://metlin.scripps.edu/metabo_list.php?mass_min=528.285&mass_max=528.325	41961	45310.9	8110.37	45913.6	21897.2	40726.1	48374.2	46694.3	53868.9	48425.1	51510.1	31327	47223.6	24239.9	24774.2	5944.76	14331.4	4767.42	28815.2	38354.5	4913.72	8212.8	22210.4	38104.9	33502	22997.7	33883.9	21643.7	7675.65	26166
264	M733T518	1.41295	-4.03535	0.000708997	733.339	733.323	733.408	518.394	486.624	520.175	32	13	15	http://metlin.scripps.edu/metabo_list.php?mass_min=732.319&mass_max=732.359	13772.8	24921.2	14571.1	11850	9971.46	17331.7	10310.3	13476.5	13232.6	17530.4	18987.7	15947.9	12359	13871.4	13063.8	15288.7	10830.3	9918.66	11504.2	11207	9966.43	10716.8	8215.75	9772.78	8676.24	9768.48	11083.3	10224.1	10238	9139.24
265	M641T712	1.08214	-3.80736	0.000715937	640.915	640.912	640.917	712.028	711.507	712.362	30	15	15	http://metlin.scripps.edu/metabo_list.php?mass_min=639.895&mass_max=639.935	59754.6	60861.3	71876.6	70504.4	67472.3	61153.8	66109.6	66572.4	61670.5	70157.2	63648	65945.3	66107	67897.3	62278.4	65767.3	63297.6	60631.2	59871	58835.1	62115.9	68045.6	58397.3	60042.4	58400	59444	57588.6	54334.3	59413.3	61285
266	M711T411	1.56876	-3.79855	0.000719508	711.253	711.243	711.259	411.373	410.11	412.034	17	10	7	http://metlin.scripps.edu/metabo_list.php?mass_min=710.233&mass_max=710.273	11379.1	13772.6	4200.29	14034	11502.3	11476.9	12461.5	14562.1	10870.4	17312.5	16133.8	9514.59	16669.3	11448.8	12164.5	3974.35	7454.38	2947.42	11372.6	10508.1	3806.89	4951.58	9133.63	11239.9	11223	7770.68	10713.1	10580.9	3258.24	10588
267	M751T31	1.14613	-3.90515	0.000722785	750.635	750.606	750.751	31.2936	30.1985	33.4001	25	14	11	http://metlin.scripps.edu/metabo_list.php?mass_min=749.615&mass_max=749.655	7946.37	8006.16	7181.74	7281.24	7395.04	8272.81	7580.67	7289.42	7506.07	7809.51	7422.38	7601.61	7976.67	7652.73	6192.56	7870.11	5994.88	6383.58	6436.08	7186.21	8052.36	5907.66	6754.87	7303.95	5771.51	6159.71	7058.89	5177.82	5748.57	6886.66
268	M310T763	1.16431	-3.81012	0.000723488	309.857	309.856	309.86	763.204	760.607	764.982	24	12	12	http://metlin.scripps.edu/metabo_list.php?mass_min=308.837&mass_max=308.877	11800.6	11246.3	10559.6	9915.09	11445.8	10403.9	9728.57	9733.88	9760.65	13412	13594.9	11250.1	11254.4	11344.3	10300.9	10304.9	11080	9763.79	10327.6	8791.19	9270.64	9267.1	8068.31	10634.6	8647.19	10010.1	8640.74	7507.64	9541.93	10503.8
269	M786T521	1.84766	-4.0897	0.000727341	786.349	786.303	786.357	520.925	511.184	522.097	24	15	9	http://metlin.scripps.edu/metabo_list.php?mass_min=785.329&mass_max=785.369	7913.33	17829	5859.89	6893.62	6688.74	18229.9	6341.49	10700.1	8410.95	10055.2	12462.1	10454.7	7428.06	6611.09	7596.94	6690.75	5294.68	3355.85	5293.78	5707.07	4838.84	4974.48	6561.77	6814.49	3555.82	5401.17	7425.27	4433.77	4941.73	2362.9
270	M636T30	1.28933	-3.79253	0.000733032	635.704	635.673	635.746	30.2775	29.2158	31.8145	29	15	14	http://metlin.scripps.edu/metabo_list.php?mass_min=634.684&mass_max=634.724	10301.7	7707.2	6194.76	9284.01	8675.49	7832.37	9713.85	8970.73	10604.8	9309.53	8630.65	10232.8	12112.1	8075.36	8249.74	6207.95	6884.28	3883.8	7945.22	9767.3	6980.87	7268.99	7763.63	7816.87	7518.25	7591.24	8922.34	6438.3	5645.81	4765.07
271	M746T31	1.24416	-3.78967	0.000744267	745.638	745.616	745.744	30.6135	29.8325	33.0088	26	14	12	http://metlin.scripps.edu/metabo_list.php?mass_min=744.618&mass_max=744.658	9488.2	7896.99	5727.55	9214.76	6401.57	9300.64	8343.4	8269.56	8676.39	8767.85	8959.49	10032.3	7510.19	8402.1	6598.86	5975.4	6432.53	5150.5	6943.56	7602.63	8160.02	7551.03	6719.23	8039.08	6308.2	7055.71	7559.5	4686.92	6380.09	4771.25
272	M709T383	1.73963	-3.78058	0.000758943	709.247	709.102	709.259	383.214	382.486	388.442	22	13	9	http://metlin.scripps.edu/metabo_list.php?mass_min=708.227&mass_max=708.267	14703.7	18510.4	4921.71	20739.2	14468.8	13892.1	21128.8	16703	19225.6	26827.8	23927.8	16929.8	22007.9	15369.4	14192.3	4053.87	7686.53	2687.11	13335.3	16659.8	2740.63	6185.31	9827.72	14502.7	15422	11106.1	11390.2	12749.5	2719.93	20430.5
273	M1048T414	1.73066	-3.78294	0.000771544	1047.67	1047.52	1047.68	413.535	381.322	422.5	25	14	10	http://metlin.scripps.edu/metabo_list.php?mass_min=1046.648&mass_max=1046.688	7628.56	14092.9	6108.56	10769.8	6329.22	7763.04	9066.84	13657.5	8665.06	10415.1	10438.8	11956.7	9902.97	6139.23	3256.61	1985.21	2564.11	1918.93	7425.87	7438.07	2029.08	3188.52	6204.27	10499.2	6827.54	5259.53	5493.19	4994.29	4994.75	7870.65
274	M594T30	1.25216	-3.77204	0.00077258	593.688	593.675	593.84	30.0323	29.1071	30.582	30	15	15	http://metlin.scripps.edu/metabo_list.php?mass_min=592.668&mass_max=592.708	11335.8	8605.22	8745.46	12279.3	7678.55	10990.6	10599.8	11400.4	9674.3	10532.1	11975.3	11763.4	12838.7	8961.9	10167.1	8045.3	7499.77	4947.74	9975.77	9469.39	8728.57	9368.08	8762.01	10039.3	8549	10069.2	9723.94	5845.51	7963.85	6833.7
275	M580T388	2.07412	-3.81672	0.000835398	580.302	580.3	580.305	387.599	385.629	388.321	10	9	1	http://metlin.scripps.edu/metabo_list.php?mass_min=579.282&mass_max=579.322	16587.3	29563.5	2790.69	15217.6	8541.99	12477.9	16693.6	25966.4	19203.4	15707.9	16803	14506.1	20860.9	9102.48	9050.24	2811.3	4074.65	1911.56	12434.4	10887.2	2126.4	3638.34	9432.31	14500.5	10923.2	8598.08	13650.4	7108.74	2198.29	8076.47
276	M784T716	1.11814	-3.85079	0.00087939	783.848	783.838	783.857	716.355	715.228	717.481	30	15	15	http://metlin.scripps.edu/metabo_list.php?mass_min=782.828&mass_max=782.868	9315.62	9389.24	10798.9	9389.9	9051.08	9715.7	9059.97	9201.48	9644.62	10065.3	9293.53	9830.95	10169.9	9740.5	9047.86	10886.4	7372.28	8507.3	8671.21	9303.49	8405.47	9782	8247.78	8634.99	7693.31	8097.26	8366.58	7504.91	8563.01	8494.43
277	M646T30	1.25817	-3.71359	0.000901902	645.673	645.652	645.844	30.4849	29.8147	31.1861	29	15	14	http://metlin.scripps.edu/metabo_list.php?mass_min=644.653&mass_max=644.693	9480.16	6690.66	6010.83	9212.8	6931.7	7898.83	8603.93	8398.82	9282.2	9272.65	8992.58	9427.06	11118.8	7772.23	7930.31	6891.51	6348.4	3935.38	7901.99	8406.7	7236.71	6434.26	7932.02	7847.25	6180.53	7011.91	8191.07	5893.66	5588.02	5159.25
278	M379T727	1.12377	-3.73052	0.000903575	378.825	378.821	378.828	727.373	726.295	727.814	15	9	6	http://metlin.scripps.edu/metabo_list.php?mass_min=377.805&mass_max=377.845	6238.98	6752.34	7275.62	7185.36	6412.62	6709.99	6808.49	5748.22	7190.65	6864.94	7095.26	7306.1	7704.43	6554.17	6538.29	6887.45	5818.57	7012.52	5828.97	6199.01	6061.38	6066.31	5183.47	6127.4	5615.41	6949.53	5912.91	5029.02	6720.45	5696.53
279	M733T383	1.75172	-3.71285	0.000904795	733.246	733.153	733.253	382.67	381.858	384.049	22	13	9	http://metlin.scripps.edu/metabo_list.php?mass_min=732.226&mass_max=732.266	17448.6	14871.5	4017.37	17689.4	13157.5	14027.1	19312.7	18632.2	21816	25360	26888.7	16244.9	21243.6	14325.1	13201.2	3796.43	6978.91	2725.15	15217.9	15549.5	2921.53	4838.45	11532.6	15117	15067.5	10552.3	16891.2	11038.1	2787.83	12404.5
280	M138T766	1.20521	-3.70689	0.000922629	137.898	137.898	137.899	765.704	763.316	766.961	21	12	9	http://metlin.scripps.edu/metabo_list.php?mass_min=136.878&mass_max=136.918	24257.5	21062.1	24104.4	21744.6	21124.4	25584	28113.3	24974.4	26033.8	32046.9	31108.7	28061.5	26195.5	25152.5	22468.4	25579.5	23307.8	23234.3	20582.3	17750.5	20265.5	19911.7	16072.3	21001.6	22489.6	27894.6	21323	20702.2	19441.1	17428.1
281	M700T31	1.24152	-3.74656	0.000928664	699.641	699.62	699.748	30.6646	29.8261	33.4024	30	15	15	http://metlin.scripps.edu/metabo_list.php?mass_min=698.621&mass_max=698.661	11462.1	8667.4	7912.53	10762.4	6450.69	9385.51	9871	8998.53	9146.06	10181.7	10019.9	11249.2	12330.1	8970.35	7644.15	7813.11	6961.6	6414.03	6926.48	8240.04	9018.86	9736	7656.72	9322.05	7154.73	8662.44	7488.14	5913.34	7361.7	6553.4
282	M1058T414	1.48174	-3.80944	0.000940017	1057.56	1057.54	1057.57	414.445	413.995	418.088	19	12	7	http://metlin.scripps.edu/metabo_list.php?mass_min=1056.536&mass_max=1056.576	5182.09	7964.81	5028.39	5191.43	3745.48	4834.98	6950.33	6964.63	5713.53	7836.46	8167.72	8557.79	7829.39	5054.48	2831.24	3329.85	2682.6	3244.27	3923.02	5796.07	3311.18	3152.52	4155.4	5933.75	4596.36	5286.59	4889.08	3846.55	3334.23	4508.27
283	M692T31	1.24229	-3.72444	0.000945157	691.663	691.643	691.759	30.7812	29.8325	35.0925	29	15	14	http://metlin.scripps.edu/metabo_list.php?mass_min=690.643&mass_max=690.683	9653.52	7067.77	6518.44	8301.49	7080.1	7093.69	8291	8598.05	9304.97	8887.85	10339.6	8603.29	11721.9	9496.25	8177.58	7171.32	6695.54	5036.68	7836.78	7538.38	7158.44	7402.69	7406.35	7903.98	7063.08	7832.74	8094.24	6055.96	6291.64	4461.52
284	M386T714	1.06176	-3.72518	0.000954974	385.949	385.945	385.952	714.495	713.777	714.94	30	15	15	http://metlin.scripps.edu/metabo_list.php?mass_min=384.929&mass_max=384.969	36837.1	37722.6	37839.9	38748.8	38408.1	37501.4	36664.9	36363.6	35867	40218.8	36479	34776.7	38058.4	38554.1	38500.1	38158.1	37401.4	34761.6	34911.3	34139	35958.3	38076	35183.9	35212	34731.6	34201.6	33346.9	31576.5	34829.1	37332.7
285	M101T730	1.0466	-3.69342	0.000957629	100.968	100.966	100.971	730.426	729.924	731.175	30	15	15	http://metlin.scripps.edu/metabo_list.php?mass_min=99.948&mass_max=99.988	27678.7	29409.1	27728.4	28418.4	28276	26515.7	27563.8	28443.6	27608.1	29392.8	28400.1	28756.3	26814.4	29429.1	27704.3	27652.6	28901.6	26465.6	27487.9	27150.4	27338.8	27602.9	25939.9	26403.2	25180.9	27434.4	27417.3	25409	26444.4	26514
286	M584T30	1.24873	-3.6899	0.000961961	583.725	583.695	583.867	30.4192	29.5331	31.5642	30	15	15	http://metlin.scripps.edu/metabo_list.php?mass_min=582.705&mass_max=582.745	8793.79	7081.72	5961.7	9418.97	7069.85	7132.16	8994.76	8747.86	8737.06	8821.84	8932.7	10504.4	10011.4	8537.14	7867.35	6380.14	6735.12	3885.81	7514.7	7859.13	7963.95	7429.23	7445.41	7833.13	6936.01	7439.97	7992.64	5702.67	5807.21	4468.43
287	M777T486	1.38605	-3.80081	0.000970157	777.385	777.371	777.39	485.609	482.014	486.884	27	13	14	http://metlin.scripps.edu/metabo_list.php?mass_min=776.365&mass_max=776.405	11915.2	15907.3	6518.81	11098.5	10373.5	11546	11002.2	18312.8	15027.2	12198.1	11067.6	16792.4	10899.5	10063.9	15228.5	7439.96	9913.91	7518.64	11355.2	9831.29	8468.67	8605.65	11619.1	10296.5	9878.33	9311.83	8428.16	10051.9	8308.17	4574.51
288	M360T766	1.06769	-3.75406	0.000972901	359.871	359.826	359.873	765.559	730.113	767.127	31	15	15	http://metlin.scripps.edu/metabo_list.php?mass_min=358.851&mass_max=358.891	28953.1	26191.1	27018	25309.8	27682.9	27962.8	27857.4	27651	26721.2	30538.5	25159.6	26481.7	26594.6	29432.6	26208.2	24970.9	25482.6	27569.8	25635.1	26478.4	25447.8	25733.6	24713	26663	24258.2	25291.4	24711	24059.6	26565.5	26202.4
289	M680T31	1.26188	-3.6855	0.000977942	679.68	679.661	679.836	30.5844	29.6983	33.7169	26	14	12	http://metlin.scripps.edu/metabo_list.php?mass_min=678.66&mass_max=678.7	7582.93	7761.09	4212.82	8810.43	7062.29	6902.09	8358.28	8163.53	9252.35	8303.7	8439.3	9231.72	9171.66	8694.84	7501.98	6293.51	6237.23	4502.95	7346.62	7675.88	6654.76	6083.36	7546.31	7046.32	6403.07	7080.31	7542.03	5707.01	4416.72	4123.23
290	M477T726	1.1984	-3.68727	0.000986149	476.853	476.817	476.874	726.011	724.778	727.029	29	15	14	http://metlin.scripps.edu/metabo_list.php?mass_min=475.833&mass_max=475.873	9922.63	9320.33	6874.05	8909	9428.47	9189.59	9120.46	8970.5	8929.79	11049.7	10383.4	9432.7	9139.96	9616.13	7180.91	8740.5	8719.9	9662.34	6211.53	6135.45	5855.62	8840.94	7816.37	8051.6	8699.43	6474.02	7935.37	6984.09	8124.4	6458.09
291	M847T601	1.28765	-3.6774	0.000990839	846.554	846.458	846.592	601.065	590.791	605.986	30	15	15	http://metlin.scripps.edu/metabo_list.php?mass_min=845.534&mass_max=845.574	17906.7	9298.71	16574.8	13799.3	13310.2	11858.8	12406.8	13650.6	13089.4	13557	11006.5	16709.4	15652.3	14682.9	15802.1	8555.76	12874.7	10240.7	13040.7	11968.7	9115.51	13451.4	11143.9	6688.35	11409	13575.9	11850.1	11075.7	6034.99	11522.8
292	M756T31	1.19645	-3.76639	0.00100573	755.622	755.557	755.752	30.9406	30.1817	33.6565	29	14	15	http://metlin.scripps.edu/metabo_list.php?mass_min=754.602&mass_max=754.642	9258.51	7687.46	7327.16	9300.69	5179.61	8372.05	8659.69	8943.27	8597.99	9127.2	8480.83	10083.8	9901.94	8127.38	7333.62	7645.53	6120.32	6204.76	6582.72	7781.02	8220.77	7579.88	6564.28	7715.33	7193.81	7409.93	7657.34	5836.13	6689.07	6428.82
293	M941T718	1.13519	-3.68919	0.00100821	940.851	940.789	940.872	717.983	716.466	719.641	30	15	15	http://metlin.scripps.edu/metabo_list.php?mass_min=939.831&mass_max=939.871	8727.33	11370.8	12960.1	11415.6	11792.8	9753.54	11249.7	10971.9	12239.5	12553.5	11368.9	12280.6	11553.7	10909.6	10255.2	10880.5	9044.9	10267.1	9986.5	7596.75	10996.1	11234.5	9808.39	9912.96	10054.5	10498.1	9505.26	9330.8	9914.49	10197.3
294	M945T602	1.4428	-3.72553	0.00101017	944.588	944.566	944.611	601.715	599.181	607.116	9	8	1	http://metlin.scripps.edu/metabo_list.php?mass_min=943.568&mass_max=943.608	8385.58	9972.8	3581.8	7535.25	9609.82	5739.41	8855.26	8242.49	7395.99	13047.3	7644.55	6481.17	7913.31	6965.43	8742.1	3686.41	8443.61	3484.2	6754	5835.89	3617.71	5305.37	6376.42	5927.44	6708.57	5883.76	5463.86	6932.09	3709.21	5120.82
295	M414T726	1.09959	-3.71991	0.0010142	413.88	413.877	413.885	726.302	725.629	727.029	30	15	15	http://metlin.scripps.edu/metabo_list.php?mass_min=412.86&mass_max=412.9	13752.4	13823.8	11397	14591.7	15748.2	12687.3	13739.6	14040.3	13772.6	13342.4	14363.7	13648.8	15201.6	15387.2	14517	13207.6	14030.6	13501.7	12226.7	11905.6	11958.3	13050.7	11373.6	12152.8	12885.4	13166	12018	12853.9	13634.6	13026.6
296	M750T31	1.19447	-3.66966	0.00101985	749.634	749.615	749.755	30.9406	30.27	33.4424	27	15	12	http://metlin.scripps.edu/metabo_list.php?mass_min=748.614&mass_max=748.654	8466.15	6537.44	6981.22	8557.75	6619.48	7721.43	8096.51	8657.22	9183.92	7591.9	8457.57	9422.51	9324.83	7975.42	7229.64	6459.85	6654.68	5211.27	6832.83	8207.22	7832.68	7091.58	7370.14	7713.73	7452.2	6950.68	7256.98	5385.96	6040.49	4692.01
297	M162T742	1.38444	-3.73184	0.00108346	161.848	161.846	161.851	742.172	740.862	744.096	29	15	14	http://metlin.scripps.edu/metabo_list.php?mass_min=160.828&mass_max=160.868	40973	30215.3	48085.9	45267.4	26392.2	25798.5	28381.5	38070.5	23842	44712.4	49576.4	50525	47639.5	47076.9	42123.3	27437.9	26352.9	29262.5	23309.2	23343.9	34623.7	39244.9	23998.9	21657.1	28298.6	38199.8	26994.3	21981.1	35763.8	24741.3
298	M630T31	1.25675	-3.64035	0.00109494	629.711	629.682	629.74	30.5545	29.8174	31.905	29	15	14	http://metlin.scripps.edu/metabo_list.php?mass_min=628.691&mass_max=628.731	10005.6	8029.58	6014.55	9843.42	6550.11	8184.3	8945.92	7695.7	9417.47	9084.67	9222.97	10406	10329.6	9154.54	7914.71	7027.95	6260.9	4096.36	7590.26	8739.1	8498.38	7169.99	7547.6	7753.1	7050.9	8185.74	7996.52	5755.52	5698.89	4706.43
299	M651T551	1.52359	3.65328	0.00110539	651.457	651.45	651.473	551.33	549.928	552.109	28	14	14	http://metlin.scripps.edu/metabo_list.php?mass_min=650.437&mass_max=650.477	7308.36	9417.25	11954.5	7319.97	5055.66	9420.6	11146.4	13894.7	11938.3	5791.38	6687.33	6887.56	5590.12	7535.52	4126.34	15032.4	5408.21	11037.9	11622.8	10142.1	13905.6	14678	11616.5	12553.9	10436.9	20963.3	12805.9	8704.6	16033.9	14095.4
300	M505T712	1.09762	-3.62565	0.00114095	504.939	504.938	504.941	711.534	711.268	711.976	30	15	15	http://metlin.scripps.edu/metabo_list.php?mass_min=503.919&mass_max=503.959	80195	94506.3	107946	94593.1	91010.8	91310.6	94479.3	92885.8	94973.3	100977	91534.3	94528.3	95168.6	104499	88147	96712.4	90784.6	87749.1	89408.1	81617	85577	96606.8	79702.7	82922.1	84886.1	83289	83164.8	79809.3	76172	92349.6
301	M152T766	1.25714	-3.67713	0.00116101	151.923	151.922	151.924	765.893	764.926	767.338	30	15	15	http://metlin.scripps.edu/metabo_list.php?mass_min=150.903&mass_max=150.943	19413.3	19000.6	17161.5	18775.3	18064.9	20865	24234.3	28802	21120.1	28142.9	24711.6	20760.8	19731.7	17315.4	17458.2	17909.3	17868.8	15538.7	16063.8	14774.3	15187.2	13992.6	15526.7	17632.7	19908.1	23917.6	16903.3	15455.3	15086	15248.5
302	M640T714	1.09142	-3.6272	0.00119368	639.899	639.883	639.906	713.591	712.717	715.517	22	13	9	http://metlin.scripps.edu/metabo_list.php?mass_min=638.879&mass_max=638.919	7342.74	7400.81	7332.85	8342.97	7696.88	7191.1	7956.41	8008.44	8094.93	8121.99	7028.16	8035.37	8260.29	7499.96	8194.51	8032.42	7071.99	7660.02	6526.33	7071.96	8174.83	7212.37	6270.86	7024.16	6666.34	7590.73	6963.19	6768.58	6637.65	7076.87
303	M897T713	1.10552	-3.72653	0.00120981	896.882	896.867	896.894	712.562	711.396	713.679	30	15	15	http://metlin.scripps.edu/metabo_list.php?mass_min=895.862&mass_max=895.902	11701.6	12635.9	14265.9	13658.2	12891.3	11086.3	13812.3	12615.9	12848.2	13773.6	12755.9	13799.3	14777.2	14456.3	11144.1	12210.6	11347.3	12972.9	13098.4	11476.2	11536.5	12081.1	11434.5	11649.9	11689.9	12540.3	11278.8	11162.3	11675.1	11340
304	M808T599	1.37333	-3.59081	0.0012439	807.586	807.555	807.607	599.144	595.656	601.694	30	15	15	http://metlin.scripps.edu/metabo_list.php?mass_min=806.566&mass_max=806.606	14542.3	20508.5	11518.3	15812.8	16162.2	13796.6	14378.2	23438.5	13536.9	16481.4	12938.8	12480.1	14383	13625.9	18405.2	6509.07	12461.3	6816.03	14393	14597.1	6784.95	7903.33	12954.9	12101.1	14928.6	11938.8	13279.9	14613.3	7405.05	12253
305	M744T31	1.24074	-3.5998	0.00125338	743.637	743.618	743.759	30.6922	30.0353	33.2805	27	14	13	http://metlin.scripps.edu/metabo_list.php?mass_min=742.617&mass_max=742.657	8623.38	7084.19	4706.7	8912.78	6644.33	7346.49	8242.99	7811.12	8110.48	8262.4	8859.28	10232	9193.08	7687.61	7674.57	6809.93	6583.43	4251.01	6406.02	7476.73	7517.9	6424.13	6927.48	7294.9	6404.25	6613.79	7993.66	5510.12	4550.88	5461.4
306	M768T31	1.22384	-3.58527	0.00126636	767.636	767.601	767.745	30.8404	30.2174	34.1103	24	13	11	http://metlin.scripps.edu/metabo_list.php?mass_min=766.616&mass_max=766.656	6893.48	5597.56	4921.31	7561.04	6498.5	6126.37	7490.71	7943.81	8105.34	7712.35	7938.46	8054.87	7953.63	7371.5	7203.64	5774.99	5864.68	4202.48	6302.79	7755.23	5948.49	4924.72	6038.05	6195.89	6479.09	6773.21	7078.74	4462.54	5669.16	4263.95
307	M523T716	1.10557	-3.57673	0.00130292	522.897	522.889	522.91	715.821	714.897	716.435	30	15	15	http://metlin.scripps.edu/metabo_list.php?mass_min=521.877&mass_max=521.917	14864.5	16979	17646.7	17497.3	16313.8	17813.9	20426.6	16488.9	17598.9	18291	17306.3	16530.7	17814.5	18220.2	17740.7	18301.8	17802.4	16891.9	14956.5	16357.5	15017.8	15415	17021.1	16134.5	13139.4	15510.6	14456.4	15127.6	15180.3	15246.8
308	M440T389	1.47242	-3.58884	0.00130886	440.149	440.138	440.301	389.455	370.815	414.307	16	9	6	http://metlin.scripps.edu/metabo_list.php?mass_min=439.129&mass_max=439.169	15403.6	9094.38	6956.68	13955.7	10273.4	9958.48	7741.25	8873.67	7913.28	9976.67	9447.97	13839.1	7278.55	7461.09	12927.9	11791.7	4653.17	4744.81	7593.49	9563.33	7443.14	7707.4	8805.7	6663.51	4418.83	7620.69	6493.62	6670.47	4560.88	3890.27
309	M244T735	1.09021	-3.56968	0.00131688	243.912	243.909	243.914	734.701	734.096	735.279	30	15	15	http://metlin.scripps.edu/metabo_list.php?mass_min=242.892&mass_max=242.932	135745	143491	158371	149060	132821	127008	141895	148101	132074	146311	148323	154103	153038	149192	140943	147717	135853	142853	133787	126863	140178	143631	127172	119753	126829	139782	118013	121127	131935	126207
310	M714T31	1.2478	-3.56434	0.00133311	713.631	713.61	713.74	30.9352	29.8325	32.0013	28	14	14	http://metlin.scripps.edu/metabo_list.php?mass_min=712.611&mass_max=712.651	8699.46	7441.72	6521.76	9986.72	5663.95	8333.14	8926.79	9880.11	9353.76	8597.34	8758.78	9624.39	10261.1	9356.37	7629.79	7022.27	7520.89	4080.76	7247.54	8207.65	7055.36	6664.06	8023.75	8540.25	7788.02	6974.86	8276.29	5518.82	5304.17	5185.61
311	M639T414	1.63074	-3.55603	0.00136301	639.279	639.275	639.288	413.668	413.185	427.459	27	15	12	http://metlin.scripps.edu/metabo_list.php?mass_min=638.259&mass_max=638.299	25780.8	38296.4	10319.6	31378.8	23152.5	25137.4	30586.3	37922.2	24482.7	35193.2	33117.1	19629.1	33469.3	18327.2	20854	5670.4	12630.1	7982.89	25769.2	26925.8	5245.21	7238.68	19525.8	23508.2	25906.6	14010.2	24512.1	21903	8527.55	20621.4
312	M734T383	1.6287	-3.5497	0.00138512	734.25	734.245	734.258	383.224	382.16	383.828	15	10	5	http://metlin.scripps.edu/metabo_list.php?mass_min=733.23&mass_max=733.27	10415.5	8806.27	2784.42	11691.6	8966.9	6957.42	12037.7	11866.9	12259.9	14102.2	12537.8	8296.96	12108.4	9034.12	6854.69	2741.74	4570.34	1979.97	8849.59	9362.21	2205.65	3620.03	6379.29	9338.45	9789.07	6628.43	9313.1	7650.06	2160.75	6723.8
313	M360T30	1.34684	-3.53413	0.00144544	359.841	359.835	359.856	30.0134	29.0222	31.7701	30	15	15	http://metlin.scripps.edu/metabo_list.php?mass_min=358.821&mass_max=358.861	24020.2	16782	15118.4	28445.9	20752.2	22241.7	24551.9	29169.5	20016.5	24268.2	23833.1	27441.2	31118.1	20158.6	27987.9	15447.5	14662.6	6244.22	21803.7	25093	20009.7	17753.4	21889.7	21595.4	18516.2	19423.9	21288.3	13184.4	15066.9	12274
314	M939T585	1.46062	-3.53341	0.00145147	938.532	938.527	938.552	584.792	582.361	586.828	23	13	10	http://metlin.scripps.edu/metabo_list.php?mass_min=937.512&mass_max=937.552	8826.5	8878.01	3298.07	10059	9420.96	6817.79	10086.7	12454.3	12050.6	11705.2	10322	8405.56	8855.23	6860.43	10163.2	3787.29	7866.64	2798.88	8412.43	8024.64	4030.18	4256.45	7509.03	6386.1	7660.71	7117.98	9280.95	8419.64	2971.08	6097.43
315	M686T30	1.26017	-3.52886	0.00146279	685.664	685.646	685.857	30.4467	29.8261	31.0885	29	15	14	http://metlin.scripps.edu/metabo_list.php?mass_min=684.644&mass_max=684.684	9323.25	6911.08	6775.93	9065.17	6452.41	7847.07	8728.57	9306.48	9230.5	9074.53	8883.77	10565.4	11265.6	8871.99	7189.25	6266.78	5706.67	3797.21	7394	8724.52	8290.48	7924.36	7347.36	8179.41	6487.1	7521.52	8157.63	5597.63	6237.93	5123.88
316	M531T497	1.80492	-3.52877	0.00146711	531.273	531.225	531.373	496.799	470.224	511.754	30	15	15	http://metlin.scripps.edu/metabo_list.php?mass_min=530.253&mass_max=530.293	55869.5	89839.9	10758.2	82531.3	63570.1	105903	78922.7	73638.6	64525.6	83586.6	86723.8	64133.4	69106.2	37738.6	56827.7	5850.64	23668.5	7173.76	63698.4	66159.7	4414.04	17355.6	57873.2	71251.4	48879.4	45593.7	65480.9	41718.3	13835.6	34203.4
317	M358T30	1.36909	-3.53265	0.00147129	357.84	357.838	357.843	30.3338	29.2158	31.3339	30	15	15	http://metlin.scripps.edu/metabo_list.php?mass_min=356.82&mass_max=356.86	44227.1	26900.7	27078.3	56522.2	34206.9	42266.5	43894.8	54946.6	34626.8	42479.2	43831.5	51556.1	52793.7	36029.5	50418	28542.7	26611.2	13457	41151	40833.6	34785.4	31302	37634.7	39403.6	34863.6	33100.4	39019.9	18586.2	24907.6	24563.6
318	M508T579	1.93045	-3.52533	0.0014811	508.276	508.273	508.28	578.839	573.669	583.615	28	15	13	http://metlin.scripps.edu/metabo_list.php?mass_min=507.256&mass_max=507.296	88589.4	69730.4	9042.12	132422	85320.5	103560	126135	108070	104359	142919	125367	89941.9	84145.2	67335.8	61841	9509.15	21545.2	2539.85	77865.2	83635.3	9355.98	36685.8	45006.7	109094	50979.9	108234	57817.7	36293.5	4474.65	71550.2
319	M646T485	1.59645	-3.52402	0.00148219	646.307	646.3	646.314	485.059	483.095	489.898	20	13	7	http://metlin.scripps.edu/metabo_list.php?mass_min=645.287&mass_max=645.327	12283.6	14324.9	3595.11	13485.5	11824	16077.1	11446.8	13313.7	11377.8	12324.2	12970	6715.59	8282.36	10316.8	8802.05	3477.96	5123.55	3475.64	8482.89	11771.2	3355.49	4923.47	5516.19	9212.73	9067.14	6094.7	11245.2	8275.11	2444.56	12228.7
320	M644T30	1.24902	-3.52122	0.00149735	643.713	643.655	643.852	30.4783	29.3158	31.2936	29	15	14	http://metlin.scripps.edu/metabo_list.php?mass_min=642.693&mass_max=642.733	9003.64	5741.47	5747.36	9079.05	6968.43	7391.45	8450.82	8359.98	8915.9	7973.02	7944.68	9266.24	9934.83	8552.37	7763.5	6401.56	6308.97	3849.91	7672.65	7390.16	7288.79	6155.62	8108.01	7273.15	6342.99	7296.38	7845.5	5554.6	5244.08	4217.52
321	M637T720	1.17906	-3.52949	0.00150618	636.843	636.811	636.864	720.058	716.961	721.888	30	15	15	http://metlin.scripps.edu/metabo_list.php?mass_min=635.823&mass_max=635.863	11465	9704.71	12767.3	11009.4	8518.85	11398.6	10486.7	11758.1	10571.3	10397.8	11317.6	10568.6	11161.1	8525.02	10102.1	10033.7	8701.79	10996.2	7237.57	9671.53	10497.1	9074.53	10165.4	8838.56	9315.37	7437.88	7175.71	6790.04	10699.4	8855.92
322	M619T766	1.12253	-3.5258	0.00150944	618.786	618.781	618.791	766.054	765.219	767.285	30	15	15	http://metlin.scripps.edu/metabo_list.php?mass_min=617.766&mass_max=617.806	11510.1	12710.5	11862.4	11480.8	11286.7	10183.9	11353.2	11121.9	10800.8	13249.8	13141.2	13054.9	12567.3	12487.3	12413.1	11802.3	11923.6	12538.6	11971.9	11204.5	9595.98	10722	9968.51	8753.84	10477.7	10791.2	10395.8	9129.41	10250.8	10135.1
323	M754T31	1.22757	-3.54725	0.00151713	753.625	753.576	753.757	30.6922	29.804	31.8703	27	14	13	http://metlin.scripps.edu/metabo_list.php?mass_min=752.605&mass_max=752.645	8181.17	7333.98	5475.36	9325.01	6480.76	7760.48	8342.63	8418.34	8573.95	8981.15	9088.87	9172.89	11428.5	8325.61	7752.85	7186.68	6713.4	4822.49	6906.32	6885.79	7962.97	7728.33	6832.4	8280.86	6822.15	6967.67	7424.66	5636.51	4892.08	6472.71
324	M895T590	1.45991	-3.53591	0.00153117	894.548	894.541	894.572	589.77	588.65	592.775	25	14	11	http://metlin.scripps.edu/metabo_list.php?mass_min=893.528&mass_max=893.568	19357.3	17236.9	5694.33	14754	13812.2	13556.7	16619	16630.8	16828.3	19634.5	17469.4	16359.1	15711.4	13820.3	16248.6	4403.97	12944.9	4354.6	14026.2	11820.1	5030.54	7486.43	14644.7	12679.4	14018.7	13145.5	16316.1	13333.1	4458.64	11438.3
325	M217T38	1.33492	-3.53303	0.00153992	217.035	217.001	217.035	38.3875	32.0396	42.1827	27	15	12	http://metlin.scripps.edu/metabo_list.php?mass_min=216.015&mass_max=216.055	128090	134954	155209	147807	179403	168708	124125	129514	180166	118031	118086	122037	161438	168007	188955	122436	136741	55981.7	158639	171325	83545.9	84873	131659	112484	97708.3	101882	132099	118659	69055.5	89328.7
326	M381T522	1.76936	-3.62158	0.00154308	381.174	381.173	381.18	522.256	520.952	523.951	30	15	15	http://metlin.scripps.edu/metabo_list.php?mass_min=380.154&mass_max=380.194	1.09733e+06	1.99941e+06	546516	1.10012e+06	1.05503e+06	617876	1.02487e+06	2.58611e+06	1.11759e+06	1.3157e+06	1.32445e+06	1.55733e+06	1.23047e+06	858442	1.34724e+06	615708	485950	323746	954178	1.10118e+06	596017	613333	1.15281e+06	964057	554402	803753	905081	785686	583076	174165
327	M507T580	1.90281	-3.51099	0.00154381	507.272	507.268	507.456	579.503	574.269	587.744	30	15	15	http://metlin.scripps.edu/metabo_list.php?mass_min=506.252&mass_max=506.292	335800	269834	32550.7	473357	326313	389081	472583	397682	403574	521418	470366	341219	305581	264435	229224	33895.7	87312.1	6170.62	288768	308233	36302.9	147109	177193	408893	189159	412112	229899	141778	17521.5	265801
328	M584T599	1.12638	-3.50444	0.00155836	583.508	583.496	583.531	599.144	598.178	600.328	30	15	15	http://metlin.scripps.edu/metabo_list.php?mass_min=582.488&mass_max=582.528	9211.27	8230.85	8059.37	7605.23	8235.46	8670.78	8659.59	10474.1	8624.88	9930.37	8400.93	8672.68	8319.99	9738.14	8586.12	8159	7669.27	7826.01	7456.42	6374.4	8103.01	9020.68	8178.7	7053.11	7901	8881.79	6234.7	8004.67	7981.45	7830.1
329	M382T522	1.77063	-3.60546	0.00159165	382.176	382.175	382.18	522.184	520.952	523.951	30	15	15	http://metlin.scripps.edu/metabo_list.php?mass_min=381.156&mass_max=381.196	373681	684128	184279	379679	358525	204839	350746	878661	383184	446409	447619	523373	418740	290846	459605	208295	159434	109901	327247	375629	203012	211252	393380	324725	185356	280246	309971	263997	195938	57302.8
330	M549T475	1.67349	-3.49139	0.00164065	549.262	549.246	549.308	474.985	443.655	482.492	29	14	10	http://metlin.scripps.edu/metabo_list.php?mass_min=548.242&mass_max=548.282	28168.8	52427.4	15284.1	33820	28669.6	30874.6	46507.4	38264.9	55082	46829.4	46723.2	38375.7	42729.5	23019.4	18216.9	9483.98	13751.2	9897.3	30348.8	37052.9	9361.11	13682.4	22545.8	33242.6	40340.5	30432.2	25972.5	21341.3	10781.7	17429.3
331	M495T714	1.10711	-3.48088	0.00165679	494.911	494.908	494.916	713.978	713.123	714.739	30	15	15	http://metlin.scripps.edu/metabo_list.php?mass_min=493.891&mass_max=493.931	29455	32708.1	38085.4	34986.5	31252.5	29978.3	30506.9	30136.2	32895.7	36501.1	33537.4	33417	33147.1	33792	30739.3	33461.2	30887.3	33766.3	30808.8	27550.4	30695.8	33113	27049.8	29076.3	26830.7	30443.4	26688.1	27403.6	28208.7	27637.4
332	M99T158	1.49335	-3.55354	0.00165843	99.0861	99.0826	99.0912	158.349	154.222	160.326	13	9	4	http://metlin.scripps.edu/metabo_list.php?mass_min=98.066&mass_max=98.106	3700.05	4217.68	6268.71	3358.98	2408.36	5717.94	3075.52	3071.09	4288.66	2652.39	3227.45	5329.72	3736.36	3024.38	2857.54	3719.52	1489.7	3129.01	2646.43	2561.37	2979.91	2340.81	1826.54	2916.43	1635.26	2823.47	2735.95	1515.37	3709.04	2096.68
333	M661T384	1.68058	-3.50087	0.0016678	661.264	661.253	661.354	383.968	383.629	404.205	24	14	10	http://metlin.scripps.edu/metabo_list.php?mass_min=660.244&mass_max=660.284	26027.2	37874.7	44305	26427.7	17593.4	24643.7	31166.6	38293.8	31884.3	33042.6	33507.6	24376.6	31820.3	18291.6	17262.1	5369.11	12262.2	7246.93	23712	23295	6243.88	7136.57	40519.8	24794.8	25197.1	16479.7	28162	17320.1	5642.33	16360.8
334	M435T650	1.23263	-3.54135	0.00169899	435.227	435.206	435.253	649.671	646.917	653.968	29	14	15	http://metlin.scripps.edu/metabo_list.php?mass_min=434.207&mass_max=434.247	40251.6	36550.8	33764.6	43267.9	39514.7	35535.5	43295.5	57275.9	32594.2	42936.1	42036.5	57459.4	40256.1	38748.9	38391.4	34518.3	32968.5	30949.1	36777.5	31727.3	34245.1	30527.8	47143.2	32161.2	34053.9	37812.3	29222.3	33560.7	29140.9	29706.8
335	M356T30	1.35367	-3.46821	0.00171221	355.843	355.842	355.848	30.2889	29.2158	30.9406	30	15	15	http://metlin.scripps.edu/metabo_list.php?mass_min=354.823&mass_max=354.863	31013.7	21287.9	21047.1	40436.2	26142.2	29438	31592.8	39561.4	26321.2	31114.1	31842	38649.8	40195.6	27146.2	37128.7	20773.8	19405.7	9576.23	29078.6	32612.2	27437.2	22077.5	29645.9	28331	25311.1	26149	28736.6	15770.5	18269.7	16184.4
336	M424T354	1.38814	-3.46825	0.00171871	424.163	424.121	424.213	354.064	335.5	354.627	14	8	6	http://metlin.scripps.edu/metabo_list.php?mass_min=423.143&mass_max=423.183	6494.58	8248.43	6763.18	12081.9	11202.1	8955.28	7615.06	11502.7	11144.9	8477.42	8907.69	14052.5	11132.3	7602.97	9377.34	5911.95	4778.46	4828.99	7696.44	10346.7	5981.79	6310.01	10749.1	6579.59	7336.46	5439.5	8950.12	8947.32	5220.39	4340.91
337	M528T379	1.88169	-3.46938	0.00172219	528.301	528.298	528.307	378.874	376.468	397.025	26	14	12	http://metlin.scripps.edu/metabo_list.php?mass_min=527.281&mass_max=527.321	124787	120950	11372.4	141756	70510.3	88241.3	156643	145973	168529	161478	165575	107205	167162	80300.3	76057.7	6818.92	31564.9	46351	96406.1	107948	5790.5	20476	70550.1	126816	102211	80195	113061	63793.8	5234.43	72218.2
338	M645T486	1.7115	-3.45941	0.00175533	645.307	645.303	645.327	485.629	483.008	490.905	25	14	11	http://metlin.scripps.edu/metabo_list.php?mass_min=644.287&mass_max=644.327	36335.7	40133.7	7201.36	33811	32677.1	44721	32598.2	40384.5	30491.8	36004.3	36681.2	14436.1	24403.6	28766.8	25212.2	6631.23	11919.7	7108.48	21696.9	33641.6	6144.75	10975.4	13596.5	27769.2	27792.5	14668.1	28131.6	20865.1	5136.9	34946.1
339	M693T485	1.70246	-3.4853	0.00175938	693.398	693.387	693.405	484.995	483.503	489.523	29	15	14	http://metlin.scripps.edu/metabo_list.php?mass_min=692.378&mass_max=692.418	33826.4	65563.5	8537.66	58365.1	30153.2	37595.4	38988.9	63839.6	43759.4	40182	40338.2	52038.1	51976.1	20886.1	50726.9	12411	25766.3	7374.54	40035.4	42085.3	16314.3	17798.8	30977.8	36802.9	33266	25552.2	38359.4	24910.2	12176.4	10201.5
340	M682T31	1.22648	-3.46802	0.00179435	681.678	681.654	681.841	30.7367	30.2213	32.2112	28	15	13	http://metlin.scripps.edu/metabo_list.php?mass_min=680.658&mass_max=680.698	6671.39	6155.42	5909.76	7919.39	6601.33	6706.1	7035.91	8326.01	8246.08	7457.16	8175	8425.02	9313.61	7924.26	7259.76	5366.89	6069.82	4065.36	6908.78	8198.58	6146.51	5979.06	7576.9	6142.73	6020.1	7003.57	7395.17	5644.96	4086.26	4816.58
341	M468T520	1.52097	-3.63412	0.00181001	468.203	468.188	468.219	520.358	519.645	522.066	24	13	11	http://metlin.scripps.edu/metabo_list.php?mass_min=467.183&mass_max=467.223	10359.8	20853	7955.59	10993.5	10340.1	7939.85	9292.16	21750.6	10568.8	12043.8	13036.4	14554.5	11713.6	9370.83	11886.5	8161.22	7234.26	5613.55	9762.11	9713.34	7412.18	7134.78	10195.4	8828.08	7191.36	7614.67	10589.4	8303.44	8056.84	4283.48
342	M395T325	2.36758	-3.46787	0.00181471	395.242	395.222	395.243	324.938	324.315	325.098	25	14	11	http://metlin.scripps.edu/metabo_list.php?mass_min=394.222&mass_max=394.262	195629	130612	10958.1	144257	36632	211313	224121	53878.8	172897	244257	237813	211277	96859.2	107907	130975	11229.3	40240.6	6170.66	78288	58833.3	6968.86	25107.2	29220.3	200236	97941.8	103213	85281.2	26318.3	8300.84	155836
343	M506T414	1.77031	-3.44397	0.00182581	506.324	506.281	506.326	413.578	413.185	415.567	30	15	15	http://metlin.scripps.edu/metabo_list.php?mass_min=505.304&mass_max=505.344	75140	112157	17539.1	98295	67821.8	59150.1	90123.6	123539	80705.8	92003.6	105747	58499.3	104728	52718	56442.9	11350.2	31356.3	12749.5	67473.1	78666.5	10896.8	13198.1	54158.3	74434.5	74733.9	41009.9	71172.1	62262.8	12980.8	58360.4
344	M399T723	1.10911	-3.55213	0.00185139	398.887	398.884	398.889	723.464	722.762	724.189	30	15	15	http://metlin.scripps.edu/metabo_list.php?mass_min=397.867&mass_max=397.907	25150.3	27074.5	27038.6	29618	27848	24777.6	26655.2	28076.5	25444.3	33775.3	30803.5	30471.1	29929.8	30958.7	32322.9	28882.4	27767	26651.4	26272.6	25984.3	27458.4	26125.9	24141.1	24304.3	26170	25167.4	24460.6	23857.4	24911.5	25494.9
345	M718T599	1.5092	-3.45489	0.001875	717.528	717.508	717.535	598.542	597.089	599.194	17	11	6	http://metlin.scripps.edu/metabo_list.php?mass_min=716.508&mass_max=716.548	7201.97	11824	7602.53	10486.1	8593.32	5616.04	11417	17741.6	9506.58	11879.7	9969.63	7689.88	9250.12	7075.96	9506.03	3329.33	8023.17	3343.26	8333.29	7205.88	3656.41	3992.22	5359.61	7706.19	9392.75	7868.8	9284.88	6770.83	3902.36	8147.28
346	M565T384	1.91434	-3.43179	0.00189226	565.333	565.329	565.335	383.832	383.629	384.049	29	15	14	http://metlin.scripps.edu/metabo_list.php?mass_min=564.313&mass_max=564.353	279352	599124	33046.4	431548	283890	262807	420271	458089	417749	443285	426938	285394	387925	227245	213942	24046.1	108475	7011.68	250448	339252	19160.3	89362.1	195687	367627	316302	243140	228776	235134	11950.5	264611
347	M564T384	1.87831	-3.42902	0.00189546	564.331	564.328	564.332	383.835	383.629	384.049	30	15	15	http://metlin.scripps.edu/metabo_list.php?mass_min=563.311&mass_max=563.351	842650	1.63929e+06	98580	1.29716e+06	864440	775473	1.24648e+06	1.37687e+06	1.2721e+06	1.31896e+06	1.26454e+06	877514	1.18505e+06	698746	661829	73298.5	336944	15753	763941	1.02251e+06	59590.4	271727	607816	1.10729e+06	957443	718626	703122	737190	39290.3	794787
348	M433T534	1.72645	-3.49051	0.00190641	433.214	433.203	433.253	533.967	517.279	535.686	25	13	12	http://metlin.scripps.edu/metabo_list.php?mass_min=432.194&mass_max=432.234	61609.8	121369	31005.7	67804.7	62633.4	46769	63554.1	141023	79323.6	76351.2	80952.5	115069	75284.1	46022.6	63895.4	36961.7	29575.9	18107.8	68427.1	53863.2	33416.1	25582.4	63892.4	60435.6	32376	39703.7	68063.8	71806.9	36843.3	17011.9
349	M508T499	2.11951	-3.51284	0.00194784	508.277	508.272	508.291	498.544	490.043	505.19	21	14	7	http://metlin.scripps.edu/metabo_list.php?mass_min=507.257&mass_max=507.297	33777.5	102006	4723.6	51387.8	35004.1	38865	43404.8	43091.6	38325.9	47924.3	56333.5	45316.8	31932.7	26726.6	22793.3	5215.87	12125.4	3012.64	25250.1	36293.5	5381.13	13412.4	20965.3	38184.6	24619.1	32135.6	28660.7	22770.5	3305.55	21949.5
350	M301T461	1.58277	-3.45855	0.00197402	301.217	301.215	301.217	461.39	461.177	461.755	30	15	15	http://metlin.scripps.edu/metabo_list.php?mass_min=300.197&mass_max=300.237	255381	361883	133948	369956	350236	196174	255437	518353	347443	240449	245238	487669	341410	211770	377320	144981	132001	82605.6	234001	323256	206546	211062	287302	253721	171663	226890	172040	284142	157540	77086.9
351	M602T383	1.98278	-3.47556	0.00199276	602.3	602.271	602.311	382.578	381.887	383.419	18	12	6	http://metlin.scripps.edu/metabo_list.php?mass_min=601.28&mass_max=601.32	9260.04	19517.9	2596.41	9275.48	4723.85	8024.26	10296.5	16431.8	11726.2	11188.3	10747.7	8131.53	13683.1	5153.94	5007.88	2065.37	2990.91	1787.97	5722.8	10139.5	1945.62	2857.77	6435.15	8576.15	7347.74	4775.43	9143.02	4532.57	1752.92	3442.55
352	M708T714	1.11076	-3.47861	0.00202413	707.885	707.874	707.894	713.975	712.787	715.441	20	12	8	http://metlin.scripps.edu/metabo_list.php?mass_min=706.865&mass_max=706.905	6779.95	8179.7	8643.98	8744.78	7831.73	7518.42	7428.74	7645.64	7171.84	9523.77	8067.57	8566.93	8954.14	8957.96	7653.48	8149.76	6872.1	7738.75	7632.32	6280.9	7545.05	7932.86	7480.43	7214.49	7213.42	7001.73	7334.06	6967.36	7149.21	7024.06
353	M302T461	1.60437	-3.44716	0.00204426	302.22	302.217	302.221	461.382	461.064	461.65	30	15	15	http://metlin.scripps.edu/metabo_list.php?mass_min=301.2&mass_max=301.24	59457.7	85184.2	29818.7	86284.8	79594.3	44898.2	57479.4	119390	81284.1	52721.8	54554.8	114244	80171.2	49572.2	88525.3	32161.3	28640.3	17488.5	52319	74879.6	46783.1	50325	65391.1	56358.3	39569.2	54918.9	41163.5	64259.6	33640	17248.6
354	M587T361	1.87935	-3.4004	0.00204705	587.314	587.306	587.319	361.483	361.291	361.705	24	14	10	http://metlin.scripps.edu/metabo_list.php?mass_min=586.294&mass_max=586.334	26974.5	43378.2	10608.2	41342.1	18400.6	29423.2	44452.2	39265.8	45204.8	44448	43931.1	28342.8	39861.7	17147.1	19515.3	4318.79	7585.73	3310.71	17557.5	38528.5	3410.7	6366.4	15272.3	38498	34623.8	22101.3	22879.4	22379.2	3319.56	21798.5
355	M736T31	1.22618	-3.412	0.00205537	735.644	735.624	735.748	30.8179	29.7187	32.0483	26	13	13	http://metlin.scripps.edu/metabo_list.php?mass_min=734.624&mass_max=734.664	8427.38	7353.86	5010.48	8495.83	5738.51	7152.05	7802.91	8330.14	8676.31	7854.51	8288.07	9172.5	10166.2	7549.63	7296.88	6405.83	6531.14	4533.46	6608.55	7321.65	6672.56	6293.18	7426.49	7082.55	7102.03	6945.42	7795.44	5310.8	4674.99	4971.45
356	M289T761	1.08948	-3.43806	0.00207455	288.936	288.934	288.938	760.667	759.1	761.462	30	15	15	http://metlin.scripps.edu/metabo_list.php?mass_min=287.916&mass_max=287.956	15524	15785.2	14907.3	15809.4	15486.4	13561.8	15669.7	16462.1	15746.3	15942.3	15733.8	16767	15601.2	16934.8	16737.1	15366.3	15626.8	15663.8	14067.4	16010.2	15831.5	14413.6	12447.9	12689.8	13707.6	13982.7	15687.9	14970.3	13152.8	13611.6
357	M246T735	1.07842	-3.403	0.00207506	245.905	245.901	245.907	735.381	734.841	735.971	30	15	15	http://metlin.scripps.edu/metabo_list.php?mass_min=244.885&mass_max=244.925	48257.4	50703.4	55676.8	52369.3	47828.8	45709.9	50752	52598.1	49484	51505	52381.1	52979	53737.7	53799.2	48012.3	53182.9	48004.1	50441.8	48300.8	45804.6	49462.8	51297.9	45942.2	43026.3	44250.5	48928.9	42968.6	44512.8	49966.1	44014.7
358	M717T599	1.65071	-3.38835	0.00210836	716.523	716.516	716.526	598.56	597.882	599.766	25	15	10	http://metlin.scripps.edu/metabo_list.php?mass_min=715.503&mass_max=715.543	14630.2	29185.8	17675.5	23864.2	20404.9	9871.93	23297.8	39574	22766.9	29336.1	21556.2	18445.9	22905.6	14418.8	21212.5	4291.2	17344.9	4706.14	20359.1	17882.5	4971.51	6110.62	9966.49	17724	23331.8	19472.2	19521.4	13593.6	4504.08	15616.7
359	M558T409	1.70614	-3.37657	0.00217278	558.313	558.309	558.316	409.344	408.089	410.18	11	8	3	http://metlin.scripps.edu/metabo_list.php?mass_min=557.293&mass_max=557.333	21515.3	25899.6	3391.22	22786.3	16525.6	16230.5	18990	25631.3	16538.1	18831.3	21444.8	12685.3	24228.1	11712.3	12459.7	3009.19	8534.81	2342.29	16493.1	16634.5	2766.43	4822.01	13616.9	18289.3	14202.6	11478.1	14778	14791.1	2484.31	13346.8
360	M260T486	1.46467	-3.39771	0.00220275	260.234	260.184	260.247	485.626	484.891	486.9	20	12	8	http://metlin.scripps.edu/metabo_list.php?mass_min=259.214&mass_max=259.254	3283.03	5929.34	2444.02	3529.55	3765.44	4620.45	3476.87	5475.55	4157.75	3393.84	3570.27	7163.56	4587.24	3285.71	4322.94	2189.9	3014.33	2247.01	3472.95	3033.2	3010.87	2907.27	5454.68	3317.11	2164.04	2102.91	3264.9	2534.75	2872.36	1430.6
361	M383T740	1.28087	-3.58565	0.00223339	382.685	382.679	382.742	740.359	738.551	741.003	26	15	11	http://metlin.scripps.edu/metabo_list.php?mass_min=381.665&mass_max=381.705	3807.35	4586.35	4483.16	3853.15	3690.34	3915.21	3891.49	6210.36	3394.94	5281.74	4268.14	4012.75	4373.38	6483.72	6374.83	3707.06	3719.25	4215.87	3551.61	2752.62	3525.86	3922.41	3744.2	3205.26	3487.19	3928.8	3256.96	3325.47	3721.2	3514.64
362	M578T30	1.24272	-3.38201	0.00224421	577.734	577.72	577.831	30.3056	29.9027	31.5257	29	15	14	http://metlin.scripps.edu/metabo_list.php?mass_min=576.714&mass_max=576.754	8301.16	7805.44	6583.73	8837.38	7728.79	7763.74	8508.34	11104.3	9623.64	8152.15	8150.92	10073.8	10364.5	7928.15	9334.75	6750.63	6892.41	3179.36	8354.55	8749.82	7634.3	6375.28	8684.32	7952.13	7144.16	6832.69	8656.22	6989.87	5415.3	5208.41
363	M863T716	1.10965	-3.37278	0.00224521	862.857	862.841	862.875	715.91	714.691	718.636	30	15	15	http://metlin.scripps.edu/metabo_list.php?mass_min=861.837&mass_max=861.877	11240.2	15393.8	14506.7	14816.9	14061.8	13452.9	12726	13374.8	13562.7	13208.8	11935.4	13381.7	13285.3	14286.5	11636.1	12342.7	11479.6	13920.8	12575.6	10254.9	12978.8	12925	11878.3	11855.6	12770.3	11727.6	12748	11701.1	11480.3	10381.6
364	M758T482	1.50643	-3.41912	0.0022714	758.395	758.384	758.425	481.876	480.835	484.977	17	12	5	http://metlin.scripps.edu/metabo_list.php?mass_min=757.375&mass_max=757.415	6964.23	13294	4275.78	8177.27	8169.27	8375.52	7674.97	16521.3	8813.14	8539.05	8074.16	11680.3	8231.51	7108.73	10281.7	5368.44	4257.95	3816.48	7807.54	9525.87	5672.89	6093.17	8254.69	7890.95	4460.09	7313.15	5900.26	5930.24	5467.2	2640.7
365	M766T31	1.2158	-3.36951	0.00227141	765.634	765.609	765.757	31.0951	30.2174	32.6308	24	13	11	http://metlin.scripps.edu/metabo_list.php?mass_min=764.614&mass_max=764.654	7968.29	6547.26	5421.77	8132.27	6204.49	6734.24	7604.98	8179.28	8503.41	8091.52	7100.29	8522.21	8934.02	7059.69	7355.49	5267.7	6241.16	4014.77	6212.7	7248.08	6681	6860.65	7447.45	6783.85	6666.53	6492.29	7951.39	5700.53	4606.09	4242.07
366	M756T480	1.69417	-3.42051	0.00228102	756.389	756.366	756.424	479.977	478.192	483.724	17	11	6	http://metlin.scripps.edu/metabo_list.php?mass_min=755.369&mass_max=755.409	10120.8	11769.9	3121.34	10819	6288.13	9893.06	9678.62	10930	13253.1	11264.3	12702.4	9343.77	7792.74	5063.53	20408.2	3742.28	6568.18	3209.02	8992.05	6666.59	3396.11	4226.17	7149.64	8932.56	10139.1	4890.08	9719.2	5493.61	3146.03	3714.01
367	M512T718	1.08942	-3.3853	0.00228387	511.886	511.877	511.891	717.539	716.362	719.182	30	15	15	http://metlin.scripps.edu/metabo_list.php?mass_min=510.866&mass_max=510.906	8723.58	8065.86	10656.6	9851.15	8563.03	8162.24	9090.03	9408.21	8909.23	9881.21	9544.16	9795.86	9697.66	9284.39	9170.17	9441.72	9073.61	8418.47	8669.68	8392.14	9213.4	8137.01	8392.77	8439.99	7830.25	8653.71	7628.86	7878.49	8916.63	8323.05
368	M396T325	2.32029	-3.37141	0.00229839	396.245	396.237	396.248	324.899	324.291	325.187	24	14	10	http://metlin.scripps.edu/metabo_list.php?mass_min=395.225&mass_max=395.265	50760.5	32644.8	3736.77	36949.2	7949.8	50277	57173.3	11829.6	42971.1	59617	57486.6	52951.6	24273.3	26228.5	32611.6	3104.27	9414.6	2326.16	19922.9	13550.9	2107.21	5569.88	7588.08	51532.4	23723.9	26224.9	21040.8	7621.77	2212.39	40004.8
369	M905T715	1.09106	-3.43967	0.00232438	904.863	904.844	904.879	714.632	713.003	715.691	30	15	15	http://metlin.scripps.edu/metabo_list.php?mass_min=903.843&mass_max=903.883	11783.7	11736.4	13442.1	11982	12789.6	12379	11875.9	12615.2	11904.7	11612.4	13377.5	12360.6	12172.8	12678.1	12014.4	13372.9	10918.6	11797.1	11513.4	11109.2	10640.8	12671	11024.8	10761.9	9972.75	11286.7	10941.2	9391.73	11523.3	12382.6
370	M1181T384	1.77478	-3.40062	0.00244481	1180.6	1180.57	1180.62	383.832	383.001	384.446	13	9	4	http://metlin.scripps.edu/metabo_list.php?mass_min=1179.585&mass_max=1179.625	4017.91	7773.1	1354.17	5276.91	2955.1	3677.36	5411.63	8119.13	6067.15	6428.82	6038.52	3309.03	6165.73	2544.32	2532.38	1276.22	1462.08	1345.89	3515.94	4050.92	1404.32	1448.95	2942.53	4184.15	3877.23	3180.4	4732.79	3273.85	1416.03	2271.91
371	M377T492	1.66807	-3.41413	0.00248365	377.171	377.142	377.269	491.933	462.829	514.307	31	15	14	http://metlin.scripps.edu/metabo_list.php?mass_min=376.151&mass_max=376.191	39295.2	97675.8	18001.7	52668.4	48811.2	45745.7	42609.1	88163.5	41174.7	49929.8	46959.7	54553.8	50513	27373.7	51663.7	23661.3	38598.6	14690.4	41584.5	44161.6	21916	24292	41087.7	35788.3	35357.5	26956.1	38026	40213.5	17892	8475.68
372	M1152T384	1.66054	-3.32838	0.00249074	1151.65	1151.64	1151.66	384.461	383.629	385.074	12	8	4	http://metlin.scripps.edu/metabo_list.php?mass_min=1150.629&mass_max=1150.669	3579.82	5620.51	1430.62	6019.76	3875.09	3037.57	5989.24	5811.08	6028.3	5846.52	5452.14	3334.01	6421.66	3010.74	2879.7	1157.34	1659.37	1473.87	3194.98	5005.23	1166.28	1498.12	2398.76	5008.08	4725.25	3037.51	2871.22	3044.95	1260.87	3651.57
373	M1046T415	1.88944	-3.35374	0.00250324	1045.68	1045.66	1045.7	414.834	413.814	416.713	18	12	6	http://metlin.scripps.edu/metabo_list.php?mass_min=1044.663&mass_max=1044.703	4084.53	7731.5	1374.71	4366.23	3717.08	4556.09	6063.51	11231.3	5738.45	6714.53	5313.77	8044.22	4893.95	5203.59	2428.98	1280.26	1199.3	837.716	4136.68	4385.59	1069.44	2146.34	2479.59	6322.14	2624.9	3893.34	3814.12	2426.19	1015.35	5483.64
374	M617T417	1.68712	-3.31667	0.00253945	617.347	617.231	617.38	416.711	414.998	418.088	28	15	13	http://metlin.scripps.edu/metabo_list.php?mass_min=616.327&mass_max=616.367	28800.1	35923.1	10012.7	40087.8	24367.8	32963.7	36094.5	47692.9	32084.9	33994.1	37857.8	17987.4	35678.6	20478.9	20875.8	4816.71	9345.72	10403.4	21208.9	29240.7	4159.14	5081.79	18214.5	32899.1	30988.4	16106.7	31340.5	22248.3	7894.33	25682.4
375	M306T762	1.07611	-3.30589	0.00260888	305.917	305.908	305.919	762.13	760.07	763.274	30	15	15	http://metlin.scripps.edu/metabo_list.php?mass_min=304.897&mass_max=304.937	12890.2	14300.8	14631.8	13582.9	13319.5	12710.2	13292.1	12741	14194.9	14838.5	14777.1	14790.1	13131.2	14201.2	13368	13597.7	13537.9	12273.2	12737	13761.3	13736.3	13834.5	12785	11249.2	12531.6	12537.3	11762.7	13295.7	11585.6	12919.8
376	M284T479	1.65654	-3.44861	0.0026472	284.245	284.233	284.246	478.605	477.838	478.873	28	14	14	http://metlin.scripps.edu/metabo_list.php?mass_min=283.225&mass_max=283.265	18802.9	42348.6	12586.9	18616.7	18022.1	10800.1	18002.1	42807.9	23285.5	19274.3	18955.1	25175.8	20821.8	20455.2	23982.4	13304.6	9508.33	8254.23	16584.8	21008.5	13716.5	14792.7	17147.4	16183.7	11100.4	16186.9	13236.1	12543.1	13435.5	4584.45
377	M501T722	1.16649	-3.35076	0.00267129	500.859	500.851	500.868	721.541	720.28	722.949	24	13	11	http://metlin.scripps.edu/metabo_list.php?mass_min=499.839&mass_max=499.879	10516.9	9574.17	15079.8	11234.7	8714.98	11329.2	9929.87	10600.5	9590.78	11154.6	10307.8	12151.5	11007.9	10279.2	9524.24	10298.1	7966.77	10658.7	9024.4	8751.88	9783.32	9076.96	8785.96	8633.05	10000.8	10072.3	8086.9	7494.49	10356.2	9027.34
378	M563T363	1.7994	-3.29961	0.00267459	563.314	563.303	563.319	363.341	361.683	364.09	23	14	9	http://metlin.scripps.edu/metabo_list.php?mass_min=562.294&mass_max=562.334	17890.7	23557.6	4343.72	26867.6	10234.1	23868.1	25880	19360.9	27488.4	26432.2	25815.9	14530.2	22057.7	10455.9	10513.7	3817.19	4419.34	3345.8	14814.1	19239.8	3229.42	6169.54	10813.5	21741.2	21719.2	13085.4	12966.7	9605.88	3193.89	12612.8
379	M460T765	1.08469	-3.29417	0.00268376	459.824	459.82	459.829	765.328	764.393	767.316	30	15	15	http://metlin.scripps.edu/metabo_list.php?mass_min=458.804&mass_max=458.844	9559.46	10062.7	10578.5	9848.74	9078.92	9434.54	8449.19	8693.5	9446.92	10242.7	10129	9960.18	9089.49	10170.8	10460.1	9447.65	9992.37	9573.72	8551.78	8994.7	9599.54	9072.44	8296.83	8931.62	8702.32	7933.87	7786.64	8725.63	9133.28	9125.02
380	M961T487	1.47207	-3.32267	0.00275026	961.469	961.455	961.474	486.629	485.418	487.28	16	10	6	http://metlin.scripps.edu/metabo_list.php?mass_min=960.449&mass_max=960.489	6702.46	12857.3	3908.56	9547.17	7038.21	10559	7074.82	9448.66	5497.24	8381.16	8524.02	11687.4	6723.62	5144.1	7448.41	3639.12	6478.82	3313.42	8163.42	7143.96	3798.11	4256.13	6899.62	5809.24	5451.7	4966.13	6934.74	7899.94	3764.94	3366.78
381	M660T384	1.7495	-3.28425	0.00277913	660.26	660.248	660.274	383.83	383.241	384.564	26	15	11	http://metlin.scripps.edu/metabo_list.php?mass_min=659.24&mass_max=659.28	54992.2	83759.9	6137.51	55377.4	40184.5	42161.7	66803.8	87495.1	65335.2	76247	71746	45879.5	72259.9	38663.2	42406.8	7692.46	21172.5	14200.7	48358.3	50276.9	9675.37	8713.02	40813.6	56895.5	50458	34159.1	59536.4	38967.5	8952.05	35667.3
382	M454T715	1.06215	-3.28081	0.00278874	453.941	453.936	453.947	714.632	713.434	715.273	30	15	15	http://metlin.scripps.edu/metabo_list.php?mass_min=452.921&mass_max=452.961	42319.2	44512.8	48816	45671.8	43454.8	43057.8	44341.9	41517.3	41784.9	41465.3	41955.4	45704.9	43739.2	45710.2	42834.5	45131.4	44191.1	41729.6	42814.5	40900.7	41051.3	42687	38653.7	42554.7	40747.4	39476.4	39803.7	37332.9	38352.5	43023.6
383	M638T414	1.76878	-3.26841	0.00288022	638.276	638.275	638.286	413.59	411.3	414.203	26	15	11	http://metlin.scripps.edu/metabo_list.php?mass_min=637.256&mass_max=637.296	65810.3	83652.2	7299.36	76184.4	56999.9	49297.1	68379.5	89825	58565.7	75808.7	80547.4	43807.6	83850.4	40624.4	53561.2	5028.3	29003.9	2792	59585.9	60317.9	3661.92	12988.6	44418.9	56168.2	60515.8	32022.4	58126.6	53238.7	3889.29	46408.7
384	M371T31	1.28511	-3.29845	0.00292654	370.831	370.778	370.867	30.7271	29.7433	33.5277	30	15	15	http://metlin.scripps.edu/metabo_list.php?mass_min=369.811&mass_max=369.851	18731.7	14966.6	13909.7	12743.4	11380.3	20368.9	15777.1	13048.9	22381.2	16469.4	17901.8	14679	21972.6	16727.5	12192.1	10730.5	14188.7	10729.9	10233.1	12398.1	16115.5	10878.3	11827.9	14055.5	12378.4	18092.8	15099.9	10389.2	12004.2	10162.4
385	M209T294	1.31318	-3.52861	0.00295046	209.152	209.127	209.156	293.673	290.908	294.203	22	12	10	http://metlin.scripps.edu/metabo_list.php?mass_min=208.132&mass_max=208.172	48657.2	26322.7	40896.1	27274.6	25281.9	25470	24291.1	28207.4	20100.8	28094.2	24462.8	23076.6	27244.9	25549.3	28388.9	21773.9	22070.2	19950.9	22727.8	24920.6	19675.7	20305.6	21643.8	23925.4	20896.8	20995.7	21315.1	22201.2	21090.6	18868.8
386	M729T488	1.48513	-3.38975	0.00295908	729.387	729.357	729.4	487.979	486.596	489.777	19	11	8	http://metlin.scripps.edu/metabo_list.php?mass_min=728.367&mass_max=728.407	8454.89	19446.2	5519.84	9623.79	8954.28	14365.2	9225.84	15560	9371.72	9454.31	9102.59	12926.6	10156	6454.21	10435.1	7298.73	6878.77	4898.65	8290.86	9980.99	6695.02	6921.1	8992.12	9644.34	6561.15	6365.22	7658.4	6677.35	6584.17	3648.21
387	M678T31	1.26256	-3.26155	0.0029702	677.698	677.664	677.754	30.5545	29.1071	31.6774	27	14	13	http://metlin.scripps.edu/metabo_list.php?mass_min=676.678&mass_max=676.718	8310.05	7074.26	3752.69	8914.46	7584.21	6703.48	8240.67	8512.77	9118.16	7696.09	7661.13	9186.62	10373.3	8798.28	7519.45	6413.62	6960.49	3845.24	6560.12	7677.79	7304.65	5940.36	6803.62	6683.39	6787.03	6342.35	8504.38	5905.89	3880.63	4996.39
388	M445T716	1.13188	-3.25398	0.00299548	444.89	444.887	444.894	716.36	715.803	717.384	30	15	15	http://metlin.scripps.edu/metabo_list.php?mass_min=443.87&mass_max=443.91	22307.1	23716.7	28613.6	24397.6	20234.1	21957.6	20799	23803	22232	23795.6	20916.8	24285.7	22759.5	24047.2	20474.7	25378.7	18854.8	24465.1	19004	20708.1	21652.1	22271	17742.5	18488.1	18412.2	20670.9	18415.2	17618.7	21114.3	19424.7
389	M774T31	1.24611	-3.26411	0.00302052	773.629	773.609	773.753	31.0559	29.5811	33.2805	21	13	8	http://metlin.scripps.edu/metabo_list.php?mass_min=772.609&mass_max=772.649	7189.74	5399.25	4432.64	7515.03	6258.68	6769.56	6783.96	7244.14	7982.44	6842.77	7665.95	7664.99	8106.99	6390.86	6279	4492.99	5927.59	3524.1	5751.68	7582.53	5631.71	4495.24	6983.73	6679.15	5934.95	4517.21	7289.77	4920.68	3855.71	4689.81
390	M1085T384	2.31227	-3.31643	0.00304541	1084.67	1084.66	1084.67	384.389	383.733	385.026	23	14	9	http://metlin.scripps.edu/metabo_list.php?mass_min=1083.645&mass_max=1083.685	10248.7	40831	1687.37	24940.9	11942.5	9964.33	24374.8	27071.5	24438.2	23330.9	23450.7	11866.3	21361.4	7630.17	7551.61	1139.16	2615.2	1306.78	10159.1	16159.1	1164.84	2162.71	7594.41	19684	15114.5	10121.1	8863.24	8498.73	1425.45	11058.7
391	M506T712	1.1309	-3.24741	0.00306497	505.931	505.924	505.937	711.824	710.228	712.787	25	13	12	http://metlin.scripps.edu/metabo_list.php?mass_min=504.911&mass_max=504.951	6685.59	8771.43	8074.42	9643.16	9133.55	7104.6	8672.66	9432.37	8229.43	9601.57	7925.73	9097.42	9185.78	8240.55	9431.52	7416.2	6691.31	7903.85	7407.61	6306.99	8132.88	7360.24	7613.48	7883.47	8646.48	9311.47	6493.84	7691.33	7993.97	7418.39
392	M960T414	1.61396	-3.2802	0.00306843	959.637	959.604	959.662	413.695	413.366	416.268	30	15	15	http://metlin.scripps.edu/metabo_list.php?mass_min=958.617&mass_max=958.657	11357.7	24184.2	9286.07	13073.2	8416.36	11362.3	20118.2	18806.7	18329.1	20114.1	19673.2	21329.3	18286	12034.4	4653.55	6218.07	4022.06	4813.26	9583.02	13857.4	5210.74	6625.85	13652.4	16179.3	10774.8	12117.1	12443.4	9771.97	5242.81	12629.3
393	M638T371	1.64432	-3.24682	0.00316036	638.222	638.199	638.307	371.138	369.632	372.747	22	13	9	http://metlin.scripps.edu/metabo_list.php?mass_min=637.202&mass_max=637.242	16367.7	6843.67	5884.46	20154.2	11516.1	14352.9	20570.3	26085.8	18406.7	22668.4	19444.8	14022.3	22703.3	11579.3	11925.6	4518.27	6682.6	3765.13	13472.5	16559.6	4486.32	5370.54	10410.4	15818.9	15391.2	11798.5	14532.1	9600.37	4511.43	10575.2
394	M837T715	1.10241	-3.24737	0.00318023	836.874	836.868	836.887	714.583	713.503	715.787	30	15	15	http://metlin.scripps.edu/metabo_list.php?mass_min=835.854&mass_max=835.894	10331	12590.2	13549.5	13953.3	13142.1	11878.7	12333.2	11948.5	12274.5	13593.3	11683.6	14597.8	12260.9	12956.2	11279.5	13244.2	11416.9	11252.6	11801.9	11616.8	11703.3	12130.4	10546.5	10910.6	12046.3	11277.7	9735.09	10552	11977.7	10661
395	M165T34	1.15462	-3.22808	0.00320772	164.857	164.836	164.885	33.6469	31.1829	35.0093	30	15	15	http://metlin.scripps.edu/metabo_list.php?mass_min=163.837&mass_max=163.877	154955	188754	209667	159912	174100	163097	157123	164611	147049	215486	197764	174819	158386	162540	189937	154411	165664	153426	143843	143454	133487	153200	183563	144124	127793	119044	160964	137618	183992	163002
396	M705T720	1.21383	-3.23313	0.00321968	704.839	704.8	704.866	720.055	718.369	722.921	30	15	15	http://metlin.scripps.edu/metabo_list.php?mass_min=703.819&mass_max=703.859	11252.9	13326.7	16377.4	12414.5	10326.1	8559.05	11763.8	11688.2	8975.3	12582.2	11776.6	13457.5	11928.4	13176.4	10257	10488.2	11295.7	12081.5	10756.9	7941.52	11220.4	11603.7	9037.09	8375.08	8099.08	9516.9	7984.38	7398.54	11504.3	9225.98
397	M1156T383	1.96701	-3.29238	0.00326871	1155.63	1155.6	1155.65	383.202	381.858	384.045	14	10	4	http://metlin.scripps.edu/metabo_list.php?mass_min=1154.608&mass_max=1154.648	3893.6	11004.9	1480.03	8398.44	5355.42	3322.91	7848.69	13106.4	8646.13	7730.04	7649.85	4150.19	8182.87	3189.21	3519.99	1367.12	1956.5	1181.62	3898.18	5168.55	1156.23	1337.5	3825.68	6216.35	6438.97	3273.96	5294.91	3791.11	1262.56	3387.59
398	M698T30	1.24661	-3.22964	0.00329612	697.635	697.617	697.753	30.4846	29.8325	31.5257	29	14	15	http://metlin.scripps.edu/metabo_list.php?mass_min=696.615&mass_max=696.655	13368.5	8643.62	9435.81	10772.4	5623.06	10992.3	11221.9	9428	9463.04	10832	11387	12819.4	12372.7	10530.2	8697.74	9289.56	6976.72	7364.6	8278.76	7798.86	10443.7	9692.14	7427.28	10056.4	7931.47	10750.9	8592.72	5142.41	8130.08	6932.87
399	M979T717	1.15802	-3.2164	0.00329835	978.848	978.766	978.877	716.742	714.835	719.564	30	15	15	http://metlin.scripps.edu/metabo_list.php?mass_min=977.828&mass_max=977.868	7825.51	10245.6	10879.6	9784.09	7332.31	9248.27	10209.2	9807.23	9675.93	9711.24	9768.37	10842.5	11247.8	10846.4	10128.1	10084.2	9429.45	10154.6	7053.21	7023.82	9345.1	8734.77	8531.7	8078.06	8943.7	8042.99	8226.77	5714.54	9369.75	8684.89
400	M193T289	1.22096	-3.34225	0.00330951	193.087	193.086	193.088	288.542	287.765	290.195	30	15	15	http://metlin.scripps.edu/metabo_list.php?mass_min=192.067&mass_max=192.107	44448.5	24554.5	30622.1	28308.2	22858.7	34306	31202	30330	21206.4	29678.2	30495.5	25645.9	27976.9	26990.5	35040.5	25250.4	24765.6	20469.7	26737	30842.9	23809.9	22631.4	23022	27556.6	23877.9	23547.9	21703.1	22556	24054	22547.4
401	M894T587	1.3082	-3.2127	0.00332633	893.54	893.532	893.607	587.213	583.58	598.614	16	9	7	http://metlin.scripps.edu/metabo_list.php?mass_min=892.52&mass_max=892.56	13756.8	9554	5852.49	13633.8	11980	10636.8	9625.63	12088.6	10502.6	13677.7	10742.2	11211.4	11670.6	10904.7	14375.6	5936.08	12586.1	5130.22	11135.7	10291.1	6500.03	7837.94	9338.13	9022.89	10481.1	9777.9	8942.5	11541.6	6562.37	5028.85
402	M307T716	1.11095	-3.20464	0.00336829	306.919	306.918	306.92	716.353	715.962	716.838	30	15	15	http://metlin.scripps.edu/metabo_list.php?mass_min=305.899&mass_max=305.939	100982	105140	129340	109694	91894.3	104292	96317.6	102276	102730	105518	100853	113293	108526	102668	92364.8	108468	89793.3	109785	89941.5	89446.2	100889	101472	85294.6	89173.1	87527	97194.2	87654.9	78901.2	100124	93837
403	M595T453	1.93194	-3.23572	0.0033805	595.3	595.283	595.34	452.799	450.148	456.353	26	14	12	http://metlin.scripps.edu/metabo_list.php?mass_min=594.28&mass_max=594.32	61923	144978	10048.1	94024	52414.9	83576.2	68020.3	89364.3	59866.5	78335.3	79958.8	28276.3	60013.6	46349.6	44916.9	10394.9	22570.9	11797.4	55093.7	53998.5	8799.7	18017.6	31447.5	58239.8	53316.7	25920	47754.5	36645.5	5791.08	78896.9
404	M1109T385	1.9702	-3.19309	0.00347058	1108.64	1108.6	1108.67	385.278	384.461	402.381	24	14	10	http://metlin.scripps.edu/metabo_list.php?mass_min=1107.624&mass_max=1107.664	28478.4	49804.9	1626.38	48636.6	27489.3	19444.9	38639.8	48335.6	41172.9	41869.9	39453.5	25857.5	51231.1	16556.2	23948.4	1390.61	7295.68	1655.43	33746.6	39770.3	1602.78	2963.99	23715.7	32097.1	25830.7	13608.9	30685.1	25157.8	1387.64	14164.5
405	M452T355	1.94017	-3.19629	0.00349836	452.277	452.269	452.278	354.701	353.891	355.431	16	11	5	http://metlin.scripps.edu/metabo_list.php?mass_min=451.257&mass_max=451.297	56915	19066.1	5437.52	92579.3	36374.6	43373.3	66657.3	50237.2	59305.6	75249.6	72598	41507.3	67151	36414.8	39472.2	4818.18	12958.1	2397.56	39819.5	52328.4	3162.85	10824.8	25116.1	55848.5	54492	31580.3	32497	23726.2	3792.64	39562.3
406	M408T30	1.28365	-3.18619	0.00359962	407.832	407.823	407.854	29.8303	28.4858	30.8281	28	14	14	http://metlin.scripps.edu/metabo_list.php?mass_min=406.812&mass_max=406.852	13835.4	10034.6	7424.52	16129.1	9302.44	11094.9	13432.7	14118.7	12379.3	13914.2	14501.8	15758.1	16745	12237.5	11376.5	9173.14	8925.54	4937.54	12060.7	13584.6	11520.5	10752.8	11030.2	11702.7	9763.19	10497	12062.8	8183.68	8031.23	7569.3
407	M782T599	1.22466	-3.17993	0.00359978	781.57	781.558	781.595	599.078	597.859	602.446	29	15	14	http://metlin.scripps.edu/metabo_list.php?mass_min=780.55&mass_max=780.59	8529.13	6865.06	9937.04	8479.52	9560.82	8151.52	7488.63	12844.5	8785.83	9724.47	7158.07	9708.58	8582.21	10236	9979.09	5990.34	8607.96	7874.53	9279.53	7482.08	6567.75	8637.85	5922.9	5511.94	6950.21	9321.94	6343.73	7989.24	5589.89	9005.8
408	M755T481	1.74888	-3.2203	0.00364025	755.388	755.366	755.408	480.506	478.654	483.724	22	13	9	http://metlin.scripps.edu/metabo_list.php?mass_min=754.368&mass_max=754.408	19107.5	22993.8	4835.87	18830.5	10594	17268.1	19344.5	22704.9	26701.5	23802.8	21983.5	17078	13746	9210.09	39915.7	6247.14	13285.5	3884.21	16507.7	14108.7	6141.64	6367.48	12548.9	16835.9	21626.4	9617.7	16789.4	9793.03	5762.49	5227.37
409	M536T30	1.22025	-3.18151	0.00364462	535.737	535.724	535.847	30.2697	29.2158	31.0452	29	15	14	http://metlin.scripps.edu/metabo_list.php?mass_min=534.717&mass_max=534.757	9727.74	6427.61	6524.7	9341.26	7605.88	8325.37	8780.58	9377.5	8432.87	9760.18	7963.72	8095.95	10646.1	7980.33	9832.16	6056.91	7226.39	3269.7	7244	8522.67	7644.55	6965.84	8465.79	8165.51	7572.68	6900.67	9182.56	6704.89	6041.68	5605.85
410	M692T486	1.60307	-3.21123	0.00365574	692.403	692.399	692.407	486.262	484.287	488.927	30	15	15	http://metlin.scripps.edu/metabo_list.php?mass_min=691.383&mass_max=691.423	48084.7	81071.3	14494.7	78303.1	46786.2	35846.7	60030.4	100860	70275.4	57361.9	51522.6	89148.8	64043.7	35942.4	64169	21405.3	31148.1	12296.5	56488.6	56578.3	36098	36852.5	50127.9	57158.1	39178.4	43633.7	48537.8	35643.1	24183.3	10810.3
411	M423T518	1.25277	-3.18161	0.00366713	423.15	423.146	423.155	518.283	516.319	519.546	21	11	10	http://metlin.scripps.edu/metabo_list.php?mass_min=422.13&mass_max=422.17	22109	30660.3	18837.6	19673.1	16956.4	28095.9	21881.7	24858.7	21709.3	27615.8	25300	25151.1	16538.3	18642	19731.5	24385.9	11075.3	15633.2	20579.3	18993.7	18082.2	18964.9	19472.9	23107.1	15269.4	20141.6	17748.9	13660.2	17682.1	14813.6
412	M745T479	1.56058	-3.28064	0.00373055	745.409	745.396	745.439	479.196	478.028	479.759	25	13	12	http://metlin.scripps.edu/metabo_list.php?mass_min=744.389&mass_max=744.429	11300.6	24667.7	6759.07	11843.5	10734	16649.8	12668.7	28186.2	12651.6	12913.6	12951.8	18297.5	11445.1	11245.5	16490.2	9789.2	6474.79	6321.45	10236	12706.9	8299.63	10897.4	12954.9	12916.3	7005.33	9934.19	9713.9	10187.3	9211.08	3559.27
413	M1110T717	1.0939	-3.16654	0.0037556	1109.85	1109.76	1109.86	716.625	714.739	718.688	22	13	9	http://metlin.scripps.edu/metabo_list.php?mass_min=1108.831&mass_max=1108.871	5346.29	4897.54	6216.36	5886.27	5679.77	6024.76	5867.17	5572.15	5254.17	5746.38	5994.91	5721.73	5555.52	6261.11	5143.55	5473.11	6082.76	5346.1	5350.7	4848.98	5112.66	5952.5	4871.15	5082.9	5236.4	4865.53	4760.4	4321.15	5380.66	5172.15
414	M511T716	1.11256	-3.15595	0.00380733	510.881	510.879	510.883	716.161	715.687	716.546	30	15	15	http://metlin.scripps.edu/metabo_list.php?mass_min=509.861&mass_max=509.901	63835.2	63852.2	83996.1	71437	60064.5	63134.4	63690.6	63388.4	61775.4	69151.1	64642.3	68892.3	65692.3	66109.3	60904.1	70187.2	58419.3	66481.3	58490	54556.6	63554.9	65968.5	52872.4	58411.8	56914.4	60080.4	55369.6	47975.4	62426.2	58635.9
415	M499T716	1.11389	-3.15786	0.00387438	498.909	498.904	498.916	716.178	715.151	717.13	30	15	15	http://metlin.scripps.edu/metabo_list.php?mass_min=497.889&mass_max=497.929	12470.7	14615.6	18902.9	17272.1	15659	14249.5	15958.3	14781.4	14282.1	16087.7	14606.5	15918.5	16215.3	15523.5	14703	16780.7	15568.9	14172.9	14923.1	12014.8	14769.3	13793.8	12801.9	13200.3	13367.1	13511.1	13913.6	12948	13072.6	12763.1
416	M416T30	1.25607	-3.14801	0.00392823	415.808	415.803	415.838	30.0954	29.2932	31.3339	29	15	14	http://metlin.scripps.edu/metabo_list.php?mass_min=414.788&mass_max=414.828	12153.1	7853.41	8266.97	13863.7	9600.02	12142.1	12122.4	13294.1	10371.7	11155.3	12208	13312.7	12742.4	9848.48	13458.6	8452.75	8411.1	3926.83	10415.7	11595.9	10183.5	8523	12814.4	9705.88	8909.95	10307.6	11249.9	8456.93	7498.98	6795.75
417	M1050T714	1.10088	-3.13934	0.00398981	1049.85	1049.83	1049.86	714.443	713.008	715.303	30	15	15	http://metlin.scripps.edu/metabo_list.php?mass_min=1048.826&mass_max=1048.866	7244.1	7622.89	9381.04	8252.68	7265.2	7841.42	7506.75	7289.43	7557.82	7517.75	8174.27	9043.89	7761.55	8446.85	7326.28	7808.98	6763.91	8547.46	7892.58	6308.27	7408.74	7319.38	6949.36	7277.41	7161.49	7054.17	7173.84	6781.13	6656.1	6295.15
418	M490T764	1.07338	-3.13074	0.00405939	489.829	489.825	489.831	764.343	763.547	765.286	30	15	15	http://metlin.scripps.edu/metabo_list.php?mass_min=488.809&mass_max=488.849	19887.2	20292.9	18687.6	18845.8	19566.9	20072.6	19999.4	19081.6	19846.8	22057.9	21894.3	22048.6	20620.8	20077.4	22670.9	20169	20247.2	19656.6	21633.7	18423.6	19900.1	18926.5	18334.9	18190.9	17716.4	18172.6	17741.8	17998.9	17717.4	19925
419	M427T481	2.24773	-3.32258	0.004069	427.161	427.158	427.229	480.66	479.235	484.606	30	15	15	http://metlin.scripps.edu/metabo_list.php?mass_min=426.141&mass_max=426.181	177355	703641	82706.8	195676	199712	285611	206315	624017	215182	226025	225608	344970	192682	163167	279636	103713	81398.7	53245.7	156528	226487	98925.3	120664	206879	188844	90724.8	124152	124093	123833	107460	27035.2
420	M1084T384	2.25296	-3.16971	0.00410427	1083.66	1083.65	1083.68	384.413	383.733	384.674	24	14	10	http://metlin.scripps.edu/metabo_list.php?mass_min=1082.643&mass_max=1082.683	15790.4	58362.3	1479.91	41927.6	18333.8	14178.8	36822.9	45582	37163.8	39184.2	34250.4	18409.1	36039.2	12882.1	11019.8	1546.2	3800.87	1043.24	17531.5	29666.5	1399.02	3119.72	10688.8	30590.4	26479.6	14732.9	13965.1	14797.3	1150.14	16542.7
421	M734T31	1.23102	-3.12213	0.00414679	733.641	733.631	733.75	30.6757	30.0946	31.5546	26	14	12	http://metlin.scripps.edu/metabo_list.php?mass_min=732.621&mass_max=732.661	8047.96	7017.04	4374.21	7984.57	6218.93	6652.38	8374.38	7803.68	7904.46	7975.31	8217.36	9111.6	9871.59	7306.77	7354.91	5492.98	6614.11	4124.94	6982.67	8042.03	6911.8	5752.42	7229.78	7089.14	7013.72	6141.86	7253.48	5402.27	3835.14	4894.78
422	M1070T716	1.11655	-3.12064	0.00415914	1069.84	1069.77	1069.87	716.061	713.309	719.233	23	11	12	http://metlin.scripps.edu/metabo_list.php?mass_min=1068.823&mass_max=1068.863	5089.24	5634.32	7003.48	5415.85	6502.34	6263.3	6033.42	5814.4	5194.21	5985.95	5500.83	6400.01	5237.96	5942.79	6111.51	5665.36	4824.43	5550.72	5420.85	4567.7	4903.68	5782.11	5132.05	5832.3	5540.26	4845.42	5090.68	4196.7	6215.47	5362.55
423	M1180T384	1.80598	-3.15103	0.00416475	1179.61	1179.57	1179.62	384.042	382.58	384.647	20	13	7	http://metlin.scripps.edu/metabo_list.php?mass_min=1178.585&mass_max=1178.625	5144.56	8781.33	1214.55	6658.54	3830.27	3842.21	6672.59	12031.5	7796.09	7508.68	6901.6	4419.01	7631.47	3115.01	4277.16	1223.88	2050.46	1337.03	4797.03	6267.34	1343.25	1696	2961.89	6826.62	4910.18	3252.25	5012.54	3451.05	1070.93	3536.84
424	M665T522	1.64909	-3.29737	0.00417205	665.401	665.391	665.417	521.561	520.898	522.656	24	13	11	http://metlin.scripps.edu/metabo_list.php?mass_min=664.381&mass_max=664.421	13832.6	33403.6	6413.41	11772.7	11029.5	21833.7	10689.4	20677.8	11819.3	15489.2	14568.5	14788.1	12170.8	10145.5	12957.8	7135.26	7210.65	6200.23	10657.8	12826.9	8729.76	7953.04	11308.9	11411.6	7448.33	9941.29	11805.4	8737.04	7523.43	5482.96
425	M349T522	1.33222	-3.18419	0.00418084	349.22	349.212	349.229	522.062	520.952	523.323	27	13	14	http://metlin.scripps.edu/metabo_list.php?mass_min=348.2&mass_max=348.24	20405.5	30586.7	13859.7	18494.3	17912	23259.4	16419.8	31753.6	17170.3	15495.5	18150.5	21740.6	19126.2	14707.9	21105.6	13044.7	13060.7	11843.5	18415.9	20356.8	14520	13871.5	18980.4	15076.3	15031.4	16501.3	15732.8	14427.4	16663.6	7802.94
426	M706T414	1.45719	-3.12645	0.00419962	706.259	706.247	706.278	414.13	413.112	414.813	20	11	9	http://metlin.scripps.edu/metabo_list.php?mass_min=705.239&mass_max=705.279	11273.6	8834.75	2747.69	10598.1	10330.1	7288.91	9789.89	10802.1	8691.1	9767.46	10162.9	6567.21	11073.4	7971.05	8500.21	3109.09	6802.86	2525.33	9261.33	8620.31	2560.14	3426.3	7536.64	7274.57	9202.03	5628.58	9040.67	7568.39	2068.02	7607.22
427	M771T716	1.0934	-3.13253	0.00421122	770.87	770.86	770.892	716.321	715.273	718.543	30	15	15	http://metlin.scripps.edu/metabo_list.php?mass_min=769.85&mass_max=769.89	9694.87	11601.7	12877.2	12748.1	10774.6	11127.8	12620.2	11119.5	11258.1	12879	10832.2	12681.6	12798.5	12003.6	12285.6	10974.7	10795.2	12782.4	9867.58	11633.1	9665.54	11292.9	10083.1	10754.1	10205.3	10828.9	10737.8	10671	10594.6	11271.2
428	M576T366	2.71885	-3.28186	0.00423591	576.282	576.211	576.285	365.896	362.676	379.784	13	10	3	http://metlin.scripps.edu/metabo_list.php?mass_min=575.262&mass_max=575.302	8783.65	34653	2549.22	9607.78	3770.06	10421.3	16645.7	19922.4	11964.7	10284.9	10345.1	9278.44	16468.5	4631.87	4079.04	1752.13	2429.64	1597.94	4363.48	7016.32	1636.17	2504.65	3583.06	12811.3	5591.62	5867.74	4973.15	3999.75	1377.8	4274.37
429	M769T599	1.66346	-3.25092	0.00423614	768.538	768.529	768.546	599.187	597.726	600.707	28	15	13	http://metlin.scripps.edu/metabo_list.php?mass_min=767.518&mass_max=767.558	21931	64319.5	26575.9	36236	28717.8	17268.5	33136.2	69601	30938.4	38617.9	27637.5	25069.6	31167.7	22156.5	29703.1	9988.81	25117.3	15584.5	28776	21420.5	13500.6	15226.6	17025.3	21759.4	28875.1	23580.8	28225.5	17799.3	12101.3	23447
430	M387T724	1.0984	-3.13957	0.00424666	386.876	386.871	386.885	724.194	723.09	724.952	30	15	15	http://metlin.scripps.edu/metabo_list.php?mass_min=385.856&mass_max=385.896	23694.3	24614.5	27879.3	23540.1	24840.9	22807.2	23951	25861.5	22780.3	27078.4	25345.7	27110.4	26841.7	25405	26203.8	27132.1	22858.5	24919.4	22086.7	21771.5	24180.8	24950.1	23103.7	21657.2	18050.8	23429.9	20842.3	20784.6	25634.8	22693.1
431	M633T384	1.57614	-3.12111	0.0042582	633.322	633.313	633.331	383.838	383.106	384.498	25	14	11	http://metlin.scripps.edu/metabo_list.php?mass_min=632.302&mass_max=632.342	18246.9	26540.3	4488.81	26843.5	19958.6	18596.7	24650	20216	25289.2	25980.3	25026	18748.4	24102	16885.3	14435.6	3991.26	9026.58	2723.27	15668.1	21551.6	3829.77	8619.79	14731.4	23918	21140.8	17609.8	16115.9	16917	3418.8	17426
432	M136T766	1.17212	-3.1855	0.00443491	135.901	135.9	135.902	765.501	764.446	766.715	30	15	15	http://metlin.scripps.edu/metabo_list.php?mass_min=134.881&mass_max=134.921	56943	65493.3	65833.3	55280.1	59357.8	62888.6	82289.4	80718.3	69686.5	93321.9	74133.4	69289.1	61506.7	61181.3	59063.9	58547	61405.1	60001.1	52862	50581.7	56775.7	49724.8	54694.2	56858.8	64258.9	72600.1	58639.1	55923.7	58211.1	56562
433	M634T31	1.2535	-3.09575	0.00443536	633.716	633.677	633.731	30.5006	29.2932	31.2071	24	13	11	http://metlin.scripps.edu/metabo_list.php?mass_min=632.696&mass_max=632.736	8715.35	7577.22	4636.08	9775.45	7197.16	7704.49	8338.62	9029.33	10442.1	8474.47	8475.57	9179.2	11018.2	8557.03	8499.21	7047.3	7558	3791	7649.99	8598	7292.24	6862.82	7594.59	7375.06	6939.48	7317.13	9029.29	6440.23	4176.47	4139.27
434	M402T485	1.90792	-3.30561	0.0045102	402.173	402.147	402.179	485.01	460.123	486.9	18	10	8	http://metlin.scripps.edu/metabo_list.php?mass_min=401.153&mass_max=401.193	11188.4	17621.1	9386.71	25957.5	23588.1	8386.08	10604.9	22472.9	15473.3	12946.8	12695.8	44858.6	25838.9	12358.6	12722	9376.81	8295.91	6662.44	11633.4	11305.8	10690.9	7908.27	14475.2	8779.02	8473.46	9162.51	10092.3	9790.72	9497.69	3326.59
435	M728T384	1.49848	-3.08817	0.00452907	728.246	728.197	728.252	383.83	383.203	385.178	22	13	9	http://metlin.scripps.edu/metabo_list.php?mass_min=727.226&mass_max=727.266	9100.25	9787.81	2839.96	8436.06	7595.07	6484.66	9723	13980.8	9978.25	10185.8	11351.9	7650.4	10506.5	7534.26	7643.35	2605.37	4385.65	2212.73	9217.17	7764.98	2422.2	3370.7	7689.6	8662.78	9175.32	6339.06	8498.13	7368.46	2423.05	6486.58
436	M743T490	1.79331	-3.27512	0.00453574	743.395	743.366	743.424	489.777	485.234	490.782	13	9	4	http://metlin.scripps.edu/metabo_list.php?mass_min=742.375&mass_max=742.415	8449.1	22273.1	5557.55	8899.87	8838.44	21724.2	10356	17106.5	7617.29	9586.14	9171.99	19856	6866.08	6799.83	8682.9	5839.43	5262.08	3923.69	6795.75	6896.85	7199.01	8331.31	7322.41	8618.73	4469.02	10053.9	5005.01	6773.49	5565.85	3735.44
437	M591T399	1.89048	-3.12641	0.00456891	591.342	591.331	591.346	398.529	395.545	400.639	24	14	10	http://metlin.scripps.edu/metabo_list.php?mass_min=590.322&mass_max=590.362	24653.7	70439.9	6477.24	30598.5	23441.9	29049.5	42020.5	61199.4	37167.2	39378.4	38228.9	24699.9	31555.8	20305.1	18855.6	5617.23	11449.2	3329.15	25477.2	27646.3	4658.38	7960.06	18509.7	31350.8	33192.3	19344.3	28814.5	21244.6	4138.3	20730.6
438	M965T713	1.0969	-3.08308	0.00456907	964.87	964.855	964.888	713.415	712.083	715.168	30	15	15	http://metlin.scripps.edu/metabo_list.php?mass_min=963.85&mass_max=963.89	11805.4	12605.2	14349.5	13315	12093.2	12394	12272.9	11436.5	11217.2	14285.6	13403.6	13581.9	12604.3	12801.5	11401.4	12718.8	12845.4	13049	11456	11375	11670	12716.4	11418	11702.3	10859.2	10559.6	10934.3	9388.39	10928	11200.9
439	M765T486	1.31265	-3.15088	0.00457821	765.406	765.388	765.479	485.629	484.538	514.703	21	9	10	http://metlin.scripps.edu/metabo_list.php?mass_min=764.386&mass_max=764.426	7368.15	14047.1	5229.23	9388.88	7566.34	11396.2	8203.71	12976.2	7468.87	7902.58	8096.82	10673.8	9521.58	8107.93	8733.11	6339.02	5903.86	4937.83	9050.36	8181.74	6319.63	6797.56	8530.2	7514.53	6907.27	8049.45	7333.01	7329	6912.36	4019.56
440	M726T31	1.21982	-3.08123	0.00461039	725.634	725.624	725.76	30.7357	28.7109	32.5734	22	13	9	http://metlin.scripps.edu/metabo_list.php?mass_min=724.614&mass_max=724.654	7493.92	6053.03	4817.19	8818.39	6185.29	7112.35	7801.1	8325.19	7804.56	8034.08	7625.25	7726.31	9534.42	7872.48	8222.12	5139.64	6255.57	4239.23	6959.84	7984.64	6861.94	5610.29	7193.26	6862.64	6988.09	6994.78	7795.62	5256.97	4070.38	4772.34
441	M346T728	1.1118	-3.13867	0.0046749	345.889	345.884	345.894	728.15	726.939	729.523	30	15	15	http://metlin.scripps.edu/metabo_list.php?mass_min=344.869&mass_max=344.909	7735.45	8545.73	9611.34	8578.8	8150.17	7344.56	7565.51	7713	8475.46	10333.8	9258.85	10225.5	9338.88	8439.7	9005.38	8030.19	8706.49	7855.17	8667.23	7382.19	7074.14	8153.44	7312.56	7518.3	7420.78	8434.42	7254.19	8397.65	7508.94	7501.19
442	M358T519	1.27494	-3.10449	0.0047156	358.193	358.176	358.22	519.018	516.955	520.927	30	15	15	http://metlin.scripps.edu/metabo_list.php?mass_min=357.173&mass_max=357.213	16260.2	21598.7	14975.2	16184.8	16661	13791.7	14733.7	26988.4	14181.5	18789.8	16569.6	23825.7	17016.8	13863.9	15742.8	17021.2	10478.5	10776.9	19228.8	14731	14239.9	11754.8	16443	13299.3	11248.3	13415.8	15728.9	12725	13831.3	9937.02
443	M529T438	1.62519	-3.07274	0.00471682	529.273	529.256	529.322	437.865	415.567	441.251	26	15	11	http://metlin.scripps.edu/metabo_list.php?mass_min=528.253&mass_max=528.293	51202.3	77246.2	36916.6	113896	75042.9	58407.8	81929.5	121067	73983	88211.6	86902.6	66400.6	111678	47379.3	58207.2	12891.3	23733	12301.3	51329.9	80977.6	10827.7	24429.2	73212.5	68963.8	69164.7	68752.2	69318.6	74546.4	11970.4	54248.4
444	M685T490	1.78934	-3.24079	0.00474066	685.395	685.35	685.41	490.397	488.608	521.668	16	12	4	http://metlin.scripps.edu/metabo_list.php?mass_min=684.375&mass_max=684.415	8673.12	29314	5442.76	12410.4	7937.67	13848.3	9465.55	25802	11494.2	11295.4	11163.8	16350	11041.6	8422.74	12522.1	6655	7383.7	4740.65	12488.4	7636.74	6223.15	6984.72	9009.54	10427	6803.78	6008.17	8375.97	7573.96	5050.26	3720.13
445	M262T738	1.25544	-3.09375	0.00475839	261.791	261.787	261.816	738.441	737.62	739.723	30	15	15	http://metlin.scripps.edu/metabo_list.php?mass_min=260.771&mass_max=260.811	26091.9	25510.3	27430.8	25436.7	25599.4	24977.4	24209.5	24031.5	20573.6	32938.2	30766.9	28032.3	27749.9	26261.3	45561.7	22777.4	22988.7	21181.2	36305.8	19680.8	21846.3	21110.1	20517.6	21735.2	20118.7	22022.2	19328.5	19035.9	21364.9	20685.7
446	M431T515	1.7031	-3.16147	0.00480358	431.189	431.188	431.197	515.428	514.653	515.936	30	15	15	http://metlin.scripps.edu/metabo_list.php?mass_min=430.169&mass_max=430.209	173603	403535	115163	236244	201088	129331	197319	464339	215017	247132	245786	479003	227708	179933	193435	154958	72061.2	95793.2	246261	155524	141876	122892	236794	182470	106937	158531	192523	139816	128883	42255.9
447	M283T479	1.58717	-3.18039	0.00487611	283.239	283.226	283.242	478.638	478.021	478.946	29	14	15	http://metlin.scripps.edu/metabo_list.php?mass_min=282.219&mass_max=282.259	81457.4	180261	52264.9	79716.6	81204.7	42606.2	84151.6	183829	91174.2	81138	78643.2	114290	86604.1	84583.3	110437	61463	42574.7	36693.3	70872	89886.5	57651.8	62314.5	81496.5	75897.8	51040.7	66240.1	58820.4	59630.7	65971.7	21910.5
448	M704T383	1.45838	-3.09295	0.00491413	704.247	704.159	704.252	383.404	383.001	385.074	22	13	9	http://metlin.scripps.edu/metabo_list.php?mass_min=703.227&mass_max=703.267	9323.93	12226	4452.11	12683.9	10350.7	8259.78	11348.8	12048.4	12271.4	11775.4	12368.8	10458.2	13775.8	9428.33	9078.82	2886.8	6110.91	1976.32	9516.2	10515.2	2875.49	4655.25	9740.43	11126.9	11351.6	8546.41	8572.67	8954.13	2207.22	10572.6
449	M449T522	1.90484	-3.22001	0.00493647	449.175	449.164	449.242	522.185	516.204	523.361	17	13	4	http://metlin.scripps.edu/metabo_list.php?mass_min=448.155&mass_max=448.195	24032.6	76496.7	12106.6	23276.9	20233	52305.6	23949.1	49934.7	23639.1	28796.6	29416.3	30621.2	23965.7	15843.5	27178.6	14194.5	10363.7	8785.78	20853.1	23496.4	13293.6	14624.8	24386	23331.6	11046.9	18282.6	22260.5	16213.3	14990.1	6310.07
450	M405T488	1.78657	-3.19806	0.00498083	405.166	405.161	405.173	488.496	486.019	502.203	30	15	15	http://metlin.scripps.edu/metabo_list.php?mass_min=404.146&mass_max=404.186	114468	263364	70924.4	144916	129648	76314	107988	301510	129952	119503	126437	269665	129084	78210.3	118981	80787.3	54428.7	38502.6	126553	107382	95287.7	79898.6	115465	97982.4	62153.3	87103.4	87388.5	97244	61550.3	29031.7
451	M1042T716	1.10207	-3.05549	0.0050446	1041.85	1041.75	1041.86	716.36	715.006	719.113	24	13	11	http://metlin.scripps.edu/metabo_list.php?mass_min=1040.828&mass_max=1040.868	5809.85	5884.51	6912.68	6273.02	6601.48	6154.34	4794.13	6815	5764.08	6624.09	6013.83	6200.71	5415.93	6476.97	5837.87	6375.38	4737.66	5583.39	5084.16	5495.66	5550.53	6298.45	5437.52	5572.36	5864.29	5232.77	5417.18	4942.41	5838.67	5666.04
452	M588T30	1.20817	-3.04277	0.00509731	587.717	587.701	587.835	30.2181	29.5056	31.1861	29	15	14	http://metlin.scripps.edu/metabo_list.php?mass_min=586.697&mass_max=586.737	8559.22	6776.95	5932.91	9447.01	7386.66	7200.86	8359.8	8454.45	8841.19	7358.41	8698.72	10122.4	10032.8	7285.93	8497.76	5974.14	6922.02	3416.05	7874.02	8374.04	6695.8	7213.55	8647.11	7576.23	6386.47	7653.78	7764.41	5985.4	5924.59	5361.85
453	M474T30	1.24978	-3.03939	0.00511385	473.77	473.758	473.826	29.9716	28.9318	30.9316	29	15	14	http://metlin.scripps.edu/metabo_list.php?mass_min=472.75&mass_max=472.79	8388.98	5814.13	5784.83	10063.1	9291.77	7948.86	8279.05	11042.1	8597.64	8469.86	8179.96	8853.02	10752.4	8157.96	9711.39	5791.95	7000.59	2907.31	7749.16	8323.36	7791.01	6267.6	8875.42	7402.68	7213.51	6738.51	9159	7695.9	5297.46	5272.69
454	M737T721	1.10061	-3.05034	0.00511386	736.857	736.843	736.875	720.618	718.023	721.783	30	15	15	http://metlin.scripps.edu/metabo_list.php?mass_min=735.837&mass_max=735.877	14169.8	15223.5	15231.7	16705.2	15121.9	14112.9	15747	14441.2	14177.8	17670.9	14938.2	14959.7	14715.8	16072.6	13398.5	15099.7	15088.9	13381.3	14395.3	12443.2	15807.4	13861	14138.9	11296.1	13053.5	13348.2	11805.7	15161.6	12222.4	14862
455	M432T515	1.74085	-3.14309	0.00513474	432.191	432.184	432.194	515.392	514.653	516.328	30	15	15	http://metlin.scripps.edu/metabo_list.php?mass_min=431.171&mass_max=431.211	61976.4	148516	42007.1	83751.2	69485.3	46952.9	70538.2	172568	80415.4	89277.5	87884.5	179359	78759.1	65859.7	67454.4	55945.3	24084.2	34675.6	88169.8	52820.2	51931.3	41936.6	83459.2	65015	36527.1	56440.1	70177.1	48815.3	47120.5	15380.7
456	M620T31	1.28005	-3.03617	0.00517611	619.729	619.696	619.83	30.5195	29.8261	32.7809	27	14	13	http://metlin.scripps.edu/metabo_list.php?mass_min=618.709&mass_max=618.749	7227.01	6864.19	3791.8	8493.66	7230.63	6175.75	8045.8	7899.91	7826.99	7385.79	8034.17	8175.97	10461.1	7274.96	8043.25	4874.4	6892.73	3363.5	6895.38	8156.24	4829.01	4639.68	7692.55	7236.49	6078.75	6314.5	7642.06	5999.19	3681.85	3927.2
457	M530T403	1.35278	-3.03907	0.00519244	530.299	530.285	530.305	402.902	401.215	426.017	30	15	15	http://metlin.scripps.edu/metabo_list.php?mass_min=529.279&mass_max=529.319	128163	138486	158939	192570	121969	86847.9	192341	183502	192936	207498	206121	227045	197543	148131	105775	75331.8	67934.5	111846	139174	148767	94034.5	88620.8	188798	169745	108569	146597	162542	113493	119120	104500
458	M458T735	2.93255	3.2304	0.00520095	458.265	458.259	458.273	734.633	733.951	735.125	11	1	10	http://metlin.scripps.edu/metabo_list.php?mass_min=457.245&mass_max=457.285	1596.37	1930.68	1355.66	1781.95	3072.58	3835.48	4413.27	5323.86	9774.75	3542.22	2926.63	2587.73	2910.61	3007.55	2570.84	19755.3	22815.9	22148.2	16289.2	13850.8	11742.3	10528.9	8290.76	6376.3	4038.52	3227.71	2345.11	2243.86	1919.59	2902.97
459	M795T600	1.58714	-3.03416	0.00521825	794.56	794.552	794.591	600.007	597.526	601.737	30	15	15	http://metlin.scripps.edu/metabo_list.php?mass_min=793.54&mass_max=793.58	22691	30313.9	21151.3	40226.1	24488.3	16058.6	28357.8	58408.5	35375.6	39935.7	27378.4	25468	36881.2	18396.8	27937.2	6825.88	26848.2	9277.66	29980.1	18719	7720.95	10663.1	24177.1	20398.6	25788.9	24293.4	37643.3	15582.8	6770.18	20772.7
460	M809T717	1.08037	-3.02824	0.00523905	808.851	808.837	808.867	716.881	716.156	719.056	30	15	15	http://metlin.scripps.edu/metabo_list.php?mass_min=807.831&mass_max=807.871	11246.2	11285.7	11853.6	12534.4	11317.4	12736.2	12379.8	12243.8	10075.2	11866.7	11753	13538.1	12070.8	12377.7	12100.5	11995.7	11226.9	10916.1	11720.7	10454	12389.2	11594	10643.2	9866.34	10979.8	11443.1	9294.95	10615.9	11222.1	11673.1
461	M869T587	1.31413	-3.06984	0.00523971	868.548	868.542	868.559	586.706	584.251	588.62	14	8	6	http://metlin.scripps.edu/metabo_list.php?mass_min=867.528&mass_max=867.568	11762.9	8276	4900.65	10340.8	10187.4	8816.94	11462	15102.9	12465.1	13239.7	11534.6	15919.1	9831.54	8690.18	11165.1	5324.05	10473	5035.27	9721.92	8891.68	8219.13	5001.81	9203.87	9858.54	9493.2	9547.05	9129.91	8874.82	7573.17	8217.33
462	M144T159	1.57914	-3.16029	0.00529932	144.075	144.07	144.077	159.337	154.222	160.937	18	12	6	http://metlin.scripps.edu/metabo_list.php?mass_min=143.055&mass_max=143.095	5474.71	5996.72	10164.8	4748.4	2360.31	12659.7	4685.64	4724.83	6632.92	4574.71	4958.02	6891.12	5355.93	5991.76	4510.72	5113.27	2534.97	4079.8	4001.24	3355.16	4585.72	4248.37	2962.9	4559.66	2860.19	3535.06	4123.09	2050.14	5734.8	3078.06
463	M958T414	1.67457	-3.02373	0.00535938	957.626	957.616	957.641	413.732	413.366	415.639	30	15	15	http://metlin.scripps.edu/metabo_list.php?mass_min=956.606&mass_max=956.646	51823.7	92979.5	35429.2	60452.7	35934.6	41426	92954.2	81665.1	88445.2	93015.5	99337.9	98715.2	86958.3	59423.9	20616.4	12334.7	18411.5	12285.9	42487.9	69001.7	12597.6	21783.4	57917.5	83462.5	49193.5	56014.8	62027.8	50746.6	18319.8	53978.4
464	M615T394	1.76829	-3.01916	0.00540656	615.341	615.334	615.348	393.541	390.728	393.977	23	13	10	http://metlin.scripps.edu/metabo_list.php?mass_min=614.321&mass_max=614.361	29471.6	49321.9	6193.62	40374.2	27194.8	28658.3	42930.2	66410.7	49380	49386.2	48030.9	29218.9	47753.9	22078.8	19901.4	4095.12	17516.1	2926.68	23028.5	38365.3	4009.61	8285.71	24226.8	41237.8	33203.7	23117.9	33566.2	34386.6	2866.01	23769.4
465	M631T391	1.67516	-3.07659	0.00544423	631.382	631.365	631.393	390.738	390.008	391.976	27	14	13	http://metlin.scripps.edu/metabo_list.php?mass_min=630.362&mass_max=630.402	22715.2	7588.28	10732.2	23013.7	27082.2	13122.6	13707	21400.1	9283.11	15713.6	14920.7	37476.6	16550.3	17857.4	13079.3	8551.52	4183.41	4572.11	9394.53	12807.5	14312.8	16152.4	6022.38	13003.4	7472.6	19347.4	8093.47	14174.8	12431.3	7222.05
466	M566T587	1.12893	-3.08639	0.00547248	565.505	565.489	565.51	586.729	585.92	588.091	25	12	13	http://metlin.scripps.edu/metabo_list.php?mass_min=564.485&mass_max=564.525	6515.77	8260.74	5947.9	5742.88	6211.25	7299.7	7865.05	7021.37	6691.32	7634.87	6621.36	5798.78	5396.24	7585.07	6939.78	6737.14	5228.12	6385.15	5925.53	6228.06	6373.26	5777.82	5580.63	5404.47	6263.94	6210.24	6414.41	6015.23	5213.69	6179.26
467	M590T392	1.9277	-3.02484	0.00551351	590.339	590.331	590.342	391.833	386.257	398.849	26	15	11	http://metlin.scripps.edu/metabo_list.php?mass_min=589.319&mass_max=589.359	106809	254468	11860.9	124234	93565.4	88437.9	161740	237177	154761	169686	161521	94302.1	132306	74222.8	75143.5	8118.14	41748.5	3883.96	101803	114811	8409.79	21675.5	71177.8	141192	126672	73511.6	112025	88428.8	6092.54	86950.3
468	M557T601	1.72458	-3.00807	0.0055353	557.288	557.285	557.293	601.055	599.746	603.938	22	13	9	http://metlin.scripps.edu/metabo_list.php?mass_min=556.268&mass_max=556.308	47701.9	21302.6	5987.72	57697.4	44969	40775.8	60445.3	56811.1	46741.2	66234.3	52723	38818.3	34922.3	34390.8	35708.4	5033.59	10544.9	5101.48	34252	46049.4	5237.72	15110.4	24400.1	47889.4	25438.7	57020.9	31588.4	34014.3	4177.44	28278.4
469	M772T31	1.22075	-3.0057	0.00555285	771.632	771.571	771.755	31.0943	29.8325	33.073	24	13	11	http://metlin.scripps.edu/metabo_list.php?mass_min=770.612&mass_max=770.652	6943.87	4810.27	4190.06	7916.86	6217.4	6559.81	6963.72	7423.74	7973.82	6956.89	7049.31	7131.01	8134.88	6765.36	6487.6	4534.54	6308.94	3823.96	5922.1	7266.5	5895.57	6021.51	6453.26	6063.38	5592.07	5932.83	6920.49	5093.01	3420.16	3917.45
470	M684T378	1.68883	-3.00166	0.00560088	684.255	684.247	684.265	378.316	374.095	381.531	21	13	8	http://metlin.scripps.edu/metabo_list.php?mass_min=683.235&mass_max=683.275	13466.8	19803.6	4565.27	17740	13187.6	10265.7	19140.7	24043.2	20315.4	22048.7	18957.2	10180.5	24302.6	9602.68	14042.3	2640.49	8488.64	2153.11	12603.7	19407.7	2275.24	3716.54	13877.5	14607.3	18050.1	7553.28	16887.5	10116.3	2339.88	8376.95
471	M657T384	1.59707	-3.00788	0.0056139	657.317	657.307	657.322	384.461	383.838	386.452	24	14	10	http://metlin.scripps.edu/metabo_list.php?mass_min=656.297&mass_max=656.337	21493.2	27239.3	5136.46	19360	13910.4	21985.9	23375.8	27478.1	24264.8	24544.5	23273.1	15648.6	23379.8	13274.1	15113.6	3740.28	8722.62	2658.06	19516.4	17744.3	3433.7	5231.35	15265.3	21474.1	18469.5	14614.1	24196.6	15413.6	3279.26	13758
472	M404T30	1.35031	-2.9978	0.0056957	403.832	403.827	403.864	30.325	29.4724	32.3986	30	15	15	http://metlin.scripps.edu/metabo_list.php?mass_min=402.812&mass_max=402.852	17201.3	10927.9	8820.24	19983.5	9554.58	15407.6	15920.9	16998.8	13109.4	16624.9	16441	20673.2	22271.6	14225.8	14041.6	10575.6	8311.99	5606.69	15608.2	14411.6	15906.7	12357.2	13360.6	13330.9	10827	13921.7	15008.5	6693.81	9109.39	6932.82
473	M642T712	1.09226	-2.99939	0.00576814	641.913	641.904	641.92	712.236	710.757	713.22	30	15	15	http://metlin.scripps.edu/metabo_list.php?mass_min=640.893&mass_max=640.933	9129.49	9144.83	11306	10838.7	10237.4	9484	10136.5	10000.4	8853.98	9290.2	10360.4	9994.22	10168.5	9360.58	9664.18	9552.93	8983.28	9130.11	10025.5	7665.25	10603.7	9722.9	8806.92	8534.95	8496.58	7794.14	8980.65	8192.12	9037.83	9944.58
474	M229T727	1.17041	-3.07	0.005793	228.889	228.8	228.898	726.793	725.473	737.967	30	15	15	http://metlin.scripps.edu/metabo_list.php?mass_min=227.869&mass_max=227.909	13137.6	12597.8	15780.9	12336.3	12499.6	12541.2	12444.8	11841.7	11613.5	12398.1	12012.6	13867.3	13225.7	12914.7	11237.5	11885.1	11476.6	13485.8	11165.5	10846.1	12364.7	11859.3	9990.59	11058.2	10293.6	11014.9	10903.4	9886.26	12272.2	4217.76
475	M796T600	1.42114	-3.00163	0.00579688	795.565	795.554	795.594	600.349	595.847	602.749	30	15	15	http://metlin.scripps.edu/metabo_list.php?mass_min=794.545&mass_max=794.585	12643.4	14414.1	12013.3	19032.8	13499.3	9886.34	15306.3	28760.4	16525.3	19467.3	12136.2	12935.9	17983.4	11422.6	15538.8	6466.54	13319.1	6496.57	15952.8	11706.6	6587.89	8327.42	11298.1	11969.2	15502.3	11891.7	16918.7	9949.98	5593.36	10963
476	M697T486	1.24073	-2.99988	0.00582702	697.436	697.406	697.441	485.52	484.253	486.028	28	13	15	http://metlin.scripps.edu/metabo_list.php?mass_min=696.416&mass_max=696.456	15873.1	19512.3	11326.5	16311.9	14658.8	15268.1	13734	24744.4	18028.6	16017.5	13698.6	21414.1	18140.9	15791.7	17765.1	11842.2	12512	9918.56	16483.7	14032.6	14908.2	13142.7	16363.3	13494.5	13747.3	14520.4	14995.4	15983.5	14735.8	6656.92
477	M253T294	1.24795	-3.14819	0.00584513	253.144	253.142	253.149	293.977	292.794	294.818	30	15	15	http://metlin.scripps.edu/metabo_list.php?mass_min=252.124&mass_max=252.164	54591.7	44680.7	52483.8	33383	29082.5	52478.9	33026.7	37291.7	29022.7	35798.6	36505.6	33799.8	30422.1	31153.4	35150.1	30259.7	29237.3	26259.1	34254.4	37395.1	26872.4	31296	31148.4	32611	28065.4	32280.5	30363.5	28231	28916.7	28655.8
478	M710T486	1.41639	-3.00088	0.00585727	710.397	710.389	710.405	485.549	485.141	486.633	29	15	14	http://metlin.scripps.edu/metabo_list.php?mass_min=709.377&mass_max=709.417	14502	20286.4	9746.91	21875.5	22348.7	11894.2	16357.6	27613.9	20619	19905.8	19692.3	32852	20284	14445.9	17452.1	10764	14060	7971.58	20298.6	14067.6	11708.3	12500.9	22281.4	14398.5	12649.1	13975.1	16589.7	17759.2	10560.4	5073.45
479	M658T486	1.56009	-3.04845	0.00586837	658.406	658.386	658.423	485.52	483.75	517.459	23	14	9	http://metlin.scripps.edu/metabo_list.php?mass_min=657.386&mass_max=657.426	9191.75	21644.4	4193.05	13753.1	6134.83	14041.6	9957.83	17054	9767.41	9356.9	10132.1	11034.8	11625.6	6199.91	11928.8	5209.02	8211.95	3923.33	11005.6	9145.58	4999.08	5547.45	7426.03	9158.91	10122.6	6030.5	10134.6	7757.34	4145.28	3597.08
480	M1175T715	1.10119	-2.98369	0.00589662	1174.82	1174.77	1174.84	715.006	713.989	716.444	29	14	15	http://metlin.scripps.edu/metabo_list.php?mass_min=1173.803&mass_max=1173.843	8154.06	9389.13	9841.3	10317.3	8515.11	9771.95	9868.71	9268.25	9676.93	9529.53	9817.5	9796.34	10446.8	10522.9	8083.35	9375.76	8884.02	8614.9	8478.68	8468.61	10356.4	9594.77	8200.92	7621.56	8154.6	9162.56	8591.97	6733.27	8524.5	9095.86
481	M341T619	1.36901	-3.0094	0.00590423	340.937	340.936	340.94	619.316	617.168	621.888	16	12	4	http://metlin.scripps.edu/metabo_list.php?mass_min=339.917&mass_max=339.957	33455.6	30832.9	39422.8	42071.1	25900.4	29617.9	31652.3	8112.55	27482	44210.2	40687.7	43612.9	45212.4	33791.4	29896.3	38213.6	20915.6	36172.2	24643.3	19568.5	28014.7	31764.5	19876.1	24641.8	20887.9	26047.6	17200.8	14091.5	24056.6	23486.2
482	M428T480	2.36661	-3.1599	0.00596074	428.163	428.16	428.224	479.983	479.196	482.407	30	15	15	http://metlin.scripps.edu/metabo_list.php?mass_min=427.143&mass_max=427.183	60924	258257	27006.4	64346.8	63248.2	77364.7	69668.1	229147	77711.9	75881.7	75758.6	118959	61227.9	56569.3	97735.7	32509.8	25448.2	16126.2	47829.3	77264.5	32300.3	39383.7	67380.1	62206.7	27470	42238.8	40280.1	42085.6	36054.5	8820.61
483	M217T735	1.08378	-2.97432	0.0059898	216.888	216.886	216.89	734.658	733.754	735.234	30	15	15	http://metlin.scripps.edu/metabo_list.php?mass_min=215.868&mass_max=215.908	34573.2	37463.9	40292.1	37291.2	33492.6	30424.9	34660.7	36590.3	34391.4	36441.7	37016.7	35566.3	40419.6	36324.7	37575.5	38656.9	34300.9	38071.5	33495.1	30975	34132	35541.8	32554.3	30282.7	30149.7	33804.5	30505.1	31126.8	33290.9	33699.1
484	M685T401	1.60213	-2.9699	0.00608709	685.254	685.25	685.277	401.271	399.952	403.081	25	14	11	http://metlin.scripps.edu/metabo_list.php?mass_min=684.234&mass_max=684.274	29356.3	25809.9	6905.31	45210.8	39590.6	21132.7	30794.9	38485.9	30216.3	42921.5	41411.4	29004.2	48484	25233.4	34121.2	5532.73	22285	3425.71	35140.5	35115.8	4032.99	9264.74	29884.4	25762.3	29793.7	19955.4	29097.4	30460.6	4871.85	20395.2
485	M905T595	1.28204	-3.13559	0.00613579	904.56	904.519	904.599	595.11	580.657	597.265	12	10	2	http://metlin.scripps.edu/metabo_list.php?mass_min=903.54&mass_max=903.58	8119.08	12943.5	6642.53	6619.54	7703.25	6791.31	6928.36	13493.3	8498.79	10622.2	7627.51	8598.99	7380.09	8387.34	6692.73	7619.75	6113.03	5551.81	6749.94	6235.27	5843.08	6387.2	6107.72	6613.8	6946.54	7870.98	7423.03	7142.08	5943.23	6550.85
486	M532T402	1.62823	-2.96721	0.00614578	532.3	532.296	532.302	402.385	401.215	403.064	25	14	11	http://metlin.scripps.edu/metabo_list.php?mass_min=531.28&mass_max=531.32	45079.3	45983.1	8180.52	68444.5	41762.3	35118.7	45583.2	58080.8	42201.5	47126.3	50298.8	40789.8	67346.5	29737.1	36602.3	5383.64	23134.3	2781.59	46041.3	50985.8	4707.15	14797.1	41155.1	40567.5	35971.2	28270.3	41277.1	38439.6	6183	27088.2
487	M265T752	1.22153	-3.20082	0.00617256	265.148	265.147	265.156	751.665	750.871	769.138	15	7	8	http://metlin.scripps.edu/metabo_list.php?mass_min=264.128&mass_max=264.168	236960	236740	227579	231006	231900	232149	222269	229288	215942	235214	235551	237457	243179	237474	234543	212793	214012	199039	208121	206593	203137	201501	198742	196818	199871	200058	200490	202079	8443.27	203131
488	M580T589	1.13434	-2.99858	0.0062306	579.512	579.468	579.521	589.216	585.789	592.865	30	15	15	http://metlin.scripps.edu/metabo_list.php?mass_min=578.492&mass_max=578.532	6432.78	9463.12	6101.19	5831.08	6750.6	7900.74	6176.33	7195.73	6858.92	7177.42	6276.31	7089.24	6457.74	7303.7	6822.17	5760.7	6396.89	5269.23	5997.54	4905.68	6330.88	6169.57	6339.24	5539.66	6118.74	7058.31	5939.39	6810.68	6152.67	6750.1
489	M572T31	1.23972	-2.96774	0.00623215	571.747	571.705	571.853	30.5726	29.8325	31.905	28	15	13	http://metlin.scripps.edu/metabo_list.php?mass_min=570.727&mass_max=570.767	8427.64	6856.03	4697.8	8764.09	8113.54	7013.21	8067.62	8721.49	7832.32	8663.88	7619.36	9822.53	9958.27	7505.38	7631.62	5866.94	6701	3699.72	7024.43	8832.98	6143.83	6229.97	7967.03	8012.69	6366.8	6892.25	8341.09	6364.2	4056.99	4049.8
490	M670T30	1.25042	-2.95621	0.00626338	669.665	669.655	669.847	30.2995	29.1071	31.0296	27	14	13	http://metlin.scripps.edu/metabo_list.php?mass_min=668.645&mass_max=668.685	6663.57	6942.36	3744.49	8601.01	7411.87	5585.92	7779.06	8847.42	7286	7613.91	7532.13	8722.13	9412.32	8195.16	8264.47	5512.42	6389.29	3665.07	7648.82	7499.66	5772.74	5845.69	7120.99	6720.73	6695.74	5821.71	7908.43	5659.25	3478.45	4312.48
491	M309T717	1.11178	-2.95997	0.00632559	308.916	308.913	308.918	716.633	716.026	718.234	30	15	15	http://metlin.scripps.edu/metabo_list.php?mass_min=307.896&mass_max=307.936	34700	32421.5	44287.5	38615.5	31385.7	35132.6	32307.6	33912.8	33988.8	39070	34752.4	39256	36983.4	34839.3	30841.8	35436.9	31699.4	37267.8	32319.8	29871.4	33788.1	33483.7	30201.2	29742.2	27711.8	33725.3	28667.9	27613.6	35833.3	31592.9
492	M1135T403	1.66283	-2.95136	0.00639438	1134.58	1134.56	1134.62	402.979	400.614	403.692	18	11	7	http://metlin.scripps.edu/metabo_list.php?mass_min=1133.565&mass_max=1133.605	5259.83	5541.95	1859.26	8990.33	7041.2	3940.62	6468.74	10827.3	7694.77	9668	7478.42	4705.79	10045.5	3523.17	5625.71	1494.01	3333.62	1150.63	7239.07	6563.65	1425.83	1477.74	5149.25	6064.7	5241.69	3096.8	7130.08	5300.45	1237.07	3434.31
493	M889T587	1.35275	-2.94579	0.0064211	888.522	888.506	888.531	586.683	581.73	588.711	23	13	10	http://metlin.scripps.edu/metabo_list.php?mass_min=887.502&mass_max=887.542	9676.45	9153.4	4591.52	10095.8	8764.99	9153.67	10160.4	13531.3	12670.7	13596.9	10144.8	9900.97	11372.9	7213.53	13361.3	4952.08	9529.47	3959.93	11845.2	8909.35	5072.91	5129.35	9758.47	7328.19	9272.76	8576.78	10707.3	7126.4	4109.96	7112.35
494	M647T716	1.10509	-2.95147	0.00643136	646.857	646.855	646.86	715.754	715.151	716.235	30	15	15	http://metlin.scripps.edu/metabo_list.php?mass_min=645.837&mass_max=645.877	47026.6	46548.1	62396.3	50835.4	43571.2	48528.2	47712.7	49236.2	46387.4	51224.3	50720.2	53093.7	52998.1	51803.2	42703.2	49987.4	45181.3	50459	44409.9	43915.8	50009.7	50554.4	41564.8	41643.7	40387	47023	42701.1	37537.1	45337.3	43247.9
495	M266T719	1.05649	-2.95597	0.00647414	265.956	265.954	265.958	719.364	717.878	720.053	29	14	15	http://metlin.scripps.edu/metabo_list.php?mass_min=264.936&mass_max=264.976	31758.7	35853.8	35924	39281.6	40347.3	34885.9	36518.8	36848.3	36429	37191.5	36845	34068	36906.4	35568.5	35625.4	36753.6	34675.6	34529.1	34964.4	33466.3	35876.7	36273.4	32173.9	33370.1	34040.7	34726	33408.4	32407.5	31844.6	36450.6
496	M588T384	1.79865	-2.94181	0.00648677	588.33	588.314	588.332	383.876	383.629	384.505	30	15	15	http://metlin.scripps.edu/metabo_list.php?mass_min=587.31&mass_max=587.35	793928	1.19341e+06	59177.6	822830	565726	528015	1.04369e+06	1.26674e+06	1.11535e+06	1.10778e+06	1.0649e+06	644520	1.04541e+06	526588	574035	35783.4	276631	8591.68	737623	765979	30236.8	129902	600153	913944	827441	512449	925448	561278	21761.2	520200
497	M570T30	1.19826	-2.94159	0.00650134	569.753	569.703	569.865	29.5901	27.9338	30.5812	28	15	13	http://metlin.scripps.edu/metabo_list.php?mass_min=568.733&mass_max=568.773	7635.64	6916.05	4545.84	9450.02	7762.2	7927.5	7921.01	8431.65	7895.82	8114.13	8088.73	9101.85	9379.8	7303.08	7425.89	6394.28	7200.96	4035.94	7556.49	7792.92	6876.13	6561.79	6722.14	7742.77	6168.8	7378.81	8017.09	6764.91	4886.56	4292.03
498	M354T482	2.12802	-3.13682	0.00650985	354.138	354.106	354.153	481.81	478.244	482.63	26	14	12	http://metlin.scripps.edu/metabo_list.php?mass_min=353.118&mass_max=353.158	23811.8	53654.8	21362.3	33831.4	25460.7	30488.2	26119.7	113741	35038	29041.7	28908	72407.1	30736.6	22289.5	34060.5	17702.7	12333.1	10822	25382.8	31094.8	18514.1	15648.8	23685.8	24506.2	15110.6	19507.6	18345.4	17105.9	14639.8	8600.67
499	M1108T385	1.8757	-2.92934	0.00668942	1107.64	1107.62	1107.66	385.278	384.422	401.267	24	14	10	http://metlin.scripps.edu/metabo_list.php?mass_min=1106.622&mass_max=1106.662	44299	74760.8	2179.26	72164.4	44231.8	29153.8	60523.1	77410.6	66719.6	62906.4	58772.6	37431.9	82692.7	24461.4	35735	1819.93	13478.5	1313.65	48817.5	62961.6	1634.75	4421.43	39551.8	47198.9	49879.3	22501.5	50189.1	40178.1	1634.58	26767.1
500	M709T712	1.07411	-2.93065	0.00671206	708.902	708.898	708.904	712.204	711.824	712.787	30	15	15	http://metlin.scripps.edu/metabo_list.php?mass_min=707.882&mass_max=707.922	52337.1	57953.3	66336.1	61540.6	57830.4	53602.1	56821.7	56785	54941.8	62907.9	60005.7	60056.3	63363.2	61871	54836.3	60366.6	57784.7	55459.5	55546.9	53003.5	57023.5	54912.6	51817.3	54816.9	56780.9	51429.2	51442.6	46894.6	52999.2	60109.7
501	M589T384	1.80882	-2.9267	0.00672898	589.333	589.315	589.334	383.832	383.254	384.413	29	15	14	http://metlin.scripps.edu/metabo_list.php?mass_min=588.313&mass_max=588.353	275720	427902	21980.8	290981	190812	188864	369545	456390	400519	397085	377569	213967	362248	178681	199405	14554.9	92719.5	5461.82	259642	266729	11835.7	43035	208744	325364	286513	181418	326105	195546	9670.77	178462
502	M143T160	1.7271	-3.04135	0.00676793	143.071	143.058	143.072	159.589	154.222	164.183	30	15	15	http://metlin.scripps.edu/metabo_list.php?mass_min=142.051&mass_max=142.091	64125.1	114660	139285	64615.3	29468.5	171397	56516.8	52362.9	77425	54344.2	55443.8	94961.8	67694.3	63404	48163.8	73085.9	25029.1	57189.3	42052.9	35950.5	56189.1	49988.8	32293.8	53384.2	26182.4	43500.4	53585	19047.4	68028.5	32589.2
503	M562T363	1.87172	-2.91998	0.00684878	562.315	562.309	562.316	363.176	361.683	363.591	25	14	11	http://metlin.scripps.edu/metabo_list.php?mass_min=561.295&mass_max=561.335	47543.1	55936.9	4144.23	85962.7	30476.7	51707.7	81404.5	57624.7	85367.6	84093	78747.8	51015.3	72228.2	28284.5	30222.8	4061.7	11245.4	1364.25	44429.3	56871.2	2866.42	10842	32974.5	70409.3	67507.1	40693.9	41328.7	24383.5	2162.83	40187.8
504	M478T369	1.8862	-2.92493	0.00685036	478.294	478.157	478.295	369.018	354.115	369.74	23	13	10	http://metlin.scripps.edu/metabo_list.php?mass_min=477.274&mass_max=477.314	111478	42931.9	11964.6	170731	71482.2	96332.4	169622	87111.6	180907	181684	173821	109634	173373	85661.9	82036.5	8822.38	33292.9	2383.65	88204.6	129236	4229.16	22842.8	60310.3	128513	121133	87276.9	101765	52181.4	5333.14	81613.9
505	M559T346	1.20432	-2.99401	0.00685919	559.118	559.112	559.121	346.005	342.274	349.701	29	14	15	http://metlin.scripps.edu/metabo_list.php?mass_min=558.098&mass_max=558.138	35498	35356.2	31938.2	46358.1	39909.3	33425.3	37757.5	33131.3	24071.8	48348.1	44924.9	43991.3	39810.7	54682.2	40328.4	34317.4	32479.8	23997.7	36915.6	27421.3	33675.3	36613.8	33229	30772.9	32697.1	30728.9	31847.7	39569.8	28695.1	36550.9
506	M742T490	1.86964	-3.03412	0.00690378	742.407	742.389	742.424	489.788	486.979	490.702	24	14	10	http://metlin.scripps.edu/metabo_list.php?mass_min=741.387&mass_max=741.427	9434.62	21635.5	3966.19	8969.61	9072.25	14521.5	10793.8	23175.2	8833.15	9660.24	9207.43	27127.8	6913.23	8355.56	9399.03	5473.41	3286.19	3377.97	6607.66	8482	8661.71	8825.36	7910.29	10519.5	3568.47	11037	4091.85	6612.26	6174.18	2217.25
507	M422T486	1.64233	-2.96953	0.006976	422.119	422.098	422.146	485.54	484.751	485.885	29	15	14	http://metlin.scripps.edu/metabo_list.php?mass_min=421.099&mass_max=421.139	38427.3	83993.6	23939	40007.8	28801.4	63893.1	45881.5	81661.4	56127.8	35960.6	34517.6	90163.6	39892.7	37093.5	29956.9	26508.1	13037.3	18087.3	37758	31298.5	44178.4	39452.6	43062.6	43188.2	13783.2	40850.5	29301.3	18599.2	37298.2	8279.68
508	M1133T384	2.13969	-2.949	0.00698167	1132.66	1132.65	1132.67	383.828	383.373	384.505	23	14	9	http://metlin.scripps.edu/metabo_list.php?mass_min=1131.643&mass_max=1131.683	11496.5	24632.7	1615.67	13029.6	7520.83	6063.03	19478.4	29610.9	21408.6	19600.8	19520.2	7885.88	20384.6	5332.96	6484.42	1231.83	2523.81	1283.41	9449.93	13125.3	1488.11	1393.05	7248.89	15653.2	13352.6	5226.08	15356.4	6597.74	1015.66	5099.04
509	M709T486	1.40043	-2.92501	0.00703626	709.395	709.378	709.399	485.547	485.157	485.885	30	15	15	http://metlin.scripps.edu/metabo_list.php?mass_min=708.375&mass_max=708.415	34189.2	39384.2	18741.7	46608.1	41315.2	25413.8	33372.5	59179.9	44778.5	41591.9	41272.8	70182.8	45740.5	33314	42429.3	24750.7	28272.9	17324.4	44315	35552.1	27188.7	28315.5	45213.2	31902.1	24727.7	29244.2	35216.9	36789.1	22650.2	9483.88
510	M397T492	1.49821	-3.00984	0.00706252	397.231	397.229	397.237	492.369	491.531	494.471	28	14	14	http://metlin.scripps.edu/metabo_list.php?mass_min=396.211&mass_max=396.251	46726.7	73801.3	29344.6	62014.4	68136.5	27264.4	42681.2	116167	49779.4	46949.3	47399.8	74104.5	49386.4	44276.7	59244.9	31803.6	26647.3	25470.4	46092.4	48858.9	37598.9	36985.4	50267	43549.8	33264.9	42507.8	35843.8	48563.8	35936.7	15462.4
511	M586T361	1.89776	-2.89938	0.00719872	586.314	586.302	586.316	361.483	360.889	361.705	26	15	11	http://metlin.scripps.edu/metabo_list.php?mass_min=585.294&mass_max=585.334	70102.3	115301	6375.86	117221	50254.8	66891.5	128174	106305	130871	136663	132078	77506.4	112121	48074.1	54156.6	3391.91	18412.9	2214.61	43651.2	117413	2670.3	14006.3	41110.1	116186	102921	61638.3	63358.2	61523.6	3053.25	60919.8
512	M456T432	1.5293	-2.90265	0.00720268	456.245	456.227	456.248	432.078	430.337	434.949	16	10	6	http://metlin.scripps.edu/metabo_list.php?mass_min=455.225&mass_max=455.265	11224.4	6188.16	2939.8	14160.5	9507.55	13086.6	11600.5	7068.42	8934.18	12412.7	14659.4	9674.35	8016.78	10200.1	5284.12	3577.5	4083.1	2228.32	9872.63	8273.85	2616.3	6595.04	6319.55	11227.4	9099.69	9438.36	5964.01	4892.47	2457.44	8141.26
513	M1183T717	1.17394	-2.89857	0.00722797	1182.84	1182.75	1182.88	716.817	715.081	719.232	28	14	14	http://metlin.scripps.edu/metabo_list.php?mass_min=1181.823&mass_max=1181.863	6370.36	6637.58	7250.78	7054.22	4436.97	8098.52	5586.69	6317.8	6767.2	6415.84	6027.48	6880.06	6461.03	6705.84	4740.39	5830.5	4613.91	6613.1	4592.25	5300.84	6528.47	7420.9	4819.37	5001.29	5051.42	5228.27	4865.34	4379.23	5594.37	5724.44
514	M319T726	1.10041	-3.03013	0.00723173	318.879	318.873	318.886	725.609	724.184	726.263	16	9	7	http://metlin.scripps.edu/metabo_list.php?mass_min=317.859&mass_max=317.899	17901.1	16244.9	20988.2	18362.3	17504.4	16508	16673.5	16160	15087.7	20397	19260.8	18100.2	19758.9	22027.2	17354.9	17674	16574.6	17669	17102.6	14864.8	17044.2	16162.5	15525.2	16675.1	16230.6	16058.6	16775.9	16473.7	15992.4	16657.2
515	M306T506	1.62544	-2.99855	0.00725773	306.25	306.243	306.276	506.081	505.346	508.486	30	15	15	http://metlin.scripps.edu/metabo_list.php?mass_min=305.23&mass_max=305.27	18672.1	38454.2	12083.8	26057.3	24179.8	10925.8	18002.8	50746.9	21119.3	20578.9	18115.5	37425.3	20102.3	16871	21588.1	11976.7	11713.4	9596.98	24661.2	17184.2	17186.7	13897.3	17574.8	17325.2	11569.8	16354.4	15100.8	15378.1	16004.4	2831.51
516	M403T487	1.43366	-2.92568	0.00727222	403.158	403.157	403.162	486.731	485.709	487.382	30	15	15	http://metlin.scripps.edu/metabo_list.php?mass_min=402.138&mass_max=402.178	637482	796930	383583	770936	753369	317309	630909	1.03242e+06	914799	725027	740233	1.36385e+06	934724	628607	749340	451218	484426	314003	757801	612694	584161	508312	840527	583190	470660	513841	638568	574002	490355	113610
517	M965T585	1.49664	-2.90129	0.0072745	964.541	964.533	964.548	585.469	583.621	586.722	21	12	9	http://metlin.scripps.edu/metabo_list.php?mass_min=963.521&mass_max=963.561	8908.37	13647.2	2960.66	9197.19	9470.02	6820.65	9975.77	14858.4	10753.4	14745.6	11243.9	8197.47	8049.14	5437.39	10745.8	3027.7	9491.61	2703.23	8810.78	7635.43	3235.64	3646.75	9108.28	7056.97	7951.98	6385.76	10173.8	9429.8	2860.01	5373.24
518	M1028T717	1.12493	-2.91462	0.00733713	1027.85	1027.77	1027.86	716.567	714.812	719.284	24	12	12	http://metlin.scripps.edu/metabo_list.php?mass_min=1026.827&mass_max=1026.867	5350.85	6963.31	7525.2	4961.64	5830.23	6259.65	5291.25	6889.1	5960.88	6557.57	5151.06	6444.93	6251.15	6602.06	5892.22	6427.09	4985.53	5770.14	5893.8	5075.14	5950.15	5967.45	5343.15	4986.08	4743.55	5480.91	5913.35	5090.39	4619.28	5475.53
519	M632T384	1.60466	-2.89843	0.00737291	632.32	632.317	632.346	383.934	383.733	387.03	29	15	14	http://metlin.scripps.edu/metabo_list.php?mass_min=631.3&mass_max=631.34	55367	67756.3	8178.68	82757.2	60626.3	41186.5	73762.1	75336.3	79297.3	74747.5	74154	60467.3	72654.8	49388	44627.4	7692.47	25773.1	2945.33	49750.1	65914.4	7601.25	20591.5	41843.6	68073.8	64571	52616	47449.1	54011.9	6498.44	58188.7
520	M972T715	1.09463	-2.89347	0.00741975	971.84	971.828	971.852	715.109	714.179	716.362	30	15	15	http://metlin.scripps.edu/metabo_list.php?mass_min=970.82&mass_max=970.86	7892.78	8737.82	10649	8827.68	8395.35	7910.18	8677.52	8920.36	9070.92	9738.14	8521.03	9559.21	8391.72	9733.84	7897.29	9448.24	7539.58	8447.27	7718.11	7077.71	8412.78	8113.56	8085.02	8461.92	8065.97	8442.98	8132.86	6942.85	8939.93	7603.49
521	M583T600	1.08965	-2.88685	0.00745165	582.527	582.522	582.53	600.296	599.779	600.484	30	15	15	http://metlin.scripps.edu/metabo_list.php?mass_min=581.507&mass_max=581.547	35037.1	30831.1	30003.9	32106.5	30980.4	30251.8	31156.1	33138.6	31054.4	38674.2	28991.8	32233.8	30994.6	36542.1	33716.6	28674.2	28141.5	29103.2	28266.9	29848	31631.2	31532.3	29458.8	27514.7	30272.8	34864.8	26029.4	33849.1	27375.3	29190.7
522	M558T764	1.06263	-2.90666	0.00755781	557.814	557.808	557.82	764.374	762.363	765.704	30	15	15	http://metlin.scripps.edu/metabo_list.php?mass_min=556.794&mass_max=556.834	9141.1	9777.04	10318.3	10102.1	8374.5	8875.29	9937.77	9534.85	9439.49	10133.3	9008.88	9417.72	9115.45	9547.86	10724.6	9212.37	9597.72	9144.83	9711.07	8564.98	8748.32	9075.18	8392.06	8238.64	9067.27	8824.12	9190.59	9295.27	8599.61	9331.85
523	M584T357	1.61873	-2.87702	0.00760169	584.217	584.163	584.233	356.582	356.035	357.295	25	14	11	http://metlin.scripps.edu/metabo_list.php?mass_min=583.197&mass_max=583.237	25843.8	13583.1	5809.83	42318.7	19202.9	21386.4	31170.4	24325.7	27978.1	35868.5	30559.7	20859.1	31599.5	19471.7	19470.6	6223.38	9246.99	5323.33	24431	26490.3	4396.52	6229.97	15777.4	29387.5	26714.8	16705.7	16207.6	14560.6	5598.98	20939.7
524	M1086T387	2.02685	-2.94514	0.00763463	1085.66	1085.66	1085.69	386.767	385.193	400.043	14	10	4	http://metlin.scripps.edu/metabo_list.php?mass_min=1084.644&mass_max=1084.684	7040.76	25137.8	1740.28	13650.3	8992.3	4853.66	13982.2	22774.3	13659.8	12772	15190.6	6606.89	12484.1	5229.28	5021	1560.17	3106.39	1685.66	7667.19	11092.7	1776.83	2122.16	5320.01	11639.5	10022.5	5855.55	6765.28	6512.2	1541.23	6779.75
525	M379T492	1.6344	-2.9217	0.00765537	379.158	379.157	379.159	492.1	491.306	492.907	30	15	15	http://metlin.scripps.edu/metabo_list.php?mass_min=378.138&mass_max=378.178	603871	1.36758e+06	224860	793661	733759	295325	625311	1.39374e+06	630650	727181	734143	821758	807933	421611	768574	308734	564778	181454	636612	706460	302023	338076	641704	547601	579640	387953	574414	617846	222258	90120
526	M249T336	1.19519	-2.88726	0.00772028	249.173	249.167	249.177	336.367	335.6	337.411	30	15	15	http://metlin.scripps.edu/metabo_list.php?mass_min=248.153&mass_max=248.193	16744.9	13791.7	12429	13734.9	11151	16072	13050.4	10942.2	10924.8	13186	15543.4	20018.9	12853.3	13958.2	13909.1	10837.8	10147.8	9348.38	13026	10241.3	13555.3	13578.3	10077.1	11835.5	9991.26	12980.6	11145.2	10038.2	11638	15848.9
527	M777T712	1.07816	-2.88203	0.00778027	776.889	776.886	776.892	712.344	711.882	712.915	30	15	15	http://metlin.scripps.edu/metabo_list.php?mass_min=775.869&mass_max=775.909	41524.5	48783.4	56618.3	53188.3	48871.4	48021.4	50159	51393	55024.8	56927.1	50720.1	50948.7	53801	54620.1	49030.4	53153.5	48406.9	48292.6	47833	45036.8	49030	52514.5	44626.3	48449.4	47996.3	45971.5	47241.6	40929.8	45243.1	49114.8
528	M141T738	1.05204	-2.87728	0.00780177	140.999	140.998	141	737.666	737.172	738.624	28	13	15	http://metlin.scripps.edu/metabo_list.php?mass_min=139.979&mass_max=140.019	37586.2	39248.5	37720.2	38662.3	38099.2	34630.8	34631	36907.9	40167.7	38703.7	36943.3	38871.6	37579.6	37139	39083.2	35425.9	40142.2	36432.7	36808.1	37812.3	34616.1	35580.6	33486.7	36561.5	34444.4	35377.8	37423.2	34632	32016.1	37219.3
529	M959T414	1.56643	-2.8711	0.00782595	958.628	958.608	958.656	413.695	412.918	416.268	30	15	15	http://metlin.scripps.edu/metabo_list.php?mass_min=957.608&mass_max=957.648	30108.6	52727.7	20847.2	31997.2	18793.4	24201.9	50279.4	44200.3	47729.3	51502.7	54375.7	49963.2	46813.2	33271	12367.2	12265.7	9653.56	10658.9	23865	37700.9	11113.1	12414.1	32962.1	48593	25403.8	32600.6	33070.7	27056.2	14949.8	31051.8
530	M1110T388	1.8187	-2.87187	0.00784828	1109.65	1109.62	1109.66	387.669	385.308	401.267	24	14	10	http://metlin.scripps.edu/metabo_list.php?mass_min=1108.626&mass_max=1108.666	12326	21354.8	1735.54	23684.5	13131.4	9079.32	20132.2	29113.8	19570.2	22331.3	21472.5	11014.6	25372.9	7976.24	9882.43	1611.07	4383.38	1668.95	15698.6	18565.7	1574.18	2532.76	12306.9	16939.8	14623.4	8666.07	14654.5	12354.2	1404.32	9475.03
531	M1049T413	2.05839	-2.95501	0.00786951	1048.66	1048.54	1048.69	413.148	409.803	421.869	19	14	5	http://metlin.scripps.edu/metabo_list.php?mass_min=1047.638&mass_max=1047.678	8724.01	9025.74	5071.77	6845.66	4010.34	5805.44	7654.78	24091.4	6394.6	6712.21	7064.77	7367.53	6205.13	4289.45	14489.6	1923.97	2068.68	1308.32	6684.37	9880	2093.31	2175.85	3941.72	6591.39	3530.51	3848.52	4497.98	4503.95	1817.47	5254.98
532	M404T487	1.43805	-2.89211	0.0078868	404.16	404.16	404.161	486.688	485.654	487.287	30	15	15	http://metlin.scripps.edu/metabo_list.php?mass_min=403.14&mass_max=403.18	230584	291000	137573	275975	274154	109840	225212	372034	335733	262110	262397	494294	336552	221213	266979	163238	172613	109571	270588	220570	211298	187084	304687	209618	166864	181355	229331	204127	179485	37626.6
533	M511T658	1.5274	-2.85729	0.00797204	511.293	511.292	511.296	657.543	654.909	660.307	16	10	6	http://metlin.scripps.edu/metabo_list.php?mass_min=510.273&mass_max=510.313	21631.3	10869.5	5238.48	28410	21541.1	15341	24544.5	24487.1	17513.9	23419.3	22730.7	14812.8	15548	14671.7	17024.1	4718.44	8768.38	3903.2	21328.1	19583.3	4400.85	9267.94	19239.7	17443.9	12939.1	15348.9	17299.3	11998	3340.24	12287.8
534	M245T628	1.31984	-2.89381	0.00798125	244.818	244.816	244.82	627.971	621.867	645.029	28	15	13	http://metlin.scripps.edu/metabo_list.php?mass_min=243.798&mass_max=243.838	21676.8	24387	38102.6	31461.9	22031.1	30183.1	29407.1	15419.1	25857	48016.5	37998.8	41290.4	35372.2	33185.8	31872	35188.3	20119.6	30800.2	26626.9	17159.7	23893.8	31903.8	21163.1	19369.2	20522.1	25898	19125.7	18448.2	19510.8	23541.1
535	M630T391	1.75375	-2.91184	0.008068	630.384	630.284	630.387	390.722	363.176	390.959	34	14	15	http://metlin.scripps.edu/metabo_list.php?mass_min=629.364&mass_max=629.404	50744.6	9776.47	22059.3	48386.7	64404.1	30672.1	32468.3	51089.8	21322.4	32295.3	32763.4	93330.3	40424.2	46070.2	31453.8	19029	5135.47	8505.37	20792.2	28225.8	34068.5	34096	12512.9	27966.5	15961.7	46499.2	14494.5	32936.8	29085.5	16955.5
536	M463T479	1.4521	-2.97571	0.00807014	463.203	463.194	463.218	479.261	478.501	480.757	28	14	14	http://metlin.scripps.edu/metabo_list.php?mass_min=462.183&mass_max=462.223	27570.4	69127.5	18099.4	26820.8	28599.8	34159.6	30395.9	55026.9	32913.2	27120.5	26608.7	36112.3	28072.3	27352.2	34933.2	22189.4	20237.1	16127.5	25590.2	30582.8	22567.9	25485.3	28362.8	27988.7	20070.6	24447.9	24258.1	24007.6	23364.5	11054.3
537	M1026T716	1.09001	-2.86544	0.00807456	1025.84	1025.79	1025.86	715.812	715.037	717.481	30	15	15	http://metlin.scripps.edu/metabo_list.php?mass_min=1024.815&mass_max=1024.855	7156.03	7268.57	9381.8	7622.29	7674.39	6625.27	7552.3	7657.71	7119.75	8180.97	7857.9	8382.77	8322.64	7854.25	6987.85	7760.9	7095.23	7698.28	6910.81	6583.39	7686.13	7900.71	6646.24	7067.15	6823.86	6526.76	6705.8	6108.95	7295.43	7285.67
538	M249T628	1.36101	-2.88711	0.00808144	248.826	248.825	248.826	628.268	621.568	632.521	11	8	3	http://metlin.scripps.edu/metabo_list.php?mass_min=247.806&mass_max=247.846	10497.8	10928.8	15992.1	11862.3	8879.15	9875.77	11658.8	5791.61	9326.05	20522.4	15275.3	16825.6	14705.1	12782.9	11381.4	14606.3	8346.13	12439.6	8747.16	6769.57	10046	12509	7996.89	8312.75	7277.45	9829.78	6577.91	6068.33	8570.04	8790.14
539	M370T534	1.6694	-2.85084	0.00809696	370.175	370.173	370.18	534.161	533.853	534.743	29	15	14	http://metlin.scripps.edu/metabo_list.php?mass_min=369.155&mass_max=369.195	56404.3	89029	21416.8	68660.1	75129.3	39457.4	60582.7	118855	71582.2	84254.6	88963.1	52673	88344.3	27022.5	67528.6	16005.2	43733.2	9526.25	85806.8	72323.6	12511.1	16381	79918.2	48967	55162.8	24979.2	47870.3	57363.6	13031.7	21368.7
540	M688T388	1.59084	-2.84806	0.00817604	688.262	688.256	688.336	388.001	383.209	424.848	24	14	10	http://metlin.scripps.edu/metabo_list.php?mass_min=687.242&mass_max=687.282	25675.9	23127.1	6247.29	37487	26345.9	15609.4	33918.5	45765.3	27185.2	34637.9	34731.7	21938.8	43395.6	21458.8	24248.8	7413.19	13792.3	3960.47	29499.1	27155.9	5361.55	8728.54	21627.9	26782	25937.3	16665.7	30243.7	23467.2	4641.15	19849.9
541	M641T402	1.45667	-2.85853	0.00820433	641.262	641.254	641.292	401.927	399.952	403.692	22	12	10	http://metlin.scripps.edu/metabo_list.php?mass_min=640.242&mass_max=640.282	16974.5	17148.2	5838.73	24628.8	17599.3	14817.2	16474.5	24672.8	16903.3	18020.5	20479.4	15305.7	21956.5	14226.6	17622.7	4088.82	14126.8	3441.67	18070.9	16339	3721.94	7329.42	16945.2	15233.8	13145.2	13024.1	19891	18331	4469.71	12162.8
542	M614T394	1.77967	-2.8439	0.00825267	614.334	614.312	614.339	393.733	392.402	396.961	26	15	11	http://metlin.scripps.edu/metabo_list.php?mass_min=613.314&mass_max=613.354	99333.1	150274	15912.9	125143	83907.5	72614.3	141255	217547	151419	155453	146497	88641.9	156384	69663.6	69024.8	6807.45	57106.3	2996.39	75125.1	129012	5470.84	19577.9	72870.7	125618	103111	72056.7	119496	114727	5035.53	70426.7
543	M380T492	1.64458	-2.88933	0.00826191	380.16	380.159	380.161	492.1	491.306	492.907	30	15	15	http://metlin.scripps.edu/metabo_list.php?mass_min=379.14&mass_max=379.18	206911	467573	71910.7	269235	245554	99032.1	211035	478382	212253	244100	243167	276639	274836	141311	262710	100371	191592	59826.4	215919	240125	98954.2	113659	216330	183022	197484	129144	194643	210222	73301.3	28050.4
544	M909T717	1.14512	-2.87047	0.00832375	908.848	908.778	908.871	716.968	714.426	719.374	30	15	15	http://metlin.scripps.edu/metabo_list.php?mass_min=907.828&mass_max=907.868	10034.4	9260.3	11258.7	10955.3	9960.52	9343.85	8486.52	11508.2	10239	10692.4	8792.95	11263.7	11514.7	10375.1	9783.34	10912.3	9122.32	10040.5	8794.34	6824.53	9987.85	10155.7	6589.37	8586.4	6421.25	8853.49	10786.8	7883.54	9307.67	9754.44
545	M684T31	1.21048	-2.84453	0.00834729	683.67	683.643	683.755	30.5726	29.5313	33.0955	26	12	14	http://metlin.scripps.edu/metabo_list.php?mass_min=682.65&mass_max=682.69	7835.76	5834.65	4178.53	7961.17	6646.14	6666.96	7937	7986.23	8714.85	7585.01	7569.33	9214.49	9912.97	7850.66	8041.41	6201.66	6695.61	4135.64	6725.62	7684.66	6694.8	5973.58	7594.65	7226.17	6323.76	6270.45	7845.28	5671.78	4384.56	4695.89
546	M691T484	1.55003	-2.84277	0.00836631	691.397	691.387	691.399	484.351	483.976	485.397	30	15	15	http://metlin.scripps.edu/metabo_list.php?mass_min=690.377&mass_max=690.417	90322	110862	22104	162390	88022.6	75463.8	103180	166519	139147	103886	103032	154192	137493	55936.9	130831	35055.5	68493.6	18854.8	122615	113969	51385.4	48221.7	105027	94611.3	89013.3	65842	112571	71861.4	39519.2	23184.4
547	M545T726	1.12187	-2.84002	0.00837865	544.849	544.806	544.864	725.559	724.203	727.188	29	15	14	http://metlin.scripps.edu/metabo_list.php?mass_min=543.829&mass_max=543.869	8603.05	8118.78	9032.37	6998.46	8438.65	8299.33	8382.47	9480.95	8723.03	10772.7	10632.5	9966.93	9212.96	9706.42	9770.41	9015.05	8174.56	8433.59	8019.12	6593.31	9256.24	6432.58	7670.04	8608.57	8594.02	8882.53	8560.39	7045.64	8773.15	7291.63
548	M740T31	1.17564	-2.8367	0.00843017	739.648	739.623	739.754	31.0469	29.804	33.7169	26	13	13	http://metlin.scripps.edu/metabo_list.php?mass_min=738.628&mass_max=738.668	7953.3	6416.15	4527.32	7798.53	6371.02	6325.78	7549.91	7873.66	8539.27	8358.73	7815.39	7905.58	9025.88	8167.04	7286.24	6624.14	6658.3	4740.4	6412.2	7914.37	6370.91	6103.2	7153.67	7069.9	6125.72	6428.81	8132.66	5714.49	4918.63	4826.5
549	M455T432	1.60907	-2.83291	0.00851169	455.241	455.218	455.254	432.386	405.072	435.579	24	13	11	http://metlin.scripps.edu/metabo_list.php?mass_min=454.221&mass_max=454.261	46044.8	19162.2	8790.46	58726.4	39756.5	56440.7	57914.5	30209.1	37318	57428.3	59697.8	36226.3	33982.1	42365.4	25398.8	9603.35	13299.2	12493.3	40527.5	38699	7868.11	24134.9	22795.4	48890.6	34964	44863.4	23225.8	19742.9	6264.48	31393.3
550	M305T505	1.50168	-2.89792	0.00853644	305.244	305.237	305.245	505.215	488.484	506.742	30	15	15	http://metlin.scripps.edu/metabo_list.php?mass_min=304.224&mass_max=304.264	137348	245672	89806.5	170400	163101	85116.6	141893	337365	163669	136683	137334	260988	163356	130688	155318	91147.8	70773.9	62377.8	174035	133577	140342	110033	133527	137940	94658.2	125469	120763	125354	119642	37638.7
551	M126T47	1.18282	-2.866	0.0085391	125.873	125.873	125.879	46.5884	42.3819	51.7548	30	15	15	http://metlin.scripps.edu/metabo_list.php?mass_min=124.853&mass_max=124.893	264378	326226	184509	292870	260124	274288	324737	340767	237945	397674	354923	286511	265904	299314	320346	243275	277733	195202	299148	215061	222949	258762	270032	272639	313820	260571	241456	235339	212575	227159
552	M329T493	1.70035	-2.94189	0.00861306	329.248	329.247	329.249	492.548	492.039	494.471	30	15	15	http://metlin.scripps.edu/metabo_list.php?mass_min=328.228&mass_max=328.268	378178	907322	226657	519946	601974	228093	397914	1.19462e+06	418181	407715	380631	642366	431823	356429	485477	229792	163558	183464	400562	423362	300074	292781	440109	391027	242876	345720	278608	377795	287098	99497.1
553	M504T713	1.10717	-2.83606	0.00864239	503.92	503.911	503.927	712.515	710.894	714.179	27	13	14	http://metlin.scripps.edu/metabo_list.php?mass_min=502.9&mass_max=502.94	6213.32	8968.56	10101.6	9320.11	9180.19	8179.66	9096.53	7680.35	8216.66	8974.45	8927.99	8567.09	8953.92	7954.15	8435.48	8590.15	7700.25	7351.65	8012.38	7528.13	7432.39	9151.6	7485.35	8690.27	7621.73	7546.83	6605.64	6808.75	7361.05	8419.08
554	M794T31	1.18464	-2.82692	0.00864759	793.631	793.607	793.75	30.9252	29.0222	32.7809	18	9	9	http://metlin.scripps.edu/metabo_list.php?mass_min=792.611&mass_max=792.651	5612.13	5745.72	4711.55	7486.81	6209.76	5755.54	7024.25	6394.66	7429.75	6448.66	7330.57	7824.47	8033.1	7336.26	6930.56	5103.17	6454.37	3847.9	6587.99	6470.01	5284.83	6079.81	5806.46	6541.05	6214.8	5851.29	7251.4	5108.46	3456.83	4586.93
555	M1177T716	1.13944	-2.88147	0.00865434	1176.84	1176.77	1176.87	715.786	714.561	716.936	27	14	13	http://metlin.scripps.edu/metabo_list.php?mass_min=1175.823&mass_max=1175.863	8054.27	7794.74	8740.43	8122.97	6269.05	7973.19	7458.4	7754.29	7083.88	7834.52	7916.69	6768.04	7432.68	8192.29	7306.54	8320.64	5820.18	6575.59	7709.85	6360.57	7893.35	8168.71	7014.82	6507.65	5851.55	4844.35	5266.4	5532.81	7363.53	7435.53
556	M611T371	1.6687	-2.81852	0.00875748	611.248	611.146	611.252	370.737	369.581	371.583	23	13	10	http://metlin.scripps.edu/metabo_list.php?mass_min=610.228&mass_max=610.268	28476.2	12948	5152.72	41633.8	18617.3	30049.3	40138.5	24860.7	40983	42732.7	39533.8	24742.6	37649.7	24892.1	22799.8	4428.52	8900.07	3131.54	24613.4	32126.4	4034.88	8651.39	23257.6	32759.5	31426.7	21216	27375.1	15471.7	3705.09	19709.8
557	M716T490	1.68361	-2.92107	0.00884775	716.392	716.377	716.412	489.867	488.794	490.405	15	9	6	http://metlin.scripps.edu/metabo_list.php?mass_min=715.372&mass_max=715.412	8310.93	17055.2	3811.34	7937.69	7361.35	10839.5	9722.82	18757.5	10071	8699.74	8229.75	23366.7	6843.19	8283.06	7677.05	5764.93	3555.54	3264.66	6789.32	6243.21	6832.75	8564.93	8715.33	8780.53	4385.93	10203.1	5415.15	5834.08	5984.41	2898.19
558	M406T502	1.66726	-2.9358	0.00893004	406.174	406.167	406.188	501.637	486.909	506.141	27	14	13	http://metlin.scripps.edu/metabo_list.php?mass_min=405.154&mass_max=405.194	27701.3	61082.3	15809	38668.8	31208.8	18115.8	24796.6	75646.5	31205.5	30725.1	30502.4	66352	32078.6	22913.4	29260.8	19872.3	15638.7	12890.9	31960.3	27288	26008.8	21813.4	28683.2	26748.1	17463.3	23343.1	21777.8	23036.6	17996.1	7005.64
559	M611T605	1.08087	-2.81484	0.00894708	610.56	610.556	610.562	604.602	603.865	604.823	30	15	15	http://metlin.scripps.edu/metabo_list.php?mass_min=609.54&mass_max=609.58	30455.2	25233.4	29147.5	25201.6	26322.8	27776.4	28704	28688.9	28436.8	30919.3	25267.7	28204.8	27332.8	29255.3	26024.8	26139	26006.1	24492.3	25984.3	25808.6	26922.4	26189.9	26578	20986.7	27292.4	30381.6	23770	22625.3	27180.2	25416.8
560	M369T534	1.64314	-2.80507	0.00904463	369.173	369.17	369.177	534.093	533.853	534.746	29	15	14	http://metlin.scripps.edu/metabo_list.php?mass_min=368.153&mass_max=368.193	171652	288743	68851.2	218648	240063	124029	194279	369823	227268	269023	272369	166798	273786	83990.4	219796	50920.8	143643	28664.9	270633	231942	44530.9	56623.9	248345	162640	172969	75444.2	158572	180526	45244.2	70167.9
561	M1046T716	1.11041	-2.82203	0.00904953	1045.85	1045.76	1045.86	716.423	715.243	719.103	21	10	11	http://metlin.scripps.edu/metabo_list.php?mass_min=1044.827&mass_max=1044.867	5292.35	5499.55	7587.94	6439.01	5726.22	5364.68	6102.98	5878.7	6057.14	6846.49	6039.34	7082.12	5850.24	6600.81	5478.67	5863.32	4872.47	5461.95	5862.62	5277.1	5839.9	6107.52	6146.83	5218.78	4443.7	5521.52	5840.8	4869.93	5478.44	5908.97
562	M844T715	1.08786	-2.80789	0.00908713	843.865	843.858	843.878	714.835	712.877	716.36	19	9	10	http://metlin.scripps.edu/metabo_list.php?mass_min=842.845&mass_max=842.885	7783.9	6990.74	7650.06	7698.27	7871.85	7278.73	7923.57	6770.01	6430.28	7994.16	7432.78	8500.95	7753.61	7899.57	6978.71	8023.08	6966.65	8377.15	6445.41	6385.94	6772.08	7286.64	6187.94	6979.67	6587.31	7181.59	6380.41	6463.25	6426.33	7370.89
563	M753T486	1.40761	-2.83932	0.00914987	753.239	753.23	753.38	486.066	483.9	487.977	14	8	6	http://metlin.scripps.edu/metabo_list.php?mass_min=752.219&mass_max=752.259	8513.47	17446.8	4481.03	9398.38	8736.2	15286.1	9372.03	11121	7303.28	10018.5	9815.65	11041.3	7777.93	6052.01	9429.93	4386.13	6700.46	4031.25	8559.47	8796.24	3804.15	6046.33	9266.44	7923.33	7728.29	6659.25	9023.57	10007.8	4680.57	5961.79
564	M1134T384	1.82209	-2.82933	0.00915367	1133.67	1133.64	1133.69	384.434	383.733	385.074	15	9	6	http://metlin.scripps.edu/metabo_list.php?mass_min=1132.646&mass_max=1132.686	5342	10976.1	1430.42	9010.81	3710.99	3375	8023.77	11718.7	8703.16	7603.05	8405.32	3217.45	9187.74	2556.08	3500.85	1539.3	1862.31	1449.79	3935.21	6670.07	1647.24	1271.98	4078.74	7054.71	5549.48	3018.87	7604.88	3580.25	1237.71	2604.02
565	M1105T718	1.15178	-2.80641	0.00917187	1104.85	1104.76	1104.88	717.6	716.097	719.392	16	7	9	http://metlin.scripps.edu/metabo_list.php?mass_min=1103.829&mass_max=1103.869	5996.79	6138.8	7586.18	7239.15	6847.56	4993.9	6559.18	7476.13	6314.14	7554.93	5800.05	7415.07	6583.06	7541.93	6403.13	7052.08	5891.7	5829.32	7575.07	5836.94	7778.63	5436.55	5003.28	5843.82	4988.84	4743.34	5647.75	5257.18	5132.45	5195.94
566	M730T31	1.20595	-2.80256	0.00922552	729.648	729.634	729.752	31.0505	29.5397	33.2427	24	14	10	http://metlin.scripps.edu/metabo_list.php?mass_min=728.628&mass_max=728.668	6920.48	6388.87	4227.25	8592.55	6358.39	5794.78	7720.88	7506.71	7722.64	7482.15	7278.94	7573.93	8383.12	7394.4	7052.2	5807.82	6814.74	4182.09	6526.49	7597.14	5570.22	4977.43	7107.69	7139.6	6285.6	5995.11	7286.36	5406.58	3303.13	4226.91
567	M246T628	1.40428	-2.82583	0.00922751	245.822	245.82	245.825	628.409	621.568	638.056	22	14	8	http://metlin.scripps.edu/metabo_list.php?mass_min=244.802&mass_max=244.842	14212.4	12003.2	22525.7	17593.6	11057.4	13997.1	16622.2	6354.29	12162	27064.2	20311.9	22586.9	19473.7	15535.8	13815.4	19062.8	8865.91	17637.6	12718.3	8316.16	11899.9	16720.3	10645.8	9515.61	9620.07	12877.9	8630.32	6770.08	10570.8	10839.8
568	M330T493	1.76357	-2.91763	0.00923705	330.251	330.25	330.253	492.848	492.161	495.099	30	15	15	http://metlin.scripps.edu/metabo_list.php?mass_min=329.231&mass_max=329.271	93881.3	237641	56231.9	135469	155678	55467.7	98423.5	314239	102969	101679	90930.9	163450	105328	86011.1	120598	54555.2	38204	43831.6	100271	106983	72768.6	70214.5	108701	95076.2	59147.2	81797.9	66651	96049.2	69627.4	23689.6
569	M576T30	1.2541	-2.81375	0.00933684	575.747	575.715	575.764	30.4158	29.3007	31.5266	26	15	11	http://metlin.scripps.edu/metabo_list.php?mass_min=574.727&mass_max=574.767	7904.26	6639.13	5415.22	8544.02	8757.31	6393.59	7790.38	8797.21	9856.59	7780.75	7629.47	9300.96	10263.2	7266.1	8437.41	4812.06	7090.55	3371.21	7679.92	8825.47	4737.16	6504.59	8904.7	7358.29	6878.4	6630.71	8340.68	7314.05	4051.04	3805.38
570	M339T731	1.13719	-2.7935	0.00935334	339.199	339.198	339.2	730.736	726.81	733.293	27	13	14	http://metlin.scripps.edu/metabo_list.php?mass_min=338.179&mass_max=338.219	215710	223803	190098	211400	234436	290074	206759	206503	199930	214697	210149	181712	177791	200831	224099	182654	167340	211840	175193	180513	169303	164562	193008	201101	203486	173272	170673	203200	158384	248865
571	M686T399	2.11192	-2.89951	0.009485	686.262	686.258	686.328	398.785	370.973	400.671	24	14	10	http://metlin.scripps.edu/metabo_list.php?mass_min=685.242&mass_max=685.282	16788.4	40672.1	4383	24158.6	21164.8	14835.6	22387.5	75078.5	19877.1	24632.4	24994.2	16876.8	29880.8	14377.3	18921.1	3791.03	10157.8	2829.65	17031.7	19440.1	3437.94	6090.65	16116.4	17487.9	18140.5	10905.3	16595.3	17301.5	3140.98	12269.4
572	M743T599	1.87375	-2.90142	0.00949493	742.538	742.532	742.549	599.075	597.532	599.856	30	15	15	http://metlin.scripps.edu/metabo_list.php?mass_min=741.518&mass_max=741.558	16152.8	99612.5	31235.3	35269.8	30865.6	15171.3	37375.1	70033.1	40120.6	45216.5	35175.4	26686.5	32326.3	20482.8	25359.3	8784.9	25706.5	12705.7	26507.4	24221.4	11291	10909.1	12580.3	29168.6	29375.6	24150.8	32414.9	17475.4	9127.55	25024.7
573	M814T31	1.20902	-2.78402	0.00951608	813.627	813.561	813.758	30.5812	29.8346	32.1446	17	9	8	http://metlin.scripps.edu/metabo_list.php?mass_min=812.607&mass_max=812.647	5960.41	5032.93	4065.74	7673.48	6277.69	5211.25	7135.42	7562.84	8047.56	6182.27	6622.03	7393.74	7514.54	6228.03	6435.89	4665.08	5964.71	3724.63	6239.19	6785.9	5103.81	5030.69	6152.37	6278.71	6270.48	6072.06	6260.82	4771.67	3502.91	3691.31
574	M394T726	1.10711	-2.7841	0.00951983	393.868	393.821	393.884	725.57	724.13	730.258	18	7	11	http://metlin.scripps.edu/metabo_list.php?mass_min=392.848&mass_max=392.888	5962.6	6403.59	7955.68	6762.19	6448.9	6648.35	7157.46	7377.3	6022.58	8117.22	6812.25	7495.9	7603.15	7020.59	6723.1	7034.66	6448.42	6211.26	6221.94	5952.61	6356.52	7175.91	5394.18	6362.36	6379.93	4499.35	6488.96	6105.98	6649.05	7118.56
575	M664T721	1.0901	-2.7854	0.00955523	663.852	663.84	663.86	720.8	719.233	722.083	28	14	14	http://metlin.scripps.edu/metabo_list.php?mass_min=662.832&mass_max=662.872	7529.3	8769.6	10526.5	9243.37	8032.43	8456.87	8169.22	9223.52	8072.55	9135.67	8537.99	8855.7	9803.38	8723.26	9363.32	8863.48	8122.54	8248.63	7898.76	7963.98	9275.78	7941.73	7419.05	8332.32	7745.17	9050.67	6904.53	7268.85	7713.4	8747.16
576	M913T713	1.08351	-2.78375	0.00959321	912.865	912.859	912.873	712.709	712.128	713.125	30	15	15	http://metlin.scripps.edu/metabo_list.php?mass_min=911.845&mass_max=911.885	27940.9	33135.8	38405.1	35412.6	34034.8	33263.5	33305.2	34732.4	34555.6	38315.2	30959.1	35299.4	37320.1	36428.5	32588.4	35683.5	30960.5	30449.6	31721.8	29879.8	31741	36666.3	32568	30889	32952.8	30474.7	29578.4	28371.9	29086	34925.7
577	M563T714	1.10267	-2.77562	0.00971499	562.899	562.895	562.901	713.934	713.22	714.648	30	15	15	http://metlin.scripps.edu/metabo_list.php?mass_min=561.879&mass_max=561.919	33750.9	33450.6	45689.3	37920.4	34810.6	33373.9	32410.3	34269.3	35143.9	39539	34512.9	38125.2	38580.5	36799.8	34952.2	38312	33722.2	33949.3	34087.2	30029.3	37245.5	37208.6	32086.2	30564.2	28279.8	31775.3	29926.3	27480.7	34884	33189
578	M1132T384	2.14508	-2.80645	0.00972337	1131.66	1131.65	1131.67	383.828	383.305	384.049	23	14	9	http://metlin.scripps.edu/metabo_list.php?mass_min=1130.64&mass_max=1130.68	16961.1	37502.2	1112.14	19386.2	10552.1	8481.96	29341	45424.3	35892.5	30942.9	29383.6	11298.5	32264.2	8078.85	10025.2	1414.66	2950.51	1114.86	15527.6	19267.1	1412.45	1664.02	11463.5	23950.1	20870.6	8071.58	25269	9890.05	1210.52	8200.55
579	M845T712	1.09156	-2.80345	0.00980795	844.877	844.874	844.881	712.344	711.557	712.94	30	15	15	http://metlin.scripps.edu/metabo_list.php?mass_min=843.857&mass_max=843.897	33659.2	36483.4	45770.5	44897	41468.4	39946.1	40890.2	38298.9	40145.4	46171.2	38839.9	41749.4	45291.3	44730.7	35173.8	40662	40257.3	37713.9	36602.2	35541.4	39717.6	42439.6	38423.4	36269.7	37971.2	36022.1	35748.6	32375.5	34499.9	37810.1
580	M326T477	1.45508	-2.80476	0.00984913	326.274	326.269	326.278	476.823	476.173	480.129	26	15	11	http://metlin.scripps.edu/metabo_list.php?mass_min=325.254&mass_max=325.294	5808.5	6671.56	3806.12	9594.4	4134.83	9092.31	6064.69	5721.09	6968.43	6032.97	6109.19	13295.2	7215.48	4629.5	5127.46	6296.92	2729.92	1899.31	5634.33	5308.22	4338.68	4072.59	5539.25	6109.43	2973.84	7385.29	4933.06	4962.41	4268.72	2459.57
581	M661T491	1.59328	-2.90182	0.00985246	661.384	661.368	661.406	491.027	489.422	492.278	28	14	14	http://metlin.scripps.edu/metabo_list.php?mass_min=660.364&mass_max=660.404	12723.2	39262.4	6945.16	14206.8	10790	19987.6	14748.8	25171.1	12510	16898.6	16221.6	13652.4	14876.3	10488	14855.3	9790.32	11154.6	8355.77	12437	13601.6	8507.41	8737.06	12616.1	13925.4	11515.7	9097.14	11661.4	10013.8	6459.45	4854.62
582	M567T414	1.66842	-2.77469	0.00985296	567.349	567.345	567.35	413.546	411.93	413.814	29	15	14	http://metlin.scripps.edu/metabo_list.php?mass_min=566.329&mass_max=566.369	291136	394031	30640.2	361035	272361	219672	348721	471312	318881	360869	371607	213189	377979	198357	229021	17086.3	120113	7117.51	285958	318529	15210.4	58463.2	240455	311605	311666	166043	307947	260752	13838.6	237688
583	M715T488	1.5239	-2.80468	0.00986551	715.348	715.32	715.391	487.98	485.511	489.019	17	11	6	http://metlin.scripps.edu/metabo_list.php?mass_min=714.328&mass_max=714.368	17892.6	28728.8	7554.9	14125.1	8420.09	21932.1	15657.3	18821.8	11597.8	15718.3	17774.7	28319.6	10167.1	17779	9577.34	8863.65	7250.27	6978.18	9855.23	8822.45	9199.52	16917.1	10082.8	15352.4	7557.06	21061.4	9294.76	8294.08	7083.51	13546.9
584	M669T721	1.10114	-2.77612	0.00994031	668.857	668.841	668.867	721.407	720.457	722.366	30	15	15	http://metlin.scripps.edu/metabo_list.php?mass_min=667.837&mass_max=667.877	13308.9	15412.1	15335.5	17013	14965.8	15030.5	14834	14858.5	15900.2	20056.4	15211.5	16986.2	16892.6	17821.3	16488	16760.4	14658.9	14502.4	17200.8	13983.3	14259.4	15511.5	13323.4	14698.2	13216.6	15702.4	12938.9	13336.6	13692.1	14275.5
585	M839T716	1.14367	-2.76619	0.00994229	838.865	838.796	838.88	716.384	712.808	719.262	30	15	15	http://metlin.scripps.edu/metabo_list.php?mass_min=837.845&mass_max=837.885	6742.72	10590	12144.4	11576.8	10557	11514.7	11109.6	10365.5	10551.1	12569.9	10131.1	12256.3	9898.15	10683.9	10717.3	10794.9	9438.19	9206.22	10531.4	9793.75	10510.5	11088.1	5871.45	10121	9298.27	9618.79	8057.93	8598.47	9672.43	8530.76
586	M336T443	1.6692	-2.82147	0.00994332	336.245	336.221	336.278	442.811	439.871	476.428	29	15	13	http://metlin.scripps.edu/metabo_list.php?mass_min=335.225&mass_max=335.265	9334.56	5526.32	6447.12	21521.9	14302.2	15314.5	11274.8	12565.1	8628.64	10501.9	12174.9	26879.9	21092.2	6267.06	10445.4	5612.14	2782.66	3040.86	12111.7	12029.1	6769.27	10191.8	10194	8918.84	5366.79	12255.1	6581.6	10625.9	5852.75	2858.03
587	M244T630	1.38872	-2.78044	0.00997413	243.824	243.822	243.825	630.3	622.656	645.029	27	15	12	http://metlin.scripps.edu/metabo_list.php?mass_min=242.804&mass_max=242.844	18131	15991.2	30377.8	22922.8	13124.7	19038.5	21308.6	10727	16476.5	34655.3	25973.4	30610.7	27290.3	23849.6	18951	26014.2	13994.5	23093.3	16502.7	10568.9	17933	23341.8	13309.3	13045.7	11906.3	19213.3	10871.2	9080.21	13024	15318.6
588	M574T712	1.08135	-2.76841	0.00999604	573.926	573.922	573.93	711.719	710.624	713.31	30	15	15	http://metlin.scripps.edu/metabo_list.php?mass_min=572.906&mass_max=572.946	9899.04	11395.4	11511.7	12068.8	12351.7	10352.7	10571.2	11153	11060.8	11872.7	11046.3	11790.2	12698.2	11352.2	10560.4	11695.3	11559.1	10485.4	11098.7	9505.79	11162.7	10781.8	9170.61	10402	11276.6	10442.1	10675.2	8767.66	9217.21	10679.4
589	M241T629	1.36679	-2.78531	0.0100156	240.825	240.824	240.826	628.95	621.568	642.657	26	15	11	http://metlin.scripps.edu/metabo_list.php?mass_min=239.805&mass_max=239.845	14233.3	12623.5	25493.5	20152.8	10494	15646.8	18735.5	9423.55	14428.8	27704.1	21484.6	25604.7	21336.7	18808.9	16506.8	20414.4	10563.6	19646.4	13064.5	9777.39	14522.3	20438.5	12738	11090.2	9741.64	13847.6	10186.2	8734.16	12069.4	12667.6
590	M479T714	1.13088	-2.79984	0.0101508	478.905	478.882	478.919	714.036	711.976	721.367	30	15	15	http://metlin.scripps.edu/metabo_list.php?mass_min=477.885&mass_max=477.925	16416	17630.1	20050.7	22684.8	16775.7	17193.9	16913.5	18043.1	14762.5	21450.1	16545	19659.5	19817.9	17641.8	13360.9	18388.2	16333.8	17251.2	17907.1	14707.5	18219.6	15002.8	14826.6	13688.3	16502.6	14931.6	15390.6	14255.6	15260.7	15153
591	M1049T713	1.0842	-2.76868	0.0101851	1048.84	1048.83	1048.85	713.241	712.536	713.897	30	15	15	http://metlin.scripps.edu/metabo_list.php?mass_min=1047.823&mass_max=1047.863	16110.3	19456.3	21204.7	21166.2	18943.8	17709.2	20195.9	19848	19660.3	22301.4	18127.9	21266.9	21168.3	21549.9	18480.4	21453	18364.9	18092.2	17997.5	16533.2	18062.1	18492.4	17460.9	18554.6	19460.3	18408.7	18742.9	15921.5	17088.8	19477.6
592	M658T29	1.11419	-2.78751	0.010207	657.737	657.66	657.875	29.3992	22.3861	31.462	30	15	15	http://metlin.scripps.edu/metabo_list.php?mass_min=656.717&mass_max=656.757	8198.22	6169.33	6301.5	9581.53	7867.52	8681.76	8312.73	7586.88	9179.82	8393.65	8412.25	8441.8	9384.43	9038.69	8118.14	6847.8	7925.17	7087.11	7478.94	7989.22	8240.42	8202.19	7119.76	7260.68	7159.13	6838.88	7484.6	6202.31	6746.2	8411.18
593	M716T594	1.53916	-2.82527	0.0103566	715.514	715.501	715.522	594.155	592.865	597.573	23	13	10	http://metlin.scripps.edu/metabo_list.php?mass_min=714.494&mass_max=714.534	6304.98	19976.5	7626.88	12077.3	10246.6	5640.38	10938.9	23130.9	11869.6	14169.7	10899.9	9113.76	11987.9	6749.45	8301.54	4154.34	9063.48	5707.96	9030.77	9935.87	4361.25	4671.8	5998.07	7595.06	11284.9	9648.76	8407.08	6647.78	4202.97	9112.46
594	M1045T717	1.13715	-2.79652	0.0103585	1044.84	1044.77	1044.88	716.705	714.674	718.539	30	15	15	http://metlin.scripps.edu/metabo_list.php?mass_min=1043.824&mass_max=1043.864	6489.86	8095.09	9913.43	9436.26	7956.81	8854.63	8938	7813.03	8542.72	9708.67	7262.93	9613.37	7997.85	9533.97	5861.57	8584.73	8179.06	7454.71	7634.9	6183.74	7519.24	7677.73	6151.97	7643.48	7812.91	7291.19	7905.52	7290.34	7232.03	6257.75
595	M593T425	1.58773	-2.80728	0.0103894	593.353	593.308	593.381	424.641	418.046	426.167	25	14	11	http://metlin.scripps.edu/metabo_list.php?mass_min=592.333&mass_max=592.373	16719.1	42382.7	8159.1	27382.5	17389.4	17008.7	19771.7	38603.9	18586.4	20457.9	22966.3	15549.3	20182.8	13412.1	11560.3	8687.96	5086.32	6581.04	18379.1	19376.6	8178.66	9600.64	13474.2	17734.4	18559.1	11900.1	16423.2	19348	8525.2	13476.4
596	M1176T386	1.57502	-2.74666	0.0104071	1175.63	1175.58	1175.65	385.718	384.422	400.671	18	10	8	http://metlin.scripps.edu/metabo_list.php?mass_min=1174.613&mass_max=1174.653	7528.4	7978.42	1600.85	9539.65	7026.98	4461.76	9806.29	10843	9419.82	9119.82	9710.66	7692.8	13329.6	4998.44	5503.35	1698.44	3740.58	1241.43	8923.61	8460.67	1616.73	1948.18	4670.55	7350.93	7928.35	5213.72	7639.18	7597.34	1733.82	5511.56
597	M1096T716	1.11759	-2.74878	0.0104543	1095.84	1095.77	1095.86	716.359	715.286	719.796	17	9	8	http://metlin.scripps.edu/metabo_list.php?mass_min=1094.825&mass_max=1094.865	4875.56	5299.48	6421.56	6133.86	4988.14	5091.74	5454.74	5080.68	4730.36	6288.54	4460.68	5700.37	6274.86	5611.25	5726.57	5236.35	4942.87	5715.62	4957.49	5134.93	5396.22	5440.85	3782.84	5263.7	4177.44	4794.43	4426.89	4287.46	5124.89	4814.34
598	M406T30	1.33656	-2.76862	0.010491	405.828	405.823	406.007	30.4097	29.8325	33.6904	28	14	14	http://metlin.scripps.edu/metabo_list.php?mass_min=404.808&mass_max=404.848	20897	14390.5	11284.6	26049.2	8919.23	18849.2	19910.7	22100.3	15399.3	20440.5	20759.7	29743.7	26378.8	19250.9	15916.5	13487.3	18533.7	7812.4	16765.9	16854.7	18540.7	15056.4	14128.5	17998.3	13840.6	17482.6	18149.2	7041.81	11316.8	10183.4
599	M1040T407	1.64248	-2.73651	0.0106718	1039.62	1039.59	1039.63	407.407	406.184	408.93	17	11	6	http://metlin.scripps.edu/metabo_list.php?mass_min=1038.6&mass_max=1038.64	6264.76	7590.1	1971.4	9849.09	7839.87	4361.58	8271.59	8863.54	6563.96	10098.3	10752.1	4320.53	12331.8	3460.21	6364.38	1550.67	3228.77	1566.12	7648.55	8055.12	1748.33	1686.26	9740.8	6302.5	5695.49	2975.14	5603.21	6146.88	1261.36	3095.16
600	M353T481	2.16459	-2.90216	0.0106844	353.148	353.096	353.153	481.394	479.942	482.46	23	14	9	http://metlin.scripps.edu/metabo_list.php?mass_min=352.128&mass_max=352.168	72266.5	175201	64383.2	107471	81458.4	73340.4	87371.9	384617	115292	88699.9	86454.8	255483	106266	66546.1	106052	53404.5	36855.6	30691	72673.9	101464	56896.6	50538.6	77695	81849.5	47979.7	65309.2	58388.3	55544.2	48342.4	26690.8
601	M702T414	1.44559	-2.74137	0.0107585	702.308	702.294	702.323	414.152	413.112	414.98	24	14	10	http://metlin.scripps.edu/metabo_list.php?mass_min=701.288&mass_max=701.328	15846.3	15834.5	5126.65	19676.8	15985.2	11023.9	17619.4	22124.3	16899.1	16359.1	18531.9	10515	19537.7	12861.7	15623.8	3948	9750.24	4027.45	16694.1	16403.7	4628.66	5225.31	12737.9	15053.8	16489.8	8844.75	15656.5	15519.8	3595.35	12996
602	M259T486	1.47258	-2.7585	0.0108359	259.219	259.174	259.238	485.604	485.002	486.752	26	13	13	http://metlin.scripps.edu/metabo_list.php?mass_min=258.199&mass_max=258.239	14866.3	41936.7	14423.2	17946.9	17524.3	34835.9	19395.6	28188.6	22019.8	14265.4	14338.3	28421	23614.2	17298	19393.7	10593.1	16177.8	8963.01	19446.1	21419.1	13406	14103.4	27752.9	12590.9	9831.19	11021.3	20675.8	16511.7	12331.7	8232.86
603	M678T478	1.6216	-2.82958	0.0108827	678.438	678.4	678.452	478.067	459.725	479.901	27	14	13	http://metlin.scripps.edu/metabo_list.php?mass_min=677.418&mass_max=677.458	19582.4	23552.8	5444.91	10533.2	9862.62	18244.8	10789.8	25830	11936	9699.82	11063.9	13703.1	10984.7	9355.04	30425.5	9066.45	7241.86	4933.06	10020.4	11823.2	6722.02	13935.6	10921.6	10563.7	8166.49	9026.23	8826.13	8254.61	13569	3220.25
604	M732T31	1.19232	-2.72748	0.0108929	731.645	731.571	731.746	30.8424	29.9027	32.1156	28	15	13	http://metlin.scripps.edu/metabo_list.php?mass_min=730.625&mass_max=730.665	6803.77	6083.1	5735.92	8727.22	6219.81	5934.19	7439.57	8031.8	8712.43	6943.99	7300.05	7781.09	9894.57	6455.93	7404.46	5530.33	6372.44	4385.86	6831.29	7839.22	6473.76	5456.67	6998.8	6840.35	6976.73	6137.99	7703.33	5651.67	3700.78	4911.45
605	M397T672	1.29871	-2.84871	0.0109026	397.214	397.204	397.229	671.947	669.637	674.546	14	8	6	http://metlin.scripps.edu/metabo_list.php?mass_min=396.194&mass_max=396.234	25203.3	39780.5	19807.2	24546.7	18039.4	35129.8	24299.6	22414.2	16006.4	20557.4	20311.5	16574.8	17007.5	19786.3	28900.1	16226.8	15608.1	14757.9	20605.1	18449	15947.2	18724.7	23374.5	19767.5	15952.7	18276.5	17001.5	18070	15132.8	20345.1
606	M194T337	1.17711	-2.73177	0.0109201	194.177	194.174	194.187	336.536	335.742	336.794	14	8	6	http://metlin.scripps.edu/metabo_list.php?mass_min=193.157&mass_max=193.197	2103.38	2329.18	1796.87	2192.45	1787.73	2269.05	2279.26	1812.03	1860.89	2439.51	2529.2	3099.76	2568.75	2315.22	1921.02	2282.89	1628.52	1591.51	2155.05	1843.84	1639.7	1986.21	1682.72	1816.15	1867.78	2387.11	1590.62	1498.23	1872.85	2450.14
607	M97T705	1.05504	-2.72263	0.0110203	97.0118	97.0114	97.0121	705.404	704.851	706.345	30	15	15	http://metlin.scripps.edu/metabo_list.php?mass_min=95.992&mass_max=96.032	70523.2	78013.9	87477.5	84047.2	80147.7	73338	78933.8	79688.5	76322.4	82895.9	77490.2	79950.5	81733.1	80502.3	78024.3	80511.7	80751.3	74641.9	74500.6	68456.7	75594.3	80574.6	77046.4	72596.8	74204.5	75491.5	75058.8	68408.3	69457.1	79757.6
608	M193T337	1.23337	-2.73794	0.0110254	193.161	193.151	193.163	336.749	336.102	337.387	30	15	15	http://metlin.scripps.edu/metabo_list.php?mass_min=192.141&mass_max=192.181	11660.4	12353.8	9972.76	15705.5	12079.9	12966.2	13140.1	11814.3	10849.9	14904.7	15460.1	22426.4	13417.1	14381.1	14589	12474	11516	9735.31	12979.4	8884.75	10665.5	10746.1	8844.17	9993.56	11874.7	12117.1	10448.6	8081.94	11217.5	17216.8
609	M464T30	1.26245	-2.71959	0.0111238	463.81	463.78	463.871	29.6983	28.0321	31.3339	25	13	12	http://metlin.scripps.edu/metabo_list.php?mass_min=462.79&mass_max=462.83	10126.3	6590.75	4568.01	11495.3	6724.28	8140.59	9650.47	10313	8233.24	9107.59	9442.84	11135.6	11461.5	8536.31	8819.78	6354.69	6918.73	3281.01	9185.58	9422.96	7967.71	7963.74	7422.75	8042.71	7226.5	8562.5	8468.94	6707.01	4680.04	4211.29
610	M592T425	1.61309	-2.75483	0.0111507	592.353	592.301	592.359	424.653	416.807	425.356	30	15	15	http://metlin.scripps.edu/metabo_list.php?mass_min=591.333&mass_max=591.373	41897.5	97551.5	13167.5	76562.5	54697.8	35500.2	57190.2	111727	50805.7	57219.9	62527.8	43582.4	64418.1	35647.7	33497.1	17418.8	20402.2	14181.1	52301.6	55835	16593.1	21383.1	39454.5	50240.2	46518.9	29973.2	44115.5	55866.3	16467.3	37506.8
611	M742T31	1.18858	-2.71644	0.011183	741.646	741.625	741.756	31.0296	25.9519	32.4531	23	13	10	http://metlin.scripps.edu/metabo_list.php?mass_min=740.626&mass_max=740.666	8126.04	6221.2	4558.07	8599.06	5841.47	7362.65	7689.3	7739.82	8225.85	7894.98	7498.53	8899.11	9189.74	7566.22	7676.21	7195.95	5897.42	4808.18	7152.44	7600.39	7176.54	6055.86	7432.88	6496.58	6528.41	6505.49	8311.97	5152.29	4126.12	4704.78
612	M784T372	1.98797	-2.78086	0.0112008	784.477	784.473	784.487	372.067	371.354	372.747	16	11	5	http://metlin.scripps.edu/metabo_list.php?mass_min=783.457&mass_max=783.497	9162.93	14303.9	2186.64	7764.75	2940.12	20858.8	12456.1	6479.58	6208.88	11889.3	12673.6	7242.14	6173.82	3318	2935.64	1727.62	3108.26	1376.89	7606.09	6883.36	1216.15	3152.45	8677.36	8524.63	2915.01	4658.48	6333.75	2861.09	1130.81	3508.1
613	M582T281	1.98304	-2.83297	0.0112514	582.087	582.081	582.107	281.173	277.853	289.022	22	12	10	http://metlin.scripps.edu/metabo_list.php?mass_min=581.067&mass_max=581.107	55893.2	7542	41655.3	18432.7	6266.93	29724.6	19302.1	21450.9	6537.57	27091.6	27001.5	14712.4	15655.2	10973.1	17355.6	16617.3	4061.85	8326.15	12328.9	13247.2	11390.7	16032.1	6003.71	16441.3	7413.65	13046.6	7281.85	5527.04	18557.4	4888.26
614	M243T627	1.27154	-2.75774	0.011267	242.817	242.814	242.818	627.073	621.568	643.914	18	14	4	http://metlin.scripps.edu/metabo_list.php?mass_min=241.797&mass_max=241.837	15331	14384.5	23268.9	21544.8	13867.1	17829.3	18560	11202.2	16258.1	29603.3	22670.3	27251	22998.6	20737.8	21366.2	21566.1	13931.4	20995	15114.6	12898.1	17462.9	18579.7	15215.6	12773.4	13307.1	17223.7	13208.2	11392.4	14349.8	15456.5
615	M683T370	1.42509	-2.73423	0.0113044	683.196	683.145	683.241	370.225	368.961	373.834	20	12	8	http://metlin.scripps.edu/metabo_list.php?mass_min=682.176&mass_max=682.216	15920.3	15393.3	10515.2	26559.4	13536.5	17482.5	30674.3	18041.6	25773.4	35288.1	32011.5	24329	31168.1	15938.8	21644.6	10231.4	13745.4	8217.4	20522	21844.7	10254.6	12776.9	14422	21727	22910.1	13021.2	24515.8	17465.6	9729.21	13182.7
616	M660T30	1.20758	-2.71234	0.0114256	659.713	659.669	659.85	30.1982	27.9742	32.7809	27	14	13	http://metlin.scripps.edu/metabo_list.php?mass_min=658.693&mass_max=658.733	7720.93	6171.12	4100.4	8097.3	6879.81	6660.27	7386.98	7983.78	8311.79	7656.69	7831.37	8359.63	9151.22	7118.39	7806.13	5990.41	6677.1	3518.76	6667.01	8039.12	6639.83	5455.46	7202.37	6986.99	6481.68	6532.58	8205.67	5363.45	3702.21	4651.76
617	M724T31	1.20076	-2.70953	0.0114384	723.635	723.62	723.729	30.7058	29.8325	31.6774	24	13	11	http://metlin.scripps.edu/metabo_list.php?mass_min=722.615&mass_max=722.655	7658.36	6301.07	4820.42	8329.53	6244.64	6710.57	7035.22	8107.58	8653.13	8093.23	7824.07	9042.59	9432.83	7292.93	7994.97	4986.24	6939.7	3812.14	7862.51	7469.28	6931.29	5967.44	7815.16	6649.75	6823.6	6972.58	7814.29	5188.99	3990.65	5334.5
618	M247T630	1.35009	-2.72923	0.0114619	246.823	246.822	246.824	629.523	622.398	645.029	29	15	14	http://metlin.scripps.edu/metabo_list.php?mass_min=245.803&mass_max=245.843	25538.5	22763.4	46442	34374.9	22032.2	29200.8	32069.9	17735.3	27346	53034.4	42352.5	46228.7	37638.9	37070.7	30600.2	36202.1	37005.7	32549.5	27216.7	17371.3	22879.6	34076.7	21457.5	20082.9	20207.1	27216.8	17818.2	15798.2	20999.3	22744.1
619	M640T403	1.3878	-2.71422	0.0114769	640.26	640.246	640.294	403.328	400.533	415.639	30	15	15	http://metlin.scripps.edu/metabo_list.php?mass_min=639.24&mass_max=639.28	43470.6	47377.6	19829.6	57565.2	50194.5	34410.5	51246	65549.6	41159	53500.5	55383.2	42857.9	61958.1	35134.7	44525.7	13524.2	38491.5	14734.8	47634.7	48300.4	13979.2	20660.6	43094.7	41679.1	40096.7	33195	53363.8	51384.8	15681.2	31575.8
620	M531T403	1.26784	-2.70665	0.0114923	531.304	531.285	531.307	402.719	401.3	424.941	18	7	11	http://metlin.scripps.edu/metabo_list.php?mass_min=530.284&mass_max=530.324	36120.8	48795.7	47662.2	54329.4	31881.6	43423	37552.4	48206.6	35667.8	41393.7	42059.5	33752.8	54535.8	24349.1	28652.6	21146.5	25129.2	30311.9	39462.8	40885.6	28724.9	27782.7	53144.1	33437.8	30962.4	25184.7	33371.1	35126.6	33701.2	21487.5
621	M566T414	1.65041	-2.70921	0.0115189	566.346	566.338	566.347	413.561	412.922	414.173	30	15	15	http://metlin.scripps.edu/metabo_list.php?mass_min=565.326&mass_max=565.366	880100	1.20092e+06	89463.7	1.10165e+06	819978	650611	1.05041e+06	1.42991e+06	988624	1.10718e+06	1.1347e+06	649065	1.15282e+06	602580	712953	50200.1	383237	16916.2	890892	984074	43523.2	184509	725795	959386	943286	517506	932968	804053	39933.4	746515
622	M1101T715	1.10583	-2.76974	0.0115527	1100.85	1100.84	1100.88	714.536	712.787	717.092	30	15	15	http://metlin.scripps.edu/metabo_list.php?mass_min=1099.835&mass_max=1099.875	8898.62	8671.72	9463.14	9143.62	8594.78	9209.47	8659.92	8708.11	8487.94	9973.91	7956.4	9650.06	8366.72	9249.55	8472.13	9901.86	8181.02	7769.95	8028.3	6854.31	8541.43	9620.78	6385.26	9802.45	7846.77	7415.81	7081.08	7642.98	7267.4	8390.17
623	M1137T403	1.52691	-2.70724	0.0115945	1136.58	1136.57	1136.61	403.016	402.381	403.62	15	9	6	http://metlin.scripps.edu/metabo_list.php?mass_min=1135.563&mass_max=1135.603	4445.39	5485.4	1560.3	7198.41	5389.39	3127.22	5028.67	9335.06	4765.48	5112.36	5435.58	3387.13	7883.98	3571.73	5051.68	1589.99	3092.46	1635.65	5318.46	5067.5	1201.59	1722.5	5155.81	4472.21	4208	2608.66	4943.77	5283.1	1375.79	2607.73
624	M1170T716	1.11982	-2.70108	0.0116101	1169.84	1169.75	1169.86	716.33	714.072	718.59	22	12	10	http://metlin.scripps.edu/metabo_list.php?mass_min=1168.822&mass_max=1168.862	4445.29	5651.12	6471.71	5568.29	5423.42	4493.26	5423.2	5388.71	5210.16	4651.44	5008.5	6030.23	5616.41	5219.86	4791.51	5445.64	4501.88	4921.79	5151.99	4893.89	5083.95	5681.38	3852.28	4255.71	4577.73	4538.83	3848.24	4048.72	4549.67	5546.64
625	M401T486	1.66432	-2.78917	0.0116179	401.159	401.151	401.207	485.629	484.884	487.671	27	13	14	http://metlin.scripps.edu/metabo_list.php?mass_min=400.139&mass_max=400.179	47297	64955.9	45802.9	96988.6	55148	30399.6	48243.4	136917	66092.3	57007	53944	161079	67438.9	46710.7	93416.4	35182.8	36474.5	24566.5	54882.3	77389.6	43568.3	37807.3	56919.7	46278.3	35833.4	39661.5	44453.6	63910.4	35196.7	11645.1
626	M1199T717	1.13976	-2.71022	0.0117203	1198.86	1198.75	1198.88	717.111	715.292	719.675	18	11	7	http://metlin.scripps.edu/metabo_list.php?mass_min=1197.838&mass_max=1197.878	5605.91	5169.49	7582.61	6550.93	6774.89	5680.17	6952.9	5134.25	5516.25	5325	6602.22	6363.64	6714.28	6286.29	4506.95	5486.99	5292.36	4870.88	4775.98	5323.32	6162.59	6724.78	4811.4	4698.13	4717.35	4644.5	5478.34	4773.33	5949.93	5925.78
627	M720T31	1.21205	-2.69731	0.0117576	719.651	719.635	719.753	30.713	29.8325	32.636	25	14	11	http://metlin.scripps.edu/metabo_list.php?mass_min=718.631&mass_max=718.671	6884.28	5943.82	4308.13	8316.5	6842.25	6337.59	7250.69	7207.85	8481.06	7801.39	7459.91	7636.98	9732.04	7799.84	7529.55	4957.04	6567.89	3577.7	6678.53	7850.95	5765.38	6166.96	7131.8	7593.98	6581.79	6364.57	7490.93	5617.22	3730.9	4293.52
628	M328T479	1.50282	-2.7714	0.0118746	328.233	328.228	328.235	478.686	478.234	479.003	30	15	15	http://metlin.scripps.edu/metabo_list.php?mass_min=327.213&mass_max=327.253	272704	616618	183896	279770	278587	150792	299178	679207	333401	277386	277543	389665	297886	290957	377089	221451	150884	131569	254785	322816	218370	245693	303172	284279	184739	252025	224787	217598	243671	74352.2
629	M620T764	1.07568	-2.71164	0.0118979	619.785	619.778	619.791	764.24	762.707	765.58	30	15	15	http://metlin.scripps.edu/metabo_list.php?mass_min=618.765&mass_max=618.805	8148.5	7708.29	8314.93	7895.51	7554.17	7209.59	7830.76	8284.65	7381.59	8349.99	7844.27	8816.93	8374.24	7654.93	7335.57	7353.29	7791.47	7793.49	7707.76	8156.66	8272.8	8151.04	6617.26	5940.27	7048.89	6848.69	7394.41	6817.91	7421.75	7036.89
630	M530T30	1.2014	-2.7118	0.0119528	529.753	529.714	529.837	30.3056	29.2932	31.3546	29	15	14	http://metlin.scripps.edu/metabo_list.php?mass_min=528.733&mass_max=528.773	7642.47	6011.02	5175.89	7976.64	7351.12	6063.77	6407.21	7590.13	8145.62	7117.16	7322.05	7770.34	8775.39	6394.55	7983.69	4723.57	6316.49	3441.33	7189.18	8104.3	6139.29	5801.08	8106.66	6346.81	6171.94	6117.96	6992.94	6257.56	3887.31	4071.36
631	M396T479	1.43527	-2.76632	0.0119895	396.219	396.207	396.308	478.691	423.617	479.085	32	15	15	http://metlin.scripps.edu/metabo_list.php?mass_min=395.199&mass_max=395.239	29976.8	53161.9	20713.6	32109.3	29981.9	9818.74	31418.3	67676.2	38797.7	26990.6	30243.1	42280.4	33715.2	32878.2	40464.1	25016.8	18215.2	15454.1	27486.3	32154.6	24213	25886.4	29951.4	29765	20783.3	28020.2	26224.9	25639.2	25324.2	8324.48
632	M407T529	2.05694	-2.75756	0.0120186	407.189	407.187	407.19	528.882	527.211	529.726	28	15	13	http://metlin.scripps.edu/metabo_list.php?mass_min=406.169&mass_max=406.209	114441	429692	36122.3	222843	196167	73896.5	124547	464012	126502	175688	169969	177192	209934	61492.8	199341	52273.6	75822.1	19254.5	204765	167063	44876	45144.4	173287	108052	100917	62994.3	98764.7	142793	35055.4	21356.5
633	M579T716	1.11794	-2.68691	0.0120226	578.869	578.867	578.872	715.838	715.504	716.3	30	15	15	http://metlin.scripps.edu/metabo_list.php?mass_min=577.849&mass_max=577.889	57945	61138	83457.2	71469.9	56440.7	61755	63285.6	60338.2	61426	63936.1	59696.5	69172.4	64288.6	67608.2	54713	68114.6	52614.2	66412.5	56481.1	54871.5	62546.3	66459.1	52026.4	55062.5	52660.8	57927	48494.2	46444.2	61079	54553.6
634	M610T370	1.73511	-2.68541	0.0120422	610.246	610.244	610.248	369.687	369.229	370.862	26	15	11	http://metlin.scripps.edu/metabo_list.php?mass_min=609.226&mass_max=609.266	70362.1	27238.3	7675.51	99494.9	42202	63700.9	99000	58106.1	101368	103359	98271	63426.5	102389	53121.6	52090.2	4135.39	23513	2429.62	58147.6	82570.9	3464.97	14170.3	43541.1	77066.1	76009	55615.5	68979	37615.7	4211.91	48955.6
635	M333T30	1.1775	-2.70084	0.0121456	332.78	332.758	332.881	29.9716	27.6405	30.6542	29	15	14	http://metlin.scripps.edu/metabo_list.php?mass_min=331.76&mass_max=331.8	27797.3	27679.5	26327.5	33802.8	17258.6	29844	30353.2	28250.2	26134.2	30191.2	29365.9	36462.7	34746.9	29430.1	19955.9	28909.9	23018.5	20850.1	27226.6	20345.2	28237.3	26737.4	20297.1	29696.5	20666.6	27286.2	22769.1	25862.4	21310.6	19930.2
636	M277T468	1.97098	-2.80804	0.01226	277.212	277.206	277.216	468.118	466.453	468.966	28	15	13	http://metlin.scripps.edu/metabo_list.php?mass_min=276.192&mass_max=276.232	33812.7	79793.8	13115.3	40944.4	28850.4	17025.6	28758.1	120912	40569.5	30976.6	31752.4	51238.3	38050.4	30067.1	33876.2	17216.2	13437.4	8894.39	34215.1	32696.9	18121	20720.5	32722.5	29478.6	17799.5	23778.2	23693	18318.4	14748.3	8594.09
637	M327T479	1.49159	-2.75759	0.01227	327.23	327.223	327.231	478.699	478.315	479.085	30	15	15	http://metlin.scripps.edu/metabo_list.php?mass_min=326.21&mass_max=326.25	1.01636e+06	2.27779e+06	692914	1.03928e+06	1.03379e+06	576077	1.10176e+06	2.52019e+06	1.21227e+06	1.03622e+06	1.03061e+06	1.41551e+06	1.11561e+06	1.08765e+06	1.38179e+06	813133	570207	499090	952582	1.20205e+06	814936	908423	1.11934e+06	1.04757e+06	704616	929870	852905	819731	909043	284735
638	M338T736	1.2409	-2.67912	0.0123291	337.819	337.811	337.858	735.911	731.678	737.812	29	15	14	http://metlin.scripps.edu/metabo_list.php?mass_min=336.799&mass_max=336.839	4901.62	7377.54	6848.59	6699.88	4648.92	4533.23	5183.43	4418.28	4626.21	5575.04	5108.47	8020.45	7130.23	4949.81	7017.88	5980.92	4060	4005.97	4355.45	3983.38	4275.74	4253.89	3978.53	6729.85	6228.62	6424.74	4208.64	3557.33	4121.47	3977.73
639	M132T735	1.04101	-2.6749	0.0123411	131.996	131.995	131.996	734.994	733.967	736.008	16	7	9	http://metlin.scripps.edu/metabo_list.php?mass_min=130.976&mass_max=131.016	16675.7	16555.1	16646.6	16318	15391.2	17112.1	15608.2	15249.2	15270.8	15942.3	15332.9	15956.8	16709.3	15253.5	15636.8	16045.9	15380.6	15150.9	16015	15384.3	14613	14559.4	14099.3	16049.8	14456.7	15634.1	15975.6	15348.1	15566.2	15938
640	M430T491	1.60235	-2.67511	0.0124182	430.179	430.175	430.187	491.424	491.003	492.557	30	15	15	http://metlin.scripps.edu/metabo_list.php?mass_min=429.159&mass_max=429.199	118147	199420	38614	202255	231091	74601.3	113374	250733	131351	138417	134129	217343	171088	79721.8	184432	43262.5	104660	26373.2	156983	159266	56544.8	61052.6	167808	93675.7	108795	75929.8	123698	187002	46697.8	14106.2
641	M223T567	1.23863	-2.67225	0.0124704	222.841	222.84	222.842	566.501	563.011	571.06	30	15	15	http://metlin.scripps.edu/metabo_list.php?mass_min=221.821&mass_max=221.861	72622.6	51560	82708.7	46912.3	55721.4	46481.2	60166.1	51593.4	58140.2	81574.3	74974.5	76871.4	63226.2	86242	69991.6	79425.4	56330.7	66699.6	46117.8	42905.5	63767.3	64620.8	40153.1	45355.6	43329.4	56324.9	41270.3	35933.7	58509.7	49470.7
642	M409T554	1.70149	-2.77824	0.0126517	409.198	409.183	409.209	553.755	553.203	554.549	27	14	13	http://metlin.scripps.edu/metabo_list.php?mass_min=408.178&mass_max=408.218	32536.2	113136	24294.6	54759.8	52979.5	28516.9	41738.5	121116	39643.2	50648.5	51521.4	48875.4	43388.8	33496	40712.5	33036.4	12743.2	18269.6	36070.4	37505.3	24604.1	27705.3	39404.7	41989.4	31823.9	35693.5	35782.9	43448.7	26806.9	11986.1
643	M717T716	1.09133	-2.67025	0.012659	716.848	716.84	716.863	716.08	715.151	716.961	30	15	15	http://metlin.scripps.edu/metabo_list.php?mass_min=715.828&mass_max=715.868	18574.8	18561.8	23899	18831.6	17167.2	18741	19680.5	19269.6	20375.3	19155	18367.8	20320.6	20244.6	19920.2	18667.7	20760.9	16302.6	18672.2	17720.8	15822.4	18963.1	20858.4	16823.8	18570	16787	18098.9	16623.3	14136	19323.8	17894.5
644	M569T409	1.47717	-2.66715	0.0127343	569.274	569.271	569.289	409.402	408.012	412.068	26	14	12	http://metlin.scripps.edu/metabo_list.php?mass_min=568.254&mass_max=568.294	44363.7	72751.4	17057.8	43650	42547.6	35827.1	46324.1	65825.5	50430.7	48515.5	51829.1	28342.3	43266.2	36904.5	41055.2	9607.73	27001.9	9146.58	37241.6	55803.6	12834.6	16063.9	44572.9	47554.3	40625.2	26588.8	46687.8	33540.4	7105.08	38308.4
645	M618T417	1.43021	-2.66571	0.0128005	618.346	618.256	618.379	416.621	410.117	417.544	17	9	8	http://metlin.scripps.edu/metabo_list.php?mass_min=617.326&mass_max=617.366	8139.39	10941.3	5940.68	13884.5	8674.01	8956.67	12812.4	20171.2	10901.7	12440.3	13258.6	8273.33	11660.1	8803.13	6035.9	5069.3	4527.58	4280.64	8479.05	11165.9	4365.52	4316.01	10002.9	10621.4	12247.7	5021.15	10848.9	7227.91	4983.99	9338.19
646	M600T383	1.86864	-2.78037	0.0128873	600.215	600.184	600.23	382.664	381.744	383.887	25	14	11	http://metlin.scripps.edu/metabo_list.php?mass_min=599.195&mass_max=599.235	12831.4	70567.4	20992.9	21557.3	18948.3	13046.7	25766.3	56628.2	20849.7	27748.1	27518.9	22990.9	28162.4	17078.7	11157.8	6795.75	13124.6	6344.42	16564.8	18015.9	6406.67	10749.9	18236.6	20629.7	16393.5	16777.4	18213	18499.6	6836.2	18247.4
647	M285T32	1.16496	-2.67023	0.0129447	284.822	284.787	284.84	31.698	29.8769	38.06	30	15	15	http://metlin.scripps.edu/metabo_list.php?mass_min=283.802&mass_max=283.842	46838.8	51221	51735.5	53702.1	29672.6	51341	51646.7	47359.6	54201.3	50025.7	51757.4	50994	54620.2	53600.3	47142.2	49218	45557.8	42249.7	45609.9	38732	48828	46307.6	44108.9	46435.9	46982.4	45197.7	48505.7	21201.3	26091.4	45215.7
648	M775T720	1.17904	-2.67284	0.0129805	774.793	774.783	774.873	720.107	717.711	722.268	28	15	13	http://metlin.scripps.edu/metabo_list.php?mass_min=773.773&mass_max=773.813	7683.22	9255.68	11353.1	8873.79	6856.24	7192.28	8598.63	6763.61	8851.23	7202.15	7321.28	9874.24	10272.2	7500.58	6183.28	7733.48	6635.99	7784.63	6655.52	5751.44	7573.05	7102.34	6864.26	6840.94	9246.03	6231.47	6376.81	5353.93	8663.27	6171.94
649	M407T720	1.22861	-2.65719	0.0130188	407.187	407.183	407.188	720.112	717.878	721.664	26	12	14	http://metlin.scripps.edu/metabo_list.php?mass_min=406.167&mass_max=406.207	44512.2	46347.4	36834.8	38855.8	49880.5	66469.1	39689.2	37253.6	38198.9	40820.9	40978.7	33457.4	28720.3	37623.7	44242.7	31149.2	29168.3	36615	30015.8	31322.9	28963.4	29351.8	36842.5	37376.7	38939.3	29422.9	27343.1	39688.2	26639.5	54959.9
650	M521T409	1.29425	-2.65517	0.0130217	521.27	521.263	521.273	408.817	406.416	417.442	28	13	15	http://metlin.scripps.edu/metabo_list.php?mass_min=520.25&mass_max=520.29	31007.9	42174.8	15696.2	27257.7	34756.6	34145.5	35083.7	35117.3	34110.2	35160.7	37567.2	23635.2	32750	31953.1	20768.6	13562.4	20164.7	12712.5	25409.2	33402.2	18323.3	22185	32077.3	31456.3	32822.3	23401	24789.3	29910.4	10989.8	32853.5
651	M304T487	1.33127	-2.67115	0.0130442	304.236	304.236	304.237	486.722	486.019	487.042	30	15	15	http://metlin.scripps.edu/metabo_list.php?mass_min=303.216&mass_max=303.256	425061	598451	286164	487126	438677	271424	453395	765928	578214	431755	399967	764323	586135	418619	483900	299228	291638	250739	513435	412429	420467	369979	551743	421431	318262	396236	422228	358937	389192	134478
652	M418T30	1.22769	-2.65436	0.0130611	417.811	417.796	417.86	30.1817	29.2158	30.9227	29	15	14	http://metlin.scripps.edu/metabo_list.php?mass_min=416.791&mass_max=416.831	8941.87	6020.85	6046.71	10258.7	9453.17	7599.42	8873.28	11683	8564.85	9218.02	8834.48	10350.4	10788.6	8072.15	9899.68	6474.77	7537.8	3062.75	8691.54	9551.79	7063.32	6707.31	9541.06	9191.26	6942.67	6595.25	9472.24	7795.93	5905.53	5107.68
653	M1016T405	1.27983	-2.65877	0.013103	1015.59	1015.55	1015.61	405.343	402.949	418.787	22	11	11	http://metlin.scripps.edu/metabo_list.php?mass_min=1014.569&mass_max=1014.609	5814.1	9164.79	10176.5	10008.6	7297.52	5361.52	7845.95	9508.45	7461.74	9701.47	8641.52	9998.12	12458.5	6839.99	4978.08	5436.56	4027.3	7299.58	6205.26	9824.31	6762.35	3913.77	8046.49	6443.92	6634	5575.76	6241.59	7866.09	8683.4	4909.23
654	M182T741	1.21526	-2.67912	0.013138	181.871	181.849	181.875	740.748	739.765	741.788	30	15	15	http://metlin.scripps.edu/metabo_list.php?mass_min=180.851&mass_max=180.891	57321	50567.3	54847.6	50049.7	41224.7	36992.6	26845.3	25449.4	38135	42473.1	50307.9	52396.1	52534.4	49868.6	47716.7	39314.8	40508.8	43905.7	41081.3	39265.6	43378.7	40840.9	35700.8	31362	22016.2	25751.9	36687.4	36464.5	40313.6	40267.3
655	M835T714	1.08904	-2.65241	0.013159	834.852	834.847	834.857	714.055	713.434	715.062	29	14	15	http://metlin.scripps.edu/metabo_list.php?mass_min=833.832&mass_max=833.872	23449.2	24944	30685.4	27720	23209.4	24254.4	24150.3	24050	24520.3	27179.7	24016.9	26430.2	27979.2	26358	21741.4	25339.6	23261.4	24967	23886.5	19005.9	23716.6	27196.9	23551.1	23756.5	21879.3	23364.8	21980.3	20397.1	23463.1	23798.6
656	M1138T717	1.08863	-2.66579	0.0131719	1137.83	1137.76	1137.87	716.747	714.677	718.301	17	8	9	http://metlin.scripps.edu/metabo_list.php?mass_min=1136.814&mass_max=1136.854	5485.31	4833.51	6500.93	5817.65	5252.02	5060.13	4987.3	5537.62	5688.41	4709.89	4607.87	5976.5	5200.02	5209.18	5064.94	5320.45	5045.46	4609.99	4540.24	4581.34	4703.43	5735.36	5009.55	5284.88	4771.62	4914.33	5036.08	4254.03	4738.47	4878.74
657	M1177T385	1.55657	-2.65178	0.0131956	1176.64	1176.6	1176.69	385.411	383.76	387.597	12	9	3	http://metlin.scripps.edu/metabo_list.php?mass_min=1175.62&mass_max=1175.66	3653.07	5714.1	1742.38	7972.13	4247.7	3571.32	7029.78	7467.8	6338.49	7409.3	7448.17	3519.37	8733.01	3310.78	3531.01	1514.21	2237.34	1423.82	5615.03	3933.89	1555.69	1710.91	3984.9	6138.69	6888.62	3441.38	4895.57	4188.93	1425.04	3525.69
658	M1081T716	1.09924	-2.646	0.0132589	1080.84	1080.77	1080.87	716.348	715.037	718.581	29	15	14	http://metlin.scripps.edu/metabo_list.php?mass_min=1079.821&mass_max=1079.861	7663.77	7898.58	9471.77	10005.6	8196.17	8903.2	9537.64	8426.13	8492.63	9780.01	9951.88	8739.07	9995.61	9882.17	9420.42	8448.3	7885.66	7972.39	8980.19	7361.76	8864.63	10714.4	8655.91	8145.14	7155.11	7759.99	7632.99	7362.2	8406.02	8709.31
659	M303T487	1.33683	-2.66674	0.0132759	303.233	303.232	303.233	486.761	486.495	487.263	30	15	15	http://metlin.scripps.edu/metabo_list.php?mass_min=302.213&mass_max=302.253	1.75345e+06	2.48063e+06	1.14931e+06	1.98863e+06	1.78084e+06	1.11797e+06	1.85874e+06	3.18901e+06	2.37146e+06	1.75253e+06	1.65968e+06	3.18901e+06	2.38663e+06	1.73043e+06	1.97591e+06	1.23716e+06	1.1871e+06	1.02344e+06	2.13449e+06	1.68196e+06	1.72203e+06	1.52717e+06	2.25692e+06	1.72578e+06	1.30264e+06	1.597e+06	1.71655e+06	1.47166e+06	1.57879e+06	565832
660	M659T716	1.07617	-2.64547	0.013379	658.875	658.867	658.887	716.397	715.168	717.345	30	15	15	http://metlin.scripps.edu/metabo_list.php?mass_min=657.855&mass_max=657.895	13908.5	16080.3	17215.7	15478.3	15185	14981.3	13761.8	15501.7	14333.8	15557.6	14170.6	16125.3	15241.2	16979.8	15856.5	15287.8	14915.6	14026.7	16081	13226.3	13995.7	14726.8	13406.9	12866	15749.9	13157.9	13815.6	11999.3	14965	15850.5
661	M410T554	1.81829	-2.74933	0.0134841	410.203	410.2	410.209	554.497	554.326	555.718	10	8	2	http://metlin.scripps.edu/metabo_list.php?mass_min=409.183&mass_max=409.223	10477.5	40630.5	8450.34	18423.4	10171	9872.82	14411.2	42389.9	13471.6	15956.9	17208.8	18043.5	15975.1	9833.48	14127.5	11221.6	4504.99	5646.97	13367.2	13394.8	7806.11	9123.18	12058.7	14453.2	5557.4	13883.9	12040.3	6999.67	8513.31	4114.01
662	M146T765	1.17337	-2.65244	0.0134963	145.931	145.93	145.931	764.931	764.294	765.394	30	15	15	http://metlin.scripps.edu/metabo_list.php?mass_min=144.911&mass_max=144.951	239223	228459	224740	237057	249440	282430	336574	351486	287608	374986	302421	268630	249670	240236	240541	250923	248415	228946	213913	199728	202856	209809	209631	252534	299604	315878	239451	213605	217016	203403
663	M533T628	1.54401	-2.63602	0.0135278	533.287	533.285	533.292	627.783	626.029	631.484	14	8	6	http://metlin.scripps.edu/metabo_list.php?mass_min=532.267&mass_max=532.307	15141.1	17233.4	4882.73	28407.9	21532.1	14741	22993.8	30730	15073	22872.7	21125.5	15448.6	17092.2	8686.36	17194.3	4543.12	7451.25	3660.42	24164	19618.8	4457.11	6008.24	14908.6	17927.3	17029.8	16431.5	14256.2	11602.3	3610.28	11244
664	M903T714	1.10365	-2.64772	0.0135317	902.842	902.835	902.853	714.281	713.31	715.044	30	15	15	http://metlin.scripps.edu/metabo_list.php?mass_min=901.822&mass_max=901.862	19996.3	21446.7	27930.9	24804.3	20830	21376.3	20424.9	22893.1	19908.8	27795.8	23440.6	22713.2	23636	24066	22627.3	23401.9	18731.6	21832.1	19773.5	20392.3	23642.2	20815.5	20385.4	20923	21919.7	21837	19308.3	15972.8	20481.5	22177.4
665	M633T714	1.10837	-2.63198	0.0136558	632.909	632.902	632.918	713.785	711.824	714.897	30	15	15	http://metlin.scripps.edu/metabo_list.php?mass_min=631.889&mass_max=631.929	14790.6	18137.7	18412.5	15774.2	14493.9	13542.1	18090.9	15546.7	16846.5	16206.8	17563.4	14108.7	16032.1	16552.3	13598.5	16063.3	15535.7	15802	16159.5	11844.9	17183.9	15450.4	15129.7	14253.9	13694.1	13297.7	13535.7	12037.8	12937.5	13334.8
666	M424T485	2.02103	-2.75572	0.0136674	424.126	424.081	424.156	484.985	473.424	485.709	28	15	13	http://metlin.scripps.edu/metabo_list.php?mass_min=423.106&mass_max=423.146	16825.6	70222.1	10381.1	19919.5	10303.4	59262.6	23799.7	35169.7	25869.6	16892.3	17229.6	36728.4	21326.1	14409.1	12675.8	10591	6514.91	7485.9	15343.1	12574.2	19571.6	15263.5	20137.9	20315.9	6624.23	18262.5	12730.2	8125.22	16206.7	3725.68
667	M537T346	1.71013	-2.64097	0.0136857	537.299	537.272	537.304	346.065	345.515	346.757	21	12	9	http://metlin.scripps.edu/metabo_list.php?mass_min=536.279&mass_max=536.319	23034.1	11345.4	4936.31	39142	14399.8	27864.9	33676	15471.9	35794.5	33030.3	34977.7	18470.9	39957.9	11821.8	16623	3946.7	7279.31	3581.81	18365.5	28617.2	3782.14	6891.82	16131.3	29938.5	22933	16772.1	20335.6	12195.9	3712.48	16346.4
668	M514T356	1.61418	-2.62803	0.0137842	514.301	514.295	514.31	356.299	355.884	356.819	20	12	8	http://metlin.scripps.edu/metabo_list.php?mass_min=513.281&mass_max=513.321	17372.3	9514.71	3531.29	30004.8	12136.2	16946.3	22026.6	16759.7	20816.7	24129	25620.9	12865.2	20407.2	13033.7	12207.9	4628.58	5764.95	2324.57	16881.9	19042.5	2508.16	5381.86	10925.4	21189.9	20347.5	12868.2	12708	7898.6	2591.68	14382.5
669	M977T30	1.27268	-2.62711	0.0138147	977.45	977.428	977.563	30.3385	29.6352	31.0452	26	14	12	http://metlin.scripps.edu/metabo_list.php?mass_min=976.43&mass_max=976.47	11504.6	9841.49	9873.62	10893.5	3392.82	10484.3	9049.71	8216.02	8993.55	8519.87	10082	10905.7	9751.83	9463.64	6065.12	8555.18	5401.89	8297.92	5029.64	5315.46	10466.3	8797.69	6481.09	9326.63	6216.57	8853.33	6867.52	2833.85	8260.41	6973.01
670	M1028T404	1.71862	-2.6538	0.0138316	1027.63	1027.59	1027.64	403.752	383.419	406.966	23	14	9	http://metlin.scripps.edu/metabo_list.php?mass_min=1026.611&mass_max=1026.651	7574.9	19503.5	2132.86	13901.9	8723.39	5793.5	9975.84	20265.7	8887.25	9953.44	9740.73	7102.31	15635.7	5413.38	6854.75	1927.52	4164.22	1881.82	11186.7	10790.7	1755.34	2391.93	9080.69	8293.4	7195.42	5859.59	8714.71	7662.46	1887.44	5336.57
671	M616T418	1.69804	-2.62646	0.0138324	616.36	616.288	616.363	417.587	386.354	419.955	32	15	12	http://metlin.scripps.edu/metabo_list.php?mass_min=615.34&mass_max=615.38	67639.5	70421.3	7558.06	82047.1	45814.9	48628.3	82830.2	115523	77049.3	83395.2	86299.6	47695	101618	39918.1	35492.1	6922.77	18981	3303.12	51474.3	59644.7	4606.55	11299.5	48945.5	73305.9	73801.3	38181.1	82975	53869.2	3898.93	52954
672	M714T589	1.20593	-2.63218	0.0138668	713.503	713.493	713.514	588.65	587.888	589.871	11	8	3	http://metlin.scripps.edu/metabo_list.php?mass_min=712.483&mass_max=712.523	4824.44	7594.83	5810.96	6406.1	5788.84	4884.8	6708.76	8872.81	6661.05	7270.06	5898.09	5443.76	5921.46	4818.48	4619.93	4503.78	4372.83	4495.4	4024.63	6833.56	4498.5	4336.24	4434.15	4823.27	6746.01	5518.01	5310.43	4976.12	4269.73	6752.37
673	M395T479	1.3813	-2.68331	0.0139259	395.22	395.204	395.222	478.715	477.686	479.282	30	15	15	http://metlin.scripps.edu/metabo_list.php?mass_min=394.2&mass_max=394.24	113435	179775	82201.7	120154	112095	54513.8	112506	254701	134421	109463	111105	161047	125314	118550	151078	94306.3	73074.1	62828.4	105937	133882	92183	98171.4	117561	110262	83817.4	104220	97933	96250.5	100141	34168
674	M109T77	1.54152	-2.65935	0.014047	109.066	109.065	109.067	77.3133	66.7901	79.8624	13	8	5	http://metlin.scripps.edu/metabo_list.php?mass_min=108.046&mass_max=108.086	7147.65	5948.84	6020.13	5873.4	2075.59	9738.19	4611.43	3377.05	2998.47	4732.17	4193.72	7655.35	2668.39	3429	2978.45	5575.42	2435.74	1601.01	5012.37	2922.9	2639.77	3992.9	2211.29	4105.6	1459.16	4209.18	3145.97	1266.62	3177.61	3890.73
675	M481T473	1.70907	-2.62226	0.0140492	481.27	481.225	481.312	473.424	446.259	481.235	37	15	15	http://metlin.scripps.edu/metabo_list.php?mass_min=480.25&mass_max=480.29	283277	37697.4	81066.5	396769	320713	289709	488830	371745	550698	498033	514239	347995	465762	226495	206764	39643.8	108163	17584.6	337119	367204	41383.6	93439.3	228772	352984	395450	312133	275237	218559	18534.9	166046
676	M375T716	1.1058	-2.61812	0.0141063	374.906	374.904	374.907	716.36	715.838	716.798	30	15	15	http://metlin.scripps.edu/metabo_list.php?mass_min=373.886&mass_max=373.926	60226.5	61754.5	80758.4	65779.5	56053.5	58738.5	60513.7	59084.1	61409.7	64963.8	63214.4	70816.4	65701.7	65074.9	55513.4	66135.9	53559.8	65726.3	57266.4	50295.6	66584	62700.8	54387.5	54872.2	50772.6	59164.2	50868	46494.3	62170.7	57748.7
677	M107T726	1.14909	-2.61713	0.0141688	106.92	106.913	106.949	726.03	724.203	726.908	30	15	15	http://metlin.scripps.edu/metabo_list.php?mass_min=105.9&mass_max=105.94	4432.44	4157.55	3848.55	4405.88	4328.31	4423.84	5381.44	4808.84	4767.63	5950.11	6291.6	5331.26	4360.87	4653.48	4738.07	5510.9	3874.15	4275.53	3540.03	3937.07	3728.98	3730.52	3829.02	3888.93	4008.89	5682.02	4328.8	4038.55	3777.82	4402.54
678	M399T515	1.37676	-2.62218	0.0142006	399.245	399.148	399.371	514.977	461.612	516.782	33	15	15	http://metlin.scripps.edu/metabo_list.php?mass_min=398.225&mass_max=398.265	23278.8	26907.6	45435.8	28934.2	25790.7	51608.1	25097	49914.5	27603.9	27022.9	25104.1	43689.6	30071.9	25205.3	25081.6	27345.2	14038.2	17628.5	32067.5	21889.4	22922.5	18563.2	29055.7	22211.9	19678.1	24861.5	25335.4	20408.2	44198.6	8983.15
679	M557T407	1.51666	-2.62456	0.0142105	557.322	557.315	557.325	406.722	404.265	408.93	23	13	10	http://metlin.scripps.edu/metabo_list.php?mass_min=556.302&mass_max=556.342	31474.7	41830.6	6986.36	43868.7	32576.2	28645.8	36210.9	44624.4	30431.4	35931.5	39639.5	26805.9	45625.9	21219	27637.4	6288.48	17525	4068.17	38134.5	38809.2	4454.79	10002.2	32669.2	29808.6	30162.1	20710.2	32369.8	34234.1	5197.42	20957.7
680	M1007T715	1.15735	-2.61644	0.0142515	1006.87	1006.78	1006.89	715.044	712.915	718.041	29	15	14	http://metlin.scripps.edu/metabo_list.php?mass_min=1005.85&mass_max=1005.89	6584.07	9295.56	10441.2	9671.19	10359.4	10118.2	10121.3	10803	8076.62	10834.3	8682.4	9929.12	10810.1	9278.86	7670.65	9297.64	6312.06	9337.62	7563.5	8091.3	8396.61	10477.1	5442.1	8100.64	9452.06	9110.6	8407.86	5789.14	8161.25	9338.92
681	M797T723	1.14638	-2.65157	0.0142823	796.779	796.768	796.869	723.48	716.665	724.136	19	10	9	http://metlin.scripps.edu/metabo_list.php?mass_min=795.759&mass_max=795.799	5248.86	5399.12	6390.26	5669.21	5507.78	4822.27	5228.29	8575.51	4723.49	5609.61	5565.76	6130.68	5619.75	5143.69	5585.14	5170.81	5246.8	5804.73	4960.78	5630.76	5264.78	5618.18	4485.35	5010.13	4941.04	5006.16	3911.32	4130.01	4708.5	4448.4
682	M113T29	1.18276	2.61402	0.0143001	112.985	112.985	112.986	29.3571	27.407	30.8751	26	12	14	http://metlin.scripps.edu/metabo_list.php?mass_min=111.965&mass_max=112.005	437009	340414	518456	577240	556984	453397	539315	358744	665133	505609	507814	446502	369551	512059	455671	496884	577559	570922	554784	609386	706402	586274	545249	516808	538452	479301	783727	537911	679533	384623
683	M580T717	1.09609	-2.61898	0.0143581	579.876	579.869	579.884	716.767	715.288	718.415	30	15	15	http://metlin.scripps.edu/metabo_list.php?mass_min=578.856&mass_max=578.896	9831.3	9679.43	12472.5	11103.9	8860.29	9084.2	9121.95	11118.7	8961.97	9783.17	9876.5	9296.72	10507.5	10198.4	9168.5	10414.7	8361.79	10059.5	9078.26	7840.18	10161.3	9433.12	9078.51	8864.75	9021.86	9459.48	8185.2	7995.34	8394.97	9648.58
684	M700T384	1.45027	-2.61946	0.0144455	700.303	700.297	700.312	383.828	383.106	384.678	25	14	11	http://metlin.scripps.edu/metabo_list.php?mass_min=699.283&mass_max=699.323	14414.3	14162.9	3539.32	20831.8	15536.5	11021.7	16507	15412	19048	17914.4	15169.7	14241.1	16215.9	13147.5	10669.3	3443.75	7028.61	2316.53	12402.5	15947.7	3377.43	6608.61	10265.7	16011.5	16447.2	13322.6	10618	14812.4	2930.58	14667.9
685	M995T30	1.22712	-2.61559	0.0144808	995.441	995.419	995.559	30.3056	29.2158	31.029	25	13	12	http://metlin.scripps.edu/metabo_list.php?mass_min=994.421&mass_max=994.461	9548.53	7229.8	8819.99	9559.16	3607.03	8951.71	8245.68	6981.58	8174.39	8106.56	9521.43	9243.79	9836.03	8043.63	5276.43	7324.6	5715.09	7401.19	5831.87	6761.75	8377.67	7731.74	6128.35	8664.62	6431.28	7276.64	6389.37	2974.88	6259.72	5454.65
686	M429T491	1.58205	-2.60828	0.014511	429.177	429.172	429.186	491.284	490.677	492.278	30	15	15	http://metlin.scripps.edu/metabo_list.php?mass_min=428.157&mass_max=428.197	320299	579432	105640	553179	635757	216702	314584	713141	368548	383659	374783	567008	476098	219302	511889	118833	302694	73107	441848	445088	155706	166248	473254	270793	316991	209136	351973	510443	129880	41489.3
687	M256T61	1.38901	-2.66192	0.0145376	255.875	255.823	255.903	60.7156	49.4497	68.6692	21	12	9	http://metlin.scripps.edu/metabo_list.php?mass_min=254.855&mass_max=254.895	18738.8	27468.2	41204.5	26825.7	32317.6	51995.3	20780.8	19703.9	18496.2	32103.2	17445.8	30299.9	27010.5	15602.7	27352.9	15669.3	25885.8	14412.8	26208	13131.5	15956.6	18647.9	26349.6	19494.4	22169.8	18035.2	13934.8	28853.7	15834.5	18679.3
688	M1132T717	1.10363	-2.60237	0.0146476	1131.85	1131.75	1131.87	716.936	715.504	718.949	15	8	7	http://metlin.scripps.edu/metabo_list.php?mass_min=1130.833&mass_max=1130.873	4644.29	4866.11	5740.49	5216.29	4829.69	5770.2	4936.64	4818.32	4338.23	5803.89	5159.97	5498.05	5990.53	5273.51	4672.98	4666.77	4373.97	5769.72	5028.31	4115.49	4592.85	4949.09	4360.06	4545.97	4386.91	4944.74	4159.48	3925.75	5620.64	4836.75
689	M339T457	1.74687	-2.77669	0.0147229	339.285	339.258	339.29	457.277	439.89	476.173	13	8	5	http://metlin.scripps.edu/metabo_list.php?mass_min=338.265&mass_max=338.305	11387	30320	9844.08	16684.2	8607.89	28507.1	10383.9	8583.55	7605.73	8757.12	8922.95	33003.3	13829.5	13424.7	9043.3	9287.72	8514.59	8540.12	8566.77	8633.32	8304.3	7910.77	8457.34	8108.02	7768.32	8788.25	8518.4	9506.06	7280.33	7127.79
690	M812T31	1.19096	-2.60572	0.0147547	811.636	811.604	811.748	30.7362	30.1985	32.4531	17	9	8	http://metlin.scripps.edu/metabo_list.php?mass_min=810.616&mass_max=810.656	7238.18	5395.26	4376.31	6208.78	6827.99	5251.47	7143.33	8181.36	8461.65	7352.5	5600.88	7862.41	7380.86	5550.49	5778.85	5433.1	6136.11	3774.41	5830.93	6915.53	6073.81	4999.86	6155.2	6316.17	6274.02	5717.4	6078.19	5437.67	3818.87	3837.93
691	M362T30	1.2603	-2.59912	0.0147768	361.859	361.85	361.882	30.3939	29.526	30.7665	28	15	13	http://metlin.scripps.edu/metabo_list.php?mass_min=360.839&mass_max=360.879	10496.5	6379.22	6226.96	9475.34	11395.7	7704.78	10214.2	11303.8	10875.7	10388.7	9489.54	11339.7	14330.9	9222.84	11677.6	7615.25	7999.28	3234.75	8804.05	12041.1	7449.46	8189.03	10910.6	9202.61	8667.77	8036.59	8656.91	8831.39	5479.05	4314.93
692	M899T717	1.15825	-2.60022	0.0148126	898.855	898.786	898.873	716.802	715.353	719.239	30	15	15	http://metlin.scripps.edu/metabo_list.php?mass_min=897.835&mass_max=897.875	9151.23	11548.1	11620.5	10123.6	9268.18	10851.1	9107.37	9999.5	7603.58	8765.92	8140.98	10850.8	11340.5	10677.3	8211.61	7584.97	6802.83	10176.4	9668.58	6504.48	10206.1	9803.04	8618.68	6739.83	6353.41	9515.01	6666.07	9397.4	9725.75	9377.63
693	M408T529	2.10714	-2.66685	0.0148179	408.192	408.189	408.194	528.986	527.709	530.353	27	14	13	http://metlin.scripps.edu/metabo_list.php?mass_min=407.172&mass_max=407.212	37745.8	152888	9820.85	77256.5	65416	24800.5	41527.3	161470	40800.3	59298.2	56791.8	53667.9	69478.1	19081.7	67212.2	16281.6	23373.6	6925.46	69066.8	57931.8	12474.3	14113.9	58357.5	34290.4	33520.2	20514.5	31662	49031.3	10277.6	6978.04
694	M581T716	1.11332	-2.59244	0.0150064	580.867	580.862	580.874	716.161	715.504	716.545	30	15	15	http://metlin.scripps.edu/metabo_list.php?mass_min=579.847&mass_max=579.887	22896.5	21968	30890.5	25467.3	20123.6	22740.3	23159	22483.6	22059.9	24006.3	22049.6	24767	22730.5	25001.3	20104.9	26521.3	20045.8	24122.2	19649.1	18328.2	23392.4	22060.9	18935	20278.1	22204.6	21765.9	20347.7	17008.2	20468.7	19649.7
695	M666T30	1.2551	-2.60602	0.0150065	665.646	665.63	665.74	30.2121	28.7109	31.2071	28	14	14	http://metlin.scripps.edu/metabo_list.php?mass_min=664.626&mass_max=664.666	7676.53	6299.12	3859.25	11423.3	7260.39	6797.15	8627.47	10690	8610.73	8799.51	9439.5	9548.83	11526.5	8216.3	10901.9	5854.5	7807.43	3440.63	8090.27	8352.96	7240.8	6580.48	8794.53	7671.52	8517.67	6922.23	8108.68	5813.56	4983.67	5140.85
696	M178T741	1.17211	-2.61599	0.0150403	177.842	177.839	177.865	740.748	738.551	741.837	30	15	15	http://metlin.scripps.edu/metabo_list.php?mass_min=176.822&mass_max=176.862	7686.15	8678.7	10158.1	7847.4	7397.77	6892.73	7542.82	6915.65	6532.64	10483	7227.46	8991.76	8326.58	7310.92	11651.8	6472.64	6727.32	6355.82	6267.41	9619.1	6657.7	7568.04	6405.52	6592.75	6115.58	7352.81	6354.94	8760.76	6763.07	7474.42
697	M450T519	1.52826	-2.6495	0.015095	450.166	450.159	450.181	519.027	516.154	521.453	23	13	10	http://metlin.scripps.edu/metabo_list.php?mass_min=449.146&mass_max=449.186	14700	34574.8	9089.61	15276	14950.5	17684.5	15427.1	38287.6	16640.5	17646	13164.7	25233	15439	11371.3	13836.9	12421.6	5581.49	7652.03	16731.8	13665.9	11550.9	11020.2	17328.2	18075.5	6684.67	14118.4	14864.9	12174.8	11984.9	4990.29
698	M191T479	1.49786	-2.66976	0.0151438	191.19	191.166	191.203	478.654	477.983	479.412	27	14	13	http://metlin.scripps.edu/metabo_list.php?mass_min=190.17&mass_max=190.21	2910.33	6609.37	2150.35	3245.07	2837.19	1436.16	3274.14	8131.27	3567.42	3266.69	3179.23	4132.34	3543.36	3588.72	4060.03	2490.87	2014.29	1398.15	3254.45	3644.97	1989.72	2527.17	3183.94	2891.98	2544.69	2784.16	2551.15	2595.25	2623.85	846.452
699	M882T595	1.21498	-2.58762	0.0151566	881.607	881.534	881.618	595.422	586.458	597.965	25	14	11	http://metlin.scripps.edu/metabo_list.php?mass_min=880.587&mass_max=880.627	7689.39	8360.78	8044.11	7341.07	8470.9	7125.39	8917.44	11821.3	9153.23	8899.61	6259.07	6166.03	7929.55	5888.09	7835.19	4775.21	6973.18	4281.27	6742.35	7195.9	4796.56	7533.38	8286.32	5602.52	7306.67	6320.93	8700.6	8511.58	4154.66	7504.85
700	M353T648	1.28307	-2.67037	0.0151632	353.202	353.2	353.206	648.235	644.862	650.575	21	10	11	http://metlin.scripps.edu/metabo_list.php?mass_min=352.182&mass_max=352.222	56582	78403.5	44460.9	52165.3	40180.8	79918.5	51314.3	46872	32945.2	49452.8	43755.2	36739.9	30909.4	46403.7	68295.8	34357.8	37870.4	28248.7	44809.3	39110.2	34101.8	40887	52514.7	42385.3	32741.2	46187.5	39175.1	40222.8	32973.9	45496.7
701	M781T600	1.29719	-2.59634	0.0151668	780.567	780.557	780.575	599.871	598.522	603.075	30	15	15	http://metlin.scripps.edu/metabo_list.php?mass_min=779.547&mass_max=779.587	29632.4	14593.2	25566.8	32789.2	37688.1	24042.4	21751.8	41966.3	25796	28897.2	19213.5	29958.7	27290.1	32572.3	41887.3	11152.3	29770.7	17032.7	32603.7	23732	13692.5	22182.5	23464.5	19337.9	25364.1	25598.7	21860.5	28670.2	14891	24941.9
702	M620T453	1.85336	-2.60338	0.0152219	620.291	620.271	620.322	452.764	450.777	456.646	29	15	14	http://metlin.scripps.edu/metabo_list.php?mass_min=619.271&mass_max=619.311	97160.7	257521	12778.7	109820	107449	87605.5	95455.5	212406	80739.5	104928	106588	54888.1	86110.3	76064.5	90551.9	7980.65	40019.8	15090.2	113697	96982.2	8240.43	19351.8	47803.9	88296.7	109502	32824.4	86321.3	66393.1	4471.26	115566
703	M580T281	2.01099	-2.68497	0.0152566	580.088	580.082	580.091	280.858	277.853	288.394	22	12	10	http://metlin.scripps.edu/metabo_list.php?mass_min=579.068&mass_max=579.108	84234.8	11678.7	60928.7	25548.8	5242.07	40627	26936.5	29781.3	8028.73	40292.2	39389.8	22593.4	21442.3	15431	25235.9	22319.8	5900.61	12523.5	15249.8	18276.9	15690.6	25284	7561.3	24056.6	9951.87	19633.9	8842.3	7716.71	28971.5	5466.42
704	M664T31	1.26905	-2.58248	0.0153422	663.653	663.604	663.756	30.6841	29.2158	31.5575	25	14	11	http://metlin.scripps.edu/metabo_list.php?mass_min=662.633&mass_max=662.673	6659.77	5304.11	4446.74	10284	7297.29	6272.54	7728.77	9200.99	8705.56	7934.4	7732.2	8286.18	10716.4	6823.32	8277.48	4787.31	6721.86	2839.8	7098.43	8424.98	6055.15	5342.8	8600.26	7058.52	6916.93	5961.14	8455.21	4755.83	3428.86	4699.55
705	M241T716	1.1094	-2.59076	0.0153464	240.929	240.928	240.93	716.304	715.691	716.838	30	15	15	http://metlin.scripps.edu/metabo_list.php?mass_min=239.909&mass_max=239.949	31499.5	30591.7	42772.8	35180.6	30110.9	29502.1	31346.4	30662.4	29071.4	33450.1	31161.4	34525	33350.7	31217	26395.5	33369.9	24223.4	32404.1	27342.4	26608.4	32352.2	30506.6	28301.4	27321.5	27792.3	29954.3	27176.6	23810.9	31550	30707
706	M991T30	1.22566	-2.58661	0.0153465	991.459	991.386	991.63	30.2995	29.3007	31.4756	25	14	11	http://metlin.scripps.edu/metabo_list.php?mass_min=990.439&mass_max=990.479	9540.29	7561.05	9010.6	8572.6	3415.37	9619.65	7770.48	7840.52	7765.94	8339.48	7429.56	9049.41	9712.55	7945.48	5373.96	8261.93	5238.29	7699.94	5954.36	6801.18	8150.86	6448.62	6029.9	8156.97	5847.53	7179.26	6642.48	2866.99	6534.16	5235.04
707	M1067T716	1.08108	-2.58188	0.0153546	1066.85	1066.79	1066.87	715.821	714.245	717.233	30	15	15	http://metlin.scripps.edu/metabo_list.php?mass_min=1065.829&mass_max=1065.869	9076.09	8737.04	9930.05	10057	10002.3	9707.1	10555.7	9712.12	9914.81	10998.6	8936.85	9495.85	10757.9	8743.08	8365.07	9426.57	8362.31	8772.28	10087.3	8992.74	8160.06	10571.4	8940.72	8820.08	8929.03	9019.35	8177.54	7479.59	9054.69	9321.26
708	M1089T414	1.8154	-2.59641	0.015381	1088.69	1088.67	1088.72	413.546	411.781	413.814	23	14	9	http://metlin.scripps.edu/metabo_list.php?mass_min=1087.67&mass_max=1087.71	10626.3	19533.5	1801.38	15375	10784.4	6707.03	14253.1	27793.1	11853.2	14047.9	15222.6	5536.99	17105.7	5288.89	7078.85	1318.14	2988.86	1305.56	10684.8	13052.4	1294.35	1640.27	8143.69	12264.4	12126.2	3676.79	12770.6	10042.4	1905.17	7595.22
709	M758T31	1.12577	-2.62551	0.0155514	757.622	757.561	757.749	31.0012	29.8325	31.7701	29	14	15	http://metlin.scripps.edu/metabo_list.php?mass_min=756.602&mass_max=756.642	8313.05	7183.73	7191.84	7820.39	4699.79	8164.32	7759.61	8139.44	8221.88	8561.33	7830.87	8556.38	9941.34	7901.5	6788.5	7391.7	6433.71	6518.29	7155.87	7483.56	7712.64	7051.21	6790.5	7376.32	6789.81	7255.76	7751.84	6644.93	6099.41	5539.02
710	M402T553	1.40794	2.57416	0.0156668	402.168	402.161	402.172	552.576	552.391	554.485	23	9	14	http://metlin.scripps.edu/metabo_list.php?mass_min=401.148&mass_max=401.188	7665.71	13799.9	15604.5	10124.2	6756.4	15170	13600.7	16191.7	14769.6	5261.1	7126.31	8444.94	5783.42	7362.23	4525.74	18169.9	5190.05	15170.3	12007.9	11337.5	19026.1	17488.5	11984.8	15352.3	9860.13	20949.7	11896.3	9119.93	20762.5	15953.8
711	M278T468	1.83505	-2.68998	0.0158484	278.214	278.208	278.218	467.599	465.825	468.825	22	13	9	http://metlin.scripps.edu/metabo_list.php?mass_min=277.194&mass_max=277.234	7407.56	13823.4	2988.14	8038.41	5945.93	3711.62	5554.51	23914.7	8404.53	6402.77	5458.21	10278.9	7481.97	5713.49	6443.96	3817.15	3086.8	2517.4	6595.51	6972.14	3609.28	4118.25	6000.73	5923.75	3843.33	5394.59	4913.77	4350.39	2965.41	2139.29
712	M703T487	1.69792	-2.63832	0.0158882	703.327	703.302	703.41	486.84	468.133	487.763	23	13	10	http://metlin.scripps.edu/metabo_list.php?mass_min=702.307&mass_max=702.347	29390.3	35378.3	8541.19	17719	7581.55	51235.6	20694	15016.3	13487.4	21422.1	23679.6	36611.2	11403.2	12706.5	27696.7	8939.78	7229.35	6943.23	17627.3	12547.3	15669.2	23884.5	7848.69	21936	9116.81	19003.8	11801	7217.25	15660	10440.2
713	M513T357	1.69211	-2.56596	0.0159303	513.302	513.296	513.304	356.604	355.947	356.82	25	14	11	http://metlin.scripps.edu/metabo_list.php?mass_min=512.282&mass_max=512.322	87291.1	42247.1	9044.48	152018	60081.3	70874.1	110534	80367.3	103461	121426	121792	62971.4	112741	62488.3	61408.3	8563.58	24747	4829.02	77539	101113	6139.5	22994.5	49999.3	105661	99174.1	59488.5	61185.2	44420.5	5510.23	72526.8
714	M699T714	1.08298	-2.565	0.0159939	698.874	698.867	698.878	714.03	713.424	714.812	29	14	15	http://metlin.scripps.edu/metabo_list.php?mass_min=697.854&mass_max=697.894	29502.5	31390.5	38371.7	35447.1	31808	28664.5	31808.8	32172.1	33275.8	37491.5	33004.5	34944	33251.6	32999.6	29475.3	34610.4	32525	31768	30375	28777.1	31827.2	34336.5	30097.1	29278.1	26607.7	30041.6	29414.9	24926	29299.8	31902.4
715	M565T714	1.07952	-2.56352	0.0160668	564.903	564.891	564.915	714.081	712.326	715.504	30	15	15	http://metlin.scripps.edu/metabo_list.php?mass_min=563.883&mass_max=563.923	12373.3	12137.4	13125.8	13190	12243.2	12339.2	13387.1	13074.7	13143.3	14683.6	11575.2	13139.7	14596.7	13314.3	11150.3	11269.6	11389.1	13248.9	12362.3	13359.1	13676.5	12360.1	11773.9	11964.1	10027	11499.1	11839.9	9999.36	12175.7	12276.8
716	M596T453	1.58881	-2.56293	0.0160736	596.296	596.288	596.312	453.392	451.043	456.353	23	13	10	http://metlin.scripps.edu/metabo_list.php?mass_min=595.276&mass_max=595.316	24856.6	48118.4	4711.33	29609.2	20589.7	28937.6	25387.5	29286.3	25280	26395	28556.5	11212.2	18053	22031.6	15971.3	5157.41	8481.31	5851.8	19242	25587.2	5975.01	8329.19	13736.9	22704.7	23738	13205.2	20866.3	16035.6	2898.69	34143.3
717	M880T593	1.34126	-2.56636	0.0160972	879.583	879.56	879.595	592.734	589.314	595.448	24	14	10	http://metlin.scripps.edu/metabo_list.php?mass_min=878.563&mass_max=878.603	12497.9	17314.9	7020.39	11936.7	10849.2	8577.76	12369.7	20162.9	13608.5	13144	10056.6	10311	11913.8	6664.34	12617	5071.01	10399.7	5492.11	10060	11829.4	5919.85	6431.73	13570.3	8084.36	10420.9	8430.12	13145.8	12095.5	5512.58	7026.69
718	M648T717	1.09076	-2.56127	0.0161769	647.866	647.858	647.88	716.68	715.703	718.329	30	15	15	http://metlin.scripps.edu/metabo_list.php?mass_min=646.846&mass_max=646.886	8245.55	9446.39	11205.5	10495	8584.06	9365.95	10206.1	9702.53	8965.62	10516.9	9836.57	10536.3	10218.2	10274	9121.66	9876.26	9045.99	10480.7	9418.14	8172.19	9178.64	10258.7	8158.98	9145.53	8809.92	8966.62	9015.47	7020.13	9227.52	7737.35
719	M1026T406	1.98726	-2.62057	0.0161953	1025.63	1025.56	1025.63	405.638	381.531	411.262	25	14	11	http://metlin.scripps.edu/metabo_list.php?mass_min=1024.609&mass_max=1024.649	18729.8	57160.3	3270.91	32461.2	18201.1	11783.2	24088.3	69620.6	22982.7	24384.5	24638.5	19896.4	32019.1	14728	15167.2	2553.19	7539.3	2064.12	22750.9	24356.2	2575.6	5393.23	21792.5	20439.8	16812.3	12642.7	20193.4	19413.1	2771.18	14516.2
720	M499T361	1.72386	-2.68113	0.0162474	499.274	499.26	499.289	360.83	359.047	362.304	16	11	5	http://metlin.scripps.edu/metabo_list.php?mass_min=498.254&mass_max=498.294	8611.57	40736.1	10112.4	12347.4	8259.83	19543.5	15271.9	24866.6	12847.9	15345.1	15190	15121.5	9521.31	9646.58	5418.11	7721.32	5111.43	6822.27	7677.64	13252.1	6175.26	7340.87	7289.52	12524.2	8906.95	11476	7604.35	10727.6	6440.89	10197.5
721	M434T535	1.67803	-2.5813	0.0164953	434.21	434.164	434.246	534.64	513.583	535.747	21	12	9	http://metlin.scripps.edu/metabo_list.php?mass_min=433.19&mass_max=433.23	15431.1	42754.1	6937.3	22407.2	21735.8	11330.2	15590.3	45223.1	17810.3	20742.5	21646.3	32065.3	19792.4	8810.81	19705.3	6594.86	9576.46	4015.54	21845	16455.5	5984.37	5405.09	19736.3	20707.5	19220.2	8479.47	18143	21494.7	9716.13	4506.69
722	M621T452	1.72282	-2.59599	0.016524	621.283	621.263	621.371	452.135	424.848	455.723	27	14	12	http://metlin.scripps.edu/metabo_list.php?mass_min=620.263&mass_max=620.303	28133.6	73175.9	7345.33	29634.2	25633	30414	24902	50833.6	22031.6	30911.7	29502.5	11425.5	22663.4	21676.6	21470.4	8288.65	12526.7	8414.72	26934.7	25261.3	4783.42	7790.85	14463.5	24167.3	27059.7	14666.5	22336.4	17816.2	5190.46	29746.7
723	M728T31	1.18043	-2.54984	0.0165618	727.645	727.626	727.749	30.8564	29.8261	32.0483	26	13	13	http://metlin.scripps.edu/metabo_list.php?mass_min=726.625&mass_max=726.665	7665.17	6396.02	4281.14	7859.24	5767.04	6566.69	7839.24	8062.21	8316.97	7656.5	7993.85	8752.69	9420.83	7646.48	7393.99	6481.9	6498.89	4113.96	7114.75	7641.49	6950.97	6160.44	6996.8	7060.65	6926.88	6277.86	7983.8	5270.37	4182.08	4896.67
724	M129T78	1.36821	-2.58496	0.0165932	129.056	129.055	129.056	77.5829	65.5567	83.3042	23	13	10	http://metlin.scripps.edu/metabo_list.php?mass_min=128.036&mass_max=128.076	33711.5	40645.3	43310.7	26786	13097.2	60346.7	28212.8	20944.5	36223.6	28388.4	28467.8	37782.9	24474.3	34656.6	24489.9	35776.3	14020.4	25829.5	25574.3	18328.2	29010.8	26678.9	17662	23755.6	15771.4	26495.5	24683.6	12901.9	32675.2	22784.2
725	M676T31	1.20574	-2.54945	0.0166284	675.678	675.652	675.765	30.501	29.5449	32.5734	27	14	13	http://metlin.scripps.edu/metabo_list.php?mass_min=674.658&mass_max=674.698	7602.98	6185.17	4059.69	9270.69	7211.18	6579.24	7484.15	8572.83	8490.68	7862.95	7713.06	8513.29	9337.84	8118.6	8026.81	5470.82	6947.81	3616.87	7269.33	7843.57	6505.55	6209.7	7848.32	7097.35	7061	6873.46	8361.08	6213.71	3447.11	4635.99
726	M715T595	1.5856	-2.59352	0.0166431	714.511	714.507	714.541	595.295	594.122	601.29	27	15	12	http://metlin.scripps.edu/metabo_list.php?mass_min=713.491&mass_max=713.531	11056.2	40275.5	14690.5	24372.3	23272.6	9603.46	21993	51175.7	26145.5	25814.7	22711	16372.1	24733.2	12533.9	17149.8	5567.81	18267.4	9511.48	16573.4	22354.7	6231.97	8606.35	11337	16724	25155	19242.1	16855.7	15218.9	6484.4	17498.2
727	M770T31	1.17815	-2.54454	0.0167427	769.631	769.571	769.751	30.5195	29.8325	33.4424	25	13	12	http://metlin.scripps.edu/metabo_list.php?mass_min=768.611&mass_max=768.651	6845.41	5394.94	4415.24	7960.64	7048.01	6417.29	7062.68	7721.71	7876.11	7651.9	7125.8	8187.39	9330.48	7262.92	6573.9	6183.69	6210.48	4376.61	7225.23	7629.14	6361.22	6082.33	6538.43	6788.03	6209.05	6074.58	7649.63	5168.97	4175.51	4040.87
728	M498T361	1.96536	-2.6446	0.0167997	498.268	498.259	498.297	360.868	360.162	366.634	30	15	15	http://metlin.scripps.edu/metabo_list.php?mass_min=497.248&mass_max=497.288	14213.3	102814	23848.2	35601.7	23701.6	20180.5	35729	86512.5	33263.4	39652.8	36396.3	40824	28675.4	24056.1	11137.4	16336.7	7128.86	9738.24	13205.8	34326.6	13176.5	15488.5	12573.8	32791.3	21070.6	31353.3	13529.9	23320.3	12202.7	26964.2
729	M805T720	1.0738	-2.54488	0.0168011	804.856	804.843	804.877	719.834	718.061	721.366	30	15	15	http://metlin.scripps.edu/metabo_list.php?mass_min=803.836&mass_max=803.876	11533.3	12638.8	14109.3	13496.6	12642.8	11592.5	13467.1	12657.8	11474.6	12962.7	12372.3	13891.4	13788.2	14018.1	13335	12560.6	13937.8	12960	12462.4	12317.9	11530.1	12992.8	11724.9	12389.2	10535.4	11430.4	11485.2	9936.57	12647.8	11738.2
730	M171T763	1.07832	2.54022	0.0169578	170.833	170.832	170.857	762.703	761.47	764.387	30	15	15	http://metlin.scripps.edu/metabo_list.php?mass_min=169.813&mass_max=169.853	12397.1	12637.6	12144.2	12139.8	10078	11563.8	13178.3	14758.1	11459.3	12284.5	11301.8	11018.9	12656.8	12123.3	12900.7	13641.1	14853.9	12386.2	12695	12971.3	12567	13350	11576.7	11387.7	12760.7	14394.7	13078.2	13377.8	13440.6	14465.4
731	M873T719	1.10924	-2.53922	0.0169782	872.852	872.79	872.872	718.704	716.444	720.996	30	15	15	http://metlin.scripps.edu/metabo_list.php?mass_min=871.832&mass_max=871.872	11245	12382.7	12257.9	11216.8	11915.7	11743.9	11891.8	12189.4	7878.09	12394.5	11596.6	13321	12456.2	13784.8	11711.3	9427.52	8535.91	13277.5	9556.48	9297.33	10640.9	11522.1	11874	11160	11625.7	9829.16	10694.2	11461.1	10822.4	10732.6
732	M631T489	1.44284	-2.6099	0.0170424	631.457	631.443	631.485	488.536	487.225	489.397	23	13	10	http://metlin.scripps.edu/metabo_list.php?mass_min=630.437&mass_max=630.477	5270.82	6144.8	5019.22	7679.05	7650.81	16486.2	5521.48	11848.6	7535.36	5046.24	4239.58	9101.26	6595.3	7101.25	7505.26	5594.21	3536.65	4583.95	7118.72	4495.39	5687.62	3980.24	7689.47	7437.6	5768.78	4494.51	4280.8	4899.69	5602.31	2971.31
733	M959T716	1.11827	-2.54145	0.0170981	958.86	958.784	958.885	716.335	713.64	718.969	30	15	15	http://metlin.scripps.edu/metabo_list.php?mass_min=957.84&mass_max=957.88	10253.7	11565.3	10176.7	10303.4	9551.17	10490.3	7107.3	11168.8	10246.5	11262.2	10463.1	10444.9	9436.14	10981.9	10651.1	11099.6	8979.97	9872.18	9646.64	5727.59	9836.3	10165	8321.52	9294.98	9298.87	8690.63	8251.85	8592.14	9124.12	10902.6
734	M929T714	1.06485	-2.53419	0.0171645	928.836	928.833	928.839	714.008	713.434	714.413	30	15	15	http://metlin.scripps.edu/metabo_list.php?mass_min=927.816&mass_max=927.856	67052	76075.2	87415.7	84247.3	81799.6	73208.6	79876.2	78654.7	74820.8	83988	79895.7	80281.8	80148.6	85599.8	74614	83419	75922.1	74665.1	75288.7	69494.8	74846	85238.5	73061.5	75385.6	70053.4	71773.3	73294	64441.5	72713.1	75756.1
735	M932T414	1.48288	-2.53505	0.0171733	931.604	931.592	931.615	413.561	411.443	414.296	16	11	5	http://metlin.scripps.edu/metabo_list.php?mass_min=930.584&mass_max=930.624	5157.03	8478.49	3348.54	9148.42	6121.62	5249.9	9034.41	9335.76	8357.5	10019	9820.75	11000.3	10813.9	5664.18	3684.66	2086.38	3323.1	2364.11	7305.86	11261.2	2021.58	2825.72	8519.98	7133.64	5380.3	5673.26	6454.72	7510.69	1966.88	3882.33
736	M482T474	1.52449	-2.55065	0.0173721	482.262	482.26	482.314	473.632	446.331	480.606	32	15	14	http://metlin.scripps.edu/metabo_list.php?mass_min=481.242&mass_max=481.282	69669.3	69439.6	20560.7	94028.6	78947.5	72545.1	89433.9	74493.3	87680.7	99167.2	104316	68220.4	95728.8	54534.4	49131.2	10649.1	29738.6	7677.03	86014.3	91193.8	11318.8	24133.3	61513.7	88602.5	86566.4	74278.7	68034.5	53933	6076.44	40123.1
737	M973T486	1.56801	-2.56956	0.0174016	972.562	972.552	972.709	486.255	462.811	486.989	22	14	8	http://metlin.scripps.edu/metabo_list.php?mass_min=971.542&mass_max=971.582	13584.6	9530.48	9383.23	9949.44	2919.92	5612.06	9806.31	9348.28	6372.58	11440.4	10764.2	22571.9	6877.8	7636.27	6233.63	4235.81	3018.66	8919.2	6434.41	4715.11	5312.44	8334.22	4391.11	10057.7	4387.51	11094.9	4600.55	3206.25	7682.38	4190.46
738	M291T712	1.12229	-2.52997	0.0174566	290.941	290.937	290.943	711.853	709.446	714.479	30	15	15	http://metlin.scripps.edu/metabo_list.php?mass_min=289.921&mass_max=289.961	18912.2	17015.1	26326.3	19805.1	19278.6	20081.9	19161.7	18661.6	20245.9	20696.9	16820.5	20885.2	22840.5	17810.1	16716.3	19531.7	17170.5	19332.5	15818.1	17477.3	20610.4	21481.8	15963.7	15701.8	14339.7	19061.4	18319.5	15272.1	15362.1	17642.1
739	M635T414	1.48399	-2.5334	0.017536	635.336	635.312	635.338	414.139	412.896	414.404	24	14	10	http://metlin.scripps.edu/metabo_list.php?mass_min=634.316&mass_max=634.356	19683	24331.4	4393.61	22678.4	18200.8	18311.6	20224.6	29457.1	19883.3	23588.5	22497.5	12131.2	25525.1	14683.3	17713.1	3575.62	10034.4	3169.23	19610	20840.2	3115.57	6084.23	16000.8	20842.9	21073.6	11049.4	21251.5	20034.3	3092.2	17870.2
740	M297T445	1.42509	-2.61462	0.0175914	297.183	297.153	297.231	445.4	442.761	448.533	29	15	14	http://metlin.scripps.edu/metabo_list.php?mass_min=296.163&mass_max=296.203	317117	702347	318587	359848	376915	732759	317485	520762	371065	343129	343213	230218	206864	210281	348740	325907	206803	306288	305550	302998	179194	245735	282188	287342	273536	192904	200788	346056	191542	352459
741	M1010T716	1.06846	-2.52292	0.0176004	1009.84	1009.83	1009.85	715.732	714.674	716.665	30	15	15	http://metlin.scripps.edu/metabo_list.php?mass_min=1008.823&mass_max=1008.863	7847.25	7387.04	8737.68	8464.29	7818.65	7254.61	7361.04	7158.42	6799.02	8335.1	7774.02	7513.58	7729.8	7907.42	7087.31	8290.35	6875.04	7297.45	7067.61	6804.16	7339.86	7811.48	7102.27	7040.84	7506.3	7195.08	7342.45	5840.09	6996.98	7286
742	M603T722	1.10745	-2.52403	0.0176821	602.864	602.855	602.884	722.102	720.457	724.136	29	15	14	http://metlin.scripps.edu/metabo_list.php?mass_min=601.844&mass_max=601.884	10441.7	8435.3	10615.9	11272.8	9712.91	8954.85	9972.26	10272.6	9118.12	12403.8	11283.9	10172.1	10340.2	10568	10964.3	11573.7	10383.4	7910.34	10651.5	7492.11	9512.54	7747.12	9437.05	9656.68	8551.01	10126.8	8576.9	8464.38	9762.97	9689.24
743	M749T31	1.1231	-2.52317	0.0177041	748.641	748.615	748.752	31.0648	29.9491	35.1707	25	14	11	http://metlin.scripps.edu/metabo_list.php?mass_min=747.621&mass_max=747.661	6565.23	7113.77	9928.75	6644.63	6165.27	7800.49	7490.04	6867	7610.31	8348.95	7646.64	7301.28	7873.26	7602.66	6236.06	6857.71	5757.85	6797.9	6305.51	7150.32	8074.46	5917.28	6292.64	6285.15	6586.92	7023.58	7086.5	5316.25	5501.41	8053.44
744	M689T719	1.15652	-2.54074	0.0177663	688.862	688.8	688.88	718.895	714.072	721.537	13	8	5	http://metlin.scripps.edu/metabo_list.php?mass_min=687.842&mass_max=687.882	8829.56	12048.3	12244.2	10589.7	8684.28	10023.1	8767.92	9531.36	11266.5	7822.4	8418.07	12783.8	8906.53	8834.17	7503.41	7822.89	9279.8	10198	8006.81	9270.22	9695.71	9615.02	8087.42	6387.88	7947	6599.41	7920.94	7585.77	9268.69	8774.69
745	M556T348	1.14799	-2.51864	0.0178183	556.11	556.107	556.115	348.25	344.793	351.568	24	12	12	http://metlin.scripps.edu/metabo_list.php?mass_min=555.09&mass_max=555.13	16462.4	15782.2	15027.7	18501	13884.2	17438.8	16087.5	13066.4	12240.9	17864.8	17950.2	17437.9	15164.9	21870	17061.3	16185.4	12905.6	10073.8	18135.6	11768.2	16015.7	17166.5	13766.3	13469.1	14488.6	15592.2	13842.8	14237	11387.6	15113.6
746	M765T594	1.40528	-2.58181	0.0180973	764.531	764.523	764.548	594.007	592.909	595.691	30	15	15	http://metlin.scripps.edu/metabo_list.php?mass_min=763.511&mass_max=763.551	53570.5	167494	75846.2	93961.8	90935.8	47647.3	93283.6	189421	108978	116760	90097.9	84468.8	106919	70548	68987.3	40305	80242.2	50624.7	73823.6	88299.3	49723.1	50017.9	69126.8	74833.5	87529.7	84112.6	92349	73136.5	47063.4	76980.2
747	M945T716	1.09047	-2.51136	0.0181362	944.845	944.828	944.867	716.359	715.541	718.772	29	14	15	http://metlin.scripps.edu/metabo_list.php?mass_min=943.825&mass_max=943.865	11290.1	11465.9	14907.6	12791.8	11657.3	11041	12055.6	11750	11102.4	11786	11228.1	12797.6	13024.5	13208.6	12161.9	11639.3	10905.7	13246.5	10975.5	10643	12595.5	12646.4	12443.8	11285.7	9833.05	10764.5	10756.9	9596.54	9753.8	10060.4
748	M573T712	1.06988	-2.51322	0.018139	572.928	572.926	572.929	712.028	711.507	712.542	30	15	15	http://metlin.scripps.edu/metabo_list.php?mass_min=571.908&mass_max=571.948	82697.2	90011.5	101960	97075.9	87765	86723.1	91820.6	84638	90975.3	98917.1	88169.3	97814.5	99852.8	93365.7	86216.9	98830	89886.6	89377.3	92257.4	81624.2	90203.7	92663.5	83513.6	86480.4	83694.9	81514	79519.3	70099.7	79526.3	88800.5
749	M256T517	1.64433	-2.63983	0.018172	256.218	256.203	256.236	516.558	515.577	517.433	29	15	14	http://metlin.scripps.edu/metabo_list.php?mass_min=255.198&mass_max=255.238	9203.69	31382.9	11283.9	9841.37	8007.42	23979.1	9387.35	21396.9	8631.04	9635.57	9187.41	12290.6	7996.52	9354.2	8010.72	9049.52	4636.47	6234.89	9241.08	10209.7	7577.91	8204.75	7382.66	8643.35	6189.04	9843.9	6190.62	6186.63	9157.01	6550.7
750	M1055T715	1.12052	-2.51394	0.0182321	1054.81	1054.78	1054.82	715.409	714.648	715.869	30	15	15	http://metlin.scripps.edu/metabo_list.php?mass_min=1053.786&mass_max=1053.826	13910.2	13715.9	20541.8	17708	14325.7	14085	14429.3	15282.7	14064.4	17018.5	16053.4	16684.4	16511	16582.4	12786.4	16670.8	12905.2	15990.8	13786.5	11627.1	15057.1	16035.7	13008.7	14536.5	12593.6	13883.4	13108.2	10862.7	14437.4	14059.6
751	M619T453	1.86871	-2.52748	0.0182468	619.289	619.285	619.302	453.428	450.777	456.086	30	15	15	http://metlin.scripps.edu/metabo_list.php?mass_min=618.269&mass_max=618.309	285072	734990	26595.5	317205	310305	250109	281765	611506	229381	306155	302699	84045.9	232637	223857	265602	19848.4	105420	44566.3	319028	283631	24471.2	57945	126698	247476	312387	88682.7	241836	176361	9133.17	330213
752	M527T385	2.39107	-2.62395	0.0182506	527.307	527.284	527.313	384.988	380.291	390.973	21	13	8	http://metlin.scripps.edu/metabo_list.php?mass_min=526.287&mass_max=526.327	50263.3	180106	20007.7	54303.3	39335.3	31991.7	38878.9	158177	45073.4	47601.2	47513.2	35288.2	58982.8	27475.7	20594.7	6297.41	16896.2	5693.83	34701.1	42747.9	6718.32	11564.5	33621.7	34016.9	30338.3	28966.3	28925.8	41012	6807.18	29520.5
753	M298T446	1.49806	-2.59716	0.0182553	298.187	298.156	298.237	445.617	442.308	448.533	29	15	14	http://metlin.scripps.edu/metabo_list.php?mass_min=297.167&mass_max=297.207	61321	140955	60949.8	66133.7	70174.1	148822	58724.5	98758	51729.2	63256.5	63247	41476.3	45900.1	35611.6	64615.1	62528.7	36212.5	51968.5	61901.4	35930.8	30695.6	47894.9	51088	53693.6	43465.9	36006.1	35336.7	68957.4	36117	63576.9
754	M455T717	1.07885	-2.52306	0.018315	454.902	454.891	454.907	716.735	716.138	718.574	30	15	15	http://metlin.scripps.edu/metabo_list.php?mass_min=453.882&mass_max=453.922	15858	17494.7	18353.3	19088.5	16779.2	17086.3	17139.7	15904.9	17397.5	18567.7	17747	16879	16393.4	19467.8	18928.4	18415.6	15487.1	17793.8	17441.8	15913.6	15701	18574.4	17109.1	17221.3	15102.4	14643	15113.8	12512.6	16858.5	15969.6
755	M556T415	1.65487	-2.50852	0.0184172	556.322	556.292	556.383	414.953	393.723	436.132	26	14	12	http://metlin.scripps.edu/metabo_list.php?mass_min=555.302&mass_max=555.342	50036.7	60990.2	6594.66	58514.7	4723.32	35960.8	51935.4	74667.7	45508.8	48967.5	53891.1	32713.8	69721.7	28532	30478	4419.66	17131.8	7830.54	47074.7	44276.5	3596.2	9123.8	34872	45603.9	41614.5	23588	40624.6	37680.7	4093.34	33205.3
756	M318T714	1.04654	-2.50487	0.0185211	317.958	317.956	317.961	714.495	713.679	714.94	30	15	15	http://metlin.scripps.edu/metabo_list.php?mass_min=316.938&mass_max=316.978	48074.7	49563.3	55217.5	54026.5	52254.9	48575.6	51329.1	47293.4	50064	49738.7	53951.5	51362.5	51517.9	51017.1	49838.6	50749.5	50691.8	51235.4	51534.9	48503.9	49121.3	51427.6	44825.2	46387.1	47193.1	49774.2	45080.7	43930.4	47702.7	51702.2
757	M634T414	1.53494	-2.5082	0.0185849	634.33	634.269	634.335	413.695	413.112	414.404	26	15	11	http://metlin.scripps.edu/metabo_list.php?mass_min=633.31&mass_max=633.35	57116	61497	8873.03	72583	58387.6	37849	67213.9	83816.7	62405.7	61897.6	69348.5	37505.8	74837.4	43574.9	49941	5850.63	28613.3	4891.32	60344.6	63375.4	6092.09	13241.6	47997.9	59095.7	64323.3	33130.9	56721	54173.6	5331.24	48530.4
758	M577T660	1.40427	-2.49885	0.0186386	577.276	577.271	577.294	659.761	657.369	660.989	17	10	7	http://metlin.scripps.edu/metabo_list.php?mass_min=576.256&mass_max=576.296	17194.6	7872.81	6766.01	26433.4	14680.3	12573.8	21928.2	18420.2	15823.3	19791.5	15554.6	13706.4	16875	11317	13608.5	5427.24	8624.02	4910.26	18371.1	13502.7	4892.69	10825.1	18889	12205.6	12806.6	13315.9	16375	8055.75	5775.55	11622.4
759	M1090T412	1.56647	-2.49791	0.0188128	1089.66	1089.63	1089.68	411.925	410.739	413.148	19	11	8	http://metlin.scripps.edu/metabo_list.php?mass_min=1088.641&mass_max=1088.681	5038.66	9278.8	1786.52	6560.01	4863.61	4112.7	7085.22	11275.2	5952.99	7459.79	8072.37	3314.08	8561.61	4322.88	3269.32	1617.07	2224.35	1420.82	5467.9	7189.79	1550.55	1398.02	5369.06	6006.64	6483.15	2567.6	6467.45	4680.75	1400.84	4218.98
760	M622T31	1.2188	-2.49654	0.0188748	621.732	621.692	621.853	30.9016	29.8325	33.7045	23	13	10	http://metlin.scripps.edu/metabo_list.php?mass_min=620.712&mass_max=620.752	7591.75	5004.66	4158.89	8328.3	8079.5	5960.46	7196.66	7334.58	7786.62	6786.89	7736.94	7862.75	9129.79	6779.89	7838.57	4722.62	7367.12	3526.84	7138.01	7930.92	5449.35	4647.51	7558.05	5823.24	6478.98	5278.58	7850.52	6673.67	3699.86	4118.77
761	M156T200	1.56002	-2.60055	0.0188836	156.098	156.068	156.104	200.143	182.406	201.749	26	14	12	http://metlin.scripps.edu/metabo_list.php?mass_min=155.078&mass_max=155.118	19539.9	9438.25	8704.7	3822.22	3980.15	8476.55	5935.04	5777.96	7260.93	6121.11	5946.28	9381.88	6368.5	7333	15549.7	5182.59	5525.56	7588.52	4137.88	5032.67	5937.07	5028.88	5849.3	4959.09	7572.95	4978.61	6321.24	3988.75	4588.81	2561.05
762	M512T357	1.69222	-2.49205	0.0188931	512.299	512.17	512.3	356.587	355.963	357.981	30	15	15	http://metlin.scripps.edu/metabo_list.php?mass_min=511.279&mass_max=511.319	317315	114821	20733.5	529525	222084	234794	399558	295648	365847	427998	420838	238089	391412	228635	221652	20481.6	89462.2	7005.52	277939	352126	13395.7	75232.4	178319	368842	368237	212347	223093	155602	14906	260262
763	M381T30	1.18214	-2.49827	0.0189324	380.773	380.752	380.869	30.3196	29.8147	30.9477	30	15	15	http://metlin.scripps.edu/metabo_list.php?mass_min=379.753&mass_max=379.793	13560	13170.1	9923.16	14718	9423.37	12318.9	13933.6	10408.8	15539.5	13230.7	15092.8	16971.9	17536.7	13246.3	10466.2	10818.6	13464.2	9178.47	9578.35	10528.8	14432.1	12155.5	11194.3	13091.9	10388.9	14206.5	12421.3	8746.05	10636.1	7954.53
764	M1027T405	1.82351	-2.5465	0.0189455	1026.63	1026.57	1026.64	404.952	381.951	409.55	24	14	10	http://metlin.scripps.edu/metabo_list.php?mass_min=1025.613&mass_max=1025.653	10163.4	35397.6	3037.12	15260.4	9580.95	8180.76	13447.9	30622.5	12135.8	12643.1	14467.9	10615	17779.3	7637.98	8361.49	2448.23	5288.59	2416.08	12666.6	13527.2	2459.45	3067.87	11365.3	11983.9	9638.47	8299.18	10114.5	11662.9	2031.1	7826.56
765	M596T30	1.21389	-2.49016	0.0189949	595.706	595.676	595.853	29.9264	28.6001	30.5868	29	15	14	http://metlin.scripps.edu/metabo_list.php?mass_min=594.686&mass_max=594.726	8662.47	5775.33	5416.98	11249.2	7435.23	7732.13	8596.1	10536.5	9260.97	9003.5	9279.96	9941.59	11465.7	8037.59	9764.66	6601.62	7412.42	3710.28	8642.26	9312.68	7276.54	7316.66	8556.5	7980.45	8018.84	7671.83	9564.82	6960.55	5133.14	4713.19
766	M768T598	1.96601	-2.56509	0.0191834	767.541	767.538	767.578	597.782	595.923	598.599	30	15	15	http://metlin.scripps.edu/metabo_list.php?mass_min=766.521&mass_max=766.561	28928.9	159809	32084	61802.7	43832.1	25122.9	58576.3	166661	65009.4	73918	57946.1	41593.9	57535.6	29650.8	42576.3	8154.74	44837.2	13335.2	49650.6	39288.2	10175.3	17466.6	28270	43251.6	52574	39970.1	62222.6	22835.1	8731.63	39930.6
767	M1143T452	2.19476	-2.54934	0.019262	1142.65	1142.64	1142.74	451.884	450.777	460.924	22	13	9	http://metlin.scripps.edu/metabo_list.php?mass_min=1141.632&mass_max=1141.672	9913.64	24716.6	1805.11	13908.2	14716	5218.43	8803.74	34118.3	4801.07	10235.9	12017.1	3186.92	11919.4	4278.66	10304.9	1837.42	3493.8	1318.26	13623.4	13075.3	1447.42	2825.09	5779.84	4649.98	7806.85	1733.37	6716.26	6749.18	3358.53	3016.98
768	M601T722	1.08165	-2.49959	0.019342	600.863	600.857	600.872	722.102	721.105	722.997	27	14	13	http://metlin.scripps.edu/metabo_list.php?mass_min=599.843&mass_max=599.883	15353.4	15142.1	15835	18363.6	16024.8	15016	15001.2	16011.4	13979.8	19324.8	18025.2	17703.9	16587.6	18429.1	17741.4	16178.6	16874	16473.8	16674	13841.8	15995.9	16252	14777.4	13944.5	16003.5	15267.2	13614.5	14317.6	14383.9	15178.4
769	M1134T715	1.13601	-2.51821	0.0193971	1133.82	1133.79	1134	714.691	714.31	723.431	30	15	15	http://metlin.scripps.edu/metabo_list.php?mass_min=1132.797&mass_max=1132.837	7497.99	8914.63	10986.3	9847.23	8355.6	13388	9450.73	8477.57	8641.07	10359.3	7673.33	10393.8	9268.84	9766.48	8197.09	9510.46	7812.02	9102.21	9011	7206.36	9060.91	8669.13	7928.03	8731.13	8072.7	7925.61	6552.97	7448.62	7830.12	9449.05
770	M739T481	2.07185	-2.60548	0.019433	739.376	739.364	739.395	481.226	478.608	482.369	18	12	6	http://metlin.scripps.edu/metabo_list.php?mass_min=738.356&mass_max=738.396	8728.97	45118.5	4433.35	12605.9	8877.32	19076.2	11211.7	40414.2	12887.3	10082.5	10857.3	15516.1	11772.1	7103.54	14441.9	6254.82	6570.28	3444.04	9915.35	12560.4	5451.53	5737.28	11735.7	10648.1	7930.71	6680.68	9029.49	7373.97	5422.64	3765.8
771	M1169T715	1.09469	-2.47961	0.0195023	1168.86	1168.84	1168.87	715.21	713.419	716.733	30	15	15	http://metlin.scripps.edu/metabo_list.php?mass_min=1167.837&mass_max=1167.877	8077.44	8871.05	8459.66	7759.6	7297.94	6657.34	6908.67	7568.69	7570.09	7586.65	6716.35	8382.58	9207.12	8619.76	7343.69	8262.35	6744.13	7746.33	7403.55	6887.12	7931.07	7432.67	5946.17	6596.85	7411.47	7828.74	6389.31	6097.15	6628.37	7598.18
772	M443T716	1.09515	-2.47774	0.0195276	442.894	442.892	442.897	716.1	715.607	716.435	30	15	15	http://metlin.scripps.edu/metabo_list.php?mass_min=441.874&mass_max=441.914	57994	66458	82476.8	69192.8	56406.1	61430.2	62530.2	62961.5	61394.4	66091.6	64504.1	68258.3	66911.8	64108	59984.4	67292.5	56890.4	69156.5	56145	54144.3	65728.8	62286.6	54535.3	56755.3	56254	59213.6	55375.8	45163.2	66094.7	61324.8
773	M741T594	1.64569	-2.55349	0.0195333	740.519	740.511	740.531	594.192	593.151	594.892	30	15	15	http://metlin.scripps.edu/metabo_list.php?mass_min=739.499&mass_max=739.539	14128.9	68640.9	14951.4	28152.2	28841.4	14254.2	30253.5	67479.4	36151.6	33689.2	27750.7	25220.3	34242.6	17018.2	20194.8	9377.75	23827.9	8895.97	21030.1	28198.9	10810.9	12885.3	20009.5	20912.8	27941.2	22244.6	26931.3	21150.2	7755.12	18135.2
774	M789T553	1.28273	-2.48317	0.0195895	789.364	789.357	789.369	552.546	551.852	553.09	26	13	13	http://metlin.scripps.edu/metabo_list.php?mass_min=788.344&mass_max=788.384	9427.97	11977.3	15170.8	8608.8	6946.33	11972.6	10854.9	11319.9	11078.5	15994.4	16802.1	12273.4	8862.63	11528.9	6507.45	14012.8	4974.63	9446.31	7228.1	7688.37	10488.4	11217	7678.59	10364.5	6393.64	11324.6	8628.9	5323.73	8396.52	8838.62
775	M767T598	1.92145	-2.54766	0.0195995	766.537	766.534	766.545	597.905	595.656	598.599	30	15	15	http://metlin.scripps.edu/metabo_list.php?mass_min=765.517&mass_max=765.557	64228.1	328749	57925.5	131331	102185	52762.8	128980	348013	144345	162677	124504	84628.4	125764	64017.6	90070.3	21033.9	90782.1	21159.6	109019	90532.8	23324.7	30575.7	60959.5	100103	117822	86495.5	135971	66776	20500.9	71124.4
776	M915T491	1.37021	-2.4993	0.0196637	915.489	915.469	915.527	490.936	489.864	491.65	15	9	6	http://metlin.scripps.edu/metabo_list.php?mass_min=914.469&mass_max=914.509	6119.62	12572.7	3042.98	7468.32	6288.27	7493.59	8117.69	12920.3	5002.12	8696.45	7049.2	7777.96	6426.52	4993.71	6959.72	3823.7	6570	3523.56	7424.42	6680.48	3420.77	4072.12	6633.29	6096.28	6195.73	4863.24	6771.14	8205.86	3346.66	3330.66
777	M830T596	1.29497	-2.47012	0.0198681	829.592	829.569	829.638	596.265	592.942	604.264	30	15	15	http://metlin.scripps.edu/metabo_list.php?mass_min=828.572&mass_max=828.612	35838.6	58533.7	18243.4	42988.2	44915.7	28884.4	37777.1	58357.1	39289	42479.1	36778.7	31967.8	41923.7	43980.3	49803.7	15876.3	42073.7	17203.7	37740.4	40634.4	14773.3	30013.7	41637.6	26477.1	36470	27257	35542	41357.2	22730.8	42626.1
778	M656T384	1.56992	-2.47636	0.0198807	656.318	656.312	656.319	383.832	383.629	384.498	25	14	11	http://metlin.scripps.edu/metabo_list.php?mass_min=655.298&mass_max=655.338	54690.8	54697.7	6311.66	54694.1	40483	31387	65270.6	72967.8	71570.8	65446.7	62908.6	40225.6	69078.1	38017.8	41680.8	4432.14	20879	2491.02	49042.3	51864.1	4879.54	11429.5	40477.9	59976.4	58665.9	38536.3	65115.7	41554.6	4148.45	36614.7
779	M1022T385	2.34682	-2.5735	0.019913	1021.62	1021.6	1021.63	385.324	383.204	390.636	16	10	6	http://metlin.scripps.edu/metabo_list.php?mass_min=1020.596&mass_max=1020.636	5430.24	35500.8	2070.4	14137	6189.67	5035.11	13477	37169.1	14328.2	14356.1	13409.2	7552.59	14490.4	5204.27	3752.19	1707.12	2537.18	1881.01	6025.33	10083.9	2166.23	1929.71	6658.7	11540.2	8785.63	6271.58	7470.1	7415.03	1666.65	5717.87
780	M668T30	1.22061	-2.46601	0.0201133	667.655	667.637	667.845	30.1531	28.6001	31.2071	27	14	13	http://metlin.scripps.edu/metabo_list.php?mass_min=666.635&mass_max=666.675	7753.88	6734.86	4597.82	11021.9	7257.63	7417.42	7957.44	9607.95	8468.48	8144.01	8216.52	9281.23	10508.9	7454.13	8956.55	5531.44	7623.83	3492.12	8771.22	8910.06	6119.59	6837.23	8459.92	7499.89	7830.28	6990.34	8334.17	6037.62	3965.92	4675.56
781	M294T209	1.58603	-2.47115	0.0201133	293.884	293.882	293.888	208.825	207.747	210.244	14	10	4	http://metlin.scripps.edu/metabo_list.php?mass_min=292.864&mass_max=292.904	4740.83	4943.57	1815.06	4592.14	1393.54	4964.92	3995.28	4180.58	1085.2	5719.62	4710.63	3812.06	1137.17	4534.84	1959.57	4433.81	973.145	1170.14	3213.66	874.558	3804.26	2244.68	935.508	2599	1104.35	3415.13	975.437	1172.2	4061.15	2808.56
782	M171T718	1.09348	-2.4705	0.0202564	170.934	170.927	170.938	718.487	716.687	721.484	19	9	10	http://metlin.scripps.edu/metabo_list.php?mass_min=169.914&mass_max=169.954	21075.1	20631.3	26778.1	22167.8	17212	19654.8	20234.7	20677.4	21251.6	20384.4	21510	21441	22701.4	19284.4	17845.3	20423.3	17778.8	21866	17710	18874.8	21329.2	21999.6	17306	18169.3	16313.1	19669.3	18657.1	17877.5	19734.4	18396.4
783	M334T719	1.0481	-2.46381	0.0203556	333.943	333.941	333.946	718.541	717.472	719.166	30	15	15	http://metlin.scripps.edu/metabo_list.php?mass_min=332.923&mass_max=332.963	44986.6	48366.7	53254.5	54090.1	50025.9	47181.7	49626.4	52479.2	48995.6	51389.3	48907.8	49485	49497.6	51067.2	49675.5	50895.3	49094.1	47928.7	50668.3	42063.5	49941.4	51424.4	43090.7	46529.2	47481.7	46470.7	46451.5	45921.2	46737.9	49952.3
784	M1123T716	1.13417	-2.4587	0.0204056	1122.81	1122.76	1122.83	715.689	715.151	716.47	30	15	15	http://metlin.scripps.edu/metabo_list.php?mass_min=1121.788&mass_max=1121.828	10000.7	11946.7	15816.9	13418	10211.9	11809	10656.3	11717.3	11385.4	12447.6	11153.5	12875	12068.8	11055.9	9248.88	12241.4	8891.94	12942.2	10183.3	10155.7	11651.1	12738.2	8975.27	9700.99	8754.29	9789.59	9339.51	8062.82	10659.8	10927.1
785	M683T487	1.38491	-2.46694	0.0204276	683.314	683.305	683.411	486.656	460.389	487.135	30	15	15	http://metlin.scripps.edu/metabo_list.php?mass_min=682.294&mass_max=682.334	32191.1	48136.3	32102.8	40838.1	35817.9	33096.4	30694.7	55812.8	24041.7	33545.1	34954.8	47624.6	28295.7	19039.8	35112.7	11109.4	29353.1	9255.12	38201.6	35253	11168.4	18510.1	35558.8	30320.6	28885.2	25877.1	33913.7	49310	9822.4	17100.5
786	M1136T403	1.55808	-2.45777	0.0204769	1135.59	1135.58	1135.62	403.016	402.381	403.688	23	13	10	http://metlin.scripps.edu/metabo_list.php?mass_min=1134.568&mass_max=1134.608	7406.94	10016.5	2059.43	11400.6	9396.99	4211.61	9750.97	15850.7	7268.58	10259.4	9371.82	6280.38	13333.2	4269.01	8564.23	1525.5	5286.55	1539.58	10498.1	9969.53	1648.08	2377.31	8590.21	6895.58	7631.43	4598.99	7621.78	9131.92	1592.26	4170.07
787	M980T357	1.85069	-2.48343	0.0205997	979.596	979.566	979.62	356.544	355.942	382.16	12	8	4	http://metlin.scripps.edu/metabo_list.php?mass_min=978.576&mass_max=978.616	4877.91	12903.6	1509.24	11945.7	2838.94	2937.49	6766.31	3828.86	6511.65	7305.56	7265.09	2559.48	6892.63	3092.43	2653.78	1384.53	1444.64	1350.97	4127.06	6272.28	1205.85	1404.45	2231.47	7022.27	6804.7	2554.41	2769.28	1930.12	1047.37	3778.98
788	M718T31	1.1795	-2.45389	0.0207289	717.649	717.633	717.754	31.0587	29.8325	34.7365	26	14	12	http://metlin.scripps.edu/metabo_list.php?mass_min=716.629&mass_max=716.669	7124.36	6390.32	4449.79	7953.09	6723.17	6903.3	7841.7	8045.44	8684.1	7856.97	8027.99	7765.2	9728.48	6854.18	7361.82	5947.05	6400.47	4046.98	7057.6	8245.37	6729.83	5988	7487.46	6805.62	6933.84	6188.63	8439.4	6004.45	4085.41	4349.47
789	M966T490	1.70258	-2.49398	0.0207873	965.55	965.544	965.59	489.865	489.256	490.654	22	13	9	http://metlin.scripps.edu/metabo_list.php?mass_min=964.53&mass_max=964.57	8266.41	17673	2837	15180.3	11082	8559.95	10101.3	29448	7213.46	9540	9359.96	18205.8	8782.33	4939.37	12202.6	3216.17	5264.71	2586.64	10922	10893	3857.52	5602.71	10561	8296.94	5881.33	6926.01	7024.13	14287.5	3657.93	2862.9
790	M724T384	1.44246	-2.46618	0.0208401	724.299	724.286	724.316	384.039	383.733	384.678	23	13	10	http://metlin.scripps.edu/metabo_list.php?mass_min=723.279&mass_max=723.319	15354.1	12010.3	3419.9	13349	10541.8	9149.17	15242.8	16707.9	17574.5	14430.4	14683	11257.5	15724.6	11860.5	11679.4	2629.31	6348.98	2068.64	13983.2	13610.8	2694.2	4544.67	9718.09	15150.4	13941.1	9780.47	15628.4	11106.1	2232.77	10351.9
791	M522T24	1.07137	-2.45316	0.0208415	521.871	521.853	521.889	23.9536	22.7752	29.3055	30	15	15	http://metlin.scripps.edu/metabo_list.php?mass_min=520.851&mass_max=520.891	12673	10887	10623.1	12368.7	11276.6	13694.4	12246.9	12381.7	11440.3	12736.8	12163.9	11502	10076.1	12161.5	12872	11583.2	11907.4	10735	11800.3	10755.6	11089	12850.2	9834.1	11247.7	11119.4	11114.6	11234	9415.95	11176.7	11309.3
792	M361T35	1.16558	-2.44891	0.020854	360.797	360.775	360.842	35.1146	28.7109	37.8496	29	15	14	http://metlin.scripps.edu/metabo_list.php?mass_min=359.777&mass_max=359.817	9343.72	11310.7	10410.7	9155.09	7957.65	14539.3	9254.15	9130.62	10156.2	9561.18	8830.55	8028.59	10185.2	9239.72	10635.8	7543.95	11553.6	6552.01	7885.92	9377.4	7471.84	7350.84	9947.68	8523.24	8449.88	7425.46	10939.7	7699.07	6365	9665.97
793	M701T714	1.08082	-2.44986	0.0208668	700.889	700.87	700.897	714.217	713.003	715.836	29	14	15	http://metlin.scripps.edu/metabo_list.php?mass_min=699.869&mass_max=699.909	11518	12737.1	15091.5	13942.8	13528.1	13590.4	13410.9	13580.1	11971.1	13884.3	15031.7	13161.1	14291.3	13340.1	11715.5	13194.8	13211.9	10904.8	12916.7	10982.5	12248.4	15149.2	11937.4	12661.1	12357.9	12498.8	12751.1	10080.2	12325	12558.9
794	M1173T30	1.22626	-2.4487	0.0209204	1173.34	1173.26	1173.45	29.837	28.6001	30.4849	23	14	9	http://metlin.scripps.edu/metabo_list.php?mass_min=1172.323&mass_max=1172.363	6348.85	5402.65	7406.65	4997.35	2370.21	5913.03	5475.92	5568.27	6006.91	5836.54	5204.71	6635.4	5901.49	5180.88	3786.24	4738.84	3522.13	4882.58	3871.77	3560.08	6300.26	5493.01	3362	5435.39	3814.36	5902.73	5019.07	2365.86	4324.64	4306.02
795	M260T740	1.06612	-2.44962	0.0211281	259.821	259.819	259.824	739.662	738.661	740.362	30	15	15	http://metlin.scripps.edu/metabo_list.php?mass_min=258.801&mass_max=258.841	35873.7	35109.9	36688.6	33344.6	30131.6	29262.9	32371.3	31678.6	33596.7	35117.4	33476.2	34632.3	33140.5	35128.1	32836.5	32533.4	31697.4	33145.9	32681	33161.1	34761	34360.2	31151.7	26559	28075.1	34761.5	30995.1	28658.6	29768.3	28923.7
796	M130T47	1.19682	-2.45936	0.0211789	129.868	129.867	129.868	47.0148	42.5422	50.2589	20	11	9	http://metlin.scripps.edu/metabo_list.php?mass_min=128.848&mass_max=128.888	26056.7	33091	14881.3	27554.6	23832.7	25386	29878.3	33841	22108.5	38739.5	35627.1	28581.6	24250.8	27519	32212.1	24001.4	27834.9	16179.8	30374.8	19641.8	22218.1	23922	26475.9	26108.7	29830.1	24748.6	22301.9	21873.9	16936.9	21457
797	M920T595	1.38943	-2.44357	0.0211812	919.555	919.549	919.586	595.401	587.428	607.078	23	14	9	http://metlin.scripps.edu/metabo_list.php?mass_min=918.535&mass_max=918.575	17591.2	14881.4	5855.68	16097.4	19668.9	9191.11	14560.3	17165.8	18134.2	19392.5	15263.7	8462.52	18415.2	9570.75	17230	5117.8	18016.1	5049.47	10277.8	10145.4	6196.3	6075.6	17235.7	11722.1	12692.3	7289.52	17664	17017	5777.76	9126.8
798	M1088T414	1.80748	-2.44602	0.0212788	1087.69	1087.66	1087.69	413.535	412.853	413.815	24	14	10	http://metlin.scripps.edu/metabo_list.php?mass_min=1086.665&mass_max=1086.705	17484.5	30758.2	1447.07	26112.5	16727	11009.3	22886.2	44864.6	22906.5	26541.3	27091.7	9743.37	27647.7	7449.55	10810.6	1486.12	4344	1178.63	18954	21483.5	1261.82	1924.94	12480.2	22734.1	22710.2	6434.34	22466.7	16401.1	1187.51	12855.1
799	M1080T717	1.11093	-2.4385	0.0213743	1079.85	1079.76	1079.87	716.821	714.616	719.252	17	11	6	http://metlin.scripps.edu/metabo_list.php?mass_min=1078.828&mass_max=1078.868	5292.28	4611.77	6306.16	6310.39	5416.33	5335.15	4892.37	5918.61	5186.89	6519.53	4657.32	6586.92	5548.13	5646.39	5218.89	5995.78	4948.88	5080.01	5322.32	5282.85	6497.38	4987.78	4701.44	4451.2	4991.3	4665.67	4628.68	4039.57	4704.29	4817.22
800	M257T76	1.62842	-2.45794	0.0214154	256.822	256.819	256.827	76.3513	64.3358	80.4958	18	10	8	http://metlin.scripps.edu/metabo_list.php?mass_min=255.802&mass_max=255.842	18550.9	9476.98	29923.8	15787.5	2046.85	18877.2	15009.9	7085.55	15890.5	10451.8	14069.5	18492.6	17121.3	13133.8	2614.49	12614.3	2721.31	16172.3	5359.41	5933.86	13208	11886.4	6133.03	12180.7	3933.66	10824.6	8179.42	1785.39	14080.4	3045.19
801	M166T742	1.49825	-2.50262	0.021682	165.843	165.84	165.903	742.259	740.802	767.896	30	15	15	http://metlin.scripps.edu/metabo_list.php?mass_min=164.823&mass_max=164.863	26779.6	44106.5	24153.6	13614	20939.3	20720.7	13027.2	13400.8	9653.16	15325.8	15325.4	14594.1	13768.7	13207.6	13499.7	12233	10217	22199.3	10773.9	19283.8	12262.9	11570.8	11097.8	9546.07	10121.2	11657.8	9838.73	10157.9	10695.8	9966.77
802	M706T486	1.27083	-2.42683	0.0219745	706.384	706.367	706.405	485.806	484.765	489.17	28	14	14	http://metlin.scripps.edu/metabo_list.php?mass_min=705.364&mass_max=705.404	11830	17185.7	7111.18	11153.2	11419	11148.3	10380.6	17549.3	16548.4	10215.4	11163.7	18219.3	12611.2	11425.3	13835.2	9443.97	8040.56	6657.85	13128.6	10630.2	12334.6	12575.1	14460.2	11495.3	6874.93	10194.1	10750.7	8922.4	12121.5	3290.75
803	M253T482	1.69183	-2.52163	0.0220994	253.211	253.201	253.215	481.848	481.119	482.875	29	14	15	http://metlin.scripps.edu/metabo_list.php?mass_min=252.191&mass_max=252.231	26076.4	38323.5	26360.8	36470.8	27369.7	20771.5	32706.1	115111	38641	26359.1	27428.4	54053.9	38986.9	25848.2	38264.2	20459.3	14898.1	10675.9	28001.6	35570.7	21736.6	19913.8	27875.7	29525	22972.9	28032.5	24613.9	21779.5	24383.8	8112.37
804	M800T31_1	1.15129	-2.42962	0.0222412	799.63	799.536	799.76	30.7362	29.3776	33.2805	27	14	13	http://metlin.scripps.edu/metabo_list.php?mass_min=798.61&mass_max=798.65	6819.57	5052.7	6884.33	6528.28	6231.87	5978.55	6535.59	7040.39	8270.43	6280.74	6257.08	7609.64	8346.91	6579.22	6214.58	6184.49	6076.14	3316.67	6472.76	6889.94	5902.37	5620.56	6254.63	6019.07	6286.54	6142.24	7737.77	5894.45	3836.64	4771.77
805	M1090T717	1.09386	-2.41958	0.0223391	1089.84	1089.75	1089.86	717.069	715.869	719.049	20	12	8	http://metlin.scripps.edu/metabo_list.php?mass_min=1088.823&mass_max=1088.863	4863.03	5244.44	6075.54	5393.85	5589.71	5546.24	5475.27	5044.14	6202.31	5944.08	4837.48	6711.23	5549.04	5296.48	5902.43	5191.26	5019.86	5984.04	5198.52	4092.48	5089.33	5810.73	5139.95	5241.33	4752.98	5974.38	5005.43	4257.49	5325.83	4411.58
806	M631T714	1.08722	-2.41849	0.0224318	630.887	630.883	630.891	714.034	713.31	714.845	30	15	15	http://metlin.scripps.edu/metabo_list.php?mass_min=629.867&mass_max=629.907	29551.6	32441.4	39883.6	35347.8	31402.6	29891.5	30938	35612.9	32874	35955.9	33477.5	35914.8	36553.3	34498.4	31284.2	34965.1	31662.6	32769.5	33013.7	28147.1	33795.4	36013.4	29616.3	26545.2	26276.2	29439.9	30818.7	25893.2	32388.9	33720
807	M600T30	1.21317	-2.41828	0.0224371	599.727	599.699	599.865	30.1238	28.6782	32.1946	26	14	12	http://metlin.scripps.edu/metabo_list.php?mass_min=598.707&mass_max=598.747	7288.6	4377.43	3817.33	8250.22	7037.29	6493.41	7756.96	7949.21	7920.03	7258.58	8124.27	8973.73	9817.11	7799.37	7513.28	4742.75	6760.08	3497.49	7134.29	7708.7	6198.17	6340.31	7234.9	6746.41	6651.13	5607.21	7909.23	6328.99	3979.76	4142.91
808	M680T401	1.48681	-2.42129	0.022444	680.27	680.251	680.285	400.586	384.049	402.451	24	13	11	http://metlin.scripps.edu/metabo_list.php?mass_min=679.25&mass_max=679.29	30047.5	25164	8359.56	34730.1	29378.3	16986.5	31520.1	40947.2	32719.7	34915.2	29467.5	18081.5	42467.1	17536	30944.3	5867.05	16295.8	4147.17	26632.8	37156.1	4733.11	9551.68	26806.8	25804	30118.7	14913.1	32798.5	28612.9	5061.83	16179.9
809	M452T30	1.26955	-2.41612	0.0224614	451.823	451.809	451.861	30.2213	29.0118	31.2017	25	14	11	http://metlin.scripps.edu/metabo_list.php?mass_min=450.803&mass_max=450.843	6503.34	5406.66	3327.43	8740.55	6945.4	5827.34	6947.25	8513.96	6731.03	7047.26	7448.15	9348.49	10211.1	6977.88	5570.91	4512.35	5785.99	2301.69	7605.7	7694.92	5772.7	4978.97	7059.1	5950.32	5377.9	5662.96	7042.66	7051.06	3070.26	3270.32
810	M869T720	1.20128	-2.52145	0.0225228	868.782	868.77	868.894	719.751	717.472	723.48	26	13	13	http://metlin.scripps.edu/metabo_list.php?mass_min=867.762&mass_max=867.802	5512.96	5951.64	9452.24	6009.87	10610.3	5545.06	5280.64	5430.29	6047.07	6008.34	5942.89	6641	6760.36	6501.23	9394.08	6330.25	5210.9	5248.14	6088.3	6054.95	5511.55	6341.31	5368.9	5056.92	5598.73	4849.89	5676.65	5124.45	5759.37	5929.61
811	M476T29	1.25031	-2.43728	0.0225677	475.778	475.729	475.826	29.24	27.5738	31.1327	27	13	14	http://metlin.scripps.edu/metabo_list.php?mass_min=474.758&mass_max=474.798	7909.65	5423.88	5366.75	9338.15	9928.1	7489.45	8392.01	9427.36	7239.99	7889.43	8577.09	8538.87	9523.17	7851.31	9912.71	6559.22	7621.27	3571.79	7390.83	8917.78	6637.2	2858.23	9516.11	6785.06	6146.37	6987.92	8997.3	8202.91	5746.7	2283.47
812	M364T688	1.44657	-2.45704	0.0228254	364.231	364.222	364.234	688.45	686.504	690.738	13	8	5	http://metlin.scripps.edu/metabo_list.php?mass_min=363.211&mass_max=363.251	4017.57	4473.89	3911.65	13187.4	4283.67	8464.88	6838.75	7239.01	4923.23	6862.59	6280.46	11353.1	10277.9	4795.98	4178.67	4527.53	2756.29	2640.78	7184.94	7399.06	4129.63	4409.25	5236.85	5126.67	4156.79	7041.77	3839.42	3433.16	4157.53	3841.84
813	M964T487	1.51155	-2.44039	0.0228354	963.53	963.494	963.536	486.647	485.38	487.35	18	11	7	http://metlin.scripps.edu/metabo_list.php?mass_min=962.51&mass_max=962.55	7369.47	14072.1	3449.31	9398.59	7871.41	7803.24	6582.71	19795.1	5289.01	8085.9	7927.27	9689.14	6496.01	5200.66	9854.9	3985.39	5199.08	2470.74	6431.67	8810.51	3259.87	5093.35	9684.41	7158.56	5416.19	5613.1	6025	9831.68	3322.84	2964.11
814	M510T659	1.55447	-2.41446	0.0229054	510.292	510.29	510.293	659.094	656.208	661.051	26	15	11	http://metlin.scripps.edu/metabo_list.php?mass_min=509.272&mass_max=509.312	95478.1	40923.7	9965.29	118421	96998.1	73533.3	111743	95624.9	76119.9	100165	95996.6	63414.9	72793.8	62181.6	72342.2	7482.93	31663.4	3223.96	98314.9	105104	6724.56	30447.6	88462.9	82376.2	60566.1	65216.6	76048.3	49582	4863.43	52689.8
815	M1004T717	1.07773	-2.40787	0.0229905	1003.83	1003.78	1003.85	716.875	715.703	719.049	30	15	15	http://metlin.scripps.edu/metabo_list.php?mass_min=1002.813&mass_max=1002.853	6900.42	6649.42	8862.46	7703.34	6762.45	7727.16	7717.56	7244.23	7891.31	7588.75	6918.52	7356.5	7265.68	7719.11	6922.83	8150.77	6601.16	7441.74	6211.89	6239.92	7622.63	7861.24	6494.78	7403.93	6346.04	6310.14	6410.63	6535.66	6954.69	6622.63
816	M178T684	1.29922	-2.42803	0.0230802	177.861	177.86	177.862	684.321	682.147	687.227	22	14	8	http://metlin.scripps.edu/metabo_list.php?mass_min=176.841&mass_max=176.881	24773.5	26847.6	29954.7	30870.5	20376.5	19879.1	25610.2	23972.4	23436.7	42491.6	30445.9	27388.8	29982	25010.5	28599.1	22125.6	28751.8	22717.9	18884.9	16287.2	17639	21120.5	48529.7	17789.9	18554.5	17076.6	19168.2	13369.7	15121.3	18159.1
817	M163T34	1.1623	-2.41431	0.0231011	162.84	162.839	162.87	33.8959	30.6542	35.2651	30	15	15	http://metlin.scripps.edu/metabo_list.php?mass_min=161.82&mass_max=161.86	448576	576785	430731	501347	550172	463228	455023	488225	309848	643823	594739	469551	379395	456557	581467	454956	522092	380731	460090	299355	362750	482056	446449	397950	403395	359895	329171	438879	481080	504351
818	M738T31_1	1.15498	-2.41081	0.0231426	737.645	737.633	737.749	31.0648	30.1982	33.7169	25	13	12	http://metlin.scripps.edu/metabo_list.php?mass_min=736.625&mass_max=736.665	7635.22	6798.92	4402.08	7550.11	5417.43	7264.58	6789.84	7530.66	8250.42	7832.71	8820.68	8510.44	9444.32	7946.47	7673.36	6423.7	6950.32	5028.04	6623.51	7372.69	6784.8	6704.85	7445.58	7542.34	6698.83	6801.19	7455.41	5725.17	4510.66	4789.05
819	M477T30	1.15214	-2.40221	0.0231939	476.731	476.692	476.758	30.396	29.0017	32.636	29	15	14	http://metlin.scripps.edu/metabo_list.php?mass_min=475.711&mass_max=475.751	8155.25	9572.18	8457.58	9393.86	5837.33	9914.34	9996.57	9768.89	10217.3	10763	10001.8	10213.6	11821.3	8670.75	8501.23	6227.56	9296.89	7948.32	8600.79	7671.58	9417.58	6769.5	9177.75	9248.37	9425.69	8913.17	9527.36	5381.62	5809.13	9213.51
820	M255T517	1.67148	-2.52907	0.023194	255.222	255.196	255.229	516.55	514.322	517.433	30	15	15	http://metlin.scripps.edu/metabo_list.php?mass_min=254.202&mass_max=254.242	49770	178105	58329.9	52909.7	40400.1	145934	50917.8	112294	42697.5	50408.1	49531.1	65775.2	46558.8	48485.8	45014.2	45087.3	25795.7	32553.7	47267.8	48898.6	42522.8	45402.1	41261.6	48626.8	36197.7	50305.9	35791.9	33078.6	51101.5	36594.3
821	M279T492	1.73521	-2.49315	0.0232915	279.232	279.217	279.233	492.291	491.532	493.264	30	15	15	http://metlin.scripps.edu/metabo_list.php?mass_min=278.212&mass_max=278.252	194507	658406	93827.3	242787	239859	128485	226309	642247	211467	223880	201746	218948	257772	155263	235312	105351	138170	80477.7	201934	231889	125931	133177	228378	213305	169345	157002	167258	160296	102365	50442.2
822	M281T522	1.90956	-2.50178	0.0233481	281.247	281.163	281.249	521.567	521.083	524.22	30	15	15	http://metlin.scripps.edu/metabo_list.php?mass_min=280.227&mass_max=280.267	84360.6	227359	40717.3	77555.4	68075.4	66139.8	69081.7	296477	64470.3	70198	71189.9	106541	77492.7	59772.9	89672	35533.1	27486.7	28274.8	73696.1	87121.2	51506.4	42305.2	80107.3	64906.5	41292.6	61628.6	57643.5	50996	49352.7	17490.7
823	M677T478	1.57045	-2.42665	0.0233669	677.431	677.39	677.481	477.832	460.983	479.901	30	15	15	http://metlin.scripps.edu/metabo_list.php?mass_min=676.411&mass_max=676.451	45927.3	43082.2	16981.5	22732.3	18074	47062	27774.2	50169.9	24553.5	26652	24915.1	27934.2	21965.7	18594	74847.1	23655.7	11772	7228.33	31192.1	26921.9	13995.4	38809.4	22451.2	27263.7	15048	21451.8	18782	15773.1	34878.1	3594.84
824	M871T596	1.22641	-2.39683	0.0234565	870.557	870.551	870.587	595.721	592.063	605.359	14	8	6	http://metlin.scripps.edu/metabo_list.php?mass_min=869.537&mass_max=869.577	10765.4	11316.1	6024.53	13407.1	10881.2	10808.8	12315	11683.9	13529.3	13797.3	11551.4	9741.5	14293.3	7008.96	9929.3	5749.57	11818	5334.45	10241.5	12046.3	7147.73	6710.45	12374.7	9229.04	10710.3	7644.07	11146	10580.1	7721.77	7759.24
825	M392T308	1.86126	-2.4764	0.0235318	392.284	392.265	392.293	307.718	305.732	308.375	15	8	7	http://metlin.scripps.edu/metabo_list.php?mass_min=391.264&mass_max=391.304	4863.6	15743.1	2285.32	12777.6	5668.97	6588.67	5281.72	3265.83	16442.9	3986.73	4101.45	12689.5	3160.26	8171.47	2485.56	1966.63	3879.15	2837.71	3128.3	4994.13	6195.08	2325.67	4042.46	3698.97	3984.56	2589.48	4539.59	8842.35	2845.16	1894.31
826	M1102T716	1.09557	-2.39265	0.0236786	1101.85	1101.77	1101.87	715.82	714.746	719.233	22	11	11	http://metlin.scripps.edu/metabo_list.php?mass_min=1100.826&mass_max=1100.866	5076.24	4892.08	6368.92	6044.81	5997.04	5610.12	5241.86	5619.53	5923.71	6766.78	6209.08	5715.82	5665.22	5133.31	4775.08	5995.83	4551.32	5172.35	6350.17	4602.9	5519.88	5570.68	4746.82	5034.86	5177.43	4957.97	4242.99	4821.32	5511.73	5365.04
827	M450T325	1.2264	-2.39377	0.0239196	450.152	450.15	450.156	324.67	321.177	328.596	30	15	15	http://metlin.scripps.edu/metabo_list.php?mass_min=449.132&mass_max=449.172	30559.3	29994.1	28052.6	34928.8	19081.2	37534	41577.4	34334.7	19607	45015.7	42108.1	32488.2	28466.8	27942.3	36612.9	23605.5	16289.1	20679.1	33736.7	30699	25284.4	29677.5	33598.3	37075.4	21423	24105.7	22584.2	27705	19209.8	32486.4
828	M1029T716	1.12506	-2.38649	0.0240155	1028.85	1028.77	1028.87	716.427	714.245	718.969	30	15	15	http://metlin.scripps.edu/metabo_list.php?mass_min=1027.83&mass_max=1027.87	7884.2	9922.13	12443.6	9086.32	9629.35	9044.59	8702.36	9439.82	9013.83	10724.1	8881.43	9878.53	8472.71	8672.69	7388.89	9109.3	6343.81	10083.9	9226.94	6188.48	9232.9	8940.38	7097.24	8294.98	8594.49	9524.9	7587.09	7294.11	8376.92	7817.69
829	M130T158	1.31428	-2.39888	0.0240161	130.087	130.086	130.088	157.601	134.445	159.481	26	13	13	http://metlin.scripps.edu/metabo_list.php?mass_min=129.067&mass_max=129.107	16524.4	21858.6	22432.5	15670.9	10270.3	22325	25941.9	19238.5	33859.3	24209.6	23724.9	35239.3	23628.9	27919.5	12576.1	18779.6	8220.89	14848.2	13591.4	25114.9	16675.5	20345.1	16294.5	25286	13669.5	23618.6	15360.6	10576.6	19705.2	13125.8
830	M69T33	1.27016	2.3893	0.024044	68.9958	68.9946	68.997	33.0843	30.4849	34.8435	30	15	15	http://metlin.scripps.edu/metabo_list.php?mass_min=67.976&mass_max=68.016	24847.3	15694.4	32796.3	39893.4	34871.7	24141.6	33372	21868.2	49633.1	30931.7	33012.4	28142.2	21880.1	29990.3	22713	28694.8	35392.2	35909.6	34815.5	43880.5	50769.8	37852.2	37239	33541.7	35138.6	28642.7	61163.7	32327.3	47288.9	21024
831	M1157T383	1.64575	-2.41052	0.0241057	1156.63	1156.59	1156.76	382.576	382.372	406.089	12	8	4	http://metlin.scripps.edu/metabo_list.php?mass_min=1155.611&mass_max=1155.651	2962.98	9284.33	1590.94	5328.67	3357.72	2680.07	5345.35	9951.16	6549.79	5256.77	5704.91	2621.44	5647.92	2373.97	2280.5	1044.97	1796.21	1059.21	3237.06	4128.51	1339.35	1608.12	4929.54	4784.15	5038.91	2454.83	5281.34	2923.39	1153.95	2323.24
832	M1039T715	1.10051	-2.38467	0.0242078	1038.82	1038.8	1038.83	714.511	713.64	715.288	30	15	15	http://metlin.scripps.edu/metabo_list.php?mass_min=1037.804&mass_max=1037.844	12614.3	14828.5	18843	17616.7	13858.4	15665.3	15751.3	13671.2	13598.6	15457	15455.1	15795.2	14933.4	15275	12830.2	16600.6	12442.1	13963.4	14802.3	11669.4	14719.8	15969.1	12142.4	13894.6	12474	13915.4	13164.6	11601.9	13677.1	14497.5
833	M552T393	1.57125	-2.38255	0.0242222	552.284	552.184	552.296	393.108	389.498	400.108	25	15	10	http://metlin.scripps.edu/metabo_list.php?mass_min=551.264&mass_max=551.304	31112.2	68343.9	9879.09	45500.7	33874.9	21441.7	49680.7	68796.5	56363	52335.3	52094.9	32860.8	63459.1	25568.4	29810.4	6018.84	22866	4383.43	35448.6	55862.6	5346.84	9123.66	41172.1	41864.8	45312.2	25135.8	48255	35212.6	4630.56	27398.4
834	M425T482	2.1868	-2.50979	0.0243409	425.152	425.082	425.181	481.932	472.166	490.306	16	11	5	http://metlin.scripps.edu/metabo_list.php?mass_min=424.132&mass_max=424.172	26011.7	129500	14262.4	26516.9	20298	120084	35198	63819.8	29299.8	33702.6	33470.9	38225.8	24296.4	19368.1	25313.3	18880.9	15717.4	14034.2	22805.2	27364.7	17920.2	20880.8	26195.1	30353.6	13621.8	20337.1	19992.1	17344.3	16298.1	10629.8
835	M158T150	1.58834	-2.39898	0.0243411	158.082	158.077	158.087	149.552	146.074	154.665	27	15	12	http://metlin.scripps.edu/metabo_list.php?mass_min=157.062&mass_max=157.102	12211.2	21129.7	8608.44	22034.7	7672.12	30544.7	17101.7	27830.9	37648.6	15481.8	16208.6	28331.8	36456	10347.4	10783.9	6287.3	10169.8	5600.26	18842.4	24450.3	7697.29	10773	14840.4	16149.1	13455.8	16042.1	26396.9	8738.47	6728.08	4210.95
836	M1064T718	1.13512	-2.3864	0.0243866	1063.77	1063.76	1063.88	718.422	715.303	721.664	18	10	8	http://metlin.scripps.edu/metabo_list.php?mass_min=1062.754&mass_max=1062.794	4011.57	4502.48	6360.24	5149.47	4385.02	6614.07	5837.4	5078.2	5116.36	4992.97	5259.87	6180.25	5654.45	4649.79	4296.37	4854.73	4548.99	5126.42	5602.09	3180.49	4605.2	4177.06	3977.89	5123.45	3920.81	4760.19	4512.44	4161.85	5291.21	4950.48
837	M1135T716	1.09989	-2.40006	0.0244497	1134.85	1134.77	1134.86	715.692	714.217	716.798	30	15	15	http://metlin.scripps.edu/metabo_list.php?mass_min=1133.831&mass_max=1133.871	7126.49	7002.71	10759.3	8341.74	8045.04	8143.21	8860.73	6974.25	6946.72	8653.96	7635.6	7916.92	8272.55	7507.38	7647.03	8211.49	6020.22	7755.88	6524.37	7000.14	7481.36	8182.4	7641.2	7771.33	7357.26	7506.58	6361.57	7302.03	7079.95	6755.02
838	M820T31	1.18368	-2.37982	0.0244982	819.63	819.555	819.74	30.7966	29.9974	32.4531	18	11	7	http://metlin.scripps.edu/metabo_list.php?mass_min=818.61&mass_max=818.65	4972.3	4822.07	3606.15	6590.98	6024.74	5676.85	6199.35	6488.28	6931.54	6969.87	5293.76	6639.2	7503.58	5963.6	6060.19	3978.02	5479.95	3296.04	5639.69	6178.82	6086.37	4135.96	6503.25	5715.65	5585.85	4960.25	6638.3	4477.26	3403.83	3737.24
839	M678T371	1.36875	-2.37623	0.0246187	678.206	678.181	678.241	370.954	369.018	372.033	21	12	9	http://metlin.scripps.edu/metabo_list.php?mass_min=677.186&mass_max=677.226	10715.7	7085.39	5119.06	14987.6	9777.52	8533.95	13136	8596.11	13661.5	15699.6	14542.2	10352.4	16173.7	9922.64	9625.14	4619.96	6008.33	4463.27	9115.32	12225.1	3745.28	5279.8	7033.69	13589.7	13775.8	10577.2	12625.2	6988.19	3989.48	8651.58
840	M612T400	1.6343	-2.37552	0.0246715	612.287	612.258	612.307	400.166	383.419	403.739	30	15	15	http://metlin.scripps.edu/metabo_list.php?mass_min=611.267&mass_max=611.307	267065	428025	22178.3	381270	322385	164142	324095	542964	346749	365552	365425	199607	459624	160854	297754	16964.7	175268	7047.6	312671	408585	12609.3	51170.7	334179	276345	315763	147241	357811	282741	14630.8	130810
841	M454T25	1.10929	-2.3744	0.0246876	453.871	453.845	453.896	24.5735	23.622	28.4035	30	15	15	http://metlin.scripps.edu/metabo_list.php?mass_min=452.851&mass_max=452.891	13309.4	12765.9	10736.4	15585.3	10202.3	13863.8	14330.5	13637.3	10621.7	13828.9	13177.3	14277.7	13902.9	14423.1	13408.2	13071.2	11975.6	11529.5	12564.9	11834.7	13002	13103.9	9152.94	13271.4	12692.9	12029.6	10870.5	8501.02	11484.7	13471.2
842	M280T492	1.78762	-2.46619	0.0247201	280.234	280.225	280.236	492.27	491.532	492.636	30	15	15	http://metlin.scripps.edu/metabo_list.php?mass_min=279.214&mass_max=279.254	39446.4	142059	19687.2	50585.9	50614.6	22760.2	47450.6	140303	43778.2	46005.5	40631.1	47152.3	52333.6	32497.6	51375.8	20602.5	26666.6	16473	43059.2	48529.9	24656.5	27224.1	46799.8	43173.2	35361.2	30338.7	36115.4	33766.7	20267.9	9414.12
843	M872T31_1	1.21632	-2.37184	0.0248537	871.516	871.44	871.626	30.5387	29.2158	32.4531	25	13	12	http://metlin.scripps.edu/metabo_list.php?mass_min=870.496&mass_max=870.536	8838.48	7240.03	11847.4	7743.05	3820.06	8786.36	8332.26	7568.6	8358.84	7527.85	9684.49	8420.6	8998.98	8146.05	6277.14	7797.74	5060.06	9217.31	5930.14	5148.84	7661.13	7823.57	5450.85	7596.67	6004.31	7421.79	6189.29	3143.53	8744.66	6775.6
844	M766T594	1.34549	-2.44516	0.0250011	765.534	765.525	765.557	594.007	592.865	596.907	30	15	15	http://metlin.scripps.edu/metabo_list.php?mass_min=764.514&mass_max=764.554	26600	74687.3	35364.8	38151	42096	24725	42058.4	87981	52068.6	53669.2	40667.9	39436.4	47721	34737.7	32906	19008	34788.8	27106.1	33875.1	40408	28147.7	27242.3	32485.1	34803.3	38949	38500.1	44209.6	33966.2	28242.5	38360.9
845	M293T687	1.16501	-2.36724	0.0250979	293.179	293.178	293.18	686.64	682.787	688.85	28	15	13	http://metlin.scripps.edu/metabo_list.php?mass_min=292.159&mass_max=292.199	155602	194694	152736	154929	163290	229334	171049	135024	122431	169790	161912	148891	132333	133822	177548	114744	130290	112947	151276	149206	100846	126076	194304	142219	132438	130664	166710	138523	105624	167112
846	M224T567	1.2296	-2.36386	0.0253783	223.841	223.84	223.843	567.461	564.269	569.954	26	13	13	http://metlin.scripps.edu/metabo_list.php?mass_min=222.821&mass_max=222.861	15329.2	9879.84	17762.3	9579.62	11524.4	10021	13122	10893.2	11696.5	17204.5	15970.5	16942.8	14423.6	19372.5	14148.2	17153.7	12514.3	14061.5	10762	8800.65	13696.4	13525.3	7311.57	9737.88	8906.83	11405.3	8550.64	7492.02	12536.9	12600.1
847	M732T720	1.06318	-2.35678	0.0256686	731.845	731.831	731.855	720.249	719.005	721.526	28	13	15	http://metlin.scripps.edu/metabo_list.php?mass_min=730.825&mass_max=730.865	8549.53	9134.49	10906.4	8718.75	8928.87	8859.79	8200.99	8551.16	8210.52	8861.95	8811.57	9191.63	8853.21	8875.66	8754.85	9183.5	7815.41	8887.15	8746.38	7887.31	8885.56	8449.9	7854.13	7547.56	9096.03	9294.87	8350.83	7728.42	7956.61	7798.18
848	M763T590	1.52528	-2.39731	0.0257215	762.521	762.508	762.548	589.971	589.226	595.691	30	15	15	http://metlin.scripps.edu/metabo_list.php?mass_min=761.501&mass_max=761.541	42524.6	157420	42168.9	76832.6	73780.5	34702.4	76451	168814	94751.3	95111.2	70146.9	58238.6	85368.7	54409.8	55776.4	24337.8	57204.3	24668.5	52428.4	87566.1	24188.4	36581.5	52448.1	61673	78666.6	63814.8	73522.6	62601.2	26047	52141.5
849	M607T371	1.50472	-2.35668	0.0257558	607.305	607.294	607.308	370.747	369.581	371.487	23	13	10	http://metlin.scripps.edu/metabo_list.php?mass_min=606.285&mass_max=606.325	17576.8	11953.8	4890.95	26636.7	14463.8	19127.7	25878	17735.5	32654.9	25704	26025.3	16653.2	26544.6	15348.1	15213.5	3611.45	8259.11	3020.48	18757.8	22640.1	2784.79	6016.92	13953.8	23697.8	25521.5	16814.2	20717.2	12290.9	4005.5	14893.3
850	M794T598	1.27779	-2.40027	0.0259018	793.574	793.55	793.591	597.581	596.03	599.41	30	15	15	http://metlin.scripps.edu/metabo_list.php?mass_min=792.554&mass_max=792.594	10802.4	20714.8	16665.1	21362.3	13358	9087.3	15835.6	28973.9	15638.2	23061.3	12443.5	13524	20429.7	13694.3	15884.5	8905	15223.9	13570.4	14443	11365.7	11713	11265.2	14309.5	12230.9	11322.5	13820.1	19416	11643.1	10923.8	16652.7
851	M970T486	1.38899	-2.3742	0.0260081	969.612	969.591	969.638	485.53	484.751	486.932	26	13	13	http://metlin.scripps.edu/metabo_list.php?mass_min=968.592&mass_max=968.632	8628.42	10854	4424.24	14128.6	10690.7	5888.14	9853.77	19825.2	10388.5	10346.7	9999.77	20400	13923	8888.44	11597.4	6284.91	7931.26	4391.47	11318.9	9458.66	8269.08	7605.14	12998.3	9621.19	6952.95	8351.51	9855.48	11170.6	5721.62	2342.49
852	M331T515	1.51182	-2.40918	0.0260431	331.263	331.259	331.264	514.701	514.325	514.949	30	15	15	http://metlin.scripps.edu/metabo_list.php?mass_min=330.243&mass_max=330.283	144166	318982	109408	210778	169519	91456	177319	479356	173831	167082	162521	354074	195790	168075	161887	128319	61575.1	100138	225189	142185	144378	119520	199312	160660	110573	161697	161562	126306	149093	49575.6
853	M729T724	1.2148	-2.37365	0.0260462	728.787	728.777	728.873	724.136	720.061	725.685	19	12	7	http://metlin.scripps.edu/metabo_list.php?mass_min=727.767&mass_max=727.807	9537.94	5251.47	10298.3	6431.58	5739.84	7647.66	6128.33	5399.78	5340.84	6428.69	5760.44	6331.73	9408.84	5962.95	6077.48	5999.67	5031.82	5768.19	4653.21	5118.29	6060.62	9005.54	4609.88	5385.01	5295.16	5611.05	5541.9	4667.02	5352.13	5655.63
854	M800T720	1.08084	-2.38193	0.0261032	799.837	799.807	799.85	719.635	717.711	721.105	30	15	15	http://metlin.scripps.edu/metabo_list.php?mass_min=798.817&mass_max=798.857	7698.37	8118.97	9074.87	8493.4	8266.02	8359.78	8129.02	7663.96	8111.24	7991.81	7477.83	9210.26	8509.36	7659.16	7923.72	8993.26	6832.33	7888.53	8135.6	5438.51	8381.5	8416	7232.65	7709.92	7510.99	7713.81	7470.01	6584.67	8002.14	7201.23
855	M274T33	1.33226	2.36619	0.0261957	273.833	273.82	273.973	33.2915	30.3614	35.6678	30	15	15	http://metlin.scripps.edu/metabo_list.php?mass_min=272.813&mass_max=272.853	7087.48	7721.48	4638.32	15100.8	15667.2	8941.01	10451.8	8252.54	3511.25	16675.4	14468.5	6872.81	3587.66	11206.2	13599	11160.9	14956.8	9156.49	15604.2	15567.8	12372.6	16088.5	15769.7	11142.3	13134	7603.96	14818.8	13202.5	17434.8	8870.54
856	M983T31	1.20748	-2.3468	0.0262431	983.456	983.422	983.557	30.5545	28.6001	31.1861	27	14	13	http://metlin.scripps.edu/metabo_list.php?mass_min=982.436&mass_max=982.476	10536.8	8361.56	9551.75	9136.24	3658.28	8865.72	8854.47	7809.7	8256.58	8075.23	8445.11	9322.58	9494.86	8191.41	5616.9	7662.81	5003.02	8382.82	5229.9	6863.04	9417.83	8084.39	5823.96	8656	5948.1	7784.99	6864.36	3325.13	7926.76	5866.92
857	M790T553	1.25648	-2.34755	0.0263856	790.367	790.362	790.37	552.522	551.793	552.735	16	8	8	http://metlin.scripps.edu/metabo_list.php?mass_min=789.347&mass_max=789.387	6230.51	6811.59	9782.83	6033.69	3761.55	7142.87	6092.16	6028.36	6961.77	9247.12	8831.26	7384.39	5480.18	6401.99	3881.71	8102.58	3119.03	5746.24	4900.28	4460.86	6130.45	6621.51	3970.59	6154.1	4315.36	7636.03	4763.32	3192.65	5274.75	5256.8
858	M1064T407	1.52114	-2.34631	0.0264304	1063.63	1063.62	1063.65	406.896	406.127	408.648	19	11	8	http://metlin.scripps.edu/metabo_list.php?mass_min=1062.614&mass_max=1062.654	5642.39	9318.98	1820.87	8228.44	6938.62	3517.38	6729.85	13086.8	6092.1	7873.89	7861.24	3866.14	9387.92	3723.53	5646.51	2157.16	2813.22	1885.31	5712.87	10248.1	1933.89	1891.66	6786.67	5617.19	5836.61	3297.75	5900.01	5741.74	1602.9	4140.83
859	M599T565	1.50875	-2.34049	0.0266444	599.262	599.259	599.264	564.645	559.48	571.241	20	12	8	http://metlin.scripps.edu/metabo_list.php?mass_min=598.242&mass_max=598.282	22024.8	10094.6	5564.03	30188.4	21721.2	17929.2	30831.5	23967.6	32151.2	36881.9	35941.9	21463.4	25715	18875.2	17375.3	6040.58	8381.13	3875.52	25771.3	25042.2	4586.58	8023.07	18368.5	29216.1	21169.6	25559.5	26603	9748.37	3812.56	16262.9
860	M332T30	1.2845	-2.34408	0.0266515	331.921	331.916	331.925	29.915	29.0118	30.4334	16	10	6	http://metlin.scripps.edu/metabo_list.php?mass_min=330.901&mass_max=330.941	6147.16	6214.29	3235.22	9886.59	8243.9	6088.03	7662.28	8014.87	8611.56	7411.3	6382.84	8895.32	10425.8	8154.8	8066.5	4698.4	5627.84	2723.76	6589.17	8708.94	6325.74	5474.35	8827.55	6473.21	5504.21	5420.71	10225.9	5323.07	3355.13	3036.97
861	M574T31	1.21124	-2.34177	0.0267391	573.746	573.722	573.756	30.8281	29.1433	32.636	27	14	13	http://metlin.scripps.edu/metabo_list.php?mass_min=572.726&mass_max=572.766	7616.68	6955.7	4111.53	8204.31	9017.39	6833.86	8226.57	9051.3	8566.69	7812.54	7660.99	7938.03	10993	7501.46	9187.75	6580.51	7162.03	4070.77	7276.82	9274.41	6309.4	6255.33	9469.26	6819.85	6934.93	6342.72	8633.83	6082.39	3829.47	3764.56
862	M693T710	1.1038	-2.35033	0.0270199	692.911	692.898	692.92	710.323	708.43	712.137	30	15	15	http://metlin.scripps.edu/metabo_list.php?mass_min=691.891&mass_max=691.931	14554.9	16906.6	17330.9	14493.7	15185.1	16737.9	13051.9	14823.3	14872.7	15007.4	14047.5	15456.5	16912.6	17934.7	15706.4	16536.2	12677.5	17019.7	16104.9	13346	12865.2	15784.2	13884.7	11533.8	11763.6	16065.2	11440.5	12013.9	15568.8	14504.2
863	M644T450	1.44454	-2.33453	0.0271584	644.292	644.23	644.336	450.119	445.171	459.235	22	13	9	http://metlin.scripps.edu/metabo_list.php?mass_min=643.272&mass_max=643.312	13787.6	16856.8	3963.8	15968.8	17239.6	11294.4	13782.7	22853.2	12736.1	15129.2	14906	8412.18	12908.2	8222.26	12497.4	3410.21	7780.01	3253.14	12480.9	17409.3	3395.41	4494.74	9902.06	10320.1	13029.3	7187.9	18644.5	11136.4	2848.02	13546.9
864	M156T37	1.3797	-2.36828	0.0271732	155.87	155.866	155.888	37.0854	33.2528	47.2083	29	15	14	http://metlin.scripps.edu/metabo_list.php?mass_min=154.85&mass_max=154.89	18724.4	34914	16467.1	27878.5	35354.2	26234	23630.9	26971.4	16541.5	61753.4	41540.5	26851.7	21909.6	25501.3	32499	20338.1	24236	9019.71	28930.5	19050.2	17158	20426.8	28916.6	19159.4	22475	18443.5	16794.2	34096.3	13763.4	23762.1
865	M767T714	1.07645	-2.33055	0.0272304	766.863	766.855	766.868	713.968	713.503	714.739	30	15	15	http://metlin.scripps.edu/metabo_list.php?mass_min=765.843&mass_max=765.883	24939.1	27033	35096.2	29045.8	28814.5	27186.7	28238.5	29241.9	27895.9	32088	27796.6	28423.3	30077.8	30423.1	28551.8	31063.9	27178.8	29755	28025	24805.3	29439.9	29043.4	24625.9	26323.6	22661.5	29056.8	25759.4	23119.6	26935.3	26175.4
866	M624T31	1.2162	-2.33403	0.0272783	623.737	623.68	623.834	31.0425	30.27	34.4947	26	14	12	http://metlin.scripps.edu/metabo_list.php?mass_min=622.717&mass_max=622.757	6893.67	6251.14	3616.13	7628.25	6600.89	5695.79	7203.8	7816.52	8377.22	6625.09	6848.9	8185.91	9418.35	7018.5	7183.28	4770.81	6239.29	3172.7	6633.17	8357.8	6073.42	5342.21	7471.37	6656.73	6260.85	5992.17	7594.56	5578.47	3310.22	3179.2
867	M841T407	1.90929	-2.3582	0.0273084	840.565	840.516	840.572	406.764	398.382	410.778	22	14	8	http://metlin.scripps.edu/metabo_list.php?mass_min=839.545&mass_max=839.585	9016.58	53622.9	2542.93	27419	20877.8	41732.1	21060.9	11440.9	14534.9	19340.8	19529.7	19594.2	13353.5	7848.54	12513.4	3045.9	7250.4	2064.91	13219.3	16261.5	1793.89	3679.93	24423.6	16875	12346.6	8490.44	22254.7	17750.4	1733.74	3018.28
868	M557T519	1.66364	-2.3272	0.0274156	557.278	557.273	557.282	519.086	515.299	525.959	22	14	8	http://metlin.scripps.edu/metabo_list.php?mass_min=556.258&mass_max=556.298	32811	40448.7	6832.73	69304.8	75904.3	29454.9	36463.2	68503.7	39386.8	50126	50016.3	24948.4	46969.2	14937.8	57840.9	7303.97	22073.3	6029.6	50453.8	73165.7	6766.24	7383.04	44467	28492.3	28855.6	15161.1	38607	42113.2	6518.97	9680.63
869	M947T715	1.07437	-2.32813	0.0275628	946.86	946.845	946.872	715.205	713.43	716.93	29	14	15	http://metlin.scripps.edu/metabo_list.php?mass_min=945.84&mass_max=945.88	11247.1	9512.01	12435.7	11890.9	9688.13	9719.58	10791.1	12103.1	9936.52	11304.8	10899.9	12108.8	10815.7	11285.7	10192.6	10734.7	11319.9	8641.41	9755.38	10607.7	10771.7	11802.5	10101.5	10046.9	10263.9	9718.06	9476.86	10029.2	9091.76	10222.9
870	M448T489	1.69535	-2.40499	0.027636	448.147	448.141	448.183	489.353	485.157	490.515	13	11	2	http://metlin.scripps.edu/metabo_list.php?mass_min=447.127&mass_max=447.167	15015.9	47033	9770.73	13663.9	12608.2	24415.2	17318.2	39363.9	11059.1	10437.7	11173.6	30012.1	7795.6	13999.9	15099.5	11185.1	6985.02	7194.63	10508	13418	14082.8	14815.6	11743.7	16807.3	6576.18	17222.5	8694.79	8204.87	13258.1	3733.87
871	M480T402	1.5708	-2.32649	0.0276722	480.309	480.308	480.31	402.387	401.267	403.739	29	15	14	http://metlin.scripps.edu/metabo_list.php?mass_min=479.289&mass_max=479.329	294419	284949	32163.7	508658	384612	189255	337830	470626	308928	369469	376679	262199	496389	192884	319541	20305.4	178317	9078.5	390551	417194	14014.9	68162.6	345363	272192	297795	176922	320784	349572	20554	193176
872	M969T485	1.4092	-2.33805	0.0277443	968.618	968.591	968.64	485.254	484.789	485.785	27	14	13	http://metlin.scripps.edu/metabo_list.php?mass_min=967.598&mass_max=967.638	11073.2	10062.5	5792.1	12856.5	13262.3	4668.08	9176.18	22528.2	12108.7	11112.5	12623.6	21072.5	13152.9	8231.82	12516.4	6131.76	7640.53	4752.32	13575.4	9480.58	6376.11	8368.13	14303.6	10330.6	8019.39	8340.71	10688	11873.1	5581.15	2439.03
873	M538T371	1.64474	-2.32162	0.0277522	538.315	538.314	538.317	370.763	369.147	370.989	30	15	15	http://metlin.scripps.edu/metabo_list.php?mass_min=537.295&mass_max=537.335	905554	299152	88869.2	1.35559e+06	641943	764191	1.34822e+06	807915	1.49718e+06	1.40901e+06	1.36847e+06	851598	1.35929e+06	709308	707248	50268.3	313724	7431.84	834217	1.17521e+06	36928.4	212507	609835	1.18536e+06	1.10868e+06	779093	971750	542044	36870.6	717067
874	M509T659	1.52725	-2.32617	0.0279222	509.288	509.285	509.289	658.995	657.082	661.051	29	15	14	http://metlin.scripps.edu/metabo_list.php?mass_min=508.268&mass_max=508.308	289911	163286	37036.3	441267	355173	256484	412879	363561	302949	364458	351248	235375	293890	233355	238634	26501.7	117294	10512.2	358482	377164	25705.7	109832	334280	302323	228504	255105	284902	200145	14941.4	195700
875	M877T716	1.06082	-2.31692	0.0281627	876.852	876.836	876.871	716.451	715.504	718.772	30	15	15	http://metlin.scripps.edu/metabo_list.php?mass_min=875.832&mass_max=875.872	11139.8	12972.7	11901.5	13081.8	12613.4	12897.6	11209.8	11340.8	11223.2	12016.1	13115.7	12006.8	13187	12022.6	11478.3	12291.7	12120	11988	10576.6	11182.3	12871.7	12185.5	9875.07	12512	11886	10808.1	10995.8	11178.2	10773	10516.2
876	M981T30	1.23385	-2.31369	0.0283381	981.451	981.41	981.548	30.4334	29.2158	31.029	27	14	13	http://metlin.scripps.edu/metabo_list.php?mass_min=980.431&mass_max=980.471	12360	8354.98	9286.31	9313.59	3111.96	9574	8451.38	8046.24	8031.3	9182.25	8855.16	9987.04	10180.6	9231.54	6022.71	8350.28	4717.35	9614.97	5929.81	6270.15	9142.83	8988.13	5557.86	8784.94	6238.48	8168.6	6688.21	3129.64	7487.23	6284.17
877	M348T733	1.0906	-2.35819	0.0287275	347.859	347.814	347.87	732.675	730.797	734.86	26	12	14	http://metlin.scripps.edu/metabo_list.php?mass_min=346.839&mass_max=346.879	4434.36	6584.61	7120.24	6927.51	6963.9	6824.57	6939.1	6512.82	5800.47	8242.93	7006.56	7370.85	7069.92	7381.03	7281.25	6646.03	6052.21	7240.11	6486.9	5724.15	5690.97	6353.49	5974.21	6051.06	6089.77	6304.84	6328.5	6120.17	6687.45	6198.63
878	M707T721	1.17175	-2.30711	0.0289258	706.81	706.79	706.864	720.528	717.878	721.66	26	13	13	http://metlin.scripps.edu/metabo_list.php?mass_min=705.79&mass_max=705.83	7308.48	7421.5	11706.7	8460.64	6763.32	8882.74	8903.53	9880.03	7147.87	7533.75	7515.05	10659.5	10834.5	10831.4	7183.07	8438.45	8930.22	9180.39	7064.53	6499.6	8880.02	9955.63	6141.2	8065.71	6093.02	7224.15	5644.7	6033.79	7494.43	6180.11
879	M870T30	1.18775	-2.30451	0.0290234	869.529	869.403	869.633	30.4849	29.2158	31.9327	21	10	11	http://metlin.scripps.edu/metabo_list.php?mass_min=868.509&mass_max=868.549	9063.47	7093.85	10278.1	7463.85	3989.56	6304.19	7461.71	5908.29	7796.18	8013.05	7641.44	7795.5	8535.95	8340.6	5815.52	7823.55	5501.67	8864.05	6541.89	5826.1	6340.02	7462.84	5695.52	5217.08	6542.05	6496.42	6036.91	3250.54	5519.49	6758.26
880	M744T599	1.73171	-2.35413	0.029097	743.542	743.505	743.585	599.11	597.718	606.487	19	14	5	http://metlin.scripps.edu/metabo_list.php?mass_min=742.522&mass_max=742.562	4717.51	40793	12693.3	15471.7	5334.14	5058.18	17527.8	29474.2	16579.3	20293	14766.7	11840.7	14102.2	8694	10318.6	4303.68	19686.4	5387.75	11980.6	8956.3	4932.56	5322.47	5621.44	12339	11440.1	5117.25	13491.8	7801.23	4868.4	10218.7
881	M968T486	1.43459	-2.31803	0.029141	967.615	967.582	967.637	485.54	485.008	486.9	29	15	14	http://metlin.scripps.edu/metabo_list.php?mass_min=966.595&mass_max=966.635	15107.5	14728.7	5837.03	20945.9	18602.8	5712.58	14328.4	33193.3	19710	16811	16360.1	30920.5	20940.3	13045.4	19591.7	8040.24	10375.2	6013.61	19393.9	15364.8	11045.9	10335.7	21338.3	14047.6	9299.09	12747	16653	17338.2	9666.73	3645
882	M692T520	1.43716	-2.30067	0.0291616	692.254	692.249	692.31	519.546	516.204	525.33	15	10	5	http://metlin.scripps.edu/metabo_list.php?mass_min=691.234&mass_max=691.274	6526.77	8622.68	2984.96	11235.6	13723.9	10378.5	7052.47	10321.6	7819.57	8597.75	8055.34	5173.39	9015.35	4062.79	10093.1	3457.23	5337.47	2750.63	9576.8	13144.1	2861.14	3213.92	8767.58	6328.75	5082.46	4303.9	7769.14	8014.7	2441.58	2998.22
883	M1166T717	1.09382	-2.29835	0.0294318	1165.83	1165.75	1165.87	717.081	715.93	718.846	18	12	6	http://metlin.scripps.edu/metabo_list.php?mass_min=1164.811&mass_max=1164.851	5051	4085.52	5573.71	5564.02	4975.56	5827.24	5032.34	4946.62	5034.1	4763.57	4914.01	5129.03	5733.76	4519.09	4630.01	5638	4576.14	5476.22	4437.04	4288.86	4916.55	5359.98	4109.04	4345.95	3922.22	4244.33	4592.73	3834.6	4480.46	5057.52
884	M835T595	1.52079	-2.38618	0.0294667	834.59	834.515	834.607	595.415	575.63	601.634	27	14	13	http://metlin.scripps.edu/metabo_list.php?mass_min=833.57&mass_max=833.61	13901.7	28316.7	6396.74	12898.1	15991.9	10216.2	12931.4	39843.9	13616.9	14423.6	11077.2	11564.1	13720.5	11057.4	14981	8903.22	13037.6	5213.49	12302.2	12016	8333.99	9242.86	11258.4	10978.1	11312	9729.31	11229.6	12953.4	5756.28	9586.98
885	M1156T717	1.07617	-2.2951	0.0294705	1155.84	1155.75	1155.88	716.83	715.378	718.895	18	9	9	http://metlin.scripps.edu/metabo_list.php?mass_min=1154.82&mass_max=1154.86	5379.66	5349.48	5423.06	5113.28	5005.53	5228.69	4724.79	4565.55	5459.62	5631.91	5186.05	6273.29	4956.58	5811.31	4997.83	5042.8	5152.51	5569.29	4206.41	4485.39	5212.63	5337.34	4716.57	5536.89	4241.15	4907.33	4185.32	4708.37	5118.11	5087.42
886	M915T716	1.18588	-2.30504	0.0295505	914.864	914.769	914.887	716.47	713.944	720.86	29	15	14	http://metlin.scripps.edu/metabo_list.php?mass_min=913.844&mass_max=913.884	5271.6	6749.28	10406.6	9450.75	9161.05	9124.17	10333	8524.08	9722.76	10586.4	9685.08	9518.66	9464.91	8492.11	9324.83	9866.29	5596.35	9300.19	9379.46	5464.24	6303.96	8697.31	7695.02	10013.1	10411.7	8718.67	5283.87	5214.96	6266.83	6314.62
887	M299T514	1.38133	-2.3793	0.0296092	299.259	299.254	299.26	514.043	510.876	516.154	28	14	14	http://metlin.scripps.edu/metabo_list.php?mass_min=298.239&mass_max=298.279	37526	121809	60568.4	59403.6	36487	96926.2	45206.6	84998.4	39697	52895.3	56657.9	63877.6	42308.3	44629.5	33139.7	44392	22266.4	38589	50809.1	41156.9	45631.2	49750.6	38759.8	43706.7	38868.2	49309.2	33104	53081.2	42953	41888.7
888	M553T592	1.17491	-2.40472	0.0296719	553.485	553.47	553.49	592.118	589.584	592.999	30	15	15	http://metlin.scripps.edu/metabo_list.php?mass_min=552.465&mass_max=552.505	7983.03	12012.7	7163.58	6913.49	6723.91	12631.2	8656.57	6801.01	7392.91	8268.69	7681.1	6500.86	6029.61	7603.05	7601.08	7367.59	6712.07	7271.85	6661.58	6543.11	6350.14	7020.14	7400.35	6633.22	6349.74	6708.19	6961.25	6592.57	6810.92	6720.96
889	M127T181	1.5622	-2.35337	0.02985	127.076	127.065	127.078	180.905	179.355	185.11	27	14	13	http://metlin.scripps.edu/metabo_list.php?mass_min=126.056&mass_max=126.096	24871.3	42406.8	29127.3	15274.3	8789.36	46752.7	16791.4	12715.1	20062.6	14254.1	16654.4	25354.4	16025.5	11858.3	9147.44	16634.6	8220.55	12464.2	12966.3	24616.8	12340.6	15705.9	12113.5	16368.3	7573.11	15072	16937.9	6593.03	11601.7	9284.63
890	M796T31	1.14224	-2.28564	0.0300926	795.637	795.614	795.749	30.9406	29.8325	33.064	19	10	9	http://metlin.scripps.edu/metabo_list.php?mass_min=794.617&mass_max=794.657	5747.69	5801.22	4465.47	6018.63	5842.43	6292.17	7057.68	6483.68	7468.24	6852.3	7118.91	8057.82	8055.8	6710.75	6746.06	5010.93	5813.63	3975.02	6253.99	7145.46	6417.3	4834.35	6813.35	6804.18	6037.44	5622.81	7096.71	5518.58	4246	4835.88
891	M961T414	1.64247	-2.31812	0.0302352	960.639	960.53	960.644	413.54	411.207	414.999	18	12	6	http://metlin.scripps.edu/metabo_list.php?mass_min=959.619&mass_max=959.659	4548.74	10921.1	3650.95	4624.79	3352.06	4592.19	6061.31	18417	5574.18	6503.44	7342.8	6866.47	5445.27	4157.57	6726.47	2827.23	2264.57	2909.53	3754.29	9985.48	2496.2	2472.56	4456.17	7293.71	3154.99	4085.86	4275.02	3817.52	2454.42	3896.37
892	M677T401	1.28527	-2.30209	0.0303701	677.303	677.295	677.31	401.241	400.043	402.436	22	12	10	http://metlin.scripps.edu/metabo_list.php?mass_min=676.283&mass_max=676.323	13553.4	12616.1	5604.24	15866.9	14327.9	12015.5	14060.3	15307	14216.2	13239.4	11063.3	10853.5	14935.1	10620.8	11902.1	4293.63	9476.69	3629.75	15122.3	15481.7	4754.06	7241.43	12626.7	10410.2	13623.7	9935.65	12456.7	13296.7	5460.11	10160.8
893	M885T720	1.10981	-2.28588	0.0304103	884.784	884.773	884.857	720.39	718.73	722.721	18	12	6	http://metlin.scripps.edu/metabo_list.php?mass_min=883.764&mass_max=883.804	5824.78	6225.36	7729.26	9307.64	6351.97	5838.82	5997.49	6426.45	6404.38	7224.07	6784.85	7008.53	6599.32	7249.3	7156.87	7166.99	6072.63	6653.05	6719.81	5703.85	7547.48	6815.14	5638.49	5664.5	5359.16	5356.79	5876.58	5260.72	6493.16	5695.26
894	M1144T451	1.91922	-2.32452	0.0304163	1143.65	1143.64	1143.66	451.489	450.777	452.719	18	11	7	http://metlin.scripps.edu/metabo_list.php?mass_min=1142.634&mass_max=1142.674	5007.73	14993.9	1347.04	9824.69	10354	3900.82	5999.86	22002.4	4538.11	6894.31	6619.23	2407.03	9036.71	2922.02	6442.07	1228.3	3211.37	1174.15	9452.44	8297.84	1396.05	1766.97	4483.16	3715.77	6469.65	1746.34	6021.79	5235.61	2154.03	2154.57
895	M597T725	1.46054	-2.2852	0.0307439	597.304	597.3	597.306	724.784	722.173	726.74	17	11	6	http://metlin.scripps.edu/metabo_list.php?mass_min=596.284&mass_max=596.324	19034.2	19438.3	3662.38	22818.1	18561.9	20616.3	18899.2	13783.9	17194	21880.7	19100.8	7127.99	14783.5	15684.6	14328.4	3687.07	7477.32	5847.55	20880.8	20887.2	3692.86	4906.11	7450.93	19308	17207.5	7819.54	17306.1	10736	2277.22	19573.1
896	M1050T415	1.69107	-2.31386	0.0308025	1049.65	1049.55	1049.69	415.032	411.126	416.713	17	10	7	http://metlin.scripps.edu/metabo_list.php?mass_min=1048.634&mass_max=1048.674	5796.81	6861.55	2091.49	5556.97	2928.43	3556.5	6412.51	15890.7	3459.75	5189.86	4809.86	3989.96	6777.91	2918.14	10468.5	1347.43	1793.64	1369.66	5293.52	7417.84	1463.25	1922.67	3430.92	4890.14	4329.18	2940.67	4966.96	4491.41	1564.85	4052.63
897	M572T712	1.07445	-2.27332	0.0309112	571.913	571.906	571.92	712.362	710.873	713.598	19	9	10	http://metlin.scripps.edu/metabo_list.php?mass_min=570.893&mass_max=570.933	8506	9440.99	8326.74	9252.49	9349.77	7623.87	8403.66	7845.03	8617.45	8249.48	7400.8	10030.4	9134.85	9454.51	8834.19	9183.5	7706.3	8322.37	8289.66	6994.77	9279.67	8300.1	7622.59	7720.8	8149.03	8178.74	8065.49	6656.05	8302.67	8657.98
898	M613T400	1.56102	-2.27233	0.0309445	613.286	613.266	613.31	400.225	383.419	416.898	30	15	15	http://metlin.scripps.edu/metabo_list.php?mass_min=612.266&mass_max=612.306	101757	160753	23479.3	139982	122157	57379.1	123824	208544	124592	139162	138929	64248.3	171332	49710	114825	14629.3	65579.3	15562.1	116038	155717	14884.3	24054.1	124515	104617	120416	57814.2	135836	102903	17717.7	44804.8
899	M592T279	1.71559	-2.33206	0.031608	592.115	592.108	592.12	279.34	277.769	286.507	26	13	13	http://metlin.scripps.edu/metabo_list.php?mass_min=591.095&mass_max=591.135	60581.6	7624.03	30143.1	17852.9	4300.85	24385.8	22937.7	21942.4	6854.62	29311	27932.8	12579.6	16100.4	10845.6	26396.1	17477.3	5114.95	9086.92	16729.5	20114.9	12181	15961	7660.04	18590.4	9953.07	12382.3	7905.63	9417.23	18960.3	4867.35
900	M919T715	1.0998	-2.26078	0.0317384	918.814	918.805	918.827	715.369	714.692	715.869	30	15	15	http://metlin.scripps.edu/metabo_list.php?mass_min=917.794&mass_max=917.834	23788.2	26382.7	35832.5	28838	24419.4	27412.1	24938.9	27188.2	24545.8	27653.5	27068.1	29218.3	25768.4	28752	25156.4	27839	22136.5	29786.3	25124.3	20918.6	27850	28816.2	22787.3	25121.6	24972	24704.9	22589.4	18934.2	24950.4	23502.4
901	M810T31	1.14672	-2.27463	0.0317694	809.618	809.54	809.76	30.5027	27.9835	31.4756	17	7	10	http://metlin.scripps.edu/metabo_list.php?mass_min=808.598&mass_max=808.638	6053.85	5111.17	7267.14	7055.38	6911.9	5341.53	5994.2	7279.06	6946.58	6105.94	6495.32	7841.5	7988.62	6423.56	6619.35	6157.27	6612.86	3660.52	5956.97	6516.81	6342.05	5804.01	6397.41	7134.66	6096.17	6566.46	7148.76	4494.87	3898.71	3924.74
902	M674T31	1.19103	-2.26034	0.0318734	673.674	673.657	673.849	30.713	29.08	31.9267	27	14	13	http://metlin.scripps.edu/metabo_list.php?mass_min=672.654&mass_max=672.694	6563.26	5346.59	4300.42	8749.68	6719.92	6328.75	6658.79	7831.99	7831.69	7352.91	7151.39	7762.48	9429.14	6560.82	8403.33	5280.9	6695.61	3682.69	6463.79	8117.47	5319.58	4704.31	7814.76	6493.84	6553.15	5728.02	8084.58	6754.98	3588.47	4548.75
903	M169T764	1.08638	2.2624	0.0319415	168.837	168.836	168.843	763.599	761.734	765.248	15	3	12	http://metlin.scripps.edu/metabo_list.php?mass_min=167.817&mass_max=167.857	6988.84	8004.54	7453.72	7740.3	6556.88	6535.19	7529.6	8403.82	8060.91	6885.6	6952.96	6266.68	6302.7	6861.07	6784.13	8239.43	7471.8	8493.28	6947.24	7210.12	6613.38	9508.84	7101.18	7631.4	8072.92	7532.65	9133.09	7781.35	7924.18	6936.66
904	M547T435	1.39025	-2.28633	0.0319731	547.286	547.282	547.295	435.31	411.803	438.218	25	13	12	http://metlin.scripps.edu/metabo_list.php?mass_min=546.266&mass_max=546.306	26558.5	68617.2	16331.9	26458.2	31569	53654.9	34666	33632.3	25139.5	32524.5	36264.9	20370.1	28720.9	26003.8	22988.7	15711.4	22887.8	12006.3	25983.1	32248.7	16145	17197.1	34460.9	31086.4	25992.5	21877.1	30269	28934.2	9171.48	23809.3
905	M605T720	1.08071	-2.25455	0.0322173	604.872	604.859	604.882	719.77	718.636	721.609	27	14	13	http://metlin.scripps.edu/metabo_list.php?mass_min=603.852&mass_max=603.892	11249.2	11260.1	11611.3	13143.6	12258.8	9976.69	9773.1	11745.1	10381.8	12178.5	10795.2	12690.5	11259.3	12678.7	11049.8	10713.3	9644.46	10752.7	12469.1	9638.63	10510	11058	10972.6	9980.66	9406.02	13070.7	11354	9320.2	10307.2	10005.3
906	M467T490	1.15909	-2.25705	0.0323612	467.372	467.369	467.375	490.074	489.234	492.189	25	12	13	http://metlin.scripps.edu/metabo_list.php?mass_min=466.352&mass_max=466.392	9362.93	12466	6954.87	10703.2	9745.56	9181.23	9160.85	14211.8	9179.27	10033.3	8361.85	10948.2	10579.5	7532.07	9914.82	8055.52	9247.99	7550.17	10038.7	9339.7	7856.87	8391.81	10654.8	8283.01	8639.57	7945.64	8577.4	10925.5	7593.14	4875.4
907	M500T383	2.07518	-2.33035	0.0323704	500.278	500.277	500.279	382.56	381.945	382.79	30	15	15	http://metlin.scripps.edu/metabo_list.php?mass_min=499.258&mass_max=499.298	199435	1.55811e+06	253808	387147	292559	193086	468746	1.22531e+06	398922	497084	481616	351341	472311	253944	156909	57681.9	179136	38376.9	277169	330240	70860	119298	308603	411031	334116	325136	331259	315889	55126.5	310990
908	M449T326	1.20751	-2.25494	0.0324772	449.149	449.147	449.151	325.643	323.663	327.506	30	15	15	http://metlin.scripps.edu/metabo_list.php?mass_min=448.129&mass_max=448.169	137453	130704	145110	186860	99605.6	175398	207653	172432	85228.2	204691	206789	181999	157151	155475	171686	116514	78691	108322	166249	147767	126936	133294	172626	190626	113400	128928	115465	139520	101772	162546
909	M423T207	1.70255	-2.25421	0.0325216	422.929	422.926	422.933	207.12	206.938	207.542	17	10	7	http://metlin.scripps.edu/metabo_list.php?mass_min=421.909&mass_max=421.949	11200.6	10996.3	1982.56	13973.2	2675.09	9900.57	7670.28	9743.56	1331.77	13340.5	11816.5	7280.09	1737.08	11830.1	5516.49	10270.7	1633.45	1633.11	8726.32	1243.84	9541.49	2564.99	1501.48	6637.27	1496.59	7752.08	1277.51	1276.84	8737.92	6773.15
910	M672T31	1.17162	-2.2535	0.0325551	671.701	671.653	671.762	30.6797	29.2158	32.1446	26	14	12	http://metlin.scripps.edu/metabo_list.php?mass_min=670.681&mass_max=670.721	6729.55	5544.72	4190.56	7548.19	6650.21	5968.22	7420.13	7409.24	7901.29	7371.04	7554.94	7396.74	9010.76	6807.76	7079.71	5192.16	6371.8	3657.7	6569.78	8262.53	6207.8	5211.52	7707.5	6131.78	6611.82	5978.35	7545.01	5706.7	3937.47	4171.8
911	M654T483	1.83613	-2.28707	0.0326679	654.4	654.306	654.414	483.003	481.123	506.321	26	14	12	http://metlin.scripps.edu/metabo_list.php?mass_min=653.38&mass_max=653.42	47245	16719.4	2462.37	26586.6	9853.32	21777.2	41211	17403.5	28105.8	30379.9	44763.7	84770.6	20027.4	17161.1	25406.6	18011.4	11491.5	2308.32	16268.5	19022.7	3576.36	32899.3	10832.5	38974.2	17819.6	15867.8	22046.5	9517.37	2710.38	14951.4
912	M591T280	1.64468	-2.30469	0.0330623	591.119	591.117	591.123	280.304	278.005	284.764	19	11	8	http://metlin.scripps.edu/metabo_list.php?mass_min=590.099&mass_max=590.139	55993.4	8806.62	29784.8	16438.4	5224.26	25707.7	20731.6	23944.5	7230.33	29247.1	26854.2	12138	13816.1	11576.4	25647.1	16101.7	6067.12	8862.43	15852.1	20283.6	11212.3	17083.5	6579.34	20373.8	10446.2	14406.6	9814.85	9008.54	18402	5902.31
913	M1083T716	1.06805	-2.24875	0.033381	1082.85	1082.83	1082.88	715.684	714.648	718.895	30	15	15	http://metlin.scripps.edu/metabo_list.php?mass_min=1081.832&mass_max=1081.872	8432.04	9574.34	9519.93	9792.23	8051.39	7242.98	8426.98	8742.97	8768.43	8141.08	9709.27	9217.93	8477.94	8120.95	7704.6	8829.94	8000.82	8687.83	8580.91	7804.9	7990.39	8923.74	7776.09	8159.57	9017.75	7327.67	7802.54	7711.41	7469.54	7561.71
914	M868T30	1.17986	-2.24452	0.0334249	867.543	867.412	867.633	30.4097	29.7653	31.9327	22	12	10	http://metlin.scripps.edu/metabo_list.php?mass_min=866.523&mass_max=866.563	8492.38	6446.2	10263.2	7144.63	3986.95	6473.84	8370.41	6160.01	8452.46	6855.71	7953.27	7786.83	7244.32	5777.2	5942.85	7217.72	5019.91	8638.39	5887.31	5709.66	6673.45	6515.97	5286.92	5490.57	6543.3	6599.58	6479.69	3659.41	4941.8	6321.63
915	M373T510	2.14231	-2.34808	0.0335256	373.214	373.197	373.223	510.247	504.975	511.812	11	9	2	http://metlin.scripps.edu/metabo_list.php?mass_min=372.194&mass_max=372.234	19750.9	65028.3	14987.4	30903.7	22420.6	144046	26012.9	66543.3	20612.4	27163.4	29293.4	35349.8	21581.2	18084.1	28106.9	17035	13133.2	11965.5	21877.8	18849.2	26886.9	17226.3	17546.7	23960	15170.9	19325.5	18459.1	18565.1	16385.3	9628.03
916	M498T413	1.59213	-2.26486	0.0338504	498.369	498.173	498.382	412.946	400.122	414.125	16	9	7	http://metlin.scripps.edu/metabo_list.php?mass_min=497.349&mass_max=497.389	11971.6	4546.2	3515.72	3630.27	9367.21	2214.2	3235.18	3144.55	6570.88	2528.6	3854.82	10866.3	6914.48	4042.71	7601.63	2774.17	2065.43	1841.22	4140.75	3941.67	1688.77	4581.02	7735.06	3512.15	2857.88	2820.63	4972.85	5746.91	2492.03	1591.69
917	M197T315	1.31591	-2.23783	0.0340146	197.16	197.156	197.168	315.431	314.452	318.05	20	11	9	http://metlin.scripps.edu/metabo_list.php?mass_min=196.14&mass_max=196.18	6623.52	4454.61	5380.91	3592.54	1912.27	7443.72	3482.98	4350.49	6902.97	4113.18	3817.16	4479.27	4047.67	3282.32	3670.41	5491.82	2209.12	2931.61	2781.19	3907.66	2645.93	4946.25	2568.02	3493.06	1552.62	3811.57	5300.55	3211.51	2980.12	3505.16
918	M227T473	1.74847	-2.32719	0.0341025	227.199	227.19	227.202	473.357	472.957	477.686	28	15	13	http://metlin.scripps.edu/metabo_list.php?mass_min=226.179&mass_max=226.219	9971.82	16653.4	8661.36	9800.84	7252.51	13652.9	9354.86	41197.8	7725.01	9173.61	8825.02	12597.1	9687.75	8579.61	8257.88	8700.26	3752.51	4934.56	7517.46	8264.79	5394.62	7197.79	7849.73	9736.72	6043.82	9210.36	5257.98	7694.21	7444.79	4743.59
919	M282T521	1.88573	-2.31659	0.0341668	282.25	282.241	282.252	521.461	520.912	522.103	30	15	15	http://metlin.scripps.edu/metabo_list.php?mass_min=281.23&mass_max=281.27	16583.8	48143.5	8552.31	15143.1	13410.9	7663.61	13962.1	61210.4	13395.5	14266.8	15224.4	20705.8	14712.9	12417.1	17485.7	7772.2	5304.76	5888.06	14557.1	16864.5	11330.5	8236.79	17020.6	12227.5	9222.14	11568.7	11443.4	10242	9962.28	3672.01
920	M536T346	1.73471	-2.2312	0.0343555	536.3	536.289	536.302	346.13	345.445	346.873	25	14	11	http://metlin.scripps.edu/metabo_list.php?mass_min=535.28&mass_max=535.32	73237	14652.4	4497.2	133559	43223.6	73293.4	107715	44643.4	120147	117200	111953	58687.1	136695	35361.1	50519.2	3531	19892.4	2379.29	61209.3	93366.7	4174.41	14973.4	52195.6	99899.9	79964.5	55090.7	67898.3	36657.3	3130.21	54383
921	M526T384	2.36285	-2.3054	0.0344927	526.304	526.3	526.312	383.82	379.034	389.085	24	14	10	http://metlin.scripps.edu/metabo_list.php?mass_min=525.284&mass_max=525.324	69640.1	609331	60147.5	162171	141509	39422.6	156517	579328	151632	161114	165462	120093	206359	85682.2	77579.3	14120.7	51579	10367.3	101981	150202	15478	31208.6	111688	142032	112156	92698.5	88797.3	139746	14287.1	102736
922	M626T31	1.18934	-2.22285	0.034654	625.723	625.691	625.762	30.5111	29.3776	32.028	26	14	12	http://metlin.scripps.edu/metabo_list.php?mass_min=624.703&mass_max=624.743	7251.93	5875.31	3689.2	9101.62	6685.8	6018.63	7293.78	7645.26	8004.69	6957.07	7314.71	7947.99	8769.55	6887.86	7269.49	5616.37	6276.02	3077.97	7089	8221.56	6757.52	6359.97	6966.23	6563.17	6063.78	6043.07	7572.1	5996.47	3605.72	3515.51
923	M466T419	1.34501	-2.27666	0.0347244	466.31	466.297	466.326	418.901	414.379	422.21	30	15	15	http://metlin.scripps.edu/metabo_list.php?mass_min=465.29&mass_max=465.33	17389.3	66330.2	27233.4	33456.3	22868.3	31165	28920.5	34116.4	31860.6	31345.2	30302.6	49923.2	43912.7	25135.8	12905.5	36947.4	17710.3	24057.9	20610.8	31414.6	22707.5	20765.9	30840.6	25552.5	23043	18669.1	23852.9	27036.5	20519	18251.6
924	M842T407	1.77271	-2.2442	0.034733	841.572	841.509	841.594	407.441	398.382	410.778	19	12	7	http://metlin.scripps.edu/metabo_list.php?mass_min=840.552&mass_max=840.592	5497.98	25427.3	2054.73	12718.5	10644.4	19637.3	9750.35	5653.59	6511.01	9717.69	6935.95	9373.47	6429.68	4882.63	5875.83	1939.27	3449.56	1385.96	7425.97	9171.91	1761.74	2562.18	12457.5	6232.96	5858.11	4759.94	10227.2	9059.6	1411.53	1898.15
925	M92T766	1.44161	-2.22373	0.034766	91.9125	91.9113	91.913	765.835	763.127	767.316	23	13	10	http://metlin.scripps.edu/metabo_list.php?mass_min=90.893&mass_max=90.933	4902.19	5032.88	5217.08	4823.62	5121.13	6874.41	12487.9	12117.6	8989.86	13609.9	10262.7	6888.54	6302.74	6189.38	4513.85	6641.2	6748.38	5000.38	4619.5	3731.77	0	3798.49	4012	5669.08	9603.16	10479.9	6232.98	4503.02	3912.89	3663.5
926	M941T590	1.34198	-2.22022	0.0350518	940.551	940.54	940.594	589.966	588.65	607.121	11	10	1	http://metlin.scripps.edu/metabo_list.php?mass_min=939.531&mass_max=939.571	14414.3	14756	4127.11	6810.39	9946.21	9988.24	7754.94	9185.99	14630.3	17894.9	13473.5	11439.5	7189.13	10520.9	8681.66	4208.56	9881.71	3513.21	12175.7	9386.58	4145.54	5469.07	10593.1	9849.25	10209.5	9763.75	10661.4	8713.31	3411.02	7851.18
927	M768T716	1.08523	-2.22106	0.0351508	767.868	767.857	767.875	715.625	713.749	717.13	21	11	10	http://metlin.scripps.edu/metabo_list.php?mass_min=766.848&mass_max=766.888	6886.54	7785.49	9649.2	9678.23	8089.53	7213.78	7956.45	7172.87	7686.26	9232.44	8022.72	8412.26	7867.65	8167.22	7120.12	7464.64	7933.01	8537.72	7441.56	6676.2	8399.44	7973.52	7189.58	8038.92	7289.59	7641.46	6992.73	6730.94	6099.68	7033.96
928	M616T31	1.24633	-2.22113	0.0352809	615.722	615.69	615.855	30.5423	29.9082	31.5842	26	14	12	http://metlin.scripps.edu/metabo_list.php?mass_min=614.702&mass_max=614.742	6623.13	5703.24	3387.32	7808.16	6994.02	5281.47	5974.8	7932.49	8598.95	7330.86	6701.81	6933.55	9040.34	6756.85	8038.3	4476.42	6629.99	2675.27	6641.09	8675.14	4760.61	4327.7	8031.11	5556.15	5748.67	4568.76	8249.41	6116.97	2767.26	3502.45
929	M791T596	1.37933	-2.31702	0.0352816	790.555	790.539	790.569	596.367	595.07	597.894	30	15	15	http://metlin.scripps.edu/metabo_list.php?mass_min=789.535&mass_max=789.575	50002.6	138504	48118.1	54715.5	54081.4	42747.1	60241.1	127989	58562.2	68914.7	56028	46052.1	57962.2	53188.3	42795.7	44575.2	44050.5	40607.8	40502.8	50332.4	47564.4	41884.9	41288.6	46948.7	54444.8	48822.7	54064	46167.3	41995.1	52668.9
930	M618T30	1.21197	-2.21531	0.0355847	617.725	617.695	617.847	30.4482	29.6352	32.028	27	14	13	http://metlin.scripps.edu/metabo_list.php?mass_min=616.705&mass_max=616.745	6813	6124.8	4013.6	8678.12	7695.03	5950.57	7020.1	8308.06	8103.39	7663.75	7867.95	8570.87	9774.71	6756.15	8239.7	4454.45	7001.91	3166.64	7576.05	8648.08	5372.11	5375.7	8466.87	6671.4	7314.82	5184.31	8509.84	6179.38	3299.5	4843.75
931	M566T31	1.21411	-2.2184	0.0356753	565.761	565.748	565.839	30.501	29.9082	31.5257	23	14	9	http://metlin.scripps.edu/metabo_list.php?mass_min=564.741&mass_max=564.781	6996.92	5711.85	3611.45	8756.53	7493.52	6343.78	6615.74	7851.84	7514.97	6330.52	6944.71	7630.04	8693.39	6945.04	7691.08	3752.93	7180.13	3229.64	7625.62	7936	5585.02	5043.3	7710.92	6226.13	5798.55	5417.54	7799.55	6756.29	3219.28	3310.14
932	M446T480	2.25616	-2.30853	0.0359131	446.139	446.118	446.239	479.925	478.608	492.636	18	13	5	http://metlin.scripps.edu/metabo_list.php?mass_min=445.119&mass_max=445.159	9067.38	50372	5612.49	7986.11	7636.51	16308.2	10360.2	42346.8	9841.04	8765.8	8228.28	12876.1	9275.23	7585.57	9949	6416.51	3917.26	4172.99	6429.46	9069.63	5793.93	8397.22	10034.7	9531.3	4598.65	7560.47	5280.36	4908.9	6657.86	3062.06
933	M207T284	1.3033	-2.26279	0.0362034	207.102	206.943	207.103	284.421	278.377	285.497	30	15	15	http://metlin.scripps.edu/metabo_list.php?mass_min=206.082&mass_max=206.122	102110	35796.8	43426.5	35818.8	34704.9	47625.8	44075.8	39243.1	36963.5	45779.6	47488.4	33839.8	36388.9	40484.5	53628.5	42585.5	32883.7	35462.2	35616.6	53212.4	33620.2	33808.1	31207.6	40352.7	30149.4	30411.1	31112.4	30960.9	30314.7	28039.4
934	M272T470	1.52013	-2.27571	0.0362093	272.23	272.228	272.232	470.065	469.338	470.908	30	15	15	http://metlin.scripps.edu/metabo_list.php?mass_min=271.21&mass_max=271.25	28113.1	80698.6	43426	29100	28070.6	92517.2	33701.6	30084.4	20684	34584.9	36822.8	48177.4	21894.8	22892.3	23253.9	26848.6	10461.9	26074.5	35538.3	27794.1	28671.9	32851.1	22590.1	30020.3	16197.5	22744.6	17317.7	25822.4	32659.2	22021.8
935	M235T283	1.35375	-2.29613	0.0362201	235.098	235.095	235.099	282.588	281.987	283.42	24	12	12	http://metlin.scripps.edu/metabo_list.php?mass_min=234.078&mass_max=234.118	20493.2	12210.9	14727	11621.3	10934.8	35676.2	13062.3	13375.3	9145.25	13431.8	15924.9	13047	11969.8	10725.9	15299.8	11658.9	11236.1	8491.38	13111.9	12950.4	9504.55	12232.3	9893.78	11670.3	9729.81	11052.5	9772.84	11997.5	10375.2	10049.9
936	M818T31	1.16764	-2.19873	0.0363893	817.632	817.579	817.741	30.8567	30.0946	33.6714	17	9	8	http://metlin.scripps.edu/metabo_list.php?mass_min=816.612&mass_max=816.652	5706.76	5396.05	4075	6686.15	5458.5	5118.11	6342.9	7745.83	8292.9	6362.98	5531.36	6679.23	7974.87	5382.91	6209.31	4622.28	6033.59	4017.06	5643.47	6749.85	4735.45	4737.86	7005.34	4729.21	5231.37	5848.68	7119	5108.62	3868.6	4165.72
937	M662T380	1.935	-2.27361	0.0364207	662.291	662.28	662.356	380.25	373.288	411.914	23	12	11	http://metlin.scripps.edu/metabo_list.php?mass_min=661.271&mass_max=661.311	13195.6	49681.9	17231.8	17691.2	11277.8	14279.6	21717.3	80451.2	24066.1	22715.6	24676.1	17414.6	17621.2	11271.5	9456.08	8663.76	13007.5	4235.42	16810.7	14905.9	3390.88	5813.29	11126.7	18046.2	17752	13700.1	19591.7	19775.5	3529.93	11948.7
938	M568T408	1.46973	-2.19809	0.0364891	568.278	568.269	568.295	408.153	381.999	409.894	29	15	14	http://metlin.scripps.edu/metabo_list.php?mass_min=567.258&mass_max=567.298	117240	198199	23752.5	80188.6	122690	68630.2	115180	167669	124989	127092	116986	66897.1	115431	108727	100980	13684.5	74997	8307.47	78938.5	146388	20942.3	43164.1	130868	114816	106841	69944.5	113248	97685.4	7397.45	98596
939	M360T442	1.61728	-2.21977	0.0365465	360.251	360.213	360.267	442.17	441.13	443.652	24	12	12	http://metlin.scripps.edu/metabo_list.php?mass_min=359.231&mass_max=359.271	12245.9	13651.5	4333.21	24330.6	15161.5	34896.6	13994.9	9284.56	13249	13926.8	12598.3	38553.6	23399.4	10727.9	10452.1	6291.25	4004.78	3132.53	16224.5	14416.9	10244.1	14450.5	14370.7	12064.9	4717.26	22979	9359.27	12208.1	8755.89	1858.47
940	M1057T715	1.0734	-2.19555	0.0365919	1056.83	1056.78	1056.85	715.062	714.245	716.103	30	15	15	http://metlin.scripps.edu/metabo_list.php?mass_min=1055.806&mass_max=1055.846	10631.4	10863.6	14545.1	11452.2	11830.1	12582.7	10672.1	12199.3	11902.3	12479.5	12265.9	11850.2	12347.6	11886.9	10368	12845.4	11610.3	11447.5	11516.3	10423.3	11386.9	12657.2	10087.6	10765.1	10451.9	10758.9	10026.7	9452.64	10236.6	12046.9
941	M271T470	1.47368	-2.2644	0.0367699	271.228	271.227	271.228	470.221	469.338	471.023	30	15	15	http://metlin.scripps.edu/metabo_list.php?mass_min=270.208&mass_max=270.248	158683	418284	239931	155517	157994	484927	188406	157144	119674	192817	196949	258759	122060	127747	130717	143772	63301.6	147036	189835	150392	167595	185862	125375	170845	89413.9	129408	101291	138645	182235	125096
942	M439T487	1.15851	-2.19353	0.0367781	439.205	439.158	439.23	486.996	486.019	487.608	30	15	15	http://metlin.scripps.edu/metabo_list.php?mass_min=438.185&mass_max=438.225	36012.5	36800.2	26450.2	40662.8	37914.9	29597.6	38243.1	50178.3	45992.7	36976.9	34620.3	51067.3	46882.9	37198	39512.5	29132.5	29336.1	25446.8	41967.8	37776.5	37177.4	33929.9	43690.2	36355.4	33126.7	34072.1	36918.1	34225.1	36675.8	17813.6
943	M1010T462	1.28446	2.20145	0.0368224	1009.6	1009.57	1009.61	461.961	461.382	462.646	12	2	10	http://metlin.scripps.edu/metabo_list.php?mass_min=1008.577&mass_max=1008.617	2630.68	3527.03	4190.86	2219.81	2380.76	3173.99	4213.66	2901.63	5597.83	3699.47	3148.38	3796.46	3063.63	4404.89	1576.82	2402.56	3001.25	5482.9	2138.69	4509.98	4783.21	4276.31	6883.38	4659.69	4004.71	4139.7	6019.99	3493.52	3265.61	5836.78
944	M1020T383	2.85254	-2.28138	0.0368771	1019.61	1019.59	1019.62	383.201	383.001	383.838	24	14	10	http://metlin.scripps.edu/metabo_list.php?mass_min=1018.589&mass_max=1018.629	10212.7	124895	3178.43	26962.9	12927.4	10984.8	31628.7	85258.9	25933.9	32854.7	29129.2	17122.7	28501.7	11092	6635.08	1162.78	4922.35	1501.42	10825	18873	1504.39	2963.22	13517.7	27117.9	16903.1	15014.9	15268.2	14621.9	1535.89	14587.9
945	M989T30	1.18928	-2.19254	0.0369454	989.45	989.389	989.572	30.4938	29.2928	31.6774	26	14	12	http://metlin.scripps.edu/metabo_list.php?mass_min=988.43&mass_max=988.47	8950.73	6457.93	9669.63	8544.2	3201.95	8125.86	7441.53	7311.15	8330.28	7510.88	8267.35	9440.81	9278.25	7289.65	6159.7	7298.17	5259.72	8412.54	6165.64	5483.57	7735.29	8206.7	6094.45	7977.32	6128.12	7503.86	6323.64	2907.46	6602.51	5422.18
946	M653T483	1.85526	-2.22689	0.0370385	653.394	653.3	653.422	483.092	482.651	505.695	28	14	14	http://metlin.scripps.edu/metabo_list.php?mass_min=652.374&mass_max=652.414	120560	39297.2	11356.1	60958.3	23329	51596.6	101429	36066.9	63180.2	109780	116380	212851	46947.9	36261.3	60245.2	44295.2	25706.2	10252.9	45095.3	36887.8	7734.52	85521.8	23948.7	98682.4	44948.6	62850.6	38901.3	20837.2	6221.12	35762.6
947	M386T611	1.46213	-2.2132	0.0370433	386.236	386.224	386.239	611.051	607.648	613.857	30	15	15	http://metlin.scripps.edu/metabo_list.php?mass_min=385.216&mass_max=385.256	31298.7	31111.1	11912	83578.3	37873.5	39984	33783.1	47929.2	16701.9	32734.5	30444.1	59106.9	36865	24781.3	29435.9	24690.7	8860.31	7405.13	36368.3	40245.3	26915	35706.2	27889.7	31192.7	15640.7	38743.6	18731.4	24408.2	23716.6	13967.9
948	M543T402	1.42917	-2.19641	0.0371362	543.334	543.322	543.338	402.398	401.204	404.339	25	14	11	http://metlin.scripps.edu/metabo_list.php?mass_min=542.314&mass_max=542.354	29327.2	37365.1	7119.14	49529.4	38482.7	27289.7	36028.8	43134.9	30938.5	34322.9	36203.1	24416.5	43179.1	20087.3	29991.4	6461.92	18337.7	4636.18	40279.1	41971	5058.02	11268.9	36194.3	29536.6	29060.6	20569.8	33482.7	36731.8	5072.9	22387
949	M571T483	1.54058	-2.19992	0.0372655	571.289	571.247	571.299	482.794	476.36	488.392	20	12	8	http://metlin.scripps.edu/metabo_list.php?mass_min=570.269&mass_max=570.309	24355.4	48469.7	6960.19	30408.1	23721.8	49809.2	24591.2	17365.7	20616.7	26142.3	26824.5	10484.5	19157.1	17181.7	12401.3	6138.08	11748.9	6604.04	23023.8	31526.9	5408.86	8264.48	16151.5	20381	24142	10433.2	23712.7	21333.2	4863.17	18965.5
950	M969T30	1.22197	-2.18748	0.0374663	969.46	969.369	969.472	30.3858	29.8147	31.1344	24	13	11	http://metlin.scripps.edu/metabo_list.php?mass_min=968.44&mass_max=968.48	9256.24	8500.3	9676.95	8211.63	3169.21	8134.7	8318.53	7110.32	8303.96	7996.94	8471.04	8858.86	8362.79	7367.66	5400.63	7629.82	4503	9987.58	5497.48	5056.18	8406.62	7531.81	4304.28	8012	5765.08	7920.35	5571.43	2640.18	7266.86	5768.59
951	M586T30	1.18115	-2.18293	0.0376076	585.739	585.731	585.858	30.3508	29.5313	34.0248	26	14	12	http://metlin.scripps.edu/metabo_list.php?mass_min=584.719&mass_max=584.759	7467.68	6025.57	3432.45	7580.6	7114.48	6466.54	6828.95	8019.78	8652.13	6925.61	7419.01	8203.44	9360.36	6910.67	6902.84	5713.58	6446.99	3449.66	7023.69	8138.22	6297.08	5963.89	6845.12	7212.77	6325.55	6349.96	7232.87	6574.65	3672.05	3606.43
952	M987T30	1.1779	-2.18461	0.0377334	987.456	987.423	987.558	30.4345	29.2158	31.4566	24	13	11	http://metlin.scripps.edu/metabo_list.php?mass_min=986.436&mass_max=986.476	9148.75	6287.29	9740.84	8293.34	3198.78	7709.13	8064.29	7116.06	7916.64	7407.95	8209.28	9259.91	8902.39	7999.09	6460.93	7494.6	5248.77	7364.95	6349.22	5500.35	7904.57	7951.31	6324.37	7740.11	6087.11	7937.61	6970.35	3075.23	6387.34	5901.93
953	M342T30	1.2473	-2.18586	0.037779	341.899	341.889	341.903	29.7321	28.6001	30.7812	18	10	8	http://metlin.scripps.edu/metabo_list.php?mass_min=340.879&mass_max=340.919	8980.49	7795.13	4833.97	13424.7	12109.5	9275.82	10314.6	11346.9	13394.6	9957.97	9959.8	12264.6	13118.2	10074.1	10945.6	6653.58	9547.01	3961.39	10070.8	12129.8	7702.88	7525.37	12389.1	9013.06	8207.95	7540.24	12938.1	10242.2	4326.45	4261.81
954	M539T371	1.49272	-2.18198	0.0378414	539.318	539.172	539.319	370.738	350.304	370.989	30	15	15	http://metlin.scripps.edu/metabo_list.php?mass_min=538.298&mass_max=538.338	279145	94977.2	68923.2	411043	188748	232238	412658	247151	463477	431338	421872	256791	421586	210512	209196	72060.2	92960.2	68666.6	250281	361881	72465.8	124399	178660	371329	333882	237651	300021	162561	69376.8	217717
955	M251T280	1.37699	-2.23548	0.0378473	251.109	251.101	251.116	279.951	274.181	284.764	30	15	15	http://metlin.scripps.edu/metabo_list.php?mass_min=250.089&mass_max=250.129	91541	46032.8	52325.7	29653.9	21433.8	63520.8	38487.3	40063.8	24018.7	38368.3	37790.1	33824.5	28332.6	25040.4	43649.5	33234.4	22559.6	23716.8	36811.4	44133.7	26796.3	41602.2	26512	37104	21286.8	28773.2	27561.4	25760.6	30420.5	19688.8
956	M674T487	1.36084	-2.1793	0.0379197	674.281	674.248	674.316	486.656	483.503	487.251	26	14	12	http://metlin.scripps.edu/metabo_list.php?mass_min=673.261&mass_max=673.301	16229.4	24824.7	5726.26	20487.6	15640.6	16549.9	14144.8	24431.1	9902.79	15780.8	16358.2	18752.7	17343.4	9014.37	15751	5258.32	12489.6	4091.43	19254.8	16145	5764.41	8103.65	18257.5	13784.4	12890.3	10865.8	16690.8	20171.5	4934.21	8348.79
957	M256T739	1.06215	-2.17861	0.0379549	255.824	255.823	255.825	739.003	738.551	739.794	30	15	15	http://metlin.scripps.edu/metabo_list.php?mass_min=254.804&mass_max=254.844	101131	97189.4	107994	90555.3	82086.5	81952.5	95811.3	90345.5	93979.4	90602.4	96286.4	97842.4	93783.3	94155.6	88402.5	95219.9	88456.3	98413.5	87417.1	91315.8	92980	97092	83107.4	73997.3	78578.7	94272.5	87069.8	82071.2	87392.8	82695.5
958	M1033T371	1.9158	-2.1947	0.0379798	1032.64	1032.62	1032.65	370.785	370.575	371.604	22	13	9	http://metlin.scripps.edu/metabo_list.php?mass_min=1031.616&mass_max=1031.656	9561.02	2399.9	1103.09	20745.3	5030.49	7397.33	22328.7	8814.64	27770.8	22797.6	21551.7	8191.05	22524.9	5813.05	5640.17	1543.51	2007.82	1204.25	8224.36	15947.5	1285.55	1731.14	4372.77	18677.9	14859.2	7307.78	11327.4	3947.27	1251.22	6359.27
959	M428T765	1.05125	-2.1828	0.0380824	427.859	427.855	427.86	765.15	764.15	766.194	30	15	15	http://metlin.scripps.edu/metabo_list.php?mass_min=426.839&mass_max=426.879	20082.1	20752.7	21150.9	18494.2	19399.2	17989.4	18703.8	19185.8	17384.8	22156.5	20868.4	18553.2	19389.7	20446.9	18573.1	20495.3	18844.8	20117.7	18846.7	19105.2	18370.4	18473.9	17289.3	16768.5	19207	19139.2	18436.8	17350.8	17385.2	19008
960	M1111T716	1.09909	-2.17576	0.0381888	1110.86	1110.78	1110.87	716.264	714.056	719.303	30	15	15	http://metlin.scripps.edu/metabo_list.php?mass_min=1109.839&mass_max=1109.879	6824.17	7687.51	8982.08	8216.89	7733.28	7455.35	8423.28	7470.67	6935.66	7398.26	5745.13	7968.85	6868.47	8789.69	8280.57	8458.02	6156.65	7417.2	7378.63	7104.25	6854.51	8159.3	6613.67	6861.54	6212.98	7812.93	6506.32	5824.51	7767.06	5303.74
961	M333T312	1.6112	-2.19745	0.0384726	333.194	333.159	333.201	311.902	302.081	312.75	19	12	7	http://metlin.scripps.edu/metabo_list.php?mass_min=332.174&mass_max=332.214	93598.3	41335.3	20132.8	52591.5	26108.2	70022.1	23625.7	36866.3	23143.3	33646.9	25304.9	50000.7	14092.8	14485.1	51308.4	27139.1	12643.9	11332.7	59972.9	42619.9	27379.4	24762.1	24436.5	23426.5	10957.7	18142.9	24856.3	22311.2	16737.6	10942.7
962	M716T450	1.71344	-2.19109	0.0385236	716.293	716.283	716.363	450.15	427.238	450.841	17	10	7	http://metlin.scripps.edu/metabo_list.php?mass_min=715.273&mass_max=715.313	7094.78	24142.6	3111.73	13996.4	12947	26404.4	7771.41	26532.8	9317.38	9899.99	8570.1	5782.65	15799	5012.08	26299.6	2351.18	9845.58	2602.63	14750.8	15481.5	2292.23	2645.61	13826.8	6550.58	10439.9	4120.37	11566.5	15300	2238.58	4277.11
963	M300T514	1.44027	-2.23347	0.0388909	300.263	300.257	300.266	514.119	511.506	516.154	23	13	10	http://metlin.scripps.edu/metabo_list.php?mass_min=299.243&mass_max=299.283	7497.69	24749.5	10569.6	11576.6	7348.48	20852.1	8750.84	18669.2	7710.08	9430.98	9557.69	12405.4	6346.49	7755.92	6269.17	8605.59	3743.01	7139.66	9580.69	8984.06	8381.7	9513.09	6931.55	7803.51	4868.48	9861.99	6800.59	11526.2	7392.98	6545.9
964	M738T481	2.17727	-2.25532	0.038952	738.373	738.27	738.39	481.227	450.645	484.287	28	14	12	http://metlin.scripps.edu/metabo_list.php?mass_min=737.353&mass_max=737.393	11346.4	60425.9	4650.24	16326.9	11473.8	14395.2	13259	64009.7	17319.6	11900.7	11391.6	18655.9	12913.7	8027.22	17591.5	5574.49	8159.77	3196.72	14041	16607.1	5417.99	7190.98	13564.6	13741.5	8530.99	7823.36	11322.9	10229.6	6085.32	3401.73
965	M778T713	1.05475	-2.17105	0.038993	777.889	777.88	777.894	712.717	711.533	713.924	30	15	15	http://metlin.scripps.edu/metabo_list.php?mass_min=776.869&mass_max=776.909	9012.67	9658.37	10432.7	9403.43	9698.42	9857.74	11181.6	8940.81	8972.76	10832.7	9589.74	10056.3	10552.2	10376.3	9083.87	9894.47	9623.95	10272.1	9347.09	8775.52	9918	9752.92	9238.69	9691.86	9081.98	8897.44	8706.41	8059.52	9290.57	9435.28
966	M612T30	1.18591	-2.16998	0.0390004	611.73	611.695	611.765	30.2915	28.815	31.342	20	13	7	http://metlin.scripps.edu/metabo_list.php?mass_min=610.71&mass_max=610.75	6720.41	4797.37	3854.24	7496.83	6425.05	6283.91	6859.51	7874.55	6920.66	6712.02	6353.98	7165.82	8791.42	7154.13	7689.5	4529.86	6393.93	3553.13	6727.97	7822.28	4851.17	4890.97	7352.78	6267.15	6404.77	4995.21	7616.9	6479.18	3679.68	3685.36
967	M1063T406	1.58862	-2.16899	0.0390087	1062.67	1062.66	1062.69	406.204	405.08	407.972	23	14	9	http://metlin.scripps.edu/metabo_list.php?mass_min=1061.654&mass_max=1061.694	6598.04	10980.6	1824.08	13799.3	8575.02	3993.41	11342.5	19434.8	8531.03	10189.8	11260.7	5884.69	15152.2	4509.79	6095.41	1178.88	3142.96	1549.2	11197.1	12036.9	1511.67	1884.99	7481.61	8988.32	8846.73	3854.97	8779.48	9255	1462.25	5805.65
968	M528T417	1.53623	-2.20736	0.0390428	528.31	528.299	528.321	417.312	413.666	419.326	29	15	14	http://metlin.scripps.edu/metabo_list.php?mass_min=527.29&mass_max=527.33	29293.6	217767	99439.6	109377	59576.6	55809.7	110145	220778	100666	115137	118107	87918.7	153992	63442.5	29771.7	40226.1	49204.2	23706.8	64710.3	75156.8	45008.3	32245.4	90211.6	95592.7	109122	87913.1	103658	89924.2	40916.1	75183.1
969	M234T385	1.38406	-2.17978	0.0390525	234.164	234.124	234.17	385.043	383.887	386.297	27	15	12	http://metlin.scripps.edu/metabo_list.php?mass_min=233.144&mass_max=233.184	8591.4	5731.52	6679.89	16215.7	5738.03	6042.73	11318.6	5947.22	5655.58	12718.1	11939.1	6311.9	11781.6	6920.01	5057.21	5812.27	3116.45	4030.08	5505.06	8271.7	5226.93	4725.17	6577.79	11403.4	9147.32	8269.04	5321.74	6727.96	4127.47	3242.88
970	M1022T717	1.08118	-2.16765	0.0391057	1021.83	1021.77	1021.86	716.888	714.812	719.796	21	13	8	http://metlin.scripps.edu/metabo_list.php?mass_min=1020.814&mass_max=1020.854	5738.99	6623.75	6641.84	6617.01	6570.03	6070.63	6246.5	6264.02	4937.61	6137.48	5275.89	6615.11	6607.06	6878.23	4994.6	6271.92	5743.25	6159.18	5368.12	5291.34	5258.48	6027.22	4900.12	5486.88	5325.12	5481.65	5962.3	4995.75	6697.36	6325.82
971	M649T716	1.09393	-2.1628	0.039251	648.856	648.848	648.868	716.061	715.151	716.859	30	15	15	http://metlin.scripps.edu/metabo_list.php?mass_min=647.836&mass_max=647.876	19698.3	17482.8	24481	21999.9	16454.3	21073.5	17777.9	18497.5	18584.2	22670.9	19209.8	20474.8	19859.8	20582.2	17744.1	21448.4	18276	20995.2	17624	15497.2	18968.5	21464.4	17296	17544	16090.9	17883.3	16462.6	14242.2	19499.8	17830.9
972	M742T371	1.35415	-2.16383	0.03936	742.273	742.268	742.283	370.872	369.625	371.404	14	8	6	http://metlin.scripps.edu/metabo_list.php?mass_min=741.253&mass_max=741.293	6803.38	4852.7	2121.58	9356.97	5230.76	6033.39	9557.35	6782.56	9867.41	8283	7791.17	5698.85	7738.77	6054.55	5461.03	2462.67	3480.29	1786.94	5435.55	7880.1	1958.55	3168.76	5083.4	7426.93	8296.07	6119.16	8347.29	5144.67	1955.3	6507.37
973	M694T484	1.4339	-2.16125	0.0393825	694.405	694.389	694.414	484.313	479.901	490.782	24	13	11	http://metlin.scripps.edu/metabo_list.php?mass_min=693.385&mass_max=693.425	13629	26755.7	3770.99	25291	12299.7	15191.1	15543.4	26148.6	14970.3	17152.5	18086.9	17789.4	19982.7	7577.46	16800.9	5124.85	19576.8	3179.76	15133.5	16378.6	6139.81	7567.77	24432.6	13743	13140.9	9910.27	18937.1	12775.1	4847.26	4152.05
974	M1003T30	1.19391	-2.15633	0.0397975	1003.45	1003.36	1003.47	30.3062	29.8147	31.0275	23	13	10	http://metlin.scripps.edu/metabo_list.php?mass_min=1002.427&mass_max=1002.467	8018.86	7088.76	9232.56	7706.18	2884.72	8003.65	7947.19	6954.23	6963.6	7430.34	7414.96	8028.54	8414.98	7772.76	5316.83	6963.23	4327.13	8737.15	4946.78	5392.37	7331.4	7423.56	5208.09	6860.95	5882.4	7454.04	5755.89	2776.19	7109.13	5277.81
[truncated: 2,294 more rows]

## Sheet: Internal standard Normalized
m/z	RT	20160225_Suzuki_Tissue_NEG_401	20160225_Suzuki_Tissue_NEG_501	20160225_Suzuki_Tissue_NEG_601	20160225_Suzuki_Tissue_NEG_701	20160225_Suzuki_Tissue_NEG_801	20160225_Suzuki_Tissue_NEG_901	20160225_Suzuki_Tissue_NEG_1001	20160225_Suzuki_Tissue_NEG_1101	20160225_Suzuki_Tissue_NEG_1201	20160225_Suzuki_Tissue_NEG_1301	20160225_Suzuki_Tissue_NEG_1401	20160225_Suzuki_Tissue_NEG_1501	20160225_Suzuki_Tissue_NEG_1601	20160225_Suzuki_Tissue_NEG_1701	20160225_Suzuki_Tissue_NEG_1801	20160225_Suzuki_Tissue_NEG_1901	20160225_Suzuki_Tissue_NEG_2001	20160225_Suzuki_Tissue_NEG_2101	20160225_Suzuki_Tissue_NEG_2201	20160225_Suzuki_Tissue_NEG_2301	20160225_Suzuki_Tissue_NEG_2401	20160225_Suzuki_Tissue_NEG_2501	20160225_Suzuki_Tissue_NEG_2601	20160225_Suzuki_Tissue_NEG_2701	20160225_Suzuki_Tissue_NEG_2801	20160225_Suzuki_Tissue_NEG_2901	20160225_Suzuki_Tissue_NEG_3001	20160225_Suzuki_Tissue_NEG_3101	20160225_Suzuki_Tissue_NEG_3201	20160225_Suzuki_Tissue_NEG_3301
[truncated: 3,268 more rows]

[truncated: 1 more sheets: Protein Normalized]
