# Supplementary material for: Natural reversal of pulmonary vascular remodeling and right ventricular remodeling in SU5416/hypoxia-treated Sprague-Dawley rats
Source: PLoS One. 2017 Aug 15;12(8):e0182551. doi: 10.1371/journal.pone.0182551 (PMC5557492; doi:10.1371/journal.pone.0182551)
Supplement: S6 Supporting Information — (XLSX) [file pone.0182551.s006.xlsx]

## Sheet: XCMS output
	name	fold	tstat	pvalue	mzmed	mzmin	mzmax	rtmed	rtmin	rtmax	npeaks	A	B	metlin	20160225_Suzuki_Tissue_POS_1001	20160225_Suzuki_Tissue_POS_1101	20160225_Suzuki_Tissue_POS_1201	20160225_Suzuki_Tissue_POS_1301	20160225_Suzuki_Tissue_POS_1401	20160225_Suzuki_Tissue_POS_1501	20160225_Suzuki_Tissue_POS_1601	20160225_Suzuki_Tissue_POS_1701	20160225_Suzuki_Tissue_POS_1801	20160225_Suzuki_Tissue_POS_401	20160225_Suzuki_Tissue_POS_501	20160225_Suzuki_Tissue_POS_601	20160225_Suzuki_Tissue_POS_701	20160225_Suzuki_Tissue_POS_801	20160225_Suzuki_Tissue_POS_901	20160225_Suzuki_Tissue_POS_1901	20160225_Suzuki_Tissue_POS_2001	20160225_Suzuki_Tissue_POS_2101	20160225_Suzuki_Tissue_POS_2201	20160225_Suzuki_Tissue_POS_2301	20160225_Suzuki_Tissue_POS_2401	20160225_Suzuki_Tissue_POS_2501	20160225_Suzuki_Tissue_POS_2601	20160225_Suzuki_Tissue_POS_2701	20160225_Suzuki_Tissue_POS_2801	20160225_Suzuki_Tissue_POS_2901	20160225_Suzuki_Tissue_POS_3001	20160225_Suzuki_Tissue_POS_3101	20160225_Suzuki_Tissue_POS_3201	20160225_Suzuki_Tissue_POS_3301
1	M510T677	1.4989	12.237	9.61675e-13	509.849	509.848	509.85	677.202	674.255	680.981	29	14	15	http://metlin.scripps.edu/metabo_list.php?mass_min=508.829&mass_max=508.869	45866.5	38794.6	43947.5	47620.7	49780.8	49899.8	44865.5	38518.4	60290	48354.3	45288.2	44216.3	45369.8	48633.9	47367.4	57910.4	57667.3	72106.4	72976.7	70688.9	72288.6	66728	71996.9	71785.1	76507.9	70442	70925.5	71665.3	70062.5	73700.5
2	M151T757	1.20389	-8.83824	2.96699e-09	151.036	151.036	151.037	757.298	756.588	758.182	30	15	15	http://metlin.scripps.edu/metabo_list.php?mass_min=150.016&mass_max=150.056	31569.9	31125.4	32882.6	32338.8	32166.3	29533.8	32548.9	27471.7	27561	30913.2	32120.1	33824.5	32855.5	32684.6	32251.5	27795.6	28535.5	27599.8	25434.9	27122.3	27171.9	24834.1	24729.9	25589.3	27071.2	26599.2	24113	25873.5	24479.4	24986.2
3	M94T759	1.16186	-10.5371	5.95576e-09	94.0456	94.0453	94.0458	758.832	758.253	759.62	30	15	15	http://metlin.scripps.edu/metabo_list.php?mass_min=93.026&mass_max=93.066	75565.1	75655	74875.3	73408.6	72130.4	72196.1	72915.9	67571.1	65176.8	70342.8	74417	78828.4	75782.1	76853.3	74885.7	63494.3	65176.1	64961.1	63202.5	63623	63470.2	62527.7	64157.4	62449.3	63666.1	63174.8	61589.3	62339.4	60311.8	63130.3
4	M377T624	1.36204	-8.1345	6.8347e-08	377.247	377.247	377.248	624.126	621.575	628.98	14	9	5	http://metlin.scripps.edu/metabo_list.php?mass_min=376.227&mass_max=376.267	184611	187268	164494	167934	169266	168365	173156	215177	156250	218362	219131	209611	202374	184712	193640	157056	144909	148249	138891	142268	148619	138333	126608	129884	149242	130499	126979	132894	134673	117175
5	M318T765	1.3249	-7.7257	9.37337e-08	317.937	317.936	317.937	764.643	763.646	765.501	30	15	15	http://metlin.scripps.edu/metabo_list.php?mass_min=316.917&mass_max=316.957	56342.4	54648.5	53588.6	52212.1	49084.4	49478.6	51665.8	46993.5	46327.7	66203.9	61158.7	61641.4	59036.7	59732.3	57808.4	47992.8	46761.3	41186.5	46331.9	40071.8	43137.3	41835.8	40262.8	40063.4	42524.7	41506.7	38963.8	36165.8	37401.3	39177.6
6	M331T760	1.22954	-7.31032	1.67012e-07	330.967	330.966	330.968	760.314	759.261	761.155	30	15	15	http://metlin.scripps.edu/metabo_list.php?mass_min=329.947&mass_max=329.987	47169	44856.3	45224.3	45412.4	45479.3	42623.2	44457.9	42592.5	43537.2	52061.6	49911.8	56308	49959.6	49793.9	50861.4	45288.8	41476.4	37639.6	39918.3	38146	38239.9	40276.9	38716.7	37222.5	36284.7	38444.8	35333.5	35868.4	37311.3	37486.3
7	M289T765	1.1792	-6.89179	2.00259e-07	288.92	288.919	288.921	765.224	764.634	766.02	30	15	15	http://metlin.scripps.edu/metabo_list.php?mass_min=287.9&mass_max=287.94	34835.1	33581.9	35668.9	32948.9	33641.4	33177.3	33764.7	32670.8	33194.4	37949.4	37305.7	40870.6	35848.6	35663.2	36618.4	33605.9	32561.6	30214.1	32161	28791.2	30377.1	30632.3	26842.5	27070.4	30940.6	29653.6	28495.8	28857	28731.7	28606.3
8	M260T765	1.23656	-7.67939	2.68747e-07	259.912	259.902	259.922	764.528	763.108	765.917	30	15	15	http://metlin.scripps.edu/metabo_list.php?mass_min=258.892&mass_max=258.932	5980.51	6133.89	6207.04	6029.89	5683.17	6089.77	6919.24	5496.73	5590.19	7269.66	6929.3	7059.79	6491.38	6126.57	6734.32	5626.22	5440.7	5043.08	5409.24	4735.51	5103.11	5172.79	4909.95	5219.54	5274.2	5059.89	4924.67	4858.7	4919.65	4919.73
9	M303T760	1.15537	-6.89379	3.43659e-07	302.972	302.971	302.972	760.349	759.569	761.235	30	15	15	http://metlin.scripps.edu/metabo_list.php?mass_min=301.952&mass_max=301.992	83278.8	82843.2	82184.7	78506.7	78874.9	78955.3	82899	78970.9	79984.3	90812.2	90170.4	94871.2	91438.6	84996.2	84822.3	82878.7	75305.8	71103.8	74559.3	73983.5	72114.4	72602.6	73430	74799.1	73876.6	70054.9	70480.7	66846.9	71637.6	70012.4
10	M206T723	1.23455	-7.71553	3.66795e-07	205.977	205.969	205.989	723.442	721.919	724.569	29	15	14	http://metlin.scripps.edu/metabo_list.php?mass_min=204.957&mass_max=204.997	10311.9	11067.7	10885.2	10777.8	10011.4	9817.5	10582.5	10016.3	9308.02	12700.6	12182.4	12377.2	10817.8	11198.6	10660.5	9253.79	9427.12	8961.51	8843.17	8278.62	8662.37	8787.83	9104.3	8340.34	9214.18	8633.86	9111.8	8337.32	8526.02	8318.63
11	M262T761	1.1349	-6.75589	4.04101e-07	261.945	261.944	261.946	760.719	759.705	761.235	30	15	15	http://metlin.scripps.edu/metabo_list.php?mass_min=260.925&mass_max=260.965	48117.4	46288.5	46592	45466.7	45317.5	46197.2	44987.7	47216.4	44024.3	49606.9	51330.7	53768.9	48606.6	49279.3	49517.9	45645.1	43515.4	42565	41299.3	38323.3	43598.6	43431.4	39477	40754	43815.8	42890.8	39962.6	42044.7	42009.1	41839.2
12	M167T762	1.05752	-6.58109	5.24063e-07	167.013	167.013	167.014	761.626	761.22	762.132	30	15	15	http://metlin.scripps.edu/metabo_list.php?mass_min=165.993&mass_max=166.033	429393	424307	423496	426322	427458	410478	422419	412338	419363	435366	431983	455234	436456	435857	427564	425166	414145	392659	412134	410437	401775	394123	401166	398114	405561	402589	404696	407352	400117	398900
13	M420T490	1.15351	-6.59509	5.40714e-07	420.331	420.33	420.332	490.464	489.781	491.327	30	15	15	http://metlin.scripps.edu/metabo_list.php?mass_min=419.311&mass_max=419.351	106368	126155	115733	114394	118086	118092	125105	112828	120147	125139	122526	131382	119698	136900	119371	115879	108487	102165	109268	106487	111313	103397	101586	105511	107399	104315	97876.3	101968	103133	92011.3
14	M226T763	1.25532	-6.43563	1.16946e-06	225.912	225.911	225.913	763.018	761.683	763.743	30	15	15	http://metlin.scripps.edu/metabo_list.php?mass_min=224.892&mass_max=224.932	20334.3	22709.6	22935.4	21389.6	21032.7	19097.4	22070.1	18840.9	20443.9	25488	24019.5	26377.6	24555.6	24865.5	21903.4	19827.2	20139.7	17191.1	18501	20220.4	18349.4	16329.2	18824.8	16429	15616.1	18227	17554.9	16196.1	17925.4	16380.2
15	M242T768	1.18229	-7.06628	1.45567e-06	242.036	242.035	242.036	767.671	767.002	768.323	30	15	15	http://metlin.scripps.edu/metabo_list.php?mass_min=241.016&mass_max=241.056	105633	101903	98454.1	101796	95722.7	98065.7	98896.7	92563.4	88667.5	117506	113386	111503	109761	107031	110065	89468.1	93996.1	88702	88403	88991.8	89398.1	88894.9	83708.2	86932	88075.3	88982.7	86638.2	83649.8	83497.2	82481.3
16	M188T727	1.27863	-7.18433	1.57552e-06	187.984	187.983	187.999	727.393	725.974	727.68	30	15	15	http://metlin.scripps.edu/metabo_list.php?mass_min=186.964&mass_max=187.004	54564.2	52400.9	54091.4	51805.6	49439.2	48182.4	49189	47147.7	46493.9	66395.4	63258.8	61467.7	53393.5	59117.1	55819.8	42450.6	42622.8	44686.3	42890.2	45341.2	43390.8	42543.3	42901.5	41838.7	41994.7	40231	41946.2	39229.3	38450.1	45137.8
17	M304T768	1.31269	-6.64787	1.85478e-06	303.885	303.884	303.887	767.836	766.751	768.394	30	15	15	http://metlin.scripps.edu/metabo_list.php?mass_min=302.865&mass_max=302.905	58128.8	56989.3	54466.4	50979.1	50591	50595.9	52478.4	49110.6	49302.7	70038.9	67443.5	67923.1	63280	61421.5	60255.1	52625.7	46117.1	44689	46820.4	43563.1	46640.4	44040	39897.9	43105.3	42540.1	44316.3	41416.2	38964.1	40711	41986
18	M436T549	1.65612	6.44463	2.2212e-06	436.332	436.305	436.341	549.042	548.052	550.825	19	4	15	http://metlin.scripps.edu/metabo_list.php?mass_min=435.312&mass_max=435.352	26902.8	31604.5	30524.5	29976.7	28692.3	39633	38878	37702.2	38789.1	26317.3	27537.1	25185.3	25499.3	28299.5	23393.2	37838.5	36041.2	43803.8	41945.7	36165.9	42643.1	53630.2	51513.1	59847	54106.4	59489.1	56114.8	50417.6	69535.8	66958.6
19	M399T538	1.11674	-5.93334	2.24427e-06	399.25	399.249	399.251	538.429	536.655	540.13	30	15	15	http://metlin.scripps.edu/metabo_list.php?mass_min=398.23&mass_max=398.27	317953	391619	337024	343406	348193	358240	342146	354740	325197	360377	363930	362503	342764	358605	350635	335064	300131	298446	327551	323000	301922	322088	321517	332219	322111	317405	300629	314819	317749	273116
20	M189T727	1.26394	-7.08588	2.35842e-06	188.979	188.978	188.98	727.307	726.549	727.638	30	15	15	http://metlin.scripps.edu/metabo_list.php?mass_min=187.959&mass_max=187.999	74313	75582.1	74770.6	73985.2	71637.4	68104.1	71160.8	66220.7	67473	95852.7	88769.7	86408.8	80293.1	82408.9	80050.9	64751.7	62388.8	62691.1	64797.7	62680.3	61457.3	59973.5	59331.9	60761.1	61710.3	61493	61348	57653.6	57237	57139.4
21	M396T517	1.31447	-6.02343	2.49639e-06	396.223	396.221	396.236	517.406	516.938	518.472	30	15	15	http://metlin.scripps.edu/metabo_list.php?mass_min=395.203&mass_max=395.243	90498.9	79496.3	84345.8	80885.9	72836.6	74759.5	79535.6	85715.1	72680.5	103233	104881	102742	93001.7	94268.1	86925.9	81102.7	52678.3	64372.4	68526	72361.6	70189.7	71472.2	65557.4	71675.7	58924.4	70703	55979.3	56875.7	72590.5	60400.8
22	M198T763	1.14344	-5.88123	2.55295e-06	197.916	197.913	197.918	762.902	761.539	764.405	23	14	9	http://metlin.scripps.edu/metabo_list.php?mass_min=196.896&mass_max=196.936	5047.67	4519.19	4824.24	4911.05	4882.49	4290.07	4358.35	4547.57	4314.12	4999.13	4401.26	4554.15	4801.43	4844.32	4937.1	3856.54	4510.18	3858.6	4134.24	4310.55	4626.94	4113.23	3823.32	3896.21	4108.09	4090.72	4529.62	3772.38	3949.27	3841.64
23	M257T762	1.21253	-6.26359	2.74809e-06	257.09	257.089	257.091	761.872	760.4	762.868	28	13	15	http://metlin.scripps.edu/metabo_list.php?mass_min=256.07&mass_max=256.11	34228.1	33435.7	34274.2	34312.2	32690.3	31418.8	31026.1	31054.1	28754.3	39412.4	39160.6	37199.4	36781.6	36572.6	38660.7	27380.4	32183.2	30847.3	29743	26772.5	27955.9	27401.5	27677.6	25922.5	31786.3	28290	27757.7	27944.3	28653.5	27699.9
24	M187T727	1.25495	-6.91759	2.89193e-06	186.982	186.982	186.982	727.464	727.169	727.759	30	15	15	http://metlin.scripps.edu/metabo_list.php?mass_min=185.962&mass_max=186.002	508001	493754	481655	477628	464285	445800	462848	445491	433643	615113	582500	577014	522703	543466	518313	419415	422064	417950	430159	405884	406498	409924	398160	400315	402774	393920	395702	378890	379226	373018
25	M398T518	1.25401	-6.37354	2.91488e-06	398.212	398.203	398.217	518.336	516.938	519.102	20	10	10	http://metlin.scripps.edu/metabo_list.php?mass_min=397.192&mass_max=397.232	42965.4	42598.8	43259.6	41473.2	41226.4	40422.6	36480.8	44272.6	36483.3	52427.2	52941.6	48807.1	46206	46760.6	43613.5	37665.9	35168	31680.9	37950.5	37228	34633.5	35797.3	32968.5	37611.8	32667.5	37293.8	32810.4	35063.6	36923.9	30800.8
26	M142T14	1.10175	-5.84697	2.93474e-06	141.961	141.96	141.964	14.2235	13.3285	14.9403	30	15	15	http://metlin.scripps.edu/metabo_list.php?mass_min=140.941&mass_max=140.981	360593	349360	351792	330664	325273	345869	319301	327236	319767	369067	343676	357017	344149	340660	323538	326192	327928	321022	301185	321037	308110	327265	307456	307938	287587	299081	303360	289076	316425	292580
27	M197T742	1.36173	-7.02587	2.93848e-06	197.014	197.014	197.015	741.883	738.56	744.516	22	13	9	http://metlin.scripps.edu/metabo_list.php?mass_min=195.994&mass_max=196.034	43401.2	40770.2	40112.9	37599.5	37700.7	36419.2	37625.4	36812.9	34763.2	52242.1	53263.7	49864.9	47396.4	44990.5	43084.3	31866.3	32172.1	33625.1	32406.1	32877.5	33674.6	31078.3	29273.4	29616	29689.2	31525.6	29357.6	29918.6	29388	30618.7
28	M121T737	1.10062	-6.62248	3.11111e-06	121.123	121.123	121.123	737.306	736.602	737.93	30	15	15	http://metlin.scripps.edu/metabo_list.php?mass_min=120.103&mass_max=120.143	1.12625e+06	1.11223e+06	1.09399e+06	1.08742e+06	1.08371e+06	1.06832e+06	1.06121e+06	1.05237e+06	1.00544e+06	1.20247e+06	1.16815e+06	1.17007e+06	1.1335e+06	1.17603e+06	1.16247e+06	1.00555e+06	1.02759e+06	1.03369e+06	1.055e+06	1.03548e+06	1.0417e+06	1.00182e+06	999053	994413	1.01342e+06	995283	1.00011e+06	993969	980886	998630
29	M83T760	1.15477	-6.75673	3.54622e-06	82.5346	82.5323	82.537	759.574	758.475	760.916	28	14	14	http://metlin.scripps.edu/metabo_list.php?mass_min=81.515&mass_max=81.555	25364.9	25349.4	25008	26252.8	25451.9	24258.1	23431.4	21848.2	20291.1	23619.6	26539.2	26510.9	25212.3	25189	26770	20596.5	22163.1	21806.3	22086.1	21078.9	21950.4	21850.2	21560.8	20770.2	21602.3	20702.3	21399.1	21676.5	21746.7	20369.3
30	M241T736	1.11224	-5.96195	3.66415e-06	241.223	241.222	241.223	736.085	735.701	736.602	30	15	15	http://metlin.scripps.edu/metabo_list.php?mass_min=240.203&mass_max=240.243	102301	95651.4	105960	96829.9	95368.1	94986.7	100470	96378.9	91556.5	103546	101599	114017	100329	102412	98351	92748.9	87050.8	92572.3	89349	85790.5	94505.3	93290.9	87373.6	90667.4	88428.6	91303.9	86722	83161	96213.8	89232.9
31	M143T725	1.14974	-6.35427	3.74472e-06	142.991	142.991	142.992	724.882	724.101	725.312	30	15	15	http://metlin.scripps.edu/metabo_list.php?mass_min=141.971&mass_max=142.011	97176.9	92367.7	98786.8	98100.2	94110.7	91030.1	95212.3	89391	90761	114460	105917	106662	100992	105784	102061	90270.7	82461.8	86542.6	92531	84141.4	88607	90176.1	86181.1	83049.6	86120.9	86050.4	85464.6	81554.6	82211.9	84331.1
32	M175T733	1.21883	-6.23514	3.75445e-06	174.957	174.956	174.958	732.967	732.283	733.627	30	15	15	http://metlin.scripps.edu/metabo_list.php?mass_min=173.937&mass_max=173.977	56464.5	50542.8	58094.2	52743	49286.6	48534.9	49076.3	49816.9	47921.3	60448.9	58326.8	65944.8	59150.9	55593.6	50915.7	49860.8	46435.4	47569.1	44091.5	42341.7	46859.3	45805.3	43057.4	44028.7	44230.7	44699.1	43678.1	40383.1	44771.8	39109.2
33	M185T727	1.23448	-6.79252	3.75786e-06	184.986	184.986	184.987	727.488	727.169	728.03	30	15	15	http://metlin.scripps.edu/metabo_list.php?mass_min=183.966&mass_max=184.006	1.23666e+06	1.19376e+06	1.18499e+06	1.16482e+06	1.13692e+06	1.10792e+06	1.13804e+06	1.10718e+06	1.06344e+06	1.49373e+06	1.41959e+06	1.40336e+06	1.2777e+06	1.32235e+06	1.27178e+06	1.03506e+06	1.04343e+06	1.0398e+06	1.05814e+06	1.01914e+06	1.01294e+06	1.01813e+06	999700	994034	1.00039e+06	977106	979142	952258	944211	930640
34	M395T518	1.31984	-5.78923	3.89146e-06	395.22	395.219	395.22	518.235	516.938	518.941	30	15	15	http://metlin.scripps.edu/metabo_list.php?mass_min=394.2&mass_max=394.24	338357	298024	329338	304387	278636	277201	295135	315265	261264	395773	387762	380596	337962	353651	322717	303037	185934	236131	268262	266829	264297	278575	227907	269013	223028	261119	205336	200850	265376	238754
35	M393T764	1.28639	-5.8857	3.89724e-06	392.816	392.814	392.817	763.64	762.765	764.368	30	15	15	http://metlin.scripps.edu/metabo_list.php?mass_min=391.796&mass_max=391.836	25279.4	24547.9	23933.1	25642.2	23592.5	23142.9	23894.3	22142.4	22322.6	29548.4	27757.7	32251.3	30510.3	28649.3	27294.5	26765.7	23076.4	19229.7	21331.8	19509.6	20407.3	19570.9	19800.6	18906.4	19955.3	20094.6	19273.4	18703.8	17937.2	19005.6
36	M261T767	1.12828	-5.78945	4.8038e-06	260.925	260.924	260.926	767.196	766.382	767.979	30	15	15	http://metlin.scripps.edu/metabo_list.php?mass_min=259.905&mass_max=259.945	20278.6	19844.4	20968	21251.9	20214.2	19791.2	22215.5	20387.6	22009.8	22037.3	22546.2	24570.9	22748.3	22113.2	22672.7	21288.5	19312.8	17984.4	18983	19736.5	18949.6	19687.3	17868.2	20097.2	19635.6	18681.4	18035.3	18727.8	19754	18111.1
37	M317T765	1.21732	-5.65117	4.93955e-06	316.916	316.914	316.92	764.759	764.218	766.23	30	15	15	http://metlin.scripps.edu/metabo_list.php?mass_min=315.896&mass_max=315.936	10244.2	10023.7	10068.7	9566.07	9614.31	9184.56	9115.27	9591.61	9328.23	11714.2	10794.9	12368.6	10381.2	10926.5	10763.6	10709.4	8823.37	7921.51	8379.63	8134.83	8943.51	8428.18	7882.3	7813.74	8996.52	8595.9	7689.86	7993.97	8839.39	7097.04
38	M290T760	1.17682	-6.125	5.01713e-06	289.94	289.939	289.94	760.439	759.569	761.132	30	15	15	http://metlin.scripps.edu/metabo_list.php?mass_min=288.92&mass_max=288.96	66917.2	65932.8	61857.7	61640.7	61166.1	58634	62377	56513.4	58994.6	70731	73037.4	74137.5	69691	69964.4	68479.6	61736.9	59955.8	55445.4	58658.3	54303.3	55989.9	54900.8	51382.8	55657.5	55596.5	54313.3	53009.6	54983.8	52563.8	54314.8
39	M202T728	1.31408	-5.84394	5.08657e-06	201.917	201.915	201.919	728.093	727.321	729.227	30	15	15	http://metlin.scripps.edu/metabo_list.php?mass_min=200.897&mass_max=200.937	11039.2	9898.52	11377.2	9276.03	8484.16	8679.77	8726.13	8428.99	8722.22	12315.1	10817.9	11885.8	11298.7	9349.42	10292.8	8957.97	7313.22	9001.85	7768.38	7146.19	9074.18	8242.41	7218.52	7289.64	7581.25	7005.64	6911.71	6787.41	8030.61	6269.48
40	M202T767	1.17399	-6.47734	5.36522e-06	202.012	202.011	202.012	767.125	766.618	767.656	30	15	15	http://metlin.scripps.edu/metabo_list.php?mass_min=200.992&mass_max=201.032	309026	291190	293579	295641	284134	284403	287680	270549	253046	348946	334387	325748	314450	318386	317587	257127	272011	266922	265395	260137	267757	260717	255546	249937	258754	255842	250644	249019	242623	245139
41	M127T70	1.36019	-5.60218	5.36675e-06	127.031	127.03	127.032	70.0903	69.1266	71.0628	19	13	6	http://metlin.scripps.edu/metabo_list.php?mass_min=126.011&mass_max=126.051	22477.9	20693.6	21518	27004.5	19586.3	25238.2	22266.8	21294.7	24810.2	23260.4	24198.9	25850.8	31166.1	28482.9	26033	23107.8	15195.5	13915.5	20589.3	18369.2	18084.5	16911.5	15887.6	20449	17041.6	21698.4	17253.5	12580.4	21666.7	14772.2
42	M363T623	1.27775	-6.39047	5.52017e-06	363.232	363.231	363.232	622.676	620.706	629.105	26	14	12	http://metlin.scripps.edu/metabo_list.php?mass_min=362.212&mass_max=362.252	296658	271514	292566	264888	252349	270099	274756	222120	259404	352701	339642	332997	315423	273834	287679	259084	220566	225396	218462	215788	243399	236269	226176	225597	216771	228279	216365	210664	213301	214372
43	M201T767	1.16748	-6.53451	5.5766e-06	201.009	201.009	201.009	766.714	766.224	767.192	30	15	15	http://metlin.scripps.edu/metabo_list.php?mass_min=199.989&mass_max=200.029	2.96341e+06	2.86979e+06	2.84689e+06	2.85329e+06	2.74448e+06	2.73804e+06	2.72243e+06	2.62697e+06	2.51033e+06	3.35961e+06	3.26022e+06	3.16187e+06	3.0442e+06	3.05477e+06	3.04054e+06	2.48221e+06	2.61734e+06	2.58918e+06	2.59894e+06	2.49823e+06	2.58675e+06	2.53135e+06	2.48888e+06	2.46333e+06	2.52405e+06	2.49618e+06	2.43245e+06	2.38584e+06	2.41476e+06	2.40436e+06
44	M212T725	1.26784	-6.37388	5.7306e-06	211.948	211.947	211.949	725.265	724.554	725.743	30	15	15	http://metlin.scripps.edu/metabo_list.php?mass_min=210.928&mass_max=210.968	50869.9	49304.2	53585.4	50482.9	49291.9	47222.6	48085.8	45016.5	43385.2	65844.8	59837.2	60774.8	54668.3	58367	56596.1	45390.4	45119.1	42659.4	45036.8	40772	43273.3	41428.1	42042.9	39788.2	41476.8	42732.7	38314.7	39742.8	39568.1	38388.2
45	M292T726	1.37695	-6.40303	6.35802e-06	291.908	291.902	291.911	726.167	725.312	726.857	30	15	15	http://metlin.scripps.edu/metabo_list.php?mass_min=290.888&mass_max=290.928	17616.1	17000.4	18816	17352.1	16913.3	17042.9	16273.7	15463.1	14809.3	24583.9	22942.3	22768.4	20021.1	18364.5	21359.1	14867.7	14815	13972.2	14654.4	13614.7	14603	14285.6	13077.6	13389.1	13851.5	13078.8	13849.8	12260.9	11695.6	12294.8
46	M364T622	1.30043	-6.38281	6.48965e-06	364.233	364.233	364.234	622.209	619.984	629.105	15	9	6	http://metlin.scripps.edu/metabo_list.php?mass_min=363.213&mass_max=363.253	84406.8	74959.4	81488.3	78481.8	76380.6	78629.5	77340.2	64084.4	74249.9	103430	103343	96698.2	89862.5	79652.2	87679.8	75906.6	63022	65047.8	62534	62895.8	67249.2	62838	63618.7	63947.3	65241	64351.9	63399.1	60068.2	60478.5	61149.7
47	M523T515	1.05355	-5.62396	6.66858e-06	522.597	522.596	522.598	514.78	514.439	515.39	30	15	15	http://metlin.scripps.edu/metabo_list.php?mass_min=521.577&mass_max=521.617	218606	207206	214097	213428	213990	212033	210885	203786	201831	220292	222697	215462	221145	213964	216013	203124	196445	210073	204542	205881	204060	206937	203243	199584	204052	201026	193533	202672	208732	198607
48	M150T767	1.15858	-6.52614	6.78191e-06	149.956	149.956	149.956	767.331	766.729	767.835	30	15	15	http://metlin.scripps.edu/metabo_list.php?mass_min=148.936&mass_max=148.976	116904	111586	112150	116449	109831	109554	111416	107110	102235	133441	129622	129597	123601	120521	122139	102784	103595	103663	102784	99957.1	102514	104287	100813	103031	101455	100404	96217.3	97613.7	97632.9	99032.2
49	M146T728	1.22584	-6.47195	6.84209e-06	145.955	145.955	145.956	727.529	727.169	728.052	30	15	15	http://metlin.scripps.edu/metabo_list.php?mass_min=144.935&mass_max=144.975	171280	168596	168824	164550	161042	153179	165568	153718	145950	209748	199053	193746	172718	192794	180548	138705	142947	144589	154216	141737	145524	142242	143725	139543	143053	141152	142773	134141	137362	130349
50	M140T727	1.16895	-5.80357	7.92814e-06	139.988	139.986	139.989	726.794	726.371	727.638	27	13	14	http://metlin.scripps.edu/metabo_list.php?mass_min=138.968&mass_max=139.008	18493.3	19324.5	19827.5	20227.9	17984.1	17635.7	18882.3	17797.1	18208.4	23974.5	20309.2	21715.4	19454.6	19595.7	19434.3	16775.1	16662.8	17467.8	18384.4	16607.7	16651.5	15983.9	16497.7	17103.8	16620.3	17845.9	17085.1	14700.1	16863.4	15286.8
51	M215T761	1.1555	-6.40579	8.39378e-06	215.061	215.06	215.061	761.154	759.788	761.86	30	15	15	http://metlin.scripps.edu/metabo_list.php?mass_min=214.041&mass_max=214.081	269583	253985	256788	255854	248947	249443	251296	241635	229265	298014	297225	284608	278096	286505	275055	224551	238937	237547	233223	227906	237005	227978	227227	228552	234323	231078	224772	223452	219671	224984
52	M391T551	1.09244	-5.61152	8.4894e-06	391.284	391.284	391.285	551.195	550.419	551.454	30	15	15	http://metlin.scripps.edu/metabo_list.php?mass_min=390.264&mass_max=390.304	2.47156e+06	2.43665e+06	2.43407e+06	2.42355e+06	2.28363e+06	2.68604e+06	2.3947e+06	2.3234e+06	2.29111e+06	2.56105e+06	2.58605e+06	2.553e+06	2.4281e+06	2.55051e+06	2.31799e+06	2.40926e+06	2.25398e+06	2.26994e+06	2.33101e+06	2.17634e+06	2.17351e+06	2.34746e+06	2.2045e+06	2.30003e+06	2.20786e+06	2.24827e+06	2.12926e+06	2.15423e+06	2.25034e+06	2.1765e+06
53	M199T767	1.18009	-6.23156	8.53703e-06	199.014	199.013	199.014	766.736	766.238	767.218	30	15	15	http://metlin.scripps.edu/metabo_list.php?mass_min=197.994&mass_max=198.034	208150	198609	196385	197083	183512	189334	188962	176762	172394	234140	224220	222090	210061	217734	209910	171248	180939	179160	177998	166775	181964	169645	169457	168586	172558	168489	168760	162870	162203	166392
54	M308T725	1.28181	-6.01436	8.61489e-06	307.919	307.912	307.928	724.71	724.12	725.361	30	15	15	http://metlin.scripps.edu/metabo_list.php?mass_min=306.899&mass_max=306.939	7565.37	8011.5	6901.58	7082.23	7145.51	6610.76	8187.56	7646.7	6649.49	9908.41	9172.42	9412.51	8417.74	8916.26	8513.99	6632.05	6630.33	5730.99	6991.33	6444.02	6790.21	6448.04	5610.89	5568.65	6457.95	6190.62	5714.57	6465.87	6018.1	6034.84
55	M379T756	1.41591	-6.00368	8.72015e-06	379.014	379.013	379.016	755.95	755.197	756.631	30	15	15	http://metlin.scripps.edu/metabo_list.php?mass_min=377.994&mass_max=378.034	22989	22636.1	22362.6	22751.6	22000.9	20028.4	20430.6	19978.8	19663.4	31168.8	30012.7	31674.7	27133.4	28891	25373.8	21760.5	18452.2	19040.2	18357.5	18417.9	17084.4	16814.6	18709.8	16584.5	16348.6	16652.9	15167.2	15644.4	15432.8	14798.3
56	M392T551	1.09513	-5.65575	8.78e-06	392.288	392.287	392.288	551.195	550.419	551.454	30	15	15	http://metlin.scripps.edu/metabo_list.php?mass_min=391.268&mass_max=391.308	705414	700055	694732	697113	646077	763038	687506	662231	659250	737579	740372	733816	695866	737516	657398	682818	640753	644113	659358	617299	631752	673086	628362	652249	632113	644347	600142	613224	651782	632899
57	M95T759	1.14317	-5.41	9.10428e-06	95.0438	95.0336	95.0449	759.042	756.764	760.852	24	13	11	http://metlin.scripps.edu/metabo_list.php?mass_min=94.024&mass_max=94.064	9795.9	10323.8	10865.4	11477.3	10691.7	10899.8	10221.1	10076.9	9893.66	10683.4	12035.9	11721.1	11173.3	10854.7	11399	8971.22	9185.79	9222.66	8617.32	9290.75	10069.4	9755.9	9317.41	10656.1	10377.1	9475.9	9758.97	10294.1	8398.85	8418.11
58	M163T766	1.14629	-5.59627	1.08617e-05	163.498	163.497	163.498	765.877	764.393	766.696	30	15	15	http://metlin.scripps.edu/metabo_list.php?mass_min=162.478&mass_max=162.518	32753.7	31776.8	33005.4	33770.9	32471.3	30693.6	30833.7	29381.5	29252.9	35123.9	34589	38917.4	33600.9	35247.6	33591.4	30333.3	30106.2	28849.6	29575.2	28267.1	30816.9	31122.1	27414.1	29638.1	29161	27407.5	27171.3	27881.9	28230	25863.4
59	M144T727	1.21974	-6.26382	1.16061e-05	143.959	143.959	143.96	727.485	727.169	728.03	30	15	15	http://metlin.scripps.edu/metabo_list.php?mass_min=142.939&mass_max=142.979	442858	430993	425125	414965	403038	391802	412153	393288	373748	533296	512493	494373	439211	489109	458088	359018	369783	370147	386938	364506	374020	367095	366123	358021	361380	358378	359895	347204	342715	337682
60	M333T724	1.24418	-5.74118	1.16915e-05	332.909	332.906	332.916	723.717	722.457	724.716	30	15	15	http://metlin.scripps.edu/metabo_list.php?mass_min=331.889&mass_max=331.929	7611.59	8696.19	9129.9	9214.74	7434.95	7438.63	8516.17	6943.27	7537.4	10560.3	8756.44	9801.03	9428.9	9116.35	8901.11	7488.66	6800.47	7590.56	6545.81	6725.09	7753.12	6995.95	6625.41	6539.38	6405.18	7221.22	5964.44	6631.48	6964.49	7501.3
61	M158T727	1.25608	-5.73687	1.19033e-05	158.011	158.009	158.017	726.699	725.99	727.02	28	15	13	http://metlin.scripps.edu/metabo_list.php?mass_min=156.991&mass_max=157.031	20152.4	19830.9	20101.1	19182.1	18253.2	18343.1	17614.3	18495.1	16937.5	26684.6	22706.4	22851.8	20715.3	22091.5	20711	16639.2	14805.5	16661.3	18490.9	16395.4	17719	17716.9	16106.2	15494.4	16643	15372.6	16442.1	14060.6	15427.8	14581.5
62	M459T535	1.15483	-5.351	1.25043e-05	459.222	459.22	459.227	534.694	522.142	544.333	27	13	14	http://metlin.scripps.edu/metabo_list.php?mass_min=458.202&mass_max=458.242	71787.1	71534.1	60306.5	74568.4	63741	79844.4	62163.3	67609.2	68086.1	70934	69984.4	72930.3	69105.4	63151.5	65090.3	59710.8	53303.9	55906.2	65129.1	63099.5	53608.9	62322.8	59866.8	64724.6	56127	65755.9	57005.7	59656.6	60692.7	55720.2
63	M337T762	1.33229	-5.89129	1.34791e-05	336.965	336.96	336.966	762.166	761.22	763.103	14	12	2	http://metlin.scripps.edu/metabo_list.php?mass_min=335.945&mass_max=335.985	5821.46	6280.27	5641.26	5773.48	5784.03	5025.44	4868.93	4922.86	5040.48	7400.03	7815.53	6521.54	6423	6934.14	6970.4	5498.23	4881.76	4678.64	4591.85	4511.87	4590.13	4488.01	4150.28	4379.55	4295.07	5026.15	4358.13	4478.88	4003.8	4538.19
64	M157T761	1.15178	-5.54726	1.35516e-05	157.018	157.018	157.019	761.276	759.788	762.494	30	15	15	http://metlin.scripps.edu/metabo_list.php?mass_min=155.998&mass_max=156.038	56318.3	54546.7	53913.2	54637.2	52704.7	52354.4	50532.3	47811.8	51432.1	63034.2	62010.2	60793.1	56454.5	59119.1	59073.5	45836	49054.2	49563.7	51025.4	46785.2	50174	53339.7	49439	49054.6	48146.4	48630.3	44249.2	44614.9	45169.7	49656
65	M277T765	1.23825	-5.85462	1.35912e-05	276.902	276.901	276.906	764.7	763.902	766.398	11	9	2	http://metlin.scripps.edu/metabo_list.php?mass_min=275.882&mass_max=275.922	4601.65	5060.59	4551.92	5074.46	4859.54	4363.61	5276.05	3895.32	4602.74	5643.07	5808.6	5916.06	5668.77	5647.95	5375.44	4569.87	4520.45	3883.18	4027	4113.31	4090.63	4452.67	3877.49	4218.19	4060.8	4026.37	4024.97	4016.86	4096.53	3677.79
66	M367T473	1.60291	-5.52127	1.428e-05	367.191	367.184	367.325	473.162	465.61	473.352	17	11	6	http://metlin.scripps.edu/metabo_list.php?mass_min=366.171&mass_max=366.211	68947.8	98656.3	61027.4	72536.3	57814.1	96479	68559.6	124446	56646.6	88970.8	84674.1	94192.7	78329.9	75103.6	72883.2	57462.3	45131.3	46421.1	17621.5	58931.4	48311.5	53631.8	57034.4	62725.1	51339.4	55971.5	47476.8	49414.7	53362.7	43346.8
67	M220T762	1.18722	-6.0259	1.53567e-05	220.04	220.039	220.04	762.481	761.539	762.943	30	15	15	http://metlin.scripps.edu/metabo_list.php?mass_min=219.02&mass_max=219.06	390519	368041	357530	359310	349187	347463	342163	330767	306022	440001	419695	403480	391457	394956	400644	309042	328680	332248	324477	313910	326172	316715	310177	310868	324995	310859	303646	292451	304534	309148
68	M74T760	1.12588	-5.5064	1.56828e-05	73.5321	73.5283	73.5324	759.705	758.879	760.691	29	15	14	http://metlin.scripps.edu/metabo_list.php?mass_min=72.512&mass_max=72.552	34145.2	33538.6	33601.6	33618.2	33678	32069.9	31306.5	27679	27053.3	31225	32447.4	30901	32160	34493.7	33017.7	26277.6	26803.5	28060.2	28747.7	28047.7	29968.1	28675.7	28505.8	29002.1	28135.1	29246	26811.7	30460.7	28190.3	30230.2
69	M221T762	1.22627	-5.68732	1.57094e-05	221.042	221.042	221.043	762.408	760.375	763.572	30	15	15	http://metlin.scripps.edu/metabo_list.php?mass_min=220.022&mass_max=220.062	36940.3	36370.7	34703.8	36765.3	32937.5	33237.7	34267.4	30964.1	29937.1	44280	43602.4	40122.1	37884.5	39935.5	38413.8	30337	31843.8	32817.2	31557.3	29125.8	28937.3	31817.9	30577.8	29279.3	32682.1	29388.2	27749.3	27917	26807.9	27972
70	M134T733	1.20938	-5.45148	1.57099e-05	133.93	133.928	133.931	733.323	732.464	734.247	30	15	15	http://metlin.scripps.edu/metabo_list.php?mass_min=132.91&mass_max=132.95	14439.4	12526.1	13786	13014.8	10752	12547.2	12793.1	12132.3	11068.9	15421	13647.9	15663.5	13345.3	14321.3	12770.1	12513.4	10084.3	12071.4	11186.6	11016.8	11587.2	11591.7	10494.1	9827.63	11297.7	11343.5	10363.9	9674.16	10667.8	10188.8
71	M576T30	1.28756	-5.22088	1.66501e-05	575.772	575.741	575.925	29.8571	27.987	31.4727	27	15	12	http://metlin.scripps.edu/metabo_list.php?mass_min=574.752&mass_max=574.792	7372.24	5979.14	5498.24	6683.68	5368.79	5657.84	5563.62	5099.25	6989.77	6193.51	5943.16	7218.93	7336.77	6606.54	5325	4717.98	4232.15	3900.77	4979.9	4683.88	5103.34	4837.71	5062.6	5630.59	4397.35	5757.06	5197.42	4630.84	5608.54	3362.57
72	M222T762	1.18943	-5.22801	1.70491e-05	221.971	221.962	221.979	762.494	761.442	763.641	30	15	15	http://metlin.scripps.edu/metabo_list.php?mass_min=220.951&mass_max=220.991	10164.6	9649.39	10691.4	9225.06	8967.84	9341.85	9060	9399.96	9886.68	10867.7	11130.5	12146.7	11011.9	10418.2	11084.6	10219.1	9254.15	8457.7	8787.41	8914.85	8719.98	8566.9	8105.76	9479.22	8355.77	8852.95	7423.05	7292.13	8090.46	8152.11
73	M215T716	1.23944	-5.84847	1.7469e-05	214.901	214.899	214.903	715.716	714.97	716.484	30	15	15	http://metlin.scripps.edu/metabo_list.php?mass_min=213.881&mass_max=213.921	15815.7	16255.8	18327.1	17711.2	16635.8	15165.6	16422.7	14759.3	15899.8	22257.5	19205.7	20164	18052.2	20252.7	18717.4	14757.6	13351.8	14708.6	15723	14859.4	15146.5	13504.9	13015.7	13721.7	14616.3	14627.3	13693	13670.4	14504.3	14424.2
74	M141T728	1.20781	-6.13153	1.78747e-05	140.997	140.996	140.997	727.644	727.169	728.108	30	15	15	http://metlin.scripps.edu/metabo_list.php?mass_min=139.977&mass_max=140.017	157488	154434	154001	151157	145452	140064	149883	140699	137444	193597	182208	178813	160919	176303	165960	134162	131413	132849	141243	131693	132664	133669	131829	132274	130310	128902	133510	130451	127209	125303
75	M369T705	1.05742	-5.14952	1.85997e-05	369.403	369.394	369.415	704.911	703.441	706.413	28	14	14	http://metlin.scripps.edu/metabo_list.php?mass_min=368.383&mass_max=368.423	13163.4	12433.1	12879.8	12898.1	12612	12714.5	12360.1	11985.5	12450.9	12657.4	13135	13298.5	13137.6	12391.2	13087.8	11842.2	12213.9	12424.3	12219.1	12161.3	11576.9	12474.7	11696.4	11741.4	11613.1	12737.8	12242.2	11899.9	11688.6	12290.6
76	M122T737	1.09754	-5.5464	1.88949e-05	122.126	122.126	122.127	737.3	736.596	738.397	30	15	15	http://metlin.scripps.edu/metabo_list.php?mass_min=121.106&mass_max=121.146	84506.1	83894.5	79799.3	82947.8	79630.4	78839.6	78881	76925.5	72579.4	89255.3	86011.1	86647.7	84949.5	86099.2	87543.7	75249.9	75587.3	80551.4	78140	76783.7	76470.3	72324	72943.1	75433.4	74793.4	73116	75940.8	75253.9	72803.2	73056.3
77	M177T733	1.24194	-5.51514	2.03921e-05	176.955	176.954	176.957	732.802	732.302	733.299	30	15	15	http://metlin.scripps.edu/metabo_list.php?mass_min=175.935&mass_max=175.975	37497.3	33954.7	39980.8	32698.7	31232.7	32431.3	31266	31756.6	31826.5	43801.6	39795.5	42963.7	39553	38143.2	33250.2	34206	29897.5	32034.2	28135.7	28534	28508.8	30598.4	26420.9	29372.3	28433.7	28324.4	28739	25712.6	29317.3	26690.3
78	M256T762	1.15269	-5.94741	2.05955e-05	256.088	256.087	256.088	761.855	760.4	762.398	30	15	15	http://metlin.scripps.edu/metabo_list.php?mass_min=255.068&mass_max=255.108	260765	247871	248896	243548	239843	237357	235898	232622	218554	287661	289860	267660	271214	273818	271951	215652	230790	223768	226004	216855	230241	221640	217407	222854	226261	225663	216500	212205	216749	217932
79	M570T678	1.36317	5.20476	2.21704e-05	569.907	569.906	569.908	678.011	669.889	679.784	13	5	8	http://metlin.scripps.edu/metabo_list.php?mass_min=568.887&mass_max=568.927	25557.7	22558.5	23936.8	24997.3	27474.6	16457.5	25057.5	21767.5	30195.2	25151.6	22969.7	23318.1	24249.4	16016.7	25321.1	29639.7	30332.8	36491.7	36922.8	34494.5	35377.6	33851.1	33971.4	33586.7	34989	33610.3	19634.9	36230.5	33882	20951.9
80	M248T765	1.1313	-5.23991	2.2536e-05	247.893	247.893	247.894	765.28	764.515	765.968	30	15	15	http://metlin.scripps.edu/metabo_list.php?mass_min=246.873&mass_max=246.913	39881	37050	36544.4	39474.8	37844.3	36093.7	37138.3	35064.8	36896.9	43470.5	42136.4	43399.6	41558	40153.1	42433.2	38956.4	36590	33446.8	35670	32623.3	33671.9	36450.9	31844.7	33488	36238.2	35546.8	33977.2	33902.4	33864.6	34492.4
81	M194T766	1.19476	-5.64863	2.28355e-05	194.423	194.42	194.426	765.948	765.145	767.411	30	15	15	http://metlin.scripps.edu/metabo_list.php?mass_min=193.403&mass_max=193.443	10170.4	11817.2	9953.58	9987.55	9386.35	10131.9	10494.3	10613.6	10178.2	12880.3	11340	13248.9	12188.3	11506.7	11443.5	9725.4	9477.34	9320.72	9740.21	9901.02	9356.88	9040.48	8982.85	9480.76	8288.83	9166.85	8957.84	9169.66	8460.47	9319.28
82	M601T440	1.3926	-5.13257	2.30055e-05	601.473	601.471	601.475	440.45	440.092	442.275	16	11	5	http://metlin.scripps.edu/metabo_list.php?mass_min=600.453&mass_max=600.493	12430.7	15013.1	9306.08	12922	8291.06	14450.9	11997	9637.28	11447	13162.6	12886.9	13118.8	12433.1	10243.6	9492.28	7380.67	7490.75	6127.03	6833.79	10520.8	7379.55	10072.1	9696.47	10718.3	8245.41	8223.75	9768.1	10120.8	6906.6	7495.77
83	M551T525	1.04887	-5.04819	2.58144e-05	550.629	550.628	550.63	524.709	524.485	525.294	30	15	15	http://metlin.scripps.edu/metabo_list.php?mass_min=549.609&mass_max=549.649	1.71372e+06	1.60482e+06	1.63324e+06	1.62262e+06	1.62846e+06	1.62339e+06	1.62555e+06	1.61049e+06	1.62777e+06	1.7078e+06	1.6968e+06	1.69819e+06	1.65337e+06	1.68099e+06	1.68511e+06	1.55459e+06	1.53256e+06	1.54911e+06	1.59124e+06	1.62274e+06	1.62239e+06	1.60311e+06	1.56277e+06	1.58694e+06	1.5456e+06	1.56439e+06	1.51921e+06	1.54345e+06	1.69451e+06	1.56362e+06
84	M204T730	1.21858	-5.47226	2.59042e-05	203.993	203.99	203.997	730.294	729.52	730.651	30	15	15	http://metlin.scripps.edu/metabo_list.php?mass_min=202.973&mass_max=203.013	26288.4	25273.7	26089.8	26680.6	27459.5	24969	25378	23312.1	22699.6	33887.3	31479.4	31514.3	28767.2	29998.3	28178.5	24669.6	24361.2	24218.4	22841.1	22063.5	21907.6	22815.2	23406.2	23427.1	23223.3	19996	21931.7	20831.7	22122.7	20263.5
85	M470T30	1.29311	-5.01319	2.8031e-05	469.838	469.824	469.947	29.682	28.605	31.3133	30	15	15	http://metlin.scripps.edu/metabo_list.php?mass_min=468.818&mass_max=468.858	7642.22	6522.99	6062.44	6988.31	4941.55	5841.81	6611.82	5706.49	7080.74	7139.73	7018.72	7771.09	8444.7	6898.91	6306.45	4675.68	4376.15	5339.06	4629.9	6172.83	5586.29	5543.37	5212.07	5483.03	5147.02	6260.47	5872.6	4478.93	5906.87	3404.68
86	M319T765	1.35195	-5.56493	2.97322e-05	318.942	318.94	318.944	764.826	762.802	765.529	30	15	15	http://metlin.scripps.edu/metabo_list.php?mass_min=317.922&mass_max=317.962	14233.2	13076.6	12945.2	14340.1	13438.2	12536.8	13307.9	12321.7	11753.3	20548.3	18765.2	16892.8	15901.7	15021.4	16350.5	12364.8	12093.6	12607.2	9506.8	10642.7	11198.1	11004.9	10595.5	9917.96	11008.8	11430.7	10912.1	10012.9	10567.3	9924.07
87	M717T486	1.39446	-4.97062	3.00672e-05	716.542	716.536	716.564	485.631	484.932	486.766	27	14	13	http://metlin.scripps.edu/metabo_list.php?mass_min=715.522&mass_max=715.562	23767.8	31158	19106.7	27229.7	19900.4	27587.7	28793.5	22609.5	18194	28601.7	27056.8	27071.8	22095.9	24826.1	23069.2	12879	17062.8	13170.6	20285.5	14757.1	18054.9	22209.9	21301.4	22888.5	18321.6	20537.7	18940.1	20582	15222.9	9887.38
88	M147T718	1.23882	-5.34815	3.00832e-05	146.913	146.912	146.933	717.629	716.143	721.783	30	15	15	http://metlin.scripps.edu/metabo_list.php?mass_min=145.893&mass_max=145.933	17243	17762.5	19387.6	22528.1	18149.5	17120.2	22744	17492.1	16084.8	23258.3	22306.8	23030.6	18907.6	19206.6	20192.8	15908.3	16137.6	16109	15792.1	14000.5	15902.9	15932.6	18692.4	14366.7	15151.5	15607.6	15695.2	18131.1	15821.4	15215.8
89	M632T30	1.31496	-4.9649	3.19519e-05	631.737	631.72	631.858	29.5191	27.5144	31.2434	18	12	6	http://metlin.scripps.edu/metabo_list.php?mass_min=630.717&mass_max=630.757	6526.5	4558.95	4712.44	6388.56	5217.4	5356.46	5877.16	5258.7	5664.34	6006.2	5970.39	7044.33	7268.28	6433.45	4932.23	5154.91	4080.21	4153.22	4837.32	5076.98	4482.44	4896.87	4094.92	5338.09	4221.31	4819.12	4808.81	2645.34	4359.01	3357.16
90	M585T489	1.37682	-5.01646	3.22528e-05	585.465	585.459	585.481	489.314	488.563	490.42	30	15	15	http://metlin.scripps.edu/metabo_list.php?mass_min=584.445&mass_max=584.485	18611.9	23250.2	13852.4	19858.3	12917.7	16928.6	17909.7	15352.1	13295.4	18401.2	17750.1	20470.8	15701.2	16389.1	14647.4	10830	10014.3	9179.78	13459	15391.2	12617.3	15268.7	11492.5	15509.3	9449.68	13844.1	11756.8	13907.3	12447.4	10286.2
91	M214T725	1.30882	-5.49299	3.31584e-05	213.942	213.94	213.944	725.172	724.2	725.602	30	15	15	http://metlin.scripps.edu/metabo_list.php?mass_min=212.922&mass_max=212.962	20866.7	19776.9	19410.7	17911.8	17403	17158	19201.9	18073.9	16011.6	27529.5	24711.8	24137.7	21271.6	22325.4	21643.9	17260.1	16464.2	16867	16858.3	15123.8	15797.5	16949.6	16653.6	15985.9	15933.6	14298.6	14521.2	14221.6	14096.2	13862.5
92	M239T736	1.09059	-5.08432	3.37306e-05	239.225	239.225	239.226	736.142	735.701	736.602	30	15	15	http://metlin.scripps.edu/metabo_list.php?mass_min=238.205&mass_max=238.245	302544	294063	322466	299283	279518	290136	287640	289989	272521	310112	306368	331393	308760	315735	293572	284979	264782	291395	279822	267819	286946	280138	265381	273440	265293	275543	268657	264389	294242	267131
93	M184T766	1.14054	-5.41425	3.97395e-05	183.991	183.99	183.991	765.632	764.351	766.72	30	15	15	http://metlin.scripps.edu/metabo_list.php?mass_min=182.971&mass_max=183.011	48860.3	49018.8	47510.6	47632	44032.1	46530.3	47878.6	44824.2	40989.6	53462.8	53934.7	56040.1	51389.4	50067	52271.9	42337.9	43948	44098.6	42074.5	44018.3	45011	45978.8	41949.8	40711.8	43335.4	43793.2	41443.1	41674.6	41507.1	42061.4
94	M552T525	1.05131	-4.88978	3.98661e-05	551.632	551.631	551.633	524.709	524.485	525.294	30	15	15	http://metlin.scripps.edu/metabo_list.php?mass_min=550.612&mass_max=550.652	758762	711266	732847	725088	723352	717535	725374	712669	722519	760556	764003	756224	734049	752943	744671	687781	678021	690858	708504	720350	712307	719125	691961	707993	685713	694525	669544	680509	756451	699296
95	M224T426	1.14396	-4.90819	4.10017e-05	224.185	224.182	224.188	425.956	425.201	426.157	18	11	7	http://metlin.scripps.edu/metabo_list.php?mass_min=223.165&mass_max=223.205	5498.45	5310.27	5224.22	5780.67	5070.29	5707.19	4960.02	5184.8	5592.24	6474.77	5945.27	5767.39	5110.35	5105.97	5011.52	4652.92	5285.59	4489.61	4914.69	4483.82	4759.8	4322.84	5023.13	4568.61	4905.27	5126.98	5077.8	4267.14	5173.43	4404.74
96	M407T538	1.11253	-4.89192	4.10823e-05	407.207	407.204	407.209	538.15	535.11	541.49	17	8	9	http://metlin.scripps.edu/metabo_list.php?mass_min=406.187&mass_max=406.227	58930.9	60938	60455.8	58290.1	55999.1	57714.3	56770.7	59130.5	53961.2	62831.3	63381.7	62882.1	65530.1	62801.2	52603.5	56336.1	47510.2	51585.5	52882.6	52071.8	52182.6	53634.5	53044.5	53738.3	56120	57478.8	48724.5	55258.8	58571	52832.5
97	M316T764	1.28061	-5.04939	4.18116e-05	315.956	315.928	315.962	763.774	762.141	765.928	27	15	12	http://metlin.scripps.edu/metabo_list.php?mass_min=314.936&mass_max=314.976	6203.41	7248.44	7252.47	7111.32	7533.91	6370.49	6626.29	6397.8	5317.65	8913.56	8293.64	9367.27	7678.51	7266.32	7496.78	6472.3	6640.86	6198.79	5755.1	5857.08	6378.55	5946.81	5501.71	5309.15	5205.54	5613.04	4396.12	4930.11	5941.75	5029.45
98	M212T761	1.1693	-4.85241	4.21094e-05	211.552	211.55	211.556	760.957	757.842	761.86	30	15	15	http://metlin.scripps.edu/metabo_list.php?mass_min=210.532&mass_max=210.572	8139.65	8551.02	9450.56	8121.05	9284.73	8300.46	8194.82	7371.19	7351.71	9066	8720.36	9658.58	9650.43	8888.7	8606.06	8417.31	8448.8	8323.55	6993.96	7278.44	6994.86	7142.92	8090.61	6910.47	6918.83	7505.87	6715.09	7606.98	7085.69	6192.75
99	M615T464	1.35682	-4.89106	4.22869e-05	615.475	615.469	615.487	463.911	463.358	464.447	30	15	15	http://metlin.scripps.edu/metabo_list.php?mass_min=614.455&mass_max=614.495	22270.4	27282	15769	24043	17052.4	24951.6	22134.8	19764.2	15586.3	24645.8	23031.1	22189.7	20105.9	19479.3	18959	14947.6	13673.1	11279.1	15157.8	16693.2	13807.6	17460	17255.6	21173.8	14560.3	16458.1	16902.9	19625.4	12140.3	12695.3
100	M368T706	1.04978	-4.85267	4.36803e-05	368.425	368.424	368.426	706.26	705.11	707.222	30	15	15	http://metlin.scripps.edu/metabo_list.php?mass_min=367.405&mass_max=367.445	37712.6	39867.6	38011	38809.2	38003.3	38634.2	39984.8	39658.1	39442.6	39285.6	39579.1	40630.8	42093	40277.3	39287.2	37287.4	38296.4	37833.8	37473.3	35751	39297.5	37612.6	37114	37578.2	36195.5	36848.4	38554.6	37126.4	37165	39104.1
101	M67T702	1.17321	-4.86653	4.39732e-05	67.0733	67.0713	67.0759	701.607	699.818	702.218	12	9	3	http://metlin.scripps.edu/metabo_list.php?mass_min=66.053&mass_max=66.093	8565.76	8677.66	8912.43	8281.45	8724.47	9240.66	7756.65	8148.06	7889.65	10292.4	9125.59	10567.1	9053.68	8289.43	9534.04	7552.82	8167.34	7572.07	7820.98	8524	8511.93	8407.56	7167.28	7503.64	7436.69	7338.03	6346.84	6506.9	7035.49	7522.61
102	M475T523	1.17631	-4.81401	4.62309e-05	475.221	475.218	475.383	522.85	508.198	530.286	30	15	15	http://metlin.scripps.edu/metabo_list.php?mass_min=474.201&mass_max=474.241	44352.9	57037	46217.1	48894.3	43271.6	54800.7	48042.6	54116	46417.3	49696.6	51240.5	55490.5	48806.3	47219.7	45289.2	36930.5	39064	35042.8	45904.7	44053.4	36340.1	42096.1	43045.9	49533.4	41578.9	46303.1	46174.1	40792.6	43730.6	39252.7
103	M360T725	1.32	-5.06191	4.64073e-05	359.894	359.877	359.903	725.118	724.368	725.829	27	14	13	http://metlin.scripps.edu/metabo_list.php?mass_min=358.874&mass_max=358.914	5332.66	5388.01	5363.78	5920.73	4896.05	4811.29	5217.16	4163.38	4423.2	7672.71	6553.66	6686.93	5923.79	5684.48	5804.99	4411.21	3772.41	4779.63	5041.8	4032.92	4773.04	4848.49	4438.68	3972.31	3485.6	4066.72	3696.2	3582.53	3995.7	4619.98
104	M275T757	1.18863	-5.48058	4.7604e-05	275.118	275.118	275.119	756.574	755.715	757.013	30	15	15	http://metlin.scripps.edu/metabo_list.php?mass_min=274.098&mass_max=274.138	119886	112093	113979	112621	107752	104306	104158	98439.4	94215.6	135130	135175	125617	119895	127292	121812	91401.7	103467	100687	98670.9	98743.7	100723	98796.6	98668	95553.4	96182.7	96946.6	94144.7	94184.4	90520.7	98761.8
105	M231T725	1.28084	-4.84657	4.80355e-05	230.877	230.873	230.907	725.093	724.284	726.082	24	15	9	http://metlin.scripps.edu/metabo_list.php?mass_min=229.857&mass_max=229.897	7833.12	6350.42	7451.15	6363.54	6058.82	6096.61	5780.9	7383.73	5587.94	7468.19	7955.34	8469.11	7061.33	7977.14	5773.77	5813.85	4559.89	7064.51	6094.1	5007.28	5753.45	6083.24	4537.82	4871.43	4096.58	5548.05	5530	5334.01	5591.05	5007.67
106	M321T757	1.29392	-5.16119	4.85461e-05	320.944	320.942	320.946	757.431	756.197	759.005	30	15	15	http://metlin.scripps.edu/metabo_list.php?mass_min=319.924&mass_max=319.964	17470.8	15419.7	16065.8	16749.5	15360.7	14350.5	14581.8	13476.2	14678	20490.3	20109.7	22110.9	19968.2	18779.1	18612.1	16258.9	15336	13973	13956.3	12423.9	13358.6	13036.4	12781.5	11116	13529.9	12977.5	13279	12519.8	12520	12500.3
107	M272T759	1.19632	-5.12121	4.91119e-05	271.917	271.909	271.93	759.466	758.262	761.87	30	15	15	http://metlin.scripps.edu/metabo_list.php?mass_min=270.897&mass_max=270.937	8201.43	8394.12	8428.67	7483.55	8357.75	8230.94	7541.9	7342.81	7688.74	9921.97	9773.9	10324.5	9627.62	8057.77	8884.63	8339.21	7396.72	6997.88	7382.33	7494.21	7065.31	6868.3	6557.65	6618.74	6880.64	7105.3	7236.73	6676.09	7702.32	6890.97
108	M493T543	1.15916	-4.8846	4.9443e-05	493.229	493.227	493.249	542.629	535.186	550.419	14	6	8	http://metlin.scripps.edu/metabo_list.php?mass_min=492.209&mass_max=492.249	48266.2	54679.9	43611.8	52761	47389.9	43503.6	45861.5	48178.1	46447.5	56292.5	52919.4	52495.2	57375.1	50279.3	46660.9	44168.4	41279.3	40243.7	49482.9	45812.5	36561.9	42228.6	43442.4	46402.2	43278.7	42289.6	42264.2	45690.8	40905.4	40141.6
109	M524T515	1.05904	-4.86105	5.01999e-05	523.601	523.6	523.601	514.779	514.594	515.487	21	8	13	http://metlin.scripps.edu/metabo_list.php?mass_min=522.581&mass_max=522.621	85240.7	87600.4	88488.9	85131.9	86954.6	85027.1	84709.3	81445.3	78738.7	89100.7	90342.6	84008.4	84596.9	85275.6	89374.9	78708.4	77490.9	82635.6	82824.6	84491.4	82980.5	83002.7	82312.8	80678.4	80216.9	78029.6	79093.9	79003.7	83404.9	79462.8
110	M257T516	1.411	-4.85805	5.16037e-05	257.241	257.233	257.248	516.018	515.688	516.181	30	15	15	http://metlin.scripps.edu/metabo_list.php?mass_min=256.221&mass_max=256.261	159106	218089	137648	150455	135863	173435	145701	230929	122175	152485	158032	167477	133751	144689	149498	136468	75636.5	88716.4	131562	126511	102645	115793	115717	150364	92412.2	134237	104003	88158.2	124816	99236.3
111	M545T715	1.25301	-5.26752	5.27327e-05	544.893	544.888	544.898	714.702	713.903	715.125	25	11	14	http://metlin.scripps.edu/metabo_list.php?mass_min=543.873&mass_max=543.913	12619.4	14292.4	15301.5	14337.2	13283	13507.6	13668.8	11928.2	12573.2	18289.3	15680.8	18510.9	16664.7	17073.9	15568.9	12252.3	11279.7	11626.2	12381.9	12852.1	13181.1	13089.3	11653.7	11270	11363.9	12042.1	12282.1	10666.6	10799.9	11470.5
112	M345T758	1.1718	-4.77375	5.2782e-05	345.015	345.012	345.023	758.231	756.979	759.58	28	15	13	http://metlin.scripps.edu/metabo_list.php?mass_min=343.995&mass_max=344.035	6457.22	6632.8	6530.93	7154.91	7693.28	6684.75	6948.19	6926.88	6896.59	7946.25	8342.17	7756.17	7752.46	8296.26	6903.92	7476.82	6551.3	5678.96	6489.77	5402.81	6389.22	5691.49	6986.47	5938.19	6097.41	6408.21	6131.45	5954.28	6436.34	5320.68
113	M667T492	1.83225	-5.05735	5.366e-05	667.43	667.419	667.437	491.807	491.077	492.87	13	11	2	http://metlin.scripps.edu/metabo_list.php?mass_min=666.41&mass_max=666.45	21831.5	39117.4	8993.03	18517.5	17049.7	20327	19541.7	31328.8	20184.2	27824.5	25096.7	24993.7	24093.4	16415.2	22594.2	10525	11336.7	6407.24	16367.6	16884.6	8161.81	10254.2	13917.2	18656.2	14106.8	14739.8	13405.7	12283.3	8999.91	8376.68
114	M213T29	1.37044	-4.75265	5.46945e-05	212.841	212.838	213.021	28.5934	27.1083	30.0213	19	11	8	http://metlin.scripps.edu/metabo_list.php?mass_min=211.821&mass_max=211.861	15764.5	14739.8	13641.8	17403	10678.9	17297.7	15298.9	15473.5	12890.6	16695.6	16604.3	19443	17140.1	11846.8	14134.1	14167.1	9063.79	7969.31	11269.9	9315.63	15479.5	12983.8	8121.55	14975.9	10611.4	13001.1	10409.7	9442.28	10326.4	10000.6
115	M183T759	1.16068	-5.57606	5.69228e-05	182.986	182.986	182.986	759.45	756.629	761.231	30	15	15	http://metlin.scripps.edu/metabo_list.php?mass_min=181.966&mass_max=182.006	177078	167227	163041	166601	162215	161510	161064	159063	154110	205620	201560	196325	188170	183828	178249	152347	152637	151960	152318	148791	154465	148602	152436	145258	151452	153621	151180	150848	150382	145875
116	M326T725	1.30412	-5.0574	6.00899e-05	325.902	325.888	325.921	725.256	724.726	726.082	30	15	15	http://metlin.scripps.edu/metabo_list.php?mass_min=324.882&mass_max=324.922	5455.42	4607.64	5109.7	5323.78	4870.89	4256.95	5199.7	4557.2	4120.95	7071.52	6099	6423.11	5637.55	6488.11	6060.81	4035.07	4288.68	4056.82	4413.15	4592.25	3922.97	5307.87	4354.29	3831.02	3860.2	4144.07	4159.05	3989.43	3554.84	3817.64
117	M405T559	1.13822	-5.12284	6.01269e-05	405.291	405.286	405.294	559.49	557.921	561.396	28	13	15	http://metlin.scripps.edu/metabo_list.php?mass_min=404.271&mass_max=404.311	57501.5	57230	52351.6	52357.1	54500.4	54730.2	54496	51068.2	54301.9	64721.5	67674.2	61345.3	58667.6	62537.1	57071.8	55630.2	48721.9	47883.9	51801.5	47769.9	49845	51007	51945.3	50313.2	50036	52691.5	48189.2	49216.3	51127.3	49877.1
118	M361T756	1.42002	-5.4675	6.10392e-05	360.991	360.989	360.992	755.644	754.733	756.826	30	15	15	http://metlin.scripps.edu/metabo_list.php?mass_min=359.971&mass_max=360.011	13991.4	12300.6	13276.8	12762.2	12229.2	12095	11721	10684.1	10788.7	20334	17304.3	18729.3	16151.9	15029.1	14975.3	11220.4	10134	9965.31	11019.2	9906.86	10078	10180.5	10064.2	10360	9468.87	9835.06	9089.86	9264.18	9929.84	9040.1
119	M195T720	1.09	4.72519	6.28684e-05	195.037	195.037	195.037	719.849	718.781	720.467	30	15	15	http://metlin.scripps.edu/metabo_list.php?mass_min=194.017&mass_max=194.057	1.12578e+06	1.14919e+06	1.07198e+06	1.11714e+06	1.16977e+06	1.17668e+06	1.18332e+06	1.21785e+06	1.17036e+06	1.0083e+06	1.02809e+06	1.07317e+06	1.03602e+06	1.11596e+06	1.15026e+06	1.09605e+06	1.14417e+06	1.17653e+06	1.20484e+06	1.2418e+06	1.22407e+06	1.18067e+06	1.23055e+06	1.24268e+06	1.27748e+06	1.25804e+06	1.23901e+06	1.29202e+06	1.27655e+06	1.22092e+06
120	M371T720	1.25656	4.81005	7.20579e-05	371.055	371.054	371.064	720.156	718.485	721.336	30	15	15	http://metlin.scripps.edu/metabo_list.php?mass_min=370.035&mass_max=370.075	26235.6	26353.6	18917.2	21055.4	27490.1	28918.9	27210.6	29077.2	29971.5	17375.6	19769.2	19059.9	21511.5	22324	24572.1	25606.4	31635.1	31388.7	29523.8	30051.1	27145.9	25072.2	31394.8	31491	33074.2	30465.1	32853.5	33622.1	30666.9	28171.6
121	M258T516	1.38684	-4.77287	7.22034e-05	258.242	258.233	258.247	516.028	515.688	516.637	30	15	15	http://metlin.scripps.edu/metabo_list.php?mass_min=257.222&mass_max=257.262	30909.1	41870	27110.1	28372.5	26590.1	32838	28135	45517.3	24279.3	29941.2	31064.3	33275.1	25673.7	27450.3	29747.4	26667	14835.4	17912	25949.9	24582.3	20819.8	23171	23628.6	27702	18540.4	27081.7	21322.9	18268.5	23249.3	19959.2
122	M218T763	1.20812	-4.90148	7.46376e-05	218.044	218.043	218.044	762.925	761.539	763.945	30	15	15	http://metlin.scripps.edu/metabo_list.php?mass_min=217.024&mass_max=217.064	20776.7	20885.5	20034.8	21172.1	19569	20562.5	20089.7	19020.1	16712.7	27016.4	25274.6	21266.7	22568.1	23820.6	23501.5	17252.1	19467.6	17784.7	20032.7	16857.2	18649	15899	17829.6	19398.5	18803.6	18555.9	16843.8	15942.5	15842.5	17595
123	M380T522	1.6508	-4.8692	7.46889e-05	380.21	380.209	380.211	522.126	521.415	522.427	30	15	15	http://metlin.scripps.edu/metabo_list.php?mass_min=379.19&mass_max=379.23	355236	440161	193965	290375	289625	174013	296057	518576	281817	389504	363022	470592	327598	341937	367847	199777	148802	143907	256786	271734	219908	211886	254867	270876	165868	242904	214483	179989	212229	95593.1
124	M100T728	1.16616	-4.93382	7.7804e-05	99.979	99.9751	99.9844	727.963	727.299	729.126	23	12	11	http://metlin.scripps.edu/metabo_list.php?mass_min=98.959&mass_max=98.999	23550.7	21812.9	21850.9	21516	21033.4	19304.6	21302.3	20613.9	18079.9	27117.9	22841.8	23628	21730.8	25287.7	23141	18520.2	18213	19392.1	20866.1	18652.5	19483.7	19759.3	19239	19323.6	19684	19159.9	20283.3	16461.8	17531.4	18821.5
125	M178T762	1.18359	-4.89428	7.79265e-05	177.993	177.991	177.993	761.788	759.764	763.127	24	14	10	http://metlin.scripps.edu/metabo_list.php?mass_min=176.973&mass_max=177.013	17078.1	17098.6	18033.2	17588	17700.8	16549.5	17981.8	15170	15574.5	22414.2	21747.8	18721.1	18409.8	19338.7	19322.3	14367	15285.6	15154.5	15044	15954.4	17302.2	15790.5	14604.7	13605	16026.6	15003	16172	14392.2	14682	17040.8
126	M571T466	1.36378	-4.68376	7.80165e-05	571.458	571.451	571.465	465.817	464.671	466.361	30	15	15	http://metlin.scripps.edu/metabo_list.php?mass_min=570.438&mass_max=570.478	21794.4	24009.7	16313.7	20987.7	14203.3	21745.5	20291.9	15553.4	13247.6	21009.7	23119	22001.5	21220	17733.6	16422	10645.5	12041	10887.5	13784.4	17650	13437.5	14885.3	17620.8	15464.6	13712.8	16979.3	16791.5	16095	11180.2	11214.5
127	M61T765	1.21795	-5.19115	7.824e-05	61.0273	61.0102	61.0296	764.597	764.039	765.296	30	15	15	http://metlin.scripps.edu/metabo_list.php?mass_min=60.007&mass_max=60.047	297098	291576	296631	294164	292985	291090	292256	279623	266120	315237	305472	296384	303795	307352	302127	252454	291850	297195	291141	291118	217731	289581	214937	209388	212065	211456	215233	214756	216829	213080
128	M532T559	1.7774	-4.62022	7.84207e-05	532.273	532.272	532.416	559.422	536.403	569.215	22	14	8	http://metlin.scripps.edu/metabo_list.php?mass_min=531.253&mass_max=531.293	45511.6	56523.6	17524.6	73533.6	59365.3	57284.4	60835.7	62308.1	40810.4	60154.4	63487.6	67560	50516.7	49771.7	40612	21662.4	16230.1	11975.9	43378.5	46230.4	17512.3	40162.5	30592.6	53781.4	29620.3	53601.9	23080.2	22196.8	13425.6	29908.9
129	M337T714	1.15815	-4.65668	8.188e-05	336.924	336.92	336.929	713.786	712.716	715.147	30	15	15	http://metlin.scripps.edu/metabo_list.php?mass_min=335.904&mass_max=335.944	10592	10653.6	12271.1	10865	9609.49	10306.4	10218.7	9487.84	9958.35	12688.3	10387.9	12190.1	10363.5	11682.8	10739.1	8989.08	9006.14	10556.5	9462.6	8364.7	9338.54	9977.72	9121.52	9231.98	8887.37	8987.41	8934.8	8499.65	11189.4	9342.87
130	M340T761	1.10786	-4.63433	8.19647e-05	339.922	339.92	339.924	761.289	760.108	762.17	30	15	15	http://metlin.scripps.edu/metabo_list.php?mass_min=338.902&mass_max=338.942	14657.4	14891.1	13712.4	15751.9	14580	13670.4	13274.6	13238.5	12762.6	14571.2	14718.2	15824.5	14742.2	14856	15209.2	14447.1	13607.5	12899.8	13230.4	12158.7	13250.2	13314.4	11830.1	12466.7	13967.8	13876.5	13002.5	12376.7	12602.5	12354.5
131	M302T767	1.294	-4.74646	8.27969e-05	301.891	301.888	301.899	767.137	765.781	768.816	27	15	12	http://metlin.scripps.edu/metabo_list.php?mass_min=300.871&mass_max=300.911	6996.62	7099.09	6985.12	5589.2	6418.71	6190.36	6542.28	6275.04	6440.43	8856.52	7071.61	9507.9	7423.29	8728.88	6262.92	6951.34	6123.65	6143.83	5876.93	5315.8	5253.05	5799.43	4791.38	5456.73	6066.75	5016.05	4530.94	4321.4	5032.24	5536.81
132	M455T724	1.38383	-5.24527	8.34006e-05	454.839	454.833	454.844	724.254	723.051	724.799	30	15	15	http://metlin.scripps.edu/metabo_list.php?mass_min=453.819&mass_max=453.859	7758.54	6930.86	7033.97	7337.79	6910.85	5945.31	7215.13	6523.74	5261.77	10655	10301.6	9280.83	7568.67	9130.89	8597.3	5748.46	6004.64	4900.77	5635.87	6113.4	6316.83	5591.08	5258.81	5681.7	6054.51	5545.72	5134.16	5463.91	5308.41	5394.19
133	M64T721	1.17117	-5.10143	8.47294e-05	64.0166	64.0138	64.018	721.153	720.356	722.083	27	14	13	http://metlin.scripps.edu/metabo_list.php?mass_min=62.997&mass_max=63.037	19304.8	18391.4	19778.3	17632.9	17439.4	16134	17705.5	17674.4	14811.9	21739.5	21125.7	20176.1	20374.1	21121.2	19916.9	16540.2	16373.2	17655.1	15643.5	16167.7	16755.7	16593.6	15594	16374.7	16173.8	14960.8	15912.1	16084.3	14979.9	16108.5
134	M203T767	1.17027	-5.07576	8.62575e-05	203.012	203.011	203.013	767.254	766.382	768.209	30	15	15	http://metlin.scripps.edu/metabo_list.php?mass_min=201.992&mass_max=202.032	40954	39700.3	38320.9	39753.7	35477.2	35926.7	35101.6	34605.1	33835.7	46440.1	47720.4	41028.4	40944.6	41197.3	42510.5	31694.6	36706.3	33791.8	35556.6	35352.1	34108.1	34615.7	32381.2	32184.8	34597.7	33393.5	33762	31476.5	33443.9	34095.8
135	M273T716	1.23222	-4.9435	8.68121e-05	272.942	272.941	272.944	716.238	715.579	717.34	30	15	15	http://metlin.scripps.edu/metabo_list.php?mass_min=271.922&mass_max=271.962	22007.9	23063.7	26418.1	22604.2	22876.6	21350.8	23067.1	18315.2	20709.8	30300.5	25753.8	29507.6	26345.6	26536.8	25290.9	23367.4	20416.5	19689.5	20882.3	18376.4	20167.4	21054.1	17795.6	19836.1	17969	18966.7	19422.9	18457.7	18734	20387.1
136	M155T765	1.1157	-5.03867	8.72975e-05	155.003	155.003	155.003	764.528	764.064	764.981	30	15	15	http://metlin.scripps.edu/metabo_list.php?mass_min=153.983&mass_max=154.023	1.39579e+06	1.34086e+06	1.34039e+06	1.33379e+06	1.28427e+06	1.30977e+06	1.29595e+06	1.23611e+06	1.16537e+06	1.55427e+06	1.48365e+06	1.40121e+06	1.43041e+06	1.45475e+06	1.45394e+06	1.14326e+06	1.26426e+06	1.2848e+06	1.2456e+06	1.21804e+06	1.28743e+06	1.21951e+06	1.21234e+06	1.19746e+06	1.24415e+06	1.24089e+06	1.20384e+06	1.19133e+06	1.19483e+06	1.20891e+06
137	M234T756	1.1919	-5.21331	9.05702e-05	234.092	234.091	234.093	755.982	755.083	757.005	30	15	15	http://metlin.scripps.edu/metabo_list.php?mass_min=233.072&mass_max=233.112	53926.4	53906.3	51920.2	52712.4	52071.9	51174.9	49597.3	44506.3	43840.2	64747.6	64468.6	59059	54482	61390.4	59224.5	43684.2	46053.1	48283.1	46920.3	44742.6	46739.6	47646.9	43667.4	47929.7	45012.4	46073.9	45903.1	43862.7	44569.3	44394.9
138	M284T729	1.336	-5.10946	9.0851e-05	283.867	283.863	283.87	729.227	726.997	729.667	11	9	2	http://metlin.scripps.edu/metabo_list.php?mass_min=282.847&mass_max=282.887	4153.74	4696.34	5011.87	3922.38	3999.47	3457.12	4260.17	3590.51	3796.22	6114.1	5920.6	5569.93	5342.14	4801.9	4586.71	3701.24	3414.36	3961.71	3753.11	3554.61	3705.17	3483.38	3031.29	3349.31	3367.99	3582.19	3208.55	3009.88	3286.45	3404.4
139	M186T767	1.12706	-5.02251	9.10998e-05	185.985	185.985	185.985	766.989	766.382	767.55	30	15	15	http://metlin.scripps.edu/metabo_list.php?mass_min=184.965&mass_max=185.005	521455	513468	503289	512201	476197	490781	492919	456567	433438	600435	563323	530257	535548	544968	538453	424573	470048	483652	472345	455976	479188	458993	450162	446006	461731	458637	449362	445489	440311	447254
140	M342T718	1.2043	-4.9269	9.22987e-05	341.919	341.913	341.924	718.185	716.166	720.136	30	15	15	http://metlin.scripps.edu/metabo_list.php?mass_min=340.899&mass_max=340.939	5757.24	6651.96	6721.83	6203.1	6592.8	6283.48	5909.82	6154.22	5696.24	8428.78	7869.82	7839.19	7089.15	6666.85	7430.89	5858.64	6235.1	5871.14	5692.73	5814.82	5692.93	5634.17	5818.91	4724.2	5515.32	5394.67	5046.12	5510.17	5583.34	5719.05
141	M387T725	1.36719	-5.11369	9.32868e-05	386.845	386.842	386.849	725.017	724.442	725.602	30	15	15	http://metlin.scripps.edu/metabo_list.php?mass_min=385.825&mass_max=385.865	9253.56	8723.67	9153.72	9458.55	9331.99	8014.2	8542.23	7198.93	7800.77	14038.6	12149.7	11841.9	10385.9	11906.7	11406.5	7689.43	8034	8238.77	6831.43	7337.02	7140.27	7633.35	7849.83	6344.25	7566.73	6400.54	7455.41	6488.73	6880.63	7243.56
142	M624T29	1.23539	-4.55781	9.421e-05	623.744	623.712	623.887	29.0276	27.5144	30.4432	20	11	9	http://metlin.scripps.edu/metabo_list.php?mass_min=622.724&mass_max=622.764	6600.26	5135.52	4946.13	5795.73	5548.62	5471.41	5922.41	5559.75	5977.1	6139.12	6027.08	7256.03	6812.34	6105.24	5115.17	5037.6	3985.67	4506.1	4598.21	4890.11	5366.63	5412.34	5036.72	5723.74	4109.68	5416.33	5430.64	4340.27	4639.38	3072.45
143	M100T533	1.28886	-5.05079	9.60715e-05	99.5128	99.5127	99.513	533.352	532.099	535.778	26	15	11	http://metlin.scripps.edu/metabo_list.php?mass_min=98.493&mass_max=98.533	427745	366874	418585	395818	374314	365414	371506	318276	362537	557353	520971	499200	482555	477420	426153	369480	351334	370435	335161	325013	339901	335776	321338	325333	312845	322514	286952	292125	325099	324944
144	M174T758	1.15973	-4.97338	9.66065e-05	174.034	174.034	174.034	758.499	757.84	759.936	30	15	15	http://metlin.scripps.edu/metabo_list.php?mass_min=173.014&mass_max=173.054	101427	95025.7	93420.2	99053.4	92025.1	92395.8	93649.6	83936.7	80795.6	116224	113011	105926	102196	106216	104409	77463.5	88937.2	90755.8	86171.7	88746.2	88831.1	83287.1	84924.8	81790.8	88249.9	85056.8	80150.2	83547.9	81014.3	86980
145	M251T462	1.11033	-4.59344	9.87201e-05	251.046	251.045	251.047	461.952	461.264	462.536	30	15	15	http://metlin.scripps.edu/metabo_list.php?mass_min=250.026&mass_max=250.066	30064.6	27878.4	27790.1	30104	31248.8	27932.9	25916	29433	29070.4	31412.9	30866.3	29424.1	28004	33810	31609.6	26692.9	27559.1	24834.5	27786.4	27470.8	26384.1	24534.3	25064.2	29807.2	27383.6	27514.8	25539.6	28504.4	25615.8	25697.3
146	M191T542	1.08636	-4.76702	9.89481e-05	190.958	190.958	190.959	542.13	539.501	543.235	30	15	15	http://metlin.scripps.edu/metabo_list.php?mass_min=189.938&mass_max=189.978	179197	191145	172819	178624	184265	172686	189375	179235	186547	204537	202062	201283	186334	202496	191127	175957	175942	178443	173673	166226	169189	179243	167011	172363	169884	174253	164235	169067	176072	185864
147	M367T724	1.20213	-4.63745	0.00010199	366.855	366.85	366.859	724.084	723.305	724.992	30	15	15	http://metlin.scripps.edu/metabo_list.php?mass_min=365.835&mass_max=365.875	6040.71	5842.84	5513.81	5957.3	5143.31	4659.73	5028.21	5690.71	4646.46	6826.81	6193.97	6551.89	6671.76	5814.2	6021.63	5743.29	4575.81	5023.9	4811.85	4426.85	5017.02	4581.47	4899.38	4988.41	4314.25	4946.5	4467.8	3953.25	5461.19	4830.7
148	M156T765	1.13697	-4.95161	0.000102917	156.006	156.005	156.006	764.628	764.064	765.272	30	15	15	http://metlin.scripps.edu/metabo_list.php?mass_min=154.986&mass_max=155.026	125642	117911	122891	116282	110070	120146	119944	104940	100796	140843	135905	125310	126613	127601	128228	102086	106744	111503	108725	99534.1	115683	111068	106648	105222	110650	106036	105377	103720	104170	106330
149	M424T553	1.21227	-4.7158	0.000107294	424.25	424.224	424.253	553.059	535.18	553.663	30	15	15	http://metlin.scripps.edu/metabo_list.php?mass_min=423.23&mass_max=423.27	48112.9	51352.5	51789.3	47555.3	42900.6	42885.5	46555	46392.3	43750.8	59821.9	57676.1	60073.3	55554.2	53221.8	41303.1	44826.6	39038.3	41232.6	31584.1	45523.8	40982.6	43592.8	45221.4	43147.9	40919.3	42470.2	38457.9	39987	41398.3	39419.3
150	M497T535	1.15813	-4.53233	0.000112075	497.231	497.224	497.234	534.555	523.68	545.834	22	9	13	http://metlin.scripps.edu/metabo_list.php?mass_min=496.211&mass_max=496.251	59677.4	76763.9	60328.1	65520.3	56013.3	59810.4	57016.4	71100.5	60631.6	64179.7	65104	73560.5	64017.6	67586	64656.4	62926.7	47995.8	55229.1	58166.9	55143.8	53138.5	57498.8	56217.7	59435.5	52368.8	56453.4	56030.3	52357.1	63694	47418
151	M466T31	1.30458	-4.47961	0.000117466	465.837	465.813	465.953	30.6126	28.605	31.9422	29	15	14	http://metlin.scripps.edu/metabo_list.php?mass_min=464.817&mass_max=464.857	8457.87	5733.4	5263.21	7410.83	6208.21	6233.99	6341.76	7004.68	7594.82	7672.73	6580.31	7806.15	9135.12	7133.94	6192.56	4858.62	5056.47	3843.51	5606.91	6553.33	5606.4	5659.37	5760.45	6342.28	4781.76	6063.83	6479.06	4794.46	5666.39	3236.41
152	M313T407	1.09424	-4.4993	0.000118713	313.165	313.162	313.17	406.953	405.986	407.573	30	15	15	http://metlin.scripps.edu/metabo_list.php?mass_min=312.145&mass_max=312.185	334793	320894	282754	306963	321787	335866	297661	310460	291433	350857	331593	313415	311712	332639	319060	293375	320602	294167	268438	289228	315374	290907	272449	284139	289936	279741	286953	306673	275448	284362
153	M153T765	1.12875	-4.75688	0.000120479	153.008	153.008	153.008	764.683	764.013	765.145	30	15	15	http://metlin.scripps.edu/metabo_list.php?mass_min=151.988&mass_max=152.028	91370.2	88651.1	89674.3	87201.1	82224.4	85732.8	85468.6	79011.3	77179.8	105423	99490.9	90440.6	93678.8	96568.6	93722.2	75170.1	83103	83367	81037.7	80756.1	84990.2	82036	76008.4	76173.2	79407.2	81754.1	77362.2	71922.7	78904.4	80332.2
154	M216T762	1.1545	-4.90712	0.000124016	216.061	216.06	216.063	761.595	759.788	762.632	30	15	15	http://metlin.scripps.edu/metabo_list.php?mass_min=215.041&mass_max=215.081	30670.1	26483.8	27298.2	28949.8	26878.6	27959.4	25493.6	25134.2	23893.8	33188.7	33459.1	31100.7	29911.6	29628.4	30328.3	23953.2	24348.8	25645.4	24679.1	24025	26859.2	26071.8	24744.7	26201.6	23803.5	24397.1	23591.4	23824.8	25558.8	25078.1
155	M208T770	1.18389	-4.52706	0.000129804	208.423	208.421	208.427	769.713	767.986	770.998	30	15	15	http://metlin.scripps.edu/metabo_list.php?mass_min=207.403&mass_max=207.443	6018.5	5216.97	4692.96	5034.77	4584.14	5004.4	4860.03	4524.42	4595.34	5639.93	5048.83	6555.11	4992.11	5531.1	5251.57	4972.94	4488.94	4620.88	5044.25	4622.21	4589.16	3825.32	3950.57	4371.08	4302.2	4597.15	4119.85	3994.13	3785.31	4220.39
156	M388T487	1.44856	-4.79505	0.000133532	388.161	388.151	388.172	486.718	484.596	488.026	30	15	15	http://metlin.scripps.edu/metabo_list.php?mass_min=387.141&mass_max=387.181	42269.5	55896	29367.9	40859	37039	40487.5	38620.3	50189.7	25744.8	54375.3	55010.3	61169.3	35962.8	41624.3	47440.9	27973.3	30170.7	21439.5	30798.2	34069.1	25889.1	33959	30291.3	36019.4	28059.6	35469.3	27821	34487	25668.2	30786.6
157	M584T30	1.2368	-4.40686	0.00014	583.757	583.732	583.913	30.0929	27.358	31.806	22	13	9	http://metlin.scripps.edu/metabo_list.php?mass_min=582.737&mass_max=582.777	5940.43	4799.77	4185.68	6252.77	6443.09	4981.43	5139.36	5658.61	5661.24	5432.36	5448.5	6106.43	6726.82	5929.06	5335.57	4437.26	4167.39	3697.1	4496.55	5550.72	4619.33	3917.47	4436.82	5290.88	4647.51	5096.25	4556.19	5611.72	4214.35	3211.07
158	M503T541	1.08967	-4.53405	0.000140927	503.401	503.394	503.404	540.74	539.501	541.977	30	15	15	http://metlin.scripps.edu/metabo_list.php?mass_min=502.381&mass_max=502.421	50449.5	58569.5	46762.6	51371.9	48757.1	48216.6	50321.7	53967.4	48707.8	55811.1	51917.6	51352.2	51172	50229.9	49526.6	47142.6	46496.4	43634.9	48992.4	44955	43624.6	47827.7	45933.1	49811.5	45616.1	49226.9	47312.1	48645.3	47907.7	46881.9
159	M362T486	1.44153	-4.54535	0.000145074	362.186	362.177	362.199	486.235	485.015	487.367	28	14	14	http://metlin.scripps.edu/metabo_list.php?mass_min=361.166&mass_max=361.206	48561	45916.3	33126.6	52888.1	49344	32020	43788.9	53962.9	54902.6	57081	58535.4	80019	63986.7	57254.8	56056.3	37088.4	33075.7	27925.1	45475.2	39045.7	44859.9	37948.7	45406.4	36388.8	34579.8	37487.6	35961.2	31040	41278.7	18694.3
160	M553T525	1.05131	-4.39529	0.000146015	552.635	552.634	552.636	524.687	524.09	525.294	30	15	15	http://metlin.scripps.edu/metabo_list.php?mass_min=551.615&mass_max=551.655	172151	157443	161946	159796	159798	165495	163623	155619	162020	170840	169851	170159	159397	166335	165963	155250	149859	154716	158911	161443	158768	158126	151724	156681	153838	153211	151050	151517	168453	156803
161	M114T534	1.29962	-4.74697	0.000149141	114.017	114.017	114.017	533.925	532.703	535.778	10	8	2	http://metlin.scripps.edu/metabo_list.php?mass_min=112.997&mass_max=113.037	73343.3	59551.5	65757.7	61162.4	58836.8	58150.5	60606.1	52265.6	58644	90451.1	86469.7	83559.2	77350.5	79927.3	71449.5	58533.4	56483.7	63169.6	54668.6	51806.3	59740.5	55243.2	50230.1	50636.7	49101.1	52402.9	44530.7	47274.7	53737.3	50770.2
162	M290T415	1.63538	-4.38516	0.000154101	289.641	289.629	289.642	414.793	413.599	415.47	28	13	15	http://metlin.scripps.edu/metabo_list.php?mass_min=288.621&mass_max=288.661	59101.6	61216.1	32832.1	63105.7	49737.9	32899	63431.7	73892.4	51603.2	85213.6	86255.1	69470.7	70616.8	65943.1	50120.1	24014.5	18458.9	18573.3	45913.2	50958.7	21936.5	34942.6	37806.2	57013.5	55613.7	41308.6	46559.9	38042.6	20151.7	48478.5
163	M435T723	1.19286	-4.59223	0.000154859	434.845	434.814	434.85	723.271	722.418	724.695	30	15	15	http://metlin.scripps.edu/metabo_list.php?mass_min=433.825&mass_max=433.865	6251.41	5361.48	6539.95	6190.33	5633.75	4937.05	5455.29	5303.97	5299.57	7458.16	6115.68	7175.19	6575.97	6567.03	6381.78	5843.4	5608.18	4997.23	4740.79	4876.99	5486.28	5121.21	5012.45	4886.02	4987.82	5276.11	4788.23	4381.51	5543.61	4944.4
164	M315T738	1.09573	-4.37396	0.000155263	315.23	315.228	315.231	737.927	737.593	738.624	28	13	15	http://metlin.scripps.edu/metabo_list.php?mass_min=314.21&mass_max=314.25	30954	29763.3	27755.1	27838.1	29683.1	28580.1	27696.1	30249	29917.3	32771	31759.8	31827.4	29608.2	29613.8	28578.2	28908.9	30242.1	30223.9	26479.7	27588.5	25820.2	26095.8	27171.9	27684.4	28286.3	26191	27279.1	25967.2	24949.3	24690.4
165	M703T462	1.35871	-4.43967	0.000156701	702.533	702.523	702.536	462.023	461.52	462.365	25	14	11	http://metlin.scripps.edu/metabo_list.php?mass_min=701.513&mass_max=701.553	35804.5	52487.6	28652.3	41655.7	29664.5	47785	40064.3	35276.5	25347.3	39540.6	39791.1	40795.3	35928.2	36014	33026.4	23654.7	22895.4	19339.3	28788.8	28837.8	23095.4	33194.1	29958.7	36247.6	25336.7	31607.9	30193.6	33738.2	21856.5	24759.2
166	M214T769	1.1156	-4.58519	0.000163137	214.041	214.04	214.041	768.838	767.733	769.716	30	15	15	http://metlin.scripps.edu/metabo_list.php?mass_min=213.021&mass_max=213.061	32805.7	30127.3	30107.5	30109.4	28937.1	28835.7	31320.6	27029.9	26933.5	35301.8	32870.5	33116.3	32997.7	33008.8	31515.2	26797.4	30271.9	27492.2	27922.1	26310	29360.1	28299.7	26283.3	28673	28102.4	28567.6	25648.4	28255.1	27848.8	26998.6
167	M341T716	1.22661	-4.74855	0.000168175	340.929	340.927	340.93	715.59	714.759	716.245	30	15	15	http://metlin.scripps.edu/metabo_list.php?mass_min=339.909&mass_max=339.949	27912.9	30559.7	34837.9	32373	29118.1	26071.4	28571.8	26214.1	26406	40750.8	34086.3	38401.2	34853	33420.7	34457.3	27457.6	26180.5	27638.7	28594.5	25121.2	26657.7	28133.6	26305.4	26068.7	24274.2	23691.9	25083.1	22614.5	26006.3	25891.9
168	M142T762	1.15616	-4.89122	0.00017079	141.959	141.959	141.959	762.487	760.4	763.019	14	10	4	http://metlin.scripps.edu/metabo_list.php?mass_min=140.939&mass_max=140.979	348509	346743	342070	338800	326123	322833	329169	305164	293979	426887	412765	374034	372506	373475	358280	287329	312662	317135	309204	302736	318614	301784	297181	302831	312113	311003	298957	297568	295664	294548
169	M108T724	1.06778	-4.54593	0.000172359	107.969	107.967	107.977	724.084	723.496	724.992	30	15	15	http://metlin.scripps.edu/metabo_list.php?mass_min=106.949&mass_max=106.989	84042.1	87367.1	88161.7	89487.1	83640.4	85423.3	86874.4	84972.2	79944.4	93439.4	87904.7	94926.6	88404.4	94203.8	91587.7	83514.5	80509.2	80761.4	84507	82306.7	81796.6	81987.6	83048.2	77754.1	85475.9	82875.5	84420.9	78953.1	85136.8	83522.4
170	M110T767	1.10878	-4.97785	0.00017534	110.02	110.02	110.021	766.602	765.993	767.025	18	5	13	http://metlin.scripps.edu/metabo_list.php?mass_min=109&mass_max=109.04	260432	253942	239555	240332	226561	235470	232139	224998	215708	281239	273751	261548	257310	256502	249862	219043	221727	223598	225366	219751	229876	226834	223710	221782	225164	221406	221417	219259	222654	223834
171	M365T545	1.18727	-4.42677	0.000181041	365.121	365.108	365.148	544.601	527.153	549.928	30	15	15	http://metlin.scripps.edu/metabo_list.php?mass_min=364.101&mass_max=364.141	235447	218725	239842	220493	207520	163005	217904	241251	213096	245631	250444	280422	230995	257093	219018	227153	189569	204530	189715	182659	217595	188527	187897	192263	185360	218534	171598	175641	196791	170306
172	M266T737	1.1011	-4.79445	0.000181068	266.244	266.244	266.245	736.803	736.332	737.599	30	15	15	http://metlin.scripps.edu/metabo_list.php?mass_min=265.224&mass_max=265.264	41491.5	41143.2	40910.3	40997.6	41878.5	39871.9	39528.9	39577	36284.1	46779.5	47076.9	44904.6	41672.2	44603.7	44990.1	37208.7	38629.7	37384.7	38528.2	38768.7	38866.9	40329.1	38713.7	37703.2	38233.5	37036	38597.3	38143.5	36796.1	38769.2
173	M93T533	1.30806	-4.74557	0.000185072	92.5034	92.5031	92.5036	532.972	531.406	535.153	30	15	15	http://metlin.scripps.edu/metabo_list.php?mass_min=91.483&mass_max=91.523	60739.7	49340.7	56708.7	52119	48638.8	46976	50579.8	41715.9	47423.6	76286.9	70727.3	70809.6	64469	66857.9	60121.4	48696	48541.9	48162.3	48022.7	44160.1	48265.3	44114.4	41690.5	41046.8	41190.1	42024.1	38897	39205.2	43555.5	42577.1
174	M75T706	1.15753	-4.43153	0.000187131	75.013	75.0062	75.0247	706.455	705.185	707.457	26	13	13	http://metlin.scripps.edu/metabo_list.php?mass_min=73.993&mass_max=74.033	10540.4	10267	10200.3	10083.1	10386.9	9699.13	9737.99	9535.65	8654.62	12149.9	11183.9	12233.1	12200.2	11503.8	11260.7	8622.19	8324.17	9646.81	10513.8	9678.37	9253.98	8880.76	8511.93	9210.2	9598.37	9153.45	9238.3	8345.03	8658.68	10275.3
175	M91T533	1.30095	-4.737	0.000189961	90.5067	90.5066	90.5069	533.176	532.009	535.153	28	15	13	http://metlin.scripps.edu/metabo_list.php?mass_min=89.487&mass_max=89.527	1.01258e+06	824191	974399	889223	852547	827866	837044	706348	803082	1.30628e+06	1.20397e+06	1.1838e+06	1.10396e+06	1.10813e+06	998595	838552	822760	846436	760763	730345	786168	776399	711966	735248	687366	721502	674417	650596	751844	752825
176	M94T533	1.33588	-4.59052	0.000192254	93.5031	93.502	93.5032	533.38	531.529	535.254	11	10	1	http://metlin.scripps.edu/metabo_list.php?mass_min=92.483&mass_max=92.523	14378.3	12570.6	14316.1	11949.4	11894.8	11343.4	11779.6	10050.8	10972.1	18636.6	17428.4	17922.9	15325.2	15932	13963.2	12493.4	10856.6	11994.4	11289.9	8830.78	11429	10882.8	10214.6	10925.2	8812.53	9632.49	9268.13	8493.9	10397.2	10528
177	M329T509	1.30355	-4.32527	0.000192314	329.286	329.272	329.293	509.058	506.076	511.773	18	9	9	http://metlin.scripps.edu/metabo_list.php?mass_min=328.266&mass_max=328.306	12498.1	19060.9	16217.2	16128.2	13789.2	20930.6	16219.5	17372.4	16816.1	14758.6	16344.5	15409.6	15766	14241.9	14931.4	10873.9	9621.08	9340.18	14795.5	17291.7	11076.7	15473.7	12875.1	15513.1	11648.2	10097	14510.5	11782.5	10873.6	8711.22
178	M286T320	1.24474	-4.29233	0.000194261	286.303	286.277	286.308	320.472	319.569	321.449	23	10	13	http://metlin.scripps.edu/metabo_list.php?mass_min=285.283&mass_max=285.323	12870.8	11617.2	10695.4	13533.8	14043.3	12573.9	11601.6	11857.7	9502.42	14097.9	12996.3	15844.9	13480.4	14704.6	14993	15015.5	8535.42	8647.01	11452.2	9168.64	11159.8	9982.92	10080.8	10226.8	9750.71	11026.7	9379.61	10506.7	10726.8	10528.7
179	M409T715	1.20796	-4.61279	0.000194449	408.916	408.914	408.919	715.278	714.539	715.939	30	15	15	http://metlin.scripps.edu/metabo_list.php?mass_min=407.896&mass_max=407.936	18386	18644.8	20389.2	20648.9	18540.8	17956.6	19811.5	16919	17061.1	25699.7	24110.2	23129.6	23572.8	22489.5	19826.6	18100.4	17725.2	17318.9	19060.1	16979.8	18088.2	17411	16813.3	17206.9	16018.5	16753.8	17046.3	14507.9	15758	15514
180	M307T723	1.17855	-4.7854	0.00019508	306.896	306.895	306.899	723.001	722.622	723.479	30	15	15	http://metlin.scripps.edu/metabo_list.php?mass_min=305.876&mass_max=305.916	75665.8	80928.9	82153.2	82677.4	78110.2	70462.3	78886.6	74787.3	70578.2	104547	93004	95332.9	85278.8	93750.8	90935.4	73913.9	71752.7	68545.7	76844.1	70607.4	72976	73687	69728.1	72158.8	74138.3	68768.3	69996.3	67545.4	67968	68022.5
181	M362T725	1.31381	-4.66406	0.000197217	361.881	361.872	361.89	725.179	724.341	726.46	21	13	8	http://metlin.scripps.edu/metabo_list.php?mass_min=360.861&mass_max=360.901	4155.02	3778.34	3646.33	3371.47	3796.06	4167.49	3716.99	3655.28	2968.33	5785.93	4552.3	4753	5198.95	4253.94	5304.89	3556.43	3528.64	2996.53	3378.88	3100.66	3694.24	3612.1	3132.83	3156.31	3002.69	3216.59	3069.61	2735.7	3059.14	2791.14
182	M335T725	1.2463	-4.60776	0.000197896	334.912	334.899	334.925	725.189	724.25	726.082	24	13	11	http://metlin.scripps.edu/metabo_list.php?mass_min=333.892&mass_max=333.932	5555.08	4911.19	5328.86	5525.55	4723.82	4210.25	5363.75	5165.75	3943.73	7202.16	5929.48	5956.13	6507.56	6014.89	5347.03	4854.31	4413.99	4413.24	5147	3905.96	4276.5	4381.73	4491.24	4674.79	4339.95	4345.79	4440	3997.14	3966.55	3894.14
183	M294T737	1.06871	-4.42167	0.000200975	294.276	294.273	294.276	737.437	737.027	737.842	26	14	12	http://metlin.scripps.edu/metabo_list.php?mass_min=293.256&mass_max=293.296	52186.6	51992.1	54051.3	52656.3	55215.6	52405.2	54058.4	52739	50609.1	59402.8	55685	59503.9	56757.8	53942.5	56259.3	52169.4	51535.2	47745.8	51436.6	48754.4	51315.8	49379.4	49834.5	53046.2	52556.5	51640	50861	52960.4	51786.5	49885.6
184	M433T341	1.32352	-4.40098	0.000202446	433.235	433.224	433.242	340.596	339.208	342.362	30	15	15	http://metlin.scripps.edu/metabo_list.php?mass_min=432.215&mass_max=432.255	150526	162465	103862	157296	133251	157356	150193	133368	73643.4	163051	161298	155023	110847	144788	143349	122941	94106.6	65424.4	120633	90843.8	120869	108739	97006.3	126271	104056	105858	103546	119350	98612.4	108660
185	M531T561	1.79308	-4.2677	0.000206827	531.269	531.239	531.277	561.038	537.042	569.842	29	15	13	http://metlin.scripps.edu/metabo_list.php?mass_min=530.249&mass_max=530.289	171595	183572	63258.8	285550	242517	196652	227625	225382	149684	220894	243835	250471	180102	188667	150925	70026.4	57603.8	22482.7	157455	176128	63917.5	158283	105930	206075	105593	202903	97143.6	83817.1	30218.3	124780
186	M112T533	1.25333	-4.70744	0.000207076	112.019	112.018	112.019	533.415	532.638	535.778	30	15	15	http://metlin.scripps.edu/metabo_list.php?mass_min=110.999&mass_max=111.039	1.91052e+06	1.54275e+06	1.78628e+06	1.68262e+06	1.6221e+06	1.56705e+06	1.60877e+06	1.35185e+06	1.55156e+06	2.3669e+06	2.17776e+06	2.12834e+06	2.0358e+06	2.02079e+06	1.88102e+06	1.60052e+06	1.54157e+06	1.60497e+06	1.45937e+06	1.43885e+06	1.54999e+06	1.49454e+06	1.38669e+06	1.3944e+06	1.39597e+06	1.37965e+06	1.30169e+06	1.33035e+06	1.42399e+06	1.42683e+06
187	M393T714	1.16347	-4.57978	0.000209241	392.939	392.929	392.947	713.582	712.365	715.684	29	14	15	http://metlin.scripps.edu/metabo_list.php?mass_min=391.919&mass_max=391.959	5775.23	5707.98	5847.91	7150.9	6524.54	5567.99	6134.27	5948	5447.03	7199.57	7561.93	7244.63	6959.29	6930.63	6677.09	5668.05	5351.51	5847.74	5970.61	5404.98	6052.85	5389.21	5154.21	5859.06	5377.05	5301.83	5243.71	5299.29	5344.24	5829.58
188	M423T553	1.19172	-4.5784	0.000210211	423.247	423.243	423.25	553.273	552.603	553.907	30	15	15	http://metlin.scripps.edu/metabo_list.php?mass_min=422.227&mass_max=422.267	175410	182774	191192	170781	144651	154126	162962	176644	159200	211271	214141	213895	195783	194907	157411	164607	139709	159832	153978	151494	156355	159847	146957	159609	145342	155935	141772	131203	159983	143326
189	M614T464	1.30716	-4.23894	0.000220749	614.482	614.48	614.484	464.442	463.41	464.707	30	15	15	http://metlin.scripps.edu/metabo_list.php?mass_min=613.462&mass_max=613.502	58649.5	72445.8	47676.6	62736.5	45991.8	66395	61580.6	48849.1	41532	60070.8	62857.9	63252.4	57572.8	54966.4	49048.3	34647	36750.7	28971.1	41475.2	49314.2	37866.8	52819.9	49854.6	56720.3	40113.1	51447.6	50174.6	52415.3	34854.3	35611.3
190	M263T722	1.18485	-4.49022	0.000224908	262.907	262.902	262.91	722.456	721.531	723.051	29	14	15	http://metlin.scripps.edu/metabo_list.php?mass_min=261.887&mass_max=261.927	5669.41	5747.54	6826.42	6116.9	6266.34	5089.5	6059.83	5859.58	5579.42	7674.36	7176.31	6687.17	7353.03	7118.74	5623.86	5257.42	5039.3	5587.2	6025.33	5369.37	5491.62	5802.11	4941.12	4970.79	5216.6	5430.12	5441.09	4568.68	5323.76	5586.58
191	M279T550	1.09558	-4.25385	0.000225436	279.159	279.158	279.16	550.124	548.837	550.825	29	14	15	http://metlin.scripps.edu/metabo_list.php?mass_min=278.139&mass_max=278.179	169092	162842	171655	165789	155410	179491	165052	155961	155426	184684	178400	179053	163548	180204	155231	169874	147941	159104	158164	140831	152658	160890	146115	155377	147147	157299	144335	142727	164722	154644
192	M274T760	1.18147	-4.26024	0.000226738	273.913	273.909	273.917	759.721	757.859	762.268	30	15	15	http://metlin.scripps.edu/metabo_list.php?mass_min=272.893&mass_max=272.933	6641.38	6023.39	6041.68	5790.79	6275.42	5777.98	6137.05	5515.98	5492.27	6981.54	7231.58	7861.76	7317.07	6227.78	6373.03	7002.09	5699.66	5512.52	5145.12	5483.71	4911.74	5085.23	4716.16	5351.52	5764.54	5164.78	5082.89	4816.56	5527.36	5727.04
193	M383T525	1.12391	-4.23471	0.000231774	383.184	383.173	383.199	524.63	522.206	540.112	29	14	15	http://metlin.scripps.edu/metabo_list.php?mass_min=382.164&mass_max=382.204	156415	165952	157458	148464	138869	132464	149498	151966	156241	165596	166984	176558	157736	172053	149339	146921	117519	139657	135771	137654	138260	151418	140002	149810	128353	150190	136756	135481	153955	125244
194	M343T739	1.08797	-4.27753	0.000234036	343.263	343.262	343.264	738.703	738.336	739.73	18	11	7	http://metlin.scripps.edu/metabo_list.php?mass_min=342.243&mass_max=342.283	42023.5	43503.7	39977	40287.1	40791.9	41460.2	39721.3	42757.7	42382.5	44955.9	42889.7	45708.6	43934.6	43395.1	40762.2	42697.7	43116.9	41466.9	38749.8	39086.3	39385.9	39173.1	38586.4	37853.8	39031.9	36717.6	39742.4	38273.6	36464.9	32896.5
195	M124T726	1.10406	-4.2504	0.000235675	123.934	123.93	123.938	726.496	724.952	728.03	12	8	4	http://metlin.scripps.edu/metabo_list.php?mass_min=122.914&mass_max=122.954	5006.21	4663.49	4752.71	4524.11	4728.52	4358.39	4954.65	4204.19	5264.77	4975.44	4628.83	4691.24	5255.77	4374.09	5081.77	4149.08	4648.15	4139.96	4181.78	4163.12	4012.94	4702.75	4337.14	4603.81	4324.78	3828.1	4404.43	4181.03	4506.89	4544.5
196	M556T441	1.36412	-4.32196	0.000237999	556.43	556.408	556.441	440.941	438.837	442.905	30	15	15	http://metlin.scripps.edu/metabo_list.php?mass_min=555.41&mass_max=555.45	40613.4	50994.9	29414.4	37648.4	25831.1	43212.9	33859.5	35090.4	24573	40612	39639	41578.6	39137.5	30903.5	28355.2	24355	21334.5	17814.2	23737	32897.7	22877.2	30047.6	29824.3	33463.1	25335.3	29141.4	29748.5	30104.9	24737.7	21514.6
197	M288T29	1.34223	-4.21826	0.000240035	287.901	287.899	287.903	29.2453	28.5591	29.9861	20	12	8	http://metlin.scripps.edu/metabo_list.php?mass_min=286.881&mass_max=286.921	23236.5	13485	16407.7	22487.9	15386.8	23477.8	17355.3	21611.5	14364	19818.7	18875	22216.8	22624	17215.9	21134.4	14995.2	10194.1	7954.46	14888.2	15734.9	18858.9	16346.2	13636.6	17307	14366.6	17776.5	15899.2	11777.2	14764.6	11332.4
198	M92T533	1.29789	-4.62603	0.000241749	91.5045	91.5044	91.5047	533.176	532.022	535.153	30	15	15	http://metlin.scripps.edu/metabo_list.php?mass_min=90.485&mass_max=90.525	416478	334817	385385	364624	350280	337924	341652	289656	330688	536807	496443	492272	445877	452011	398501	349103	332626	349210	311071	295358	327433	318256	290366	296423	295986	295088	271128	276330	297513	296518
199	M111T534	1.24639	-4.62007	0.000244962	111.021	111.021	111.021	533.804	532.638	535.778	30	15	15	http://metlin.scripps.edu/metabo_list.php?mass_min=110.001&mass_max=110.041	4.55636e+06	3.69021e+06	4.26197e+06	4.00369e+06	3.87146e+06	3.76272e+06	3.83181e+06	3.30237e+06	3.71546e+06	5.63137e+06	5.26098e+06	5.1434e+06	4.82867e+06	4.8621e+06	4.4834e+06	3.84166e+06	3.75918e+06	3.85536e+06	3.52274e+06	3.44498e+06	3.73728e+06	3.5752e+06	3.35769e+06	3.3708e+06	3.3852e+06	3.32044e+06	3.11678e+06	3.20092e+06	3.41197e+06	3.41549e+06
200	M145T543	1.39213	-4.6528	0.000246049	144.983	144.983	144.983	543.222	541.775	544.645	30	15	15	http://metlin.scripps.edu/metabo_list.php?mass_min=143.963&mass_max=144.003	160312	142694	149323	145042	147997	139619	144723	127071	143173	257888	225009	213056	196399	194716	164559	144145	140625	139993	125907	119012	118421	117749	106855	112761	113210	113321	113260	116433	122873	128292
201	M274T543	1.15796	-4.42273	0.000247931	274.167	274.166	274.168	543.183	538.362	546.522	19	9	10	http://metlin.scripps.edu/metabo_list.php?mass_min=273.147&mass_max=273.187	37099.4	38999.7	40901.3	40522.9	33272.2	37868.3	36528.7	37384.8	37731.8	47501	48198.6	45409.6	36041.2	41614.7	40929.6	36678.7	34331.9	38268	32925.2	31637.2	33805	35321.7	34545	35918.3	32101.1	35613.2	32234.8	38282.6	33969.8	32524
202	M182T733	1.18543	-4.51887	0.000248244	181.989	181.988	181.99	732.998	731.69	733.896	30	15	15	http://metlin.scripps.edu/metabo_list.php?mass_min=180.969&mass_max=181.009	36070.8	38738.9	37551.2	37375.1	34934.3	36095.2	35509.1	26994.4	36277	42693.9	44921.6	40798.3	41334.1	37894.2	29529.5	33634.3	27552.8	31768.3	35158.7	31458.2	32128.6	31194	30331	32237.5	31995.3	32544.3	29382.3	30945.5	28898.1	30405.4
203	M386T478	1.59983	-4.43192	0.000255033	386.172	386.169	386.174	478.065	476.768	478.711	26	13	13	http://metlin.scripps.edu/metabo_list.php?mass_min=385.152&mass_max=385.192	25751.5	45733.6	15935.8	24216.9	27373.8	19249.5	24175.3	45769.2	26565.9	29410.6	33161.3	42472.4	29911.2	27539.1	35568.4	17680	16586.6	12736	21032	26258.3	19535.8	18784.7	25091.4	22251.3	17067.7	21423.9	17655	16481.9	20530.1	9936.2
204	M101T543	1.06302	-4.19618	0.00025557	101.072	101.071	101.072	543.155	541.148	544.014	28	13	15	http://metlin.scripps.edu/metabo_list.php?mass_min=100.052&mass_max=100.092	191359	205008	208054	190149	191222	186554	196957	188841	194207	208957	205521	209316	202919	200684	189804	192197	178236	192733	179389	181274	182410	192445	179720	187459	189767	196054	177914	176361	191763	195774
205	M113T533	1.25373	-4.61023	0.000256068	113.018	113.017	113.021	533.472	532.158	535.491	30	15	15	http://metlin.scripps.edu/metabo_list.php?mass_min=111.998&mass_max=112.038	298471	240179	278620	257871	249704	247763	246757	209170	238560	368242	340190	334735	314501	317185	292341	246319	243903	249511	226372	225812	239688	231122	209841	220766	219627	213167	201417	207600	219359	222846
206	M377T722	1.21514	-4.56327	0.000269575	376.885	376.872	376.89	722.44	721.919	723.051	30	15	15	http://metlin.scripps.edu/metabo_list.php?mass_min=375.865&mass_max=375.905	11603.8	12516.9	11911.8	11965.3	12338.8	11290.2	13316.4	10558.2	11025.2	17095.3	14655.3	15061.8	13400.9	15501.6	13733.1	10636.9	11147.9	9291.76	10244.6	10528.3	11009.1	11578	11342.9	10684.5	11382.9	10131.2	11423.9	10023.6	10869	10982.8
207	M450T30	1.33041	-4.16376	0.000270479	449.831	449.812	449.987	29.59	28.6021	31.8762	29	15	14	http://metlin.scripps.edu/metabo_list.php?mass_min=448.811&mass_max=448.851	9999.14	7237.87	6954.15	9541.69	7298.41	9137.79	7846.72	8176.48	8150.94	8818.76	9581.58	11695	11278.8	8879	7403.09	6884.54	5598.13	4163.32	6848.63	6675.74	8265.67	7589.41	6099.22	8770.85	5876.15	8897.13	7254.88	4626.37	6764.95	4901.77
208	M387T487	1.79655	-4.22808	0.000273709	387.175	387.137	387.178	487.094	483.62	489.781	28	14	14	http://metlin.scripps.edu/metabo_list.php?mass_min=386.155&mass_max=386.195	87026.9	139928	60510.4	82606.6	87264.5	59294.9	84069	152739	73726.8	106319	105062	178946	85342	103509	104376	64811.9	6648.32	44429.3	66771.4	65691.9	78635.5	75829.9	65168.3	71948.9	40813.1	77254.5	46377.3	51032.6	77859.7	7625.7
209	M285T526	1.46335	-4.55004	0.000277045	284.912	284.911	284.912	525.945	522.849	532.009	26	14	12	http://metlin.scripps.edu/metabo_list.php?mass_min=283.892&mass_max=283.932	111395	72321.9	100563	87688.6	81845.8	66996.6	82692.9	72525.3	79541.4	147746	139532	128676	115249	120346	110140	84750.9	72710	79529.6	72688.3	65722.5	78407.4	79592.3	64136.8	68871.3	61795.3	67200.7	58309.4	53390.4	66083.5	63648.9
210	M238T736	1.09539	-4.27918	0.000280445	238.213	238.212	238.214	736.148	735.801	736.823	21	9	12	http://metlin.scripps.edu/metabo_list.php?mass_min=237.193&mass_max=237.233	23645	25180.2	25538.4	24574.2	25126.7	24725.7	24807.4	23569.2	23779.5	28219	24981.7	26279.3	22840.5	29267.5	25280.7	21533.7	23843.1	23127.6	24797.4	22969.6	23472.4	22915.9	21060.6	23852	23868.7	21888.8	23181.3	22686.8	23796	21918.9
211	M472T29	1.30888	-4.18381	0.000286569	471.838	471.829	471.972	28.5338	27.259	30.3659	28	14	14	http://metlin.scripps.edu/metabo_list.php?mass_min=470.818&mass_max=470.858	7144.31	4944.33	4618.98	6928.41	5688.56	5125.39	5663.05	5991.57	7301.97	6300.43	6964.46	7714.2	8617.36	6165.49	5896.58	5144.96	4287.57	3174.44	5208.72	5792.09	4750.06	5123.35	5120.71	5698.15	5356.29	5649.26	5638.25	4234.69	4119.91	3332.12
212	M314T407	1.11495	-4.20501	0.000301992	314.165	314.161	314.173	407.313	406.264	407.573	30	15	15	http://metlin.scripps.edu/metabo_list.php?mass_min=313.145&mass_max=313.185	71194.9	70082.5	56904.8	65428.6	63889	74228.3	62026.7	63863.5	59339.6	74928	70744.4	66123.2	64284.6	67319.3	62695.8	61023	64491.3	60313.1	54923.2	59769.1	65376.2	58385.1	54673.8	57036.5	61303.5	55680.2	57233	63887	55689.7	60886.6
213	M613T714	1.19904	-4.4485	0.000302499	612.88	612.877	612.892	714.386	713.662	715.391	30	15	15	http://metlin.scripps.edu/metabo_list.php?mass_min=611.86&mass_max=611.9	8792.04	9869.41	11472.9	10770.8	9897.01	9010.21	10471.2	8839.55	8488.16	13124.4	11745.4	12421.8	11828.6	10915.1	11436.7	9976.45	8824.75	9213.11	9720.14	8435.13	8386.71	9392.79	8367.47	8809.4	8114.23	8719.42	8399.51	8226.16	9252.79	8837.93
214	M147T543	1.38019	-4.52995	0.000303943	146.98	146.978	146.981	542.582	540.735	544.558	30	15	15	http://metlin.scripps.edu/metabo_list.php?mass_min=145.96&mass_max=146	74282.9	64335.7	66106.8	62912.9	67256.5	62836.7	65001.3	58490.2	66942.8	115561	101630	98115.2	88918.5	86284.7	72695.8	63037.6	66343.7	61004.5	59215.8	55201.4	50106.1	57998.3	48144.4	51145.5	52959.4	49088.4	51524.6	51666	58582.4	58194.1
215	M570T466	1.30633	-4.12081	0.000306995	570.457	570.455	570.458	466.223	464.041	466.604	30	15	15	http://metlin.scripps.edu/metabo_list.php?mass_min=569.437&mass_max=569.477	64708.4	70858	47242.2	62823.8	44883.7	65993.4	61555.7	46959.3	41898.1	61153.9	66968.2	65338.4	61586.7	53389	49629.3	32113	35417.8	32555.6	44460	54902.9	38285.6	52257.3	51068.4	54854.2	39579.6	51876	50751.6	51215.5	38364.1	34449.6
216	M276T766	1.18445	-4.24268	0.000308788	275.89	275.889	275.89	765.789	764.981	766.952	30	15	15	http://metlin.scripps.edu/metabo_list.php?mass_min=274.87&mass_max=274.91	24371.1	23063.2	24299.8	23519.1	21657	19927.1	22897.3	19749.1	21963.5	30558.7	25908.7	28995.9	25256.1	24203.5	24503.7	22710.7	24353.3	20210.9	21296.6	18897.9	22182.9	19576	18100.9	19841.3	21287	18609.7	19539.9	18928.7	18626.4	20515.1
217	M238T447	1.1165	-4.23638	0.000312065	238.199	238.198	238.2	447.181	447.017	448.192	28	13	15	http://metlin.scripps.edu/metabo_list.php?mass_min=237.179&mass_max=237.219	32708.6	25867.3	31772.7	32388.8	34753.7	31066.4	33198.8	30261.2	29138.1	36121.3	33033	35305.6	33512.6	34181.2	34788.1	31614.2	30764.8	29023.1	28130.9	27457.9	31057.9	27909.3	27114.4	28106.7	29566.3	29992.5	28849.2	26908.2	28880.6	31790.4
218	M299T725	1.20963	-4.20991	0.000324736	298.876	298.87	298.881	724.836	724.28	725.349	30	15	15	http://metlin.scripps.edu/metabo_list.php?mass_min=297.856&mass_max=297.896	11987.1	13163.7	15496.4	13239.2	11328.4	11606.9	13339.6	11592.6	10673.2	15491.2	14646.4	17090.7	14141.6	14822.8	13878.3	12632.6	10536.8	11774.9	12328.6	10666.2	12373.5	11010.7	10444.3	11684.6	10206.2	11221.9	9754.69	9081.91	13068.4	10619.2
219	M196T719	1.09958	4.09431	0.000328273	196.04	196.04	196.041	719.384	717.283	720.709	30	15	15	http://metlin.scripps.edu/metabo_list.php?mass_min=195.02&mass_max=195.06	74255.1	78600.1	75597.3	72176.4	78472.7	78367.1	78538.4	81499.8	77951.1	62074.8	71124.7	68714.3	69069.7	73752.7	77047.3	70014	74657.2	80713.6	78967	82323.9	81790.3	83052.8	84076	84427.9	86792.6	81697.3	84683.5	85596.8	89477.2	80230.3
220	M299T387	1.57321	-4.12961	0.000329634	299.137	299.131	299.147	387.042	384.967	410.018	20	12	8	http://metlin.scripps.edu/metabo_list.php?mass_min=298.117&mass_max=298.157	82096.8	62329.6	20448.1	51287.7	38411.9	52998.3	55524.4	66021.9	49608.2	60925.8	64481.9	50804.1	49942.8	78611.9	71178	23759.9	18368.9	13844.5	50145	34999.6	43968.9	39817.3	34879.3	54087.9	49827.5	39476.3	40152.4	43363.8	28916.4	27658.3
221	M513T721	1.15438	-4.40022	0.000332499	512.858	512.85	512.893	720.728	719.537	721.616	29	15	14	http://metlin.scripps.edu/metabo_list.php?mass_min=511.838&mass_max=511.878	5319.97	6318.73	7311.13	6494.35	5723.96	5341.82	6335.59	5598.81	5555.76	7269.19	7084.07	6709.19	6453.87	7117.71	6434.33	5680.66	5617.92	5187.1	5772.74	5959.43	5515.85	5775.43	5230.12	5219.5	5730.7	5304.66	5074.61	5340.81	5239.82	5705.37
222	M133T534	1.20287	-4.4043	0.000339424	132.532	132.532	132.532	533.854	532.501	535.88	30	15	15	http://metlin.scripps.edu/metabo_list.php?mass_min=131.512&mass_max=131.552	64074.5	50146.6	61679.3	56401.7	55481.2	52910.8	53849.2	49140.1	50836	74900.7	71180.7	69607.2	66001.8	67824.7	62161.7	52413.9	52829.6	54043	52140.8	54401.4	53761.7	53441.4	46972.4	49563.1	48460.5	49651.6	46408.1	46485.2	47584.5	45205
223	M257T713	1.13382	-4.15262	0.000341868	256.962	256.959	256.964	712.981	711.599	714.407	30	15	15	http://metlin.scripps.edu/metabo_list.php?mass_min=255.942&mass_max=255.982	10340.4	11992.7	13202.8	13888.3	12099.3	10868.1	11382.2	10534	11902.1	12975.8	12469.8	13564.4	11132.5	13075.6	12088	10023.9	9465.88	10870.3	12377.1	10779.8	10714.1	11542.7	9936.69	10780.4	9553.14	10818.4	10887.3	11268.8	10500.5	10572.6
224	M240T736	1.09351	-4.19952	0.000348787	240.229	240.228	240.229	736.054	735.468	736.823	30	15	15	http://metlin.scripps.edu/metabo_list.php?mass_min=239.209&mass_max=239.249	42287.8	40746.7	44113.4	38698.5	38962.8	40091.5	39581.8	36855.1	35762.2	43480.5	41856	45137.6	41216.7	40470.8	36773.1	38284.4	35836.3	39972.2	36961	33980.2	37514.9	37766.9	35780.9	36827.1	36898.7	38179.7	36587.2	34854.3	39283.6	35483.6
225	M688T489	1.39633	-4.13631	0.000359444	688.41	688.368	688.477	488.641	487.305	490.586	19	11	8	http://metlin.scripps.edu/metabo_list.php?mass_min=687.39&mass_max=687.43	19561	19167.3	12122.7	19532.8	17642.7	21997.7	17776.9	14747.3	14635.4	18808.3	20556	28666.4	22974.8	13493.8	19121.2	10899.2	13815.5	7290.33	17094.3	14147.4	10485.5	13581.2	17131.2	14747.1	14521.5	16338.6	15278.9	13877.8	10505.5	11387
226	M346T481	1.53317	-4.21809	0.000365011	346.274	346.266	346.275	481.202	478.67	483.114	22	13	9	http://metlin.scripps.edu/metabo_list.php?mass_min=345.254&mass_max=345.294	25065.6	39662.5	16662	20476.6	17048.2	31048	23683	40554.9	29612.4	26510.5	26664.1	41835.7	23595.3	28690.3	26804.5	22247.1	13842	13077.6	20587.4	16092	20782.1	19527.8	18984.4	22403.3	17377.7	23062.4	17887.6	16467.6	22497.9	7744.98
227	M145T759	1.05118	-4.08911	0.000375566	145.016	145.015	145.017	758.71	758.105	759.109	23	8	15	http://metlin.scripps.edu/metabo_list.php?mass_min=143.996&mass_max=144.036	46572.6	48364.5	48292.2	49161.2	47853.3	47696.2	49249.4	44579	44061.2	50603.1	46998.7	48941.6	47395.3	49695.6	48229.2	44479.1	47685.9	44919.2	45411.1	45296.7	47335.3	43159.5	44044.5	45876.4	46624.2	44573.3	44862.1	45650.2	45293.8	47538.1
228	M349T623	1.32954	-4.49022	0.000383494	349.215	349.214	349.216	623.386	621.337	625.218	22	12	10	http://metlin.scripps.edu/metabo_list.php?mass_min=348.195&mass_max=348.235	385618	330896	332033	357188	336279	370383	369075	190894	340535	512162	495632	475899	421965	383111	401192	328814	270378	294578	254863	276237	313810	296553	265849	303282	283985	300515	272178	280353	273780	274178
229	M464T29	1.19337	-4.05456	0.000383953	463.82	463.802	463.965	29.425	28.0762	31.1162	23	11	12	http://metlin.scripps.edu/metabo_list.php?mass_min=462.8&mass_max=462.84	7090.28	5630.63	5923.71	6538.72	5720.4	7151.7	6307.09	7206.61	6479.96	6702.76	6143.23	7328.91	7884.04	6246.5	6254.01	5462.33	5564.89	3758.96	5484.57	6768.97	6326.46	5410.19	5651.57	6444.98	4439.12	5613.19	6136.88	5442.11	5558.57	4567.79
230	M340T448	1.97268	-4.18065	0.000384175	339.614	339.61	339.618	448.051	446.222	450.303	16	10	6	http://metlin.scripps.edu/metabo_list.php?mass_min=338.594&mass_max=338.634	5108.47	8402.48	1428.27	5625.23	5591.29	2519.72	4677.66	8859.06	2608.05	7162.54	5462.62	3518.84	5771.34	5851.68	5500.26	1733.03	2317.61	1454.06	4414.03	3313.51	1459.22	2088.94	2425.96	3539.62	4376.84	1804.62	3339.46	2526.24	611.363	4180.04
231	M533T535	1.54783	-4.07851	0.000384368	533.283	533.279	533.398	534.664	514.156	546.451	26	14	12	http://metlin.scripps.edu/metabo_list.php?mass_min=532.263&mass_max=532.303	67796.1	87586.5	29298.1	89518	81736.8	72941.4	77610.4	69574.3	61514.7	81352.3	84020.8	76736.3	75851.8	66580.7	66238.9	34402.9	35929	21263.8	71610.3	73826.5	24859.9	50193	56979	78659.4	57690.4	69162	31030.4	33914	32442.9	31185.7
232	M584T489	1.2899	-4.1225	0.000391752	584.467	584.463	584.47	489.406	488.827	490.009	30	15	15	http://metlin.scripps.edu/metabo_list.php?mass_min=583.447&mass_max=583.487	50449.7	54845.9	39476.2	48205.4	32222.5	53935.3	46571.3	33644	32259.6	49481.5	53282	47146.2	38216.7	43835.3	39485.9	31664.4	28915	25020	31413.5	40497.2	32156	39163.5	35225.4	42710.6	33434.9	40511.5	35699.5	37161.3	31358.5	29106.5
233	M600T442	1.34068	-4.0416	0.000392503	600.457	600.449	600.466	441.573	440.47	443.554	30	15	15	http://metlin.scripps.edu/metabo_list.php?mass_min=599.437&mass_max=599.477	39784.4	50904.1	28670.9	46484.8	29842.9	49015.7	43761	37254.7	30446.2	44603.4	44018.9	45131.8	44444.2	35051.1	30771.9	25098.2	21511.7	16836.2	27953.4	36124.2	22976.7	32602.1	35050.7	38307.8	32719.1	32661.8	36571.9	34229.4	27549.2	27480.3
234	M457T530	1.10655	-4.0256	0.000400952	457.206	457.205	457.234	530.23	525.217	544.672	27	13	14	http://metlin.scripps.edu/metabo_list.php?mass_min=456.186&mass_max=456.226	115427	122232	111281	118546	118363	102067	111631	127641	111433	122201	120841	133083	116092	124207	106187	104639	90846	99669.2	103722	113889	101806	108898	116499	116921	105039	106363	102043	109943	112728	98630.9
235	M216T722	1.2019	-4.17074	0.000404395	215.925	215.918	215.931	722.168	720.989	723.313	21	12	9	http://metlin.scripps.edu/metabo_list.php?mass_min=214.905&mass_max=214.945	3937.57	3514.94	3700.9	4162.97	3665.94	3916.2	3972.88	3961.79	3658.67	5079.74	5096.5	5193.16	3646.48	4132.53	4520.73	3365.07	3900.32	3671.35	3473.56	3830.65	3705.68	3510.64	2920.41	3586.44	3276.14	3186.27	3826.22	2965.21	3117.69	3383.22
236	M149T551	1.06801	-4.08616	0.000404447	149.024	149.024	149.024	550.685	550.124	551.369	30	15	15	http://metlin.scripps.edu/metabo_list.php?mass_min=148.004&mass_max=148.044	130522	129982	135102	132737	124948	148115	129676	129406	128526	137238	141816	139088	128513	139204	124556	131957	122868	124527	128148	117694	124017	133199	122485	128178	124708	125304	117901	119485	127374	124270
237	M349T26	1.27887	-4.14397	0.000409277	348.844	348.833	349.033	26.3592	25.2049	30.6476	30	15	15	http://metlin.scripps.edu/metabo_list.php?mass_min=347.824&mass_max=347.864	7727.12	10441.4	8602.85	11507.2	6241.57	9697.06	7424	11682.3	7963.55	8383.25	8099.82	7770.15	9005.57	8597.08	7447.38	6668.71	5499.84	6138.9	7170.48	6992.76	8277.9	6932.73	4993.32	7053.7	7713.61	7456.03	7037.68	7451.96	7113.82	5612.44
238	M280T737	1.07254	-4.14414	0.000414523	280.26	280.26	280.261	737.349	737.033	737.93	27	13	14	http://metlin.scripps.edu/metabo_list.php?mass_min=279.24&mass_max=279.28	47784.3	44454.9	47457.2	44325.5	44576.1	44650.7	45251.7	45353	41098.2	49775.8	48641	50932.4	46274.8	48261.2	47960.8	41472.1	43784.1	39938.4	44810.3	44438.9	43410.8	42714	43664.8	42910.9	43547.6	44501.7	43947.9	45147.7	44217	41164
239	M253T737	1.07967	-4.06396	0.000415951	253.241	253.241	253.241	736.595	736.055	736.893	29	14	15	http://metlin.scripps.edu/metabo_list.php?mass_min=252.221&mass_max=252.261	301256	292258	326407	294458	278776	283518	281336	283563	273505	305048	298615	332644	303443	308114	284299	286025	259075	287254	275790	260138	291180	282433	259811	271585	270803	287141	265809	259946	290246	271827
240	M132T534	1.19993	-4.29399	0.000437946	131.534	131.534	131.535	534.028	532.729	536.12	30	15	15	http://metlin.scripps.edu/metabo_list.php?mass_min=130.514&mass_max=130.554	166330	132756	156639	146411	143630	135892	141961	122090	142887	197343	187665	181075	173815	175753	165146	142372	138621	143784	135018	132854	143301	139614	125804	126949	131603	125586	119748	119491	126326	123531
241	M491T561	1.50125	-3.99036	0.000438009	491.279	491.232	491.385	560.767	522.145	572.211	31	15	14	http://metlin.scripps.edu/metabo_list.php?mass_min=490.259&mass_max=490.299	61088.6	75830	39238.4	101548	86580.2	80065.8	87684.2	78468.7	62439.3	87755.9	92086	90193.7	62711.1	71287.8	58909.7	40187.1	30494.8	33315.7	64100.1	64630	31425.9	64723.4	46972.1	86178.8	46502.2	83108.9	39084.4	36233.6	36289.5	53382.9
242	M528T30	1.20281	-3.97774	0.000446786	527.818	527.768	527.861	29.5873	28.2667	30.9822	25	13	12	http://metlin.scripps.edu/metabo_list.php?mass_min=526.798&mass_max=526.838	6194.11	5217.09	4766.04	6168.45	5102.1	5307.08	5140.49	4859.1	5881.42	6196.27	5461.82	6154.57	7112.35	5797.73	5254.66	4810.01	4039.09	3981.3	4488.04	5674.5	5023.68	4865.8	4947.54	5237.24	4981.71	5166.25	5320.06	4119.13	4650.81	3041.45
243	M480T522	1.79441	-4.46112	0.000447305	480.158	480.132	480.182	521.523	520.829	522.834	17	13	4	http://metlin.scripps.edu/metabo_list.php?mass_min=479.138&mass_max=479.178	15712.7	32207.7	13512.5	12786.7	23926.1	12638.1	14069	38963.4	13610.5	28476.1	28858.1	31700.7	27321	24151.3	29624	13183.8	14813.7	10907.1	11912.8	11879.1	13738.9	12407.6	11864.6	11446.1	14413.4	13896	16255.4	15122.5	12051.3	9796.5
244	M291T414	1.63788	-3.97581	0.000453297	290.641	290.637	290.648	413.712	412.9	414.845	21	11	10	http://metlin.scripps.edu/metabo_list.php?mass_min=289.621&mass_max=289.661	21921.2	24938.1	11437	27187	22166.6	14010.1	26225.9	30226.1	21276.4	35986.6	36651.8	27410.8	29464.5	26478.9	19435.1	9170.54	8723.16	5702.89	18746.7	20902.3	7540.88	14335.6	16548.6	24801.5	24805.4	16366.9	19147.1	15519.4	6582.85	19949.1
245	M477T715	1.18297	-4.30364	0.000454884	476.905	476.901	476.908	714.967	714.423	715.479	30	15	15	http://metlin.scripps.edu/metabo_list.php?mass_min=475.885&mass_max=475.925	15280.5	15956.9	18928.9	18470.6	17967.4	15880.4	16562.7	14770.5	14180.9	21655.3	18375.2	21489.4	20062.4	19594.1	18648.8	16890.1	14812.9	14508.5	16831.6	15055.7	15226	15545.5	14440.8	14922.3	14252.1	15225.3	14643.2	14765.5	13982.1	15299
246	M305T763	1.21804	-4.00864	0.000468245	304.938	304.889	304.95	762.573	760.852	767.575	18	11	7	http://metlin.scripps.edu/metabo_list.php?mass_min=303.918&mass_max=303.958	9467.48	10169.6	9523.33	9564.1	6556.02	8673.34	8564.15	8756.25	8080.24	11209.1	10663.4	11985.2	9477.5	10508.3	9371.12	9950.88	8523.88	8104.5	8128.42	7386.61	8644.9	7040.41	5666.22	6994.16	8063.84	8446.68	7515.07	7889.37	7129.4	7563.55
247	M279T763	1.15396	-4.05049	0.000471173	278.894	278.892	278.896	762.513	760.205	763.76	30	15	15	http://metlin.scripps.edu/metabo_list.php?mass_min=277.874&mass_max=277.914	9151.09	8425.69	8887.22	9505.69	8129.96	8952.61	9805.32	8336.34	8800.78	9976.71	8783.02	12325.4	9613.23	9483.04	9714.29	9525.07	8745.85	8514.82	8357.17	6991.16	8307.21	7678.58	8490.89	7735.08	7278.29	8337.85	7811.73	7520.11	8209.81	7723.19
248	M515T537	1.29827	-3.991	0.000488518	515.268	515.24	515.278	537.212	529.631	548.698	27	14	13	http://metlin.scripps.edu/metabo_list.php?mass_min=514.248&mass_max=514.288	80952.8	64480	69073.9	100354	93531.5	78649.3	99598.8	88107.9	77911.4	96162.7	95429.2	85672.4	92082.5	75698.2	76864.8	62832.2	49609.4	41558.4	85599.1	89505.6	44135.7	66043.1	74140.8	84833.6	72380.2	75298.6	67391	59605.7	46383.7	62428.9
249	M365T722	1.06137	-3.95948	0.000503405	365.106	365.106	365.107	721.896	720.99	722.699	30	15	15	http://metlin.scripps.edu/metabo_list.php?mass_min=364.086&mass_max=364.126	89886.6	89213.7	88671.4	91554	88573.9	82032.1	90680.6	85879	85510	89179.5	84217.6	89272	81445.6	87388.7	89613.3	78647	87662.8	84727	88658.3	86700.9	82068.7	82418.7	82823.5	81520.5	86712.9	78175.8	75572.6	83117.8	78419.7	79962.4
250	M350T623	1.31313	-4.26338	0.000506248	350.217	350.216	350.217	622.949	620.706	626.709	26	13	13	http://metlin.scripps.edu/metabo_list.php?mass_min=349.197&mass_max=349.237	117894	99973.5	116241	114775	101119	116182	114048	53355.1	107645	156592	145995	138909	131969	107514	116136	108321	79616.4	97373.4	84443.9	82098.4	98746.1	92297.9	87104.7	89202.6	84431.2	91658	83037.4	83027.2	84551.2	77906.7
251	M662T486	1.31274	-3.94382	0.000509346	662.337	662.298	662.396	485.785	484.929	488.202	25	13	12	http://metlin.scripps.edu/metabo_list.php?mass_min=661.317&mass_max=661.357	16670.1	21203.1	11783.8	18568.6	15329.5	16487.8	15082.2	21539.7	16517.7	15627.8	17601.7	25132.3	16892.5	17732.1	17433.4	11493.5	12179.8	9923.09	16401.8	14381.4	14839.3	14183	16437.2	14556.2	10314.7	14506.1	11942	17112.2	14527.8	8005.46
252	M432T340	1.28487	-3.99044	0.000513258	432.239	432.238	432.239	340.311	339.59	340.921	30	15	15	http://metlin.scripps.edu/metabo_list.php?mass_min=431.219&mass_max=431.259	468708	525773	356822	520611	467263	479649	459317	466531	223777	494077	501376	531497	371865	482146	459237	445839	324057	239194	384279	305794	428125	381595	331699	379365	301767	349818	296202	410113	346253	374976
253	M397T551	1.10464	-3.9213	0.000522417	397.293	397.271	397.294	550.83	550.419	551.34	19	14	5	http://metlin.scripps.edu/metabo_list.php?mass_min=396.273&mass_max=396.313	133026	134376	134749	130220	116280	143023	129241	130766	123453	143400	144990	145715	130636	142884	120461	133061	106046	119961	125539	115213	121784	133148	115577	126634	116470	122697	113292	109138	133494	121400
254	M168T762	1.06981	-3.99607	0.000525506	168.016	168.016	168.017	761.87	761.22	762.662	30	15	15	http://metlin.scripps.edu/metabo_list.php?mass_min=166.996&mass_max=167.036	26424.6	26210.7	26173.4	25996.9	26278.5	24326.5	25413.5	24925.8	24179.8	26076.6	26486.6	28294.5	29456.9	26958.9	27487	24624.1	24100.1	23147.9	25141	25576.7	26619.6	23146	23918.5	24715.3	25326.2	24398.1	24285.4	24213.8	24374.3	25348.5
255	M278T717	1.23165	-4.15594	0.000538507	277.912	277.909	277.93	717.369	715.838	719.088	13	9	4	http://metlin.scripps.edu/metabo_list.php?mass_min=276.892&mass_max=276.932	5783.66	5777.81	6040.11	6391.81	5930.72	5062.62	5653.33	5161.04	5456.78	8323.2	7906.82	7042.69	5947.18	7860.84	6423.42	5614.16	4735.35	5146.43	5660.47	5103.32	4177.11	4990.54	5169.95	5534.17	5054.32	5601.22	5111.62	5574.03	4456.19	5010.02
256	M675T483	1.78371	-3.89608	0.000555074	675.458	675.445	675.463	483.127	482.588	483.761	22	13	9	http://metlin.scripps.edu/metabo_list.php?mass_min=674.438&mass_max=674.478	34239.3	44233.5	10165.1	50611.7	27038.3	37470.3	41188.1	32964.8	38547.3	46363.4	46308.8	58439.6	44697.7	25236.2	53051	8827.23	30911	6438.1	34620.1	36208.2	7917.38	12868.1	22783.8	35210.1	40915.6	19990.2	31808.5	19104.3	7065.39	16414.4
257	M347T711	1.10314	-4.15476	0.000562949	346.954	346.953	346.955	710.776	710.319	711.209	30	15	15	http://metlin.scripps.edu/metabo_list.php?mass_min=345.934&mass_max=345.974	45206.5	46325.4	52109.8	55003.8	48500.6	45502.2	51004.6	45706.8	45775.2	56384.6	52612.3	56415.2	53470.4	53011.4	51554.4	46733.4	45567.4	45391.8	48839.5	45879.4	47034.7	49176.7	43857.5	44114.9	43853	44502.5	45721.7	44819.5	44984.4	47184
258	M582T30	1.24239	-3.88892	0.000566642	581.748	581.716	581.846	29.6899	27.3601	30.485	17	10	7	http://metlin.scripps.edu/metabo_list.php?mass_min=580.728&mass_max=580.768	5845.7	4340.47	5114.28	5643.42	4067.24	4744.79	4980.5	5615.36	5329.94	5049.63	5649.87	5958.41	7090.27	4872.6	4814.4	4007.57	4168.05	3457.23	4890.19	5379.05	4526.07	4329.43	4312.54	4929.3	4393.39	4732.41	4664.03	2881.14	4112.38	2898.53
259	M512T442	1.28933	-3.89524	0.000575493	512.406	512.395	512.409	442.217	439.654	445.742	29	15	14	http://metlin.scripps.edu/metabo_list.php?mass_min=511.386&mass_max=511.426	42701.8	42877	29091.6	40548.6	27286	39625.8	36396.1	38803.9	24847.4	37882.3	38158.1	39076	39855.6	27963.4	29867	24211.4	20353	19214.2	33250.2	35908.8	24120.8	30338.9	27983.6	32163.1	24382.7	29771.8	29830.9	33238.3	29022.1	21140.7
260	M309T723	1.19818	-4.2216	0.000577519	308.892	308.89	308.893	723.386	722.805	723.782	30	15	15	http://metlin.scripps.edu/metabo_list.php?mass_min=307.872&mass_max=307.912	32249.4	30220.2	32082.8	32652.2	30989.6	30228.5	31294.3	28998.9	26571.7	45207.9	39134.7	38493.5	35439.1	37946.8	37464.9	30456.9	30149.4	26551.7	30338.4	26189.2	26173.6	29729.1	27468	27422.4	28716.9	29930.3	28134.7	26112.8	28616.3	28799.7
261	M575T466	1.29837	-3.9126	0.000585263	575.396	575.352	575.411	465.662	463.41	466.45	30	15	15	http://metlin.scripps.edu/metabo_list.php?mass_min=574.376&mass_max=574.416	80754.2	93063.6	57827	77148	56254.3	90664.8	73448.5	58005.1	52691.1	82498.3	86478.7	78293.9	80058.9	74339.7	59090.1	46121.3	43035.7	41251.6	54102.9	62907.8	47788.7	67933.2	62727.2	74225.6	51776	65703.4	65466.3	62566.8	49376.4	52708.2
262	M689T438	1.30429	-4.03877	0.000585355	688.513	688.503	688.516	437.886	437.635	439.125	30	15	15	http://metlin.scripps.edu/metabo_list.php?mass_min=687.493&mass_max=687.533	20175	29582	15742	23772.3	16099.7	28439.9	22058.6	19491.1	15361.7	24234.1	23148.5	24875.5	22611.7	20655.8	18406.4	13635.7	14578.9	13131.7	15750.3	17582	15378.4	19201.5	18970.8	20308.3	17074.2	17951.5	17984.1	18421.4	14197.5	14746.7
263	M460T29	1.30382	-3.8908	0.000585687	459.841	459.806	459.981	29.3676	26.6282	30.545	30	15	15	http://metlin.scripps.edu/metabo_list.php?mass_min=458.821&mass_max=458.861	11554.3	7468.4	7529.12	8344.9	5755.04	7962.54	9104.22	7658.11	9498.25	8814.83	9690.44	10623.6	10649.9	9113.68	7042.74	7097.15	4548.47	6123.99	6316.62	6831.97	7439.14	8074.66	6062.17	8413.32	5805.56	8464.21	6619.32	5050.76	8459.75	5021.17
264	M297T724	1.19092	-3.99294	0.000586377	296.876	296.873	296.879	724.319	723.929	724.879	30	15	15	http://metlin.scripps.edu/metabo_list.php?mass_min=295.856&mass_max=295.896	19037.6	17125.7	21235.9	20180.3	16765.3	15466.5	17286.4	16917.7	17071.5	22899.9	20234.2	24777.8	20793.8	21056.2	19659.5	19606.5	15816.8	16636.8	16827.7	15527.7	16963.2	17797.1	14625.1	16213.6	14722	16887.1	14819	13722.7	18033.8	15737
265	M344T29	1.30239	-3.88246	0.000598318	343.871	343.863	343.889	28.7203	27.2506	29.8108	25	14	11	http://metlin.scripps.edu/metabo_list.php?mass_min=342.851&mass_max=342.891	18276.8	12520	14527.2	17938.2	10657.9	17896.1	15410.7	16685	13942	17029.7	17809.9	19269.9	17496.1	14863.3	15459.6	13089	8150.36	7901.42	11779.4	12735.7	16105.2	15241.1	11662.3	15918.8	11567.7	15793.8	12090.4	7426.23	13285.8	11361.8
266	M287T384	1.60559	-3.86713	0.000600064	287.132	287.13	287.137	383.968	382.029	385.124	28	15	13	http://metlin.scripps.edu/metabo_list.php?mass_min=286.112&mass_max=286.152	38470.7	63878.5	17865.7	57627.3	45779.3	69045.9	56611	57580.9	50643.6	68264.5	63094	52383.2	48899.2	49363.1	35317	21339.1	17440	10800.1	33521.3	47257.5	14588.1	37238.3	31594.3	54849.6	49119.6	44055.6	30206.2	35451.5	13606.6	41512
267	M79T737	1.101	-3.93205	0.000609051	79.0755	79.0681	79.081	736.941	735.618	740.123	28	14	14	http://metlin.scripps.edu/metabo_list.php?mass_min=78.056&mass_max=78.096	17880.9	15632.9	16535.2	15824.9	16949.4	16001.9	15115	16642.8	14913.8	19635.9	17578.1	17500.5	17993.6	17281.5	17909.5	15771.5	15109.2	15970.4	16819.4	16014.3	17026.6	14821.4	14378	14329.2	15276.5	14939.1	14299.7	15605.7	14760.4	15028.8
268	M673T487	1.28535	-3.98259	0.000620913	672.518	672.504	672.521	487.286	486.611	488.026	30	15	15	http://metlin.scripps.edu/metabo_list.php?mass_min=671.498&mass_max=671.538	31455.1	43921	26587.2	35573.5	22620	39364.9	33252.6	26983.4	22612.3	34824.3	34854.1	35526.7	27668.9	32441.4	28900.1	21526.4	21729.1	19047.9	23368.6	26887.8	22137.3	29595.1	25157.9	30461.9	24922.2	28913.7	26500.7	26506.3	21407.2	22619.5
269	M286T29	1.35972	-3.83773	0.000649203	285.909	285.904	285.931	29.0918	26.2287	30.9822	30	15	15	http://metlin.scripps.edu/metabo_list.php?mass_min=284.889&mass_max=284.929	33296	20028.1	22191	35848.3	18036.9	31521.6	27484	32630.8	23669.8	30184.4	30976.2	35310.8	33538.2	28350.2	31046.9	22505.8	14558.2	12555	23174.8	23931	27225	24750.4	19908.8	28082.8	20300.2	26736	24006.5	9897.11	22514	19121.8
270	M298T527	1.24473	-3.83657	0.000650303	298.287	298.279	298.294	526.519	519.923	530.125	29	14	15	http://metlin.scripps.edu/metabo_list.php?mass_min=297.267&mass_max=297.307	50340.2	55629.9	46976.1	51457	46765.3	56411.2	61698.5	55300	40316.1	60457.2	65941.8	54338.3	44561.4	46976.8	44438.1	41732.2	29829.8	33595.4	48226.6	41670.4	39021.3	40204.1	42647	63304.4	38859.4	42311.5	41579.7	44742.9	42344.5	37866.8
271	M283T717	1.19659	-4.16444	0.000658917	282.889	282.887	282.894	716.668	715.557	717.669	30	15	15	http://metlin.scripps.edu/metabo_list.php?mass_min=281.869&mass_max=281.909	10174.1	9842.94	9898.13	10798.8	8553.82	7917.22	11080.4	9181.25	9007.75	13385.6	12703	12182.8	10564.8	11320.7	10382.9	9423.71	8624.77	9012.85	9231.68	8782.7	8814.14	9657.59	8312.27	8686.76	7913.93	9021.14	8314.17	8748.74	8684.56	7972.15
272	M681T484	1.6803	-3.87783	0.000667184	681.409	681.39	681.421	483.664	483.003	483.903	18	11	7	http://metlin.scripps.edu/metabo_list.php?mass_min=680.389&mass_max=680.429	23013	40969.3	8439.24	27087.2	16982.4	29016.9	25698.9	30240.9	26763.6	25347	28496.3	40953.8	27303.9	13971.4	31820.1	11998.4	17069.8	6785.69	21187.6	23438.6	7497.34	11263.3	17239.5	24297.9	23761.2	15682.9	22018.2	13415.1	7387.56	12691.1
273	M658T464	1.44801	-3.82305	0.000676317	658.49	658.478	658.51	464.133	463.14	466.439	30	15	15	http://metlin.scripps.edu/metabo_list.php?mass_min=657.47&mass_max=657.51	69062.7	71815.5	39819.6	87593.4	39779.9	62831.5	73258.8	59806.3	57639.3	79770.6	77707.6	83346.7	71811.2	46837	77513.5	31903	48289.3	25238.1	57148	60751.3	33603.6	41511.8	43087.7	71624.6	61391.3	42793.8	64662.5	46185.4	28727	32712.2
274	M514T567	1.06936	-3.82197	0.000676505	514.386	514.384	514.388	566.518	564.024	568.789	30	15	15	http://metlin.scripps.edu/metabo_list.php?mass_min=513.366&mass_max=513.406	80500.1	80748.8	81005.5	72795.5	78307.4	83204	77129.2	79444.4	74231.5	85985.1	82070.9	83660.4	78622.3	86091.3	80283.3	76502.2	74814.5	74290.6	74867.4	74876	73457.2	70162.2	69849.5	77622.4	76361.4	77349	69625.6	73407.3	79539.5	83257.5
275	M311T722	1.14289	-3.96289	0.000696582	310.896	310.886	310.91	722.437	720.528	723.313	30	15	15	http://metlin.scripps.edu/metabo_list.php?mass_min=309.876&mass_max=309.916	6800.45	6120.54	7153.01	7433.33	6839.27	6408.5	7923.41	6594.99	6472.42	8208.26	7910.95	8541.16	8426.87	8077.97	7422.83	6503.12	5608.9	5967.96	6200.5	6889.64	7120.56	6523.71	6422.12	6646.72	5861.89	6726.14	6773.2	6734.46	6519.26	6041
276	M402T29	1.31968	-3.79547	0.000726699	401.851	401.824	401.963	29.1822	27.983	30.8829	30	15	15	http://metlin.scripps.edu/metabo_list.php?mass_min=400.831&mass_max=400.871	11730.1	7755.82	8525.72	9567.56	5789.54	9958.14	9816.36	9390.21	10326.6	10067.4	10080	11850.1	12751.2	10069.9	8094.58	8541.75	4836.67	5121.25	6458.85	7228.23	9421.62	8870.56	6269.29	8802.42	7448.81	9723.41	8364.75	4756.99	8287.82	6328.31
277	M435T538	1.09935	-3.81493	0.000752592	435.213	435.211	435.242	537.694	526.817	542.034	27	13	14	http://metlin.scripps.edu/metabo_list.php?mass_min=434.193&mass_max=434.233	85683.6	86640.6	83338.8	80006.6	73476.7	83352.8	86936.2	99811	79247	89515.7	87728.7	91401.1	79699.7	82312.8	81585.5	82148.3	69300.1	78699.6	77911	77881.6	75345.4	81353.8	78106.3	86797.9	73968.2	75984.3	72029.6	74141.3	81349.8	70878.6
278	M363T489	1.51433	-3.96189	0.000765608	363.171	363.169	363.173	488.553	487.253	492.245	11	8	3	http://metlin.scripps.edu/metabo_list.php?mass_min=362.151&mass_max=362.191	120753	144426	89241.7	116124	108851	71509.2	107855	178349	121366	143237	151149	244186	137647	133112	139777	99361.5	70631.6	74732.3	109128	87784.5	126900	101362	91477.5	95237.4	73686.9	95675.2	81346	70753	99402.8	48240.8
279	M467T710	1.12854	-3.81228	0.000768716	466.944	466.939	466.951	709.896	708.562	710.979	29	14	15	http://metlin.scripps.edu/metabo_list.php?mass_min=465.924&mass_max=465.964	8398.71	8091.24	9793.01	9087.41	8556.53	8025.3	8785.28	8570.02	8125.22	10338.6	10387.3	9765.82	10072.6	8357.54	9315.25	9115.94	7629.76	7702.48	8501.12	8416.3	8367.46	8209.1	8859.82	7533.66	6859.98	8163.44	7691.89	7093.02	7756.3	8317.19
280	M398T551	1.09874	-3.7728	0.000771855	398.297	398.284	398.303	551.126	549.804	552.003	29	15	14	http://metlin.scripps.edu/metabo_list.php?mass_min=397.277&mass_max=397.317	38973	41144.9	40327.7	36591.6	33311	42486.9	37817.6	39225.2	36757.5	42081.4	41961.4	42541.5	41019.2	40198.2	37941.1	39994.3	32174.7	36376.9	35946.5	34263	34898.7	39270.4	33252.3	38415.6	36660.8	37289.1	34386.8	31517.9	38189.2	36508.9
281	M628T489	1.27347	-3.84245	0.000782472	628.496	628.488	628.5	488.657	488.092	489.407	30	15	15	http://metlin.scripps.edu/metabo_list.php?mass_min=627.476&mass_max=627.516	42312.5	50814.2	34031.7	43558.5	27293.6	47884.4	43802	31882.8	28920.3	46649.4	45529.9	43621	34998.6	40160.9	35440.4	29149.8	26204.9	22503.2	29087.2	35023.6	28666.1	39249.5	34227.2	37733.9	28205.3	35555.6	33452.6	33614.4	29097.4	26948.7
282	M246T529	1.4569	-4.06312	0.000793995	245.881	245.88	245.881	528.685	523.48	533.129	16	8	8	http://metlin.scripps.edu/metabo_list.php?mass_min=244.861&mass_max=244.901	15657	11719.8	16984.5	13217.5	13038.8	10365.3	12470.4	11884.9	11750.8	25486.7	22584.3	20198.5	18475.5	19934.3	16509.7	14411.8	12325	11236.9	10545	9547.13	12404.8	11864.1	9779.94	11705.3	9428.7	11794	8818.51	9072.47	11708.4	10281.7
283	M255T737	1.06923	-3.86557	0.000794826	255.238	255.238	255.239	736.596	736.044	736.962	21	7	14	http://metlin.scripps.edu/metabo_list.php?mass_min=254.218&mass_max=254.258	96101.3	95510.4	107102	98944.1	91926.1	92179	93640.7	91397.3	88705.2	97856.7	96561.6	108133	99369.5	99507.7	95448.9	93267.1	86990.8	94346.7	88947.1	86369.2	93280.4	91769.7	86007	88661	89057.9	92717.9	91446.6	87688.2	96921.5	90876.4
284	M244T528	1.46781	-4.04801	0.000818658	243.885	243.884	243.886	528.466	524.59	532.598	14	8	6	http://metlin.scripps.edu/metabo_list.php?mass_min=242.865&mass_max=242.905	45743.8	27357.3	39572.7	34113.4	32878.9	27075	31685.2	28597.7	30835.3	63161.9	56093.5	55492	47584.1	52322.7	44316.7	33860.7	29457.6	32357.4	27460.7	26967.9	34628	33400	24364.8	25270.4	25679.8	28188.3	23031	21777	28678.6	25114.5
285	M189T542	1.07869	-3.91575	0.000839198	188.959	188.959	188.959	541.977	539.501	542.725	30	15	15	http://metlin.scripps.edu/metabo_list.php?mass_min=187.939&mass_max=187.979	193757	202624	187930	192043	199160	184670	206615	190959	193566	227322	217810	216112	198610	222363	199449	191271	190340	191526	185068	185843	180801	193163	183138	183701	184971	189920	178118	178809	193328	201724
286	M452T492	1.31192	-3.81229	0.000846087	452.388	452.385	452.39	492.42	491.04	494.816	28	13	15	http://metlin.scripps.edu/metabo_list.php?mass_min=451.368&mass_max=451.408	37319.8	35496.2	20939.4	31564.8	18976.9	30395.8	26448.7	27797.8	20084	29531.5	28350.7	30655.6	22672.5	22597	24810.3	22996.2	15732	14786.2	20664.5	27238.3	18111.2	20900.1	19802.4	24342.8	18882.4	24714	20381.2	23026.5	22911.7	16231.9
287	M419T571	1.08119	-3.74713	0.000866299	419.316	419.315	419.316	571.248	569.952	571.744	30	15	15	http://metlin.scripps.edu/metabo_list.php?mass_min=418.296&mass_max=418.336	561766	493796	556428	519579	533164	488575	528045	527579	518046	583180	577242	584293	562177	587058	519719	538428	522649	521252	477851	440459	497877	539928	483907	503044	508550	511281	475905	480247	515238	512742
288	M263T38	1.30372	-3.85191	0.000870715	263.008	262.961	263.043	38.1078	29.3814	40.1287	30	15	15	http://metlin.scripps.edu/metabo_list.php?mass_min=261.988&mass_max=262.028	36386.2	31764.5	40508.9	30826.5	20618.1	41974.3	25967.2	24772	35686.5	28861.7	26855.7	31641.1	32495.5	41751	25992.1	29255.7	21310.8	18869.1	28441.6	27016.1	29415.6	22042.7	18084.2	24748.5	25447.2	28049.2	23876.2	23021.1	24111	21498.6
289	M445T722	1.22381	-3.98297	0.000872589	444.881	444.861	444.891	721.641	720.895	721.982	30	15	15	http://metlin.scripps.edu/metabo_list.php?mass_min=443.861&mass_max=443.901	10525.7	10897.8	11573.8	11277	11361.7	9317.67	10222.4	9364.19	9218.3	16280	13914.4	13466.5	11542.6	12742.2	12079.5	10481.8	9644.46	8857.33	10818.4	9094.91	10332.1	9776.94	8083.24	9267.89	9305.69	9156.36	8865.11	8751.86	9494.28	10072.1
290	M444T32	1.30718	-3.73696	0.000878211	443.866	443.848	443.968	32.0958	28.615	40.6002	28	15	13	http://metlin.scripps.edu/metabo_list.php?mass_min=442.846&mass_max=442.886	9706.32	6750.29	6578.07	6514.96	5282.54	5968.45	8128.01	6884.25	8873.7	7638.21	8391.02	8547	9796.53	7968.25	5748.93	6522.56	4029.73	5734.69	5089.43	6398.7	6002.8	6346.17	5510.87	7217.89	5074.62	7121.99	5833.24	4425.74	7485.33	3481.16
291	M737T486	1.41587	-3.79339	0.00088781	737.377	737.356	737.383	485.714	483.567	486.811	18	10	8	http://metlin.scripps.edu/metabo_list.php?mass_min=736.357&mass_max=736.397	18381.2	27319.6	11035.1	18276.9	17325.5	22342.6	19642.2	29573.7	15595.3	19556.3	20229.5	25550.5	18524.6	14535.7	26296.7	10719.5	14269.8	9321.4	18812.1	17572.3	10939.6	14614.7	17480.9	16432.2	13827.7	16096.4	15664	18667.4	10579.3	9843.19
292	M304T461	1.59411	-3.79048	0.000890103	304.235	304.231	304.263	461.38	460.25	488.092	35	15	15	http://metlin.scripps.edu/metabo_list.php?mass_min=303.215&mass_max=303.255	77222.5	114087	42249.1	118756	107744	76795	77062.2	146570	108603	77453.4	81541.8	164462	105002	69946.4	116210	44026.7	44461.4	28002.8	74804.4	93532.2	64256.3	60734.6	82761.2	74029.9	59400.1	74352.3	57565.7	91742.5	54702.7	26365.9
293	M319T724	1.34043	-3.85299	0.000897849	318.857	318.83	318.863	724.29	723.662	726.997	18	11	7	http://metlin.scripps.edu/metabo_list.php?mass_min=317.837&mass_max=317.877	6240.63	4354.15	7048.47	6790.75	6087.65	5207.58	5754.76	3585.66	6181.09	8823.4	8040.96	8369.65	6573.96	7281.97	8150.96	5169.32	3121.91	5543.4	5732.05	5724.93	5880.53	5247.35	5174.15	4619.66	3542.12	4868.96	5105.03	4813.47	4136.66	4798.1
294	M674T28	1.21388	-3.70998	0.00091092	673.718	673.697	673.862	28.4654	27.3472	29.2236	15	10	5	http://metlin.scripps.edu/metabo_list.php?mass_min=672.698&mass_max=672.738	6497.07	4146.04	5218.62	5486.29	4461.06	5273.79	4931.67	5513.86	5165.71	5502.24	5783.05	6543.56	6695.71	5726.97	5002.97	4220.53	3776.95	4798.55	4435.63	5267.5	5265.92	4711.21	4140.02	5048.8	4291.66	5322.55	5170.71	2871.3	4475.41	3712.81
295	M338T492	1.58011	-3.83701	0.000929871	338.174	338.171	338.176	492.335	491.288	493.825	19	12	7	http://metlin.scripps.edu/metabo_list.php?mass_min=337.154&mass_max=337.194	34832.5	66803.7	30295.6	25930.4	22997.5	24119.6	34038.5	56467.9	31768.7	43248.3	42605.3	53569.6	32984.3	42174	34365.4	33844.2	17530.9	25771.1	20074.9	23511	33336.8	31305.3	22052.7	30446.4	16796.7	30388.7	18961.8	16508.3	29508.3	14621
296	M289T383	1.7079	-3.69922	0.000939155	288.635	288.633	288.636	383.064	380.333	383.469	20	11	9	http://metlin.scripps.edu/metabo_list.php?mass_min=287.615&mass_max=287.655	39530.4	60859.4	18565.6	66633.4	48202.9	32308.8	61866.5	67304.7	53626	74809.8	75319.3	60760.7	62682.3	53244.7	38706.5	16387.6	15194.4	6092.01	37260.7	51333.9	13270.9	37209.9	29893.7	58647.9	56254.1	43635.2	29037.1	36264.4	7081.72	39292.4
297	M630T29	1.19352	-3.69386	0.000950381	629.736	629.712	629.877	29.3113	28.1016	30.8448	18	11	7	http://metlin.scripps.edu/metabo_list.php?mass_min=628.716&mass_max=628.756	6188.12	4503.1	4894.26	5330.27	4898.44	5015.17	5229.06	5437.16	5868.01	5180.87	5515.56	6617.35	6612.26	5829.98	4824.6	5227.1	3934.09	3572.73	4911.05	4589.66	4363.94	5104.63	4816.8	5738.59	4428.94	4848.11	5292.02	4372.57	4226.64	3230.64
298	M438T469	1.34681	-3.708	0.000962287	438.378	438.376	438.381	469.429	467.681	470.025	30	15	15	http://metlin.scripps.edu/metabo_list.php?mass_min=437.358&mass_max=437.398	34735.2	38432.9	20598.6	31052.9	19394.4	28426	28533.5	26867.3	20581.1	28589.8	28311.2	33932.6	32940.1	21529.8	23061.2	15234.1	17050	16247.7	20690.1	30354.3	17778.1	23296.3	23466.2	27327	17658.8	23086.9	21332.2	24712.5	16933.5	14442
299	M564T30	1.28324	-3.6864	0.000970047	563.785	563.764	563.914	29.8646	28.605	31.3375	20	13	7	http://metlin.scripps.edu/metabo_list.php?mass_min=562.765&mass_max=562.805	6851.43	4482.26	4462.83	5817.76	4966.75	4310.62	5219.16	5379.93	5201.68	5000.32	5221.51	6514.29	7341.5	5716.1	4533.84	4112.58	4133.91	3341.95	3602.38	4801.73	4187.66	4766.09	4045.88	6083.91	4168.72	5146.88	4835.32	2956.27	4254.34	2699.51
300	M384T522	1.27793	-3.72256	0.000976931	384.2	384.192	384.209	522.208	521.456	524.571	27	14	13	http://metlin.scripps.edu/metabo_list.php?mass_min=383.18&mass_max=383.22	40736.9	47655.8	38753.7	34640.6	33509.4	24940.9	33166.5	52830.9	33145	43787.1	40314.5	49915.3	38930.1	40661.7	38827.3	36424.2	20519.3	34337.4	31110	33149.6	31820.2	31586.3	32339.9	33867.3	37575.6	30776.6	26645.9	28753.7	34984.2	19214.1
301	M452T30	1.27562	-3.69078	0.00097971	451.811	451.802	452.004	29.738	28.2667	31.3053	30	15	15	http://metlin.scripps.edu/metabo_list.php?mass_min=450.791&mass_max=450.831	10952.2	7352.93	7899.52	10567.9	9396.92	10610.5	9477.28	8464.97	6982.98	9401.4	9522.14	12899.5	11398.8	8989.09	7945.27	8023.41	7463.61	5114.87	6658.88	8420.09	9129.29	8322.99	6528.91	9216.42	5103.89	7959.89	7411.18	8195.52	8490.03	5170.25
302	M420T571	1.08868	-3.73355	0.000982608	420.32	420.319	420.321	571.353	569.952	572.165	30	15	15	http://metlin.scripps.edu/metabo_list.php?mass_min=419.3&mass_max=419.34	192351	165900	189961	171183	185448	166600	174552	179495	170671	203090	199281	201891	193390	192663	178833	177030	177499	174260	161549	147419	167983	182951	166287	166695	172445	171482	158690	165709	175903	174160
303	M392T29	1.39052	-3.68613	0.000982938	391.853	391.848	391.925	29.4595	27.983	30.709	28	14	14	http://metlin.scripps.edu/metabo_list.php?mass_min=390.833&mass_max=390.873	12597.3	7895.48	8437.29	13475.6	6054.66	13201.7	11282.2	10472.6	9831.97	12144.1	12016.5	14871.5	14011.7	11547.6	9467.48	7851.23	6258.86	4476.8	7978.54	8462.76	11217.7	9309.22	8139.38	11418.7	7213.45	10470	9160.29	3709.88	7662.08	6991.05
304	M399T708	1.14487	-3.74656	0.000993351	398.961	398.951	398.963	708.4	706.483	709.599	30	15	15	http://metlin.scripps.edu/metabo_list.php?mass_min=397.941&mass_max=397.981	8875.98	9994.33	11602.6	11647.8	10369.8	8973.85	10357.5	9421.74	8507.13	11459.4	10869.1	11533.9	11565.9	11165.6	9194.13	9836.64	9361.67	9018.92	10090	9331.41	10315.9	9452.32	8696.35	8373.2	8704.43	7765.22	8063.4	8500.8	8740.6	9606.86
305	M997T486	1.50331	-3.77401	0.00099873	997.474	997.467	997.488	485.641	485.454	486.624	29	15	14	http://metlin.scripps.edu/metabo_list.php?mass_min=996.454&mass_max=996.494	36190.5	34181.8	18583.1	33403.4	28249.2	18711.6	29628.6	39053.4	24707.9	42354.7	41608.9	58135.3	34936.4	29179.2	39543.1	16565.7	22752.3	13834.6	32627.5	27095.7	20124.9	23575.1	29623	27439.5	19392.2	26948.2	23411.8	25736.9	16835.1	12269.4
306	M410T32	1.308	-3.68007	0.00100009	409.884	409.85	409.929	31.7971	29.425	33.9927	30	15	15	http://metlin.scripps.edu/metabo_list.php?mass_min=408.864&mass_max=408.904	11893.5	9079.6	7060.14	8867.64	7330.95	7058.89	8725.03	8494.23	10719.9	10725.8	10267.4	11575.9	11984.5	10574.8	7640.71	6100.89	6224.82	6204.69	6711	8642.23	8115.73	7593.49	8088.97	8602.41	6918.88	8345.64	8702.93	5779.87	9201.81	3328.67
307	M278T403	1.64771	-3.67157	0.00100734	277.63	277.624	277.632	403.184	402.382	404.378	19	12	7	http://metlin.scripps.edu/metabo_list.php?mass_min=276.61&mass_max=276.65	7669.03	6542.61	4842.05	13376.6	9380.1	5086.23	8606.64	10147.1	7813.04	12513.9	12490.8	10802.2	12978.2	9980.84	10518.3	2965.84	4472.6	1392.03	8230.03	9698.27	2267.72	4064.02	8788.77	7589.21	8086.48	6134.08	8408.43	7836.34	1574.65	5125.27
308	M303T461	1.57374	-3.71667	0.00103733	303.232	303.229	303.233	461.406	460.879	461.965	30	15	15	http://metlin.scripps.edu/metabo_list.php?mass_min=302.212&mass_max=302.252	334208	483689	179754	495276	460761	330089	323140	623655	458336	323297	339835	679108	453665	296816	494236	184606	191967	117965	304688	406135	276102	269974	360703	329311	256677	314381	240463	393125	228126	113647
309	M679T484	1.81865	-3.64998	0.00106503	679.418	679.414	679.419	483.752	460.637	484.196	27	15	12	http://metlin.scripps.edu/metabo_list.php?mass_min=678.398&mass_max=678.438	149799	170463	36937	208112	113233	195194	169892	196541	193600	174983	188310	288394	206553	99610	235955	19823.2	117546	9767.1	157113	157268	18059.5	79268.6	105036	165502	183650	90038.8	154753	91496.1	33590.7	61884.1
310	M375T722	1.17517	-3.94012	0.00106727	374.889	374.884	374.894	722.37	722.042	722.686	30	15	15	http://metlin.scripps.edu/metabo_list.php?mass_min=373.869&mass_max=373.909	26957.2	27050.4	29900.8	32104	30057.9	25658.2	31361.7	27239.8	26440.4	40308.2	35796	36766.3	34242.4	34483.6	34030.1	28039.2	27310.7	25287.9	30389.4	25512.8	26752.7	28118.7	25131.2	27188.8	26463.2	25636.2	26434.9	25312.3	26595.6	27807.1
311	M336T29	1.29153	-3.64917	0.00106732	335.905	335.885	335.952	28.9357	26.8597	30.6194	30	15	15	http://metlin.scripps.edu/metabo_list.php?mass_min=334.885&mass_max=334.925	13322.6	9511.84	7444.41	14508.3	10044.9	11767.9	11418.5	11930.1	11468.9	12809.8	13216.8	14333.4	15115.5	12334.9	10821.3	8749.86	7787.19	5889.65	9888.2	11022.9	11477.7	8866.06	11266.1	11245.4	8945.05	10949.6	11850	6559.95	8817.08	6092.52
312	M588T29	1.22421	-3.64984	0.00106778	587.751	587.735	587.857	29.0753	27.259	30.2991	17	10	7	http://metlin.scripps.edu/metabo_list.php?mass_min=586.731&mass_max=586.771	5771.13	4502.41	5461.31	5334.84	3329.8	4767.97	5290.93	5148.98	5242.14	5958.84	5572.64	6345.06	6214.22	5204.98	4892.36	5028.8	4386.52	3432.17	4859.71	4987.99	4714.68	4746.25	3942.45	5252.7	4248.94	4359.33	4439.96	2688.7	4102.12	3371.89
313	M515T719	1.14276	-3.73577	0.00106911	514.863	514.845	514.898	719.119	716.652	720.259	19	9	10	http://metlin.scripps.edu/metabo_list.php?mass_min=513.843&mass_max=513.883	4894.03	4982.51	6000.28	5867.95	5851.21	4767.5	5199.62	5259.09	4582.62	6393.07	5275.95	6639.86	5967.63	5510.39	5164.27	5199.51	4013.04	4433.49	5058.85	5315.01	5156.19	4667.82	4678.64	4799.74	4916.54	4841.4	4993.15	4245.61	5153.79	4594.73
314	M629T488	1.29863	-3.75697	0.00107804	629.498	629.473	629.501	487.945	487.199	488.719	24	12	12	http://metlin.scripps.edu/metabo_list.php?mass_min=628.478&mass_max=628.518	17072.7	20246.2	11984	14734.7	10959.3	19428.3	16422.2	12280	9905.01	17475	17077.9	16766.3	12489.2	13883.7	14285.7	10936.8	9753.96	9247.74	11277.7	13105.4	10283.7	14034	12147.5	14382.3	10495.8	14002.7	12318.7	11778.3	8938.85	10563.5
315	M281T736	1.08001	-3.6922	0.00108181	281.272	281.271	281.272	736.421	735.703	736.893	30	15	15	http://metlin.scripps.edu/metabo_list.php?mass_min=280.252&mass_max=280.292	77380	74518.5	85643.1	76898.4	68884.8	73662.3	73011	73958.6	70853	78902.8	75293.1	86800.7	79257.2	77905.4	74624.2	73660.7	67234.3	74859.1	70352.7	68579.9	73067.9	74962	69956.6	70347.8	68653.8	75404.5	65845.8	66928.7	75333.9	67390.1
316	M90T766	1.11001	-3.887	0.00111115	89.5071	89.5069	89.5072	765.762	764.695	766.325	29	15	14	http://metlin.scripps.edu/metabo_list.php?mass_min=88.487&mass_max=88.527	320812	307185	294931	299576	289772	293808	301855	269794	262551	367674	353460	330589	330475	327844	327890	247561	285836	279634	280330	285405	295577	279028	281000	280290	293458	278365	280489	280487	280985	286135
317	M586T30	1.21217	-3.73506	0.00111338	585.756	585.741	585.924	29.8571	27.987	30.9822	19	10	9	http://metlin.scripps.edu/metabo_list.php?mass_min=584.736&mass_max=584.776	5824.48	4882.99	4875.07	5474.05	3337.04	5217.2	5191.15	5333.32	5566.67	5903.46	5900.74	6417.07	7099.85	5970.83	4755.36	4364.97	4190.49	4222.66	4578.63	4724.52	5019.72	4535.54	4208.5	5039.34	4629.12	4790.84	4706.26	4563.23	4878.65	2987.91
318	M394T29	1.36032	-3.63987	0.00111934	393.848	393.837	393.936	29.4794	28.4654	30.6096	30	15	15	http://metlin.scripps.edu/metabo_list.php?mass_min=392.828&mass_max=392.868	12340.6	8244.99	8642.35	12115.4	5125.4	12090.3	9860.61	9943.18	8226.96	12398.9	10983.7	13328.5	11731.4	10899.8	8767.89	8025.38	5296.35	5203.03	8231.4	8565.05	10565.5	8736.34	6277.27	9528.85	6578.86	10579.7	8099.03	4374.99	7374.82	6286.5
319	M255T482	1.64228	-3.84286	0.00112364	255.232	255.232	255.233	482.398	481.733	483.004	30	15	15	http://metlin.scripps.edu/metabo_list.php?mass_min=254.212&mass_max=254.252	387896	749374	376472	456072	404552	567272	443518	1.10529e+06	488971	461967	470973	759369	478602	395433	515042	324702	246738	204153	417391	457377	311923	281936	383572	436842	327488	384796	336189	290358	331510	173322
320	M87T70	1.61824	-3.65544	0.00112705	87.0445	87.0433	87.045	69.5966	67.2394	71.0946	28	15	13	http://metlin.scripps.edu/metabo_list.php?mass_min=86.025&mass_max=86.065	43882.7	32628.7	58414.1	45379	17598.6	43482.3	26265.7	23567.6	39386.7	28977	29415.4	48682	58554.1	42354.7	31510.9	38800.8	12029.4	22637.7	24508.7	22352.5	29605.7	26107.6	16093.4	29267.3	17631.4	33440	19832.4	5366.25	37950.3	16672.3
321	M570T30	1.28202	-3.63002	0.00114169	569.739	569.722	569.782	29.7637	27.358	30.4432	24	13	11	http://metlin.scripps.edu/metabo_list.php?mass_min=568.719&mass_max=568.759	7139.5	5538.38	5776	6201.15	3254.98	6590.47	6212.25	5589.95	5314.78	6224.71	6075.46	7085.06	7233.52	6016.94	4457.66	5387.58	3782.34	3783.38	4657.92	4670.85	5978.48	5223.83	4090.93	4897.81	3791.75	5701.02	5186.63	2707.03	5499.06	3837.74
322	M371T553	1.07073	-3.69684	0.00114916	371.311	371.307	371.313	553.082	552.3	553.343	30	15	15	http://metlin.scripps.edu/metabo_list.php?mass_min=370.291&mass_max=370.331	177426	182646	195050	174369	171101	176589	175568	172873	172960	193848	197076	194661	181017	198234	168174	178365	171236	177020	164898	159816	170317	182029	169500	173014	166492	177831	161156	162235	171376	165868
323	M262T712	1.07236	-3.63839	0.00114955	262.135	262.135	262.135	711.602	711.104	712.091	30	15	15	http://metlin.scripps.edu/metabo_list.php?mass_min=261.115&mass_max=261.155	116448	122206	129930	128789	121465	114956	123460	114380	111156	132312	126235	132479	122920	131274	126006	116594	101396	111407	124744	113152	116142	124499	112906	112464	114826	117085	119432	111862	116707	115693
324	M616T29	1.22017	-3.63316	0.00116548	615.743	615.724	615.92	28.552	27.5428	29.3429	24	12	12	http://metlin.scripps.edu/metabo_list.php?mass_min=614.723&mass_max=614.763	7621.71	5126.48	5514.54	6172.97	5840	6640.04	5731.95	5882.05	5888.64	5849.07	6382.55	7554.71	7001.11	6307	5289.8	5139.62	4037.83	4473.38	5444.02	4962.14	6491.07	5645.44	5683.42	5694.59	4296.35	5623.03	5696.02	3255.64	5936.68	3678.01
325	M279T710	1.1012	-3.80752	0.0011887	278.966	278.965	278.967	710.231	709.69	710.839	30	15	15	http://metlin.scripps.edu/metabo_list.php?mass_min=277.946&mass_max=277.986	33509.9	34047.1	38637.7	35631.6	34730	33118	35060.4	33231.1	33007.5	42916.3	38314.3	40746	39982.1	38330.2	36883.3	35411.3	35843.7	33473.1	34178.3	33045.6	33532.5	33336.3	32931.8	31459.8	32379.6	31929.8	32945.3	30888.6	34111.5	32301.8
326	M312T382	1.84643	-3.63451	0.00119679	311.627	311.601	311.63	382.373	381.286	409.341	16	10	6	http://metlin.scripps.edu/metabo_list.php?mass_min=310.607&mass_max=310.647	6368.16	6393.92	1488.28	4144.16	4170.25	2327.79	5102.79	8640.39	5155.58	7277.86	5802.84	3487.08	6693.5	3201.06	4449.74	1339.16	2128.91	1302.62	2843.75	5439.46	854.505	1602.05	3992	4077.62	4836.98	2253.47	4134.26	2855.56	1029.27	1768.68
327	M259T479	1.42252	-3.75987	0.00119963	259.177	259.173	259.18	479.308	478.589	480.613	10	8	2	http://metlin.scripps.edu/metabo_list.php?mass_min=258.157&mass_max=258.197	16038.8	28811.6	11299.5	14621	15556.8	12448	15392.8	26908.6	19453.9	16519	18169.9	23734.6	15785.8	17895.7	21306.5	13013.5	10106.5	9682.84	15292.3	15450.2	13622.5	13811.2	15835.7	15374.8	10416.2	14442.3	12641.6	12207.3	13205.3	7473.52
328	M280T550	1.0937	-3.62809	0.00120409	280.162	280.162	280.165	550.042	548.698	551.369	11	3	8	http://metlin.scripps.edu/metabo_list.php?mass_min=279.142&mass_max=279.182	31124.5	30615.7	30778.2	31150.4	28283.7	33361.6	29327	32539.7	29662.5	34936.5	34595.9	33693.5	31172.2	35815.8	29231.5	30889.2	28831.6	29646.6	30000.8	26631	28775	28415.6	27414.4	31221.2	29143.9	30782.7	26234.5	26548.8	32009.2	28940.8
329	M97T28	1.28265	-3.60145	0.00121719	96.9252	96.9239	96.9287	27.9521	25.5987	29.0753	30	15	15	http://metlin.scripps.edu/metabo_list.php?mass_min=95.905&mass_max=95.945	126573	116469	99756.8	161262	85622.1	135687	132498	141173	119592	148894	150816	167466	160337	117050	130793	118050	102370	64356.4	118254	109989	132701	119652	96010	132810	96290	118641	106472	64128	90737.6	84125.4
330	M433T406	1.60269	-3.62449	0.00123001	432.713	432.701	432.746	406.198	403.12	407.67	9	8	1	http://metlin.scripps.edu/metabo_list.php?mass_min=431.693&mass_max=431.733	3918	7119.34	2221.45	4778.7	3860.72	7441.29	4113.73	4780.5	3243.61	6225.71	4898.03	4170.11	5871.82	3364.2	3391.24	1726.71	2138.9	1067.8	4186.2	4157.42	1549.68	2445.67	3057.17	4600.66	3507.71	3071.03	3038.05	3692.86	1340.35	3721.09
331	M457T716	1.18412	-3.83501	0.0012447	456.891	456.88	456.899	715.897	714.255	718.717	30	15	15	http://metlin.scripps.edu/metabo_list.php?mass_min=455.871&mass_max=455.911	11763.8	12787	12856.3	14370.1	11376.5	9748.23	13866.8	12254.7	10812.1	15841.5	14012.7	17226.1	15077.5	13740.7	13720.2	11568.7	11631.7	10581.1	11969.9	10052	12123.7	11364.4	9941.5	11419.3	11629.6	10851.8	11274.2	10675.4	10943.6	12414.3
332	M155T28	1.29785	-3.60167	0.0012556	154.883	154.879	154.885	28.0194	27.358	29.3429	22	13	9	http://metlin.scripps.edu/metabo_list.php?mass_min=153.863&mass_max=153.903	5991.08	5047.59	3877.23	7133.35	3720.26	5607.92	5498.89	6764.72	5471.48	6073.14	7031.97	6842.66	6801.47	4561.56	6179.72	4628.64	4790.43	2659.55	4884.51	5395.66	5360.09	5277.36	4322.44	5744.35	4525.3	4883.71	3992.45	2989.06	3675.5	3599.09
333	M674T483	1.86903	-3.57998	0.00127962	674.462	674.458	674.469	483.127	482.378	483.892	26	15	11	http://metlin.scripps.edu/metabo_list.php?mass_min=673.442&mass_max=673.482	73651.7	78143	12177.7	102276	49791.6	73642.1	86071.5	64164.3	76385.6	92929.6	97124.9	121785	90585.4	46272.5	113893	8576.67	61210.6	5734.16	69720.7	74623.3	7480.53	20101.1	46099.8	71474.2	83381	37781.4	66439.7	39792.6	6004.98	32329.4
334	M361T487	1.42148	-3.67235	0.00129525	361.176	361.136	361.194	487.095	460.753	488.457	38	15	15	http://metlin.scripps.edu/metabo_list.php?mass_min=360.156&mass_max=360.196	176347	164194	123746	165407	175903	96579.9	153831	207642	209673	215258	213515	317904	240606	213031	205964	137172	124963	102134	168840	139730	178679	138414	177562	135293	123983	134601	133272	116296	156181	58661.8
335	M559T384	1.65039	-3.57112	0.00130981	559.296	559.291	559.301	384.394	383.803	384.893	13	10	3	http://metlin.scripps.edu/metabo_list.php?mass_min=558.276&mass_max=558.316	12989.3	23396.5	6078.17	14413.7	10801.9	15627.3	17922.4	18948.5	16627.1	20982.8	20086.7	15736.6	15488	12445.3	9251.44	4572.24	4168.51	3390.2	10605.5	13630.9	4184.28	8934.28	9459.8	18460.6	15757.4	13747.1	10386.7	8957.27	3903.6	9684.88
336	M508T30	1.23039	-3.57775	0.00131292	507.807	507.778	507.868	29.8161	28.509	31.1121	23	13	10	http://metlin.scripps.edu/metabo_list.php?mass_min=506.787&mass_max=506.827	7903.57	5596.98	5939.15	7359.26	4764.04	6516.1	6423.67	6970.68	6389.26	7162.42	7245.76	8036.49	7969.94	7067.39	4993.96	5538.66	4533.1	4174.31	5306.15	5867.17	6791.33	5892.16	5752.61	6254.25	4949.27	6632.05	5913.54	3993.69	5764.68	4187.04
337	M462T29	1.29098	-3.5711	0.00131905	461.798	461.776	461.842	29.1773	26.8871	30.6853	29	15	14	http://metlin.scripps.edu/metabo_list.php?mass_min=460.778&mass_max=460.818	10885.6	6676.44	8374.91	8119.06	4770.77	9993.34	8073.72	8151.36	7243.22	8478.48	9737.94	10063.4	9433.49	8659.69	7971.17	7834.55	4739.44	4635.4	5798.12	6340.28	8832.31	7633.14	5610.71	8056.52	5849.84	8162.74	6411.64	4373.01	7397.59	6414.96
338	M574T30	1.27052	-3.57052	0.00132538	573.774	573.757	573.866	30.3144	27.5144	31.3133	21	12	9	http://metlin.scripps.edu/metabo_list.php?mass_min=572.754&mass_max=572.794	6941.51	5474.88	4600.9	6495.68	5649.75	5261.5	5457.19	5331.83	5690.4	6324.64	5946.96	7746.42	8429.06	6536.89	5029.68	4555.5	4339.58	4756.59	4239.61	4928.7	5163.48	5451.86	4428.89	5974.81	4693.1	6121.17	6081.12	3119.47	4760.47	2944.57
339	M504T31	1.24145	-3.56788	0.00139249	503.831	503.82	504.008	30.5137	28.605	34.3143	26	14	12	http://metlin.scripps.edu/metabo_list.php?mass_min=502.811&mass_max=502.851	7142.52	5201.57	5145.47	5594.18	4509.46	4917.41	5117.48	5431.89	6575.34	6294.52	5728.68	6897.59	7757.41	6466.66	4765.11	4959.06	4265.56	4176.38	3996.67	5515.79	4654.83	4996.11	4638.39	5588.12	4336.4	5669.64	5385.97	3668.59	5505.77	3161.05
340	M554T524	1.06535	-3.55126	0.00139598	553.627	553.621	553.639	524.132	523.944	525.191	26	13	13	http://metlin.scripps.edu/metabo_list.php?mass_min=552.607&mass_max=552.647	23267.4	21884.5	20624.6	22267.4	22325.2	22963.6	22458.3	21546.2	21700.6	24107.8	23712.5	25268.7	22915.5	23182.8	22723.3	21478.5	20235.8	21611.8	21687.2	23776.7	21376.4	21602	21647.2	21543	21019.5	20538.3	19424.7	20645.1	22632.7	20815.3
341	M461T504	1.18236	-3.57051	0.00140514	461.361	461.23	461.362	503.664	500.886	539.892	29	15	14	http://metlin.scripps.edu/metabo_list.php?mass_min=460.341&mass_max=460.381	61273.9	75384.5	65778.6	68390.6	57912.1	76147.7	66204.7	86618.1	66367.2	73457.4	73049.5	72350.5	66343.1	65881.4	64321.4	63830.6	51420.5	56644.8	68526	58738	59193.7	29538.8	63290.3	64500.6	59057.4	66690.5	57786.1	61722.6	62778.8	55441.6
342	M126T761	1.02737	-3.5554	0.00141712	125.987	125.987	125.987	761.474	761.08	761.86	30	15	15	http://metlin.scripps.edu/metabo_list.php?mass_min=124.967&mass_max=125.007	786234	791005	801721	803543	794126	789249	789251	770973	761644	803718	803668	828620	820091	813366	815478	769861	790800	754705	781297	759655	803415	773523	753655	768258	795819	779957	773486	791417	783765	774153
343	M227T468	2.28366	-3.63872	0.00142523	226.621	226.618	226.627	468.106	467.484	468.963	29	15	14	http://metlin.scripps.edu/metabo_list.php?mass_min=225.601&mass_max=225.641	21547.3	43059.4	7811.39	39981.3	30049.5	13177.9	18418.5	43537.6	8557.68	27177.9	25462.4	26449.3	14052.1	12874.9	46081.4	5667.62	6509.51	4012.07	32315.2	21776.3	6014.83	8917.09	12327.3	15407.9	9368.57	11572.7	7721.82	12363.7	5156.17	6497.66
344	M259T516	1.33171	-3.62463	0.00144325	259.267	259.261	259.274	515.815	515.331	516.475	16	10	6	http://metlin.scripps.edu/metabo_list.php?mass_min=258.247&mass_max=258.287	3699.55	4338.42	3509.15	1983.5	2553.28	4202.42	3750.89	5290.38	3119.65	3255.53	3500.03	2936.16	3091.47	3463.01	2899.34	2829.38	2059.52	1970.62	2439.51	3118.53	1821.21	2707.91	2857.3	3559.19	2730.97	2872.12	2677.41	2128.53	2648.51	2321.04
345	M407T26	1.24093	-3.56549	0.00144381	406.808	406.767	406.837	26.2105	25.2197	27.8043	28	14	14	http://metlin.scripps.edu/metabo_list.php?mass_min=405.788&mass_max=405.828	8383.64	8251.44	8054.48	9093.74	4484.84	10400.9	7574.77	7193.35	8353.92	9367.71	8816.28	9220.89	9051.06	9604.1	6953.76	8014.05	6161.51	6624.36	6292.49	6698.36	8062.1	6191.72	5860.32	8577.15	6948.2	7354.89	6545.32	4221.73	6734	6287.82
346	M510T566	1.40663	-3.53525	0.00144959	510.291	510.289	510.292	565.623	558.29	572.211	18	10	8	http://metlin.scripps.edu/metabo_list.php?mass_min=509.271&mass_max=509.311	29675.6	28911.7	13536.5	36153	34511.8	31517.2	35060.6	35420.7	26552.1	33899.5	36120.5	39845.7	26514.5	34928.2	23113.8	15895	14262.4	11954.1	26821.3	28082.3	16488.6	29693.4	21087.2	34235	21349.6	34511.5	20787.1	18561	13859.3	23531.4
347	M602T483	1.67774	-3.53563	0.00145406	602.376	602.361	602.381	483.126	480.077	483.903	19	11	8	http://metlin.scripps.edu/metabo_list.php?mass_min=601.356&mass_max=601.396	22618.7	29481.5	5961.36	30385.2	15191.1	38735.1	23995.2	19458.3	23947.6	25058.6	29049.1	31158.5	26005.6	15630.9	31411	6039.79	17585.8	4591.05	20838.8	22093.3	5326.19	8940.11	14768.2	23488.3	25723.7	14419.7	21679.4	15082.2	5390.87	13427.6
348	M1000T486	1.55418	-3.71033	0.00147006	1000.47	1000.46	1000.49	485.643	485.502	486.766	17	11	6	http://metlin.scripps.edu/metabo_list.php?mass_min=999.446&mass_max=999.486	14024.3	11335.9	6995.17	10118.8	9128	8153.79	10229.1	12389	8237.47	14536	13013.7	23281.6	10894.8	8738.01	12008.3	5423.57	6572.65	6530.13	8393.84	8295.87	7830.34	9089.36	10043.3	8797.32	6968.32	10527.6	6158.63	6164.45	5549.74	5021.58
349	M606T29	1.21846	-3.51968	0.00149815	605.756	605.745	605.925	28.7298	27.2506	29.8161	19	10	9	http://metlin.scripps.edu/metabo_list.php?mass_min=604.736&mass_max=604.776	5119.21	4856.89	4392.62	5720.29	5354.19	5126.94	5978.02	5028.25	5511.54	5623.19	5892.82	6589.3	7447.23	5512.42	4586.86	4676.56	4332.84	3480.54	5054.2	4919.22	5491.84	4878.68	4929.65	5188.07	4499.49	4487.29	5450.39	2739.39	4047.13	3730.08
350	M620T29	1.20079	-3.56333	0.00150504	619.742	619.722	619.869	29.05	27.8835	30.6096	19	10	9	http://metlin.scripps.edu/metabo_list.php?mass_min=618.722&mass_max=618.762	6840.07	4565.63	5852.03	5706.02	3867.51	5058	5169.9	5251.31	5433.52	5579.18	5612.63	6450.68	6803.96	5935.59	4612.84	4858.07	4103.18	4453.36	4318.66	5304.83	4801.79	4910.88	4071.78	4888.48	4449.6	5666.03	4451.46	4047.98	5158.79	3418.88
351	M207T486	1.56371	-3.62357	0.00152256	207.145	207.135	207.174	485.631	483.868	492.305	25	13	12	http://metlin.scripps.edu/metabo_list.php?mass_min=206.125&mass_max=206.165	33820	77150.3	25428.5	46031.5	38602.4	27541.2	35991.9	71098.3	42818.4	37026.6	39863.2	62101.1	41777.8	37473.7	54440.3	12196.5	22687.3	21459	39593.4	34727.3	33431	29551.4	36523.3	37090.6	24282.8	36435.2	29420.3	24758.1	32151.1	14906.6
352	M530T29	1.22864	-3.51718	0.00152374	529.802	529.78	529.851	29.0906	27.7203	30.2267	17	10	7	http://metlin.scripps.edu/metabo_list.php?mass_min=528.782&mass_max=528.822	6358.05	4456.46	4151.2	5487.27	4179.11	4295.35	4969.49	5356.41	6074.67	5257.05	4805.46	5833.92	6567.69	5197.17	4512.42	4319.06	3829.19	3065.03	4315.12	5109.24	4189.95	4204.95	4552.18	4958.02	4133.52	4398.84	5433.57	3239.55	4368.71	2962.4
353	M237T482	1.64815	-3.71938	0.00153565	237.221	237.219	237.222	481.907	481.128	482.588	30	15	15	http://metlin.scripps.edu/metabo_list.php?mass_min=236.201&mass_max=236.241	80745.7	157222	82395.1	95948.6	87215.7	123691	96137.3	244152	104761	96633.7	101507	167829	98134.2	82860.8	111073	70071.1	54116.6	43716.3	90104.8	99309.4	64990.2	61343.9	80897.2	93272.6	72146.8	81511.2	68736.4	63184.7	69232.2	37216.4
354	M267T737	1.06694	-3.55025	0.00154176	267.257	267.256	267.257	736.964	736.44	737.42	30	15	15	http://metlin.scripps.edu/metabo_list.php?mass_min=266.237&mass_max=266.277	317874	299972	336729	301288	292460	296306	298292	297591	280209	319317	312546	345083	314861	317257	297161	301539	274042	301426	288928	278896	298915	297922	280764	290410	277920	303770	274011	272700	308090	287322
355	M270T766	1.08761	-3.6529	0.00154411	270.022	270.021	270.023	765.688	764.273	766.729	30	15	15	http://metlin.scripps.edu/metabo_list.php?mass_min=269.002&mass_max=269.042	31640.5	31374.1	30412.6	31065.4	31205.3	28285.6	30010.9	29429.9	27365.9	35609.2	33379.7	34375.3	33411.6	35276.5	32618.9	29281.6	29024.2	29623.7	28609.8	27815.3	30292.6	29022	28390.2	31268.5	30170.4	30397.1	29117.4	26400.1	28211.8	29538
356	M312T706	1.03952	-3.50788	0.00157687	312.363	312.362	312.363	705.752	704.806	706.413	30	15	15	http://metlin.scripps.edu/metabo_list.php?mass_min=311.343&mass_max=311.383	109028	104090	107404	109048	111567	107134	113398	105680	109428	110866	113716	113339	112234	117348	112460	103021	110685	109512	110201	104278	105626	105630	105766	107511	105746	105941	109922	105359	105400	99162.4
357	M391T515	1.41985	-3.59879	0.00158054	391.198	391.196	391.201	514.763	514.077	515.41	27	14	13	http://metlin.scripps.edu/metabo_list.php?mass_min=390.178&mass_max=390.218	45106.1	64293.2	32975.6	53047.1	48624.9	29933.4	45974.2	74515.6	44489.6	60462.4	59658.1	88058.1	57139.8	50326.8	49916.3	39009.7	25850.6	31843.6	52942.9	36796	45885.2	36974.2	46097.1	42405.5	31403.9	43352	38824.1	33522.9	41843.2	19874.4
358	M560T384	1.76633	-3.49651	0.00159505	560.302	560.296	560.305	384.454	383.799	384.893	14	11	3	http://metlin.scripps.edu/metabo_list.php?mass_min=559.282&mass_max=559.322	11416.4	23378.3	4346.15	14098	10857.4	13189.7	17326.8	19987.1	16118	20002.1	21725.3	13899.4	14914.3	13108.9	7942.95	3551.62	3511.5	2243.49	9171.86	13621.9	3419.68	7849.28	8111.2	18330.3	15554.5	12096.1	9490.16	7289.81	2740.11	8878.46
359	M492T32	1.28111	-3.54403	0.00159704	491.851	491.837	491.943	32.1149	28.4964	41.2342	25	12	13	http://metlin.scripps.edu/metabo_list.php?mass_min=490.831&mass_max=490.871	7816.27	6010.89	5050.05	5747.43	5029.34	4254.04	5952.29	5878.27	7368.68	6650.04	6527.24	8474.52	8319.49	6535.82	5139.43	5064.44	3961.5	4571.18	4508.03	5904.83	5269.67	5738.8	4855.24	5946.5	4276.75	5774.38	5424.31	4379.02	5429.56	2857.88
360	M148T542	1.07004	-3.64131	0.00161931	147.932	147.932	147.932	542.108	540.083	542.755	30	15	15	http://metlin.scripps.edu/metabo_list.php?mass_min=146.912&mass_max=146.952	253946	259642	244144	249464	255662	245102	264430	250108	254914	289151	293352	283727	259576	286636	265846	254557	246043	254198	242668	245654	237672	250281	235394	246022	244328	250293	234111	240459	251831	263259
361	M507T698	1.49681	-3.83321	0.00163037	507.424	507.423	507.425	698.316	695.8	699.8	21	14	7	http://metlin.scripps.edu/metabo_list.php?mass_min=506.404&mass_max=506.444	372221	322701	371283	472951	304708	321876	744802	548089	704441	410660	418293	445839	762889	380945	411733	339937	304802	313065	329691	335132	327545	246094	319879	306430	322178	317106	301107	248777	315240	345255
362	M724T487	1.45744	-3.53803	0.00163173	724.407	724.401	724.414	486.811	485.566	487.384	29	15	14	http://metlin.scripps.edu/metabo_list.php?mass_min=723.387&mass_max=723.427	30986.1	44918.6	13501.2	30387.3	26170.7	25402.9	27993.7	41558.6	20882.1	27795.5	29962.5	37335.3	24585.9	19489.8	34139.1	14004	19796.3	10674.7	26766.9	25672.7	16885.9	19141	28333.9	24654.9	19014.2	21757	23326.1	23030	14380.1	11105.7
363	M556T30	1.24654	-3.479	0.00169191	555.812	555.752	555.923	29.5943	27.5144	30.6096	26	14	12	http://metlin.scripps.edu/metabo_list.php?mass_min=554.792&mass_max=554.832	5963.98	4475.75	4343.95	5347.5	5060.61	4878.23	5080.25	5651.35	5756.32	5503.74	5866.64	6690.35	7175.59	6033.47	4605.6	4227.56	4385.99	2482.17	4775.95	5717.67	5606.2	4046.9	4580.09	5056.44	4448.39	4773.65	5279.46	4361.57	3450.14	2937.44
364	M219T481	1.65471	-3.73668	0.00169903	219.203	219.191	219.209	481.321	480.613	482.021	22	15	7	http://metlin.scripps.edu/metabo_list.php?mass_min=218.183&mass_max=218.223	15013.8	28289.9	17607.5	18927.4	18270.3	21404.6	17777.3	48210.6	23425.3	18479.3	19364.4	36451.8	19076.3	16329.8	20868.8	12870.3	10266.5	10161	17826.2	16645.5	13604.5	11777.7	15522.7	17514.3	14573.3	15460.6	13820.2	13380.5	13272	8474.62
365	M680T484	1.81681	-3.46962	0.001706	680.421	680.397	680.423	483.706	482.635	483.903	26	15	11	http://metlin.scripps.edu/metabo_list.php?mass_min=679.401&mass_max=679.441	63748.4	80409.3	12354.9	90066.3	49720	63249.6	74901.5	86470.9	88725.8	74498.4	82366.1	125074	88155.2	43187.5	100744	9356.04	51884.3	5816.47	70200.3	71864.3	8000.04	30078.1	46302.5	73520.8	78237.2	35527.9	68075.1	35098.2	7136.02	27390.6
366	M392T724	1.14915	-3.63147	0.00171247	391.885	391.881	391.895	724.166	723.684	724.951	30	15	15	http://metlin.scripps.edu/metabo_list.php?mass_min=390.865&mass_max=390.905	6054.88	5951.48	5345.3	6048.96	5929.75	4898.95	5601.61	5587.72	5046.85	7135.3	6712.82	7637.67	6267.87	6879.1	5853.76	5590.41	5471.07	5423.36	5663.06	5260.99	5900.58	5397.39	4792.9	4733.07	5129.54	5406.79	5070.2	4696.27	5421.88	5189.6
367	M473T534	1.12351	-3.46104	0.00174468	473.233	473.229	473.274	533.92	527.779	556.295	15	9	6	http://metlin.scripps.edu/metabo_list.php?mass_min=472.213&mass_max=472.253	48196.9	52572.1	39380	46632.5	45348.6	40933.8	48379.7	52864.2	45192.9	43306.6	44898.6	46614.8	47461.8	41231.2	42293.8	37585.5	39252	33361.5	42979.9	42986.5	35733.1	38632.5	40920.8	50121.2	42491.1	41367.9	45512.2	39773.2	39029	40220.8
368	M626T29	1.21999	-3.47523	0.00175377	625.733	625.705	625.925	28.5278	26.915	29.59	20	10	10	http://metlin.scripps.edu/metabo_list.php?mass_min=624.713&mass_max=624.753	8073.14	5523.57	6374.67	7610.24	4976.05	7465.36	6069.38	5301.48	5769.27	7158.23	6083.45	6602.59	7889.64	6680.64	5221.17	6077.3	4330.75	4144.56	5301.47	5373.85	5285.96	5505.19	5517.6	5927.43	4965.52	6217.71	4971.14	4728.68	6988.66	4008.01
369	M150T542	1.06864	-3.59832	0.00175955	149.932	149.931	149.932	542.108	539.501	543.115	30	15	15	http://metlin.scripps.edu/metabo_list.php?mass_min=148.912&mass_max=148.952	241124	250435	221733	233928	247148	227672	250463	230371	236838	272849	264083	257263	239504	269252	239787	229714	231292	237015	227462	228113	220968	235879	217634	231419	229225	232627	221173	221174	236830	245383
370	M346T29	1.27521	-3.4522	0.0017857	345.87	345.859	345.969	28.9541	27.8012	30.3836	30	15	15	http://metlin.scripps.edu/metabo_list.php?mass_min=344.85&mass_max=344.89	18101.9	9836.15	12915.6	16862.8	10531	18382.6	13924.4	16286.8	12114.2	15638.8	15638	16584.3	15886.2	13799.4	15766.2	13115	8396.73	6712.36	11114.3	13513.4	16033.4	13187.7	11160.8	14361.2	10625.9	13603.2	12521.5	8376.54	10956	10621.8
371	M115T70	1.53185	-3.46279	0.00178863	115.042	115.036	115.048	69.9333	67.8734	72.0746	29	15	14	http://metlin.scripps.edu/metabo_list.php?mass_min=114.022&mass_max=114.062	54405.5	44450.4	72549.6	55620	24760.2	71077.3	37194.5	32680.3	53787.7	42972.8	39600.3	62562.5	75440.1	51553.1	40977.2	54774.7	16769.5	30671.3	33138.6	33777.8	37080.6	39371.8	26442.6	40165.8	21526.6	46506.5	26886.8	12946.1	54149.7	21684.8
372	M179T733	1.54685	-3.70382	0.00180525	178.94	178.922	178.953	732.637	730.302	735.063	22	13	9	http://metlin.scripps.edu/metabo_list.php?mass_min=177.92&mass_max=177.96	9566.19	4156.01	9089.09	5333.7	5512.86	4402.34	5381.77	4543.51	5207.82	5849.08	5691.18	11233.2	5928.04	10149.9	5375.03	4481.65	4613.09	5872.6	4621.16	3686.84	2928.79	4382.93	3252.02	3735.56	4199.71	4413.49	3432.78	4193.29	4728.84	4436.73
373	M212T566	1.30617	-3.64472	0.0018425	211.947	211.944	211.948	565.704	564.911	567.543	14	10	4	http://metlin.scripps.edu/metabo_list.php?mass_min=210.927&mass_max=210.967	9436.15	7116.11	9685.03	9134.85	9394.77	7222.51	8076.32	7160.64	7799.37	13923.6	12474.4	12668.9	12316.1	12117.8	11816.3	8697.87	8756.28	10212.8	7565.95	7327.03	7632.71	7382.58	6794.88	6983.45	7347.81	7372.24	6868.71	7266.97	7615.63	7277.55
374	M352T481	2.06373	-3.6781	0.00186941	352.183	352.18	352.315	481.215	441.674	482.377	30	15	15	http://metlin.scripps.edu/metabo_list.php?mass_min=351.163&mass_max=351.203	56006.9	192563	54199.5	121499	58417.9	67781.8	57196.9	127570	59368.7	76588.2	74498.9	182069	71632.9	59826.5	71666	42430.8	31589.8	28243.7	44261.6	54196.9	42745.9	33306.9	46366.1	53434.9	38962.3	72805.1	68998.4	34088.9	38245.7	15216.9
375	M239T516	1.41253	-3.43828	0.0018724	239.22	239.207	239.237	516.053	491.6	516.708	26	15	11	http://metlin.scripps.edu/metabo_list.php?mass_min=238.2&mass_max=238.24	209954	264809	154666	318988	324228	222883	197047	272409	225599	197910	205791	213107	286544	191892	309933	161957	104759	101105	279143	290036	147123	152149	153806	190702	127203	177729	138423	245000	161166	115314
376	M618T29	1.19949	-3.48573	0.00188895	617.742	617.72	617.872	29.0573	27.3601	30.545	24	13	11	http://metlin.scripps.edu/metabo_list.php?mass_min=616.722&mass_max=616.762	6601.25	5462.35	5489.85	6078.72	3572.21	5754.66	5835.67	5712.79	5398.33	6567.53	5904.83	6976.24	7488.54	6147.83	5067.72	5552	4412.14	4278.77	5297.64	5070.72	5593.55	4999.9	4641.05	5410.83	4299.22	4649.4	5701.16	4386.37	5390.34	3730.42
377	M300T531	1.71595	-3.70077	0.00191866	299.664	299.661	299.668	530.868	524.648	532.791	28	14	14	http://metlin.scripps.edu/metabo_list.php?mass_min=298.644&mass_max=298.684	9529.87	16621.1	4401.27	8391.9	7030.54	17113.3	8575.57	5824.98	5929.07	12687.9	12169.6	7140.81	7877.46	6589.59	7087.78	4781.49	5883.89	4884.84	7677.72	5134.52	3830.56	4467.93	4856.85	7483.99	5151.99	4561.3	5545.05	5603.4	4467.96	5490.61
378	M357T739	1.07645	-3.45679	0.00192731	357.277	357.27	357.28	738.991	738.338	739.709	17	8	9	http://metlin.scripps.edu/metabo_list.php?mass_min=356.257&mass_max=356.297	29608	27474	28657.1	26315.3	28214.3	27667.9	26579.4	30355.9	28167.1	31152.1	27863.5	31324.9	32168.3	26447	28185.6	28906.9	28827.2	27477.2	25535.4	27693.1	24565.7	25987.7	26540.7	28247.3	25566.8	26109.3	25579.5	26754.2	26697.7	25141
379	M766T485	1.28851	-3.4506	0.00193229	765.509	765.492	765.52	484.968	483.668	487.237	16	10	6	http://metlin.scripps.edu/metabo_list.php?mass_min=764.489&mass_max=764.529	22709	33826.2	15949.4	24760.8	22293	29508	21812.6	28350.9	15765.1	23254.9	24896.9	25621.1	21100.5	19773.8	23692	12878.6	17280.7	12523	20786.7	18558.2	17284.5	20086	21292.4	23540	17197.5	20535	21212.3	22433.1	14708.1	13886.8
380	M534T541	1.60466	-3.50553	0.00197141	534.259	534.229	534.379	541.46	510.406	551.42	12	8	4	http://metlin.scripps.edu/metabo_list.php?mass_min=533.239&mass_max=533.279	23848.4	43425.4	15224	30168.5	26902.5	37875.8	25033.2	23907.3	20862.8	28061.2	25806	26603.4	9970.36	22303.9	10199.1	15564.8	7832.17	13355	9592.19	24143.4	14983.6	17823.1	10151	20284.1	20793.7	18388.1	19014.3	17979.2	14062.7	6730.28
381	M482T379	1.66973	-3.41882	0.00199822	482.324	482.323	482.325	378.58	377.085	379.105	21	13	8	http://metlin.scripps.edu/metabo_list.php?mass_min=481.304&mass_max=481.344	81045	124093	26057.6	130249	101446	82061.7	106465	125576	95137.9	113074	115371	101055	113193	75348	57902.7	20638.1	27319.5	11112.8	105295	96529.2	15519.9	50697.3	74412.7	108892	77381.6	66531.4	61294.6	72887.2	12523.7	66215.4
382	M518T31	1.30267	-3.41479	0.00199995	517.803	517.728	517.86	30.6524	28.3593	31.806	28	14	14	http://metlin.scripps.edu/metabo_list.php?mass_min=516.783&mass_max=516.823	7115.84	5978.63	5376.37	5975.46	3523.56	5023.7	6140.59	5358.78	6976.46	6766.66	6761.62	7679.16	7958	7444.79	4706.48	5248.37	4060.74	4215.52	4428.68	5914.96	5392.82	5376.96	5152.11	5858.15	4278.38	5707.74	5433.07	2538.04	5056.59	2565.75
383	M210T709	1.09616	-3.5396	0.00204458	209.978	209.976	209.979	709.477	708.573	710.39	30	15	15	http://metlin.scripps.edu/metabo_list.php?mass_min=208.958&mass_max=208.998	10505	12295.7	12843.9	13130	10829.1	10217	12822	11025.6	11086.5	12666.4	11917.1	13057.6	11791.4	12588.3	10643.7	10401.2	11753.3	11438.3	11425.8	10596.8	10873.9	11156.9	11123.2	10406.8	10290	10300.5	10664.7	10194.7	10845.9	10383.7
384	M404T29	1.26008	-3.39324	0.00207993	403.828	403.818	403.953	28.775	27.4434	30.709	30	15	15	http://metlin.scripps.edu/metabo_list.php?mass_min=402.808&mass_max=402.848	12547.1	7747.68	9710.19	10991.9	6147.92	11170.1	9744.74	10063.5	8204.64	10584.9	11218.8	11976.8	10417.8	10001.4	10026.6	9718.71	5963.9	5403.94	6970.61	7620.71	9816.15	10097.1	7170.31	9729.6	6707.1	10350.1	7226.31	5691.26	8835.13	8178.77
385	M289T416	1.40211	-3.51057	0.00210219	288.641	288.64	288.643	416.097	415.263	416.835	19	9	10	http://metlin.scripps.edu/metabo_list.php?mass_min=287.621&mass_max=287.661	30211.2	36099	43176.1	36694.1	28842.9	20786.4	40858.9	39796.2	30727.1	57124.9	54526.5	56740.4	43649.8	46170.4	26294.8	32401.5	13452.4	29503.4	23191.7	28584	28036.2	28162.9	23623.1	34900.6	32088.5	30231.2	25805.5	23472.5	34510.1	34041.6
386	M524T401	1.92115	-3.41061	0.0021039	524.299	524.276	524.3	400.73	382.709	401.541	16	13	3	http://metlin.scripps.edu/metabo_list.php?mass_min=523.279&mass_max=523.319	54546.7	124062	37306	86406.4	70273.3	38003.6	85678.9	158715	53544.1	84554.8	85463.9	64404	83009.1	46127.3	59354.4	12099.9	22061.1	5334.62	68791.1	79403.2	9441.12	26319.1	68650.3	59329.9	56571.3	39045.3	49996.4	53472.2	5073.51	33354.4
387	M268T737	1.07631	-3.40678	0.00216713	268.26	268.259	268.26	736.799	736.406	737.602	30	15	15	http://metlin.scripps.edu/metabo_list.php?mass_min=267.24&mass_max=267.28	50989.1	47945.5	55037.5	48690	46700.4	45651.9	46387.7	47049	45748.4	51151.8	49622.5	56222.6	50464.1	52080	48812.7	47263.5	44374.5	48127.6	46528.6	43573.5	48281.4	49009.5	43740.9	48087.6	43846.9	46185.2	43549.8	42683.3	50035	44620.8
388	M389T720	1.28551	3.52929	0.00217078	389.065	388.935	389.067	719.89	712.733	721.73	29	14	15	http://metlin.scripps.edu/metabo_list.php?mass_min=388.045&mass_max=388.085	15613	16193	13198.1	8152.34	16261.6	17970.3	16574.1	17573.4	18102.5	7620.98	7569.43	8246.63	13462.5	14214.1	14622.7	14482.9	18928.7	17634.9	16181.8	18696.1	17072.9	13893.9	17508.7	18371.9	20890.8	17664.4	18227.1	19140.5	16983.2	18332.4
389	M382T526	1.46059	-3.36431	0.00223975	382.241	382.207	382.272	525.872	521.976	531.545	30	15	15	http://metlin.scripps.edu/metabo_list.php?mass_min=381.221&mass_max=381.261	248453	289172	111427	265503	260059	129309	204638	341590	236420	267391	250928	282788	291547	193317	295083	101351	197713	71478.5	233637	248585	110088	117494	236596	202284	193965	142624	235593	223754	104793	91102.2
390	M562T30	1.26877	-3.36116	0.00227134	561.777	561.763	561.787	29.9671	28.615	32.9247	16	10	6	http://metlin.scripps.edu/metabo_list.php?mass_min=560.757&mass_max=560.797	6928.27	4788.06	4748.97	5323.68	3462.35	4399.57	5530.4	4775.18	4805.07	4911.35	6026.1	5668.18	6772.17	6045.31	4327.48	4769.09	3537.56	3368.69	3687.55	4957.72	5147.21	4852.79	3672.56	4706.56	3348.07	4762.59	4937.21	2813.55	4731.85	2587.5
391	M165T492	1.40985	-3.521	0.00228112	165.164	165.164	165.165	491.783	489.14	495.074	11	9	2	http://metlin.scripps.edu/metabo_list.php?mass_min=164.144&mass_max=164.184	15446	31739.3	12861.1	16975.1	15714.2	16012.3	17742.3	31166.5	16250.9	16470.2	17687.2	23835.6	17449	16170.5	19384.3	13822.8	10751.9	10704.1	16243	14979.8	14859.2	12351.1	15570.1	17631.7	11214.8	14746.5	12779.5	12574.8	14922.8	8928.91
392	M514T30	1.2508	-3.40279	0.00229355	513.817	513.77	513.864	30.2991	28.8937	31.175	15	8	7	http://metlin.scripps.edu/metabo_list.php?mass_min=512.797&mass_max=512.837	6661.16	4489.05	3771.16	6225.93	4519.26	5342.48	4884.4	5106.25	5871.97	6088.13	6163.62	7088.27	7235.49	6693.62	4500.64	4420.2	3821.88	3881.77	4826.72	5384.39	5070.48	4912.08	4423.98	5054.49	4140.27	5411.35	5253.48	3485.38	4543.03	3040.41
393	M544T667	1.41736	-3.53953	0.00235948	544.458	544.456	544.459	666.588	662.402	671.986	24	11	13	http://metlin.scripps.edu/metabo_list.php?mass_min=543.438&mass_max=543.478	153513	180059	94287.8	109459	120510	161162	94026.4	78151.3	83073.3	109079	100217	85684.8	79147.3	90327.4	162413	79894.6	77470	85837.9	79585	75592.5	73291.1	70285	90374.6	81735.6	80383.9	73933	68616.5	92425	56812.2	113957
394	M205T410	1.14248	-3.54954	0.00238874	205.088	205.086	205.093	409.961	408.779	410.711	21	10	11	http://metlin.scripps.edu/metabo_list.php?mass_min=204.068&mass_max=204.108	154291	164254	122227	132424	133782	196081	133944	139439	123487	158656	146668	139241	136045	139838	148010	134842	141098	120744	124812	126341	128073	130719	119856	127250	124058	119238	124081	135208	118760	122880
395	M524T30	1.24891	-3.34525	0.00239609	523.773	523.759	523.79	30.4152	28.615	31.9422	14	6	8	http://metlin.scripps.edu/metabo_list.php?mass_min=522.753&mass_max=522.793	5445.33	4357.63	4615.98	5481.89	3380.17	4813.29	5645.27	5381.89	5364.87	5689.17	5989.97	5957.82	7550.56	4699.89	5052.78	4363.07	3918.02	3167.15	4440.25	5141.59	5022.68	4145.56	4143.93	5322.8	4308.26	5160.37	4639.36	2903.2	4149.39	2770.96
396	M91T409	1.08844	-3.34914	0.00239905	91.0562	91.0551	91.0601	408.704	408.135	409.32	29	15	14	http://metlin.scripps.edu/metabo_list.php?mass_min=90.036&mass_max=90.076	29356.2	26202.1	25771.3	26317.9	28269.4	26512.9	26479.7	26307.3	26441.9	31881.8	28487.4	28265.5	28335.1	29003.7	28565.1	24952.4	29879.9	26787.6	23626.9	25889.8	28424.9	24362.3	23133.2	24090.1	26695	23673.9	25242	26533.7	22729.9	26358.7
397	M261T712	1.05674	-3.37243	0.00241914	261.132	261.131	261.132	711.602	711.042	712.241	30	15	15	http://metlin.scripps.edu/metabo_list.php?mass_min=260.112&mass_max=260.152	975155	1.00983e+06	1.10376e+06	1.07422e+06	1.01827e+06	980330	1.04707e+06	975155	952850	1.09327e+06	1.06624e+06	1.12141e+06	1.03911e+06	1.08597e+06	1.03805e+06	992887	892165	941053	1.03892e+06	977454	1.01289e+06	1.02585e+06	983450	978693	975648	975468	994827	943063	1.00157e+06	1.01023e+06
398	M717T489	1.56186	-3.46069	0.00243377	717.499	717.447	717.561	489.237	485.22	494.746	10	10	0	http://metlin.scripps.edu/metabo_list.php?mass_min=716.479&mass_max=716.519	17980.3	11471.8	9708.54	18347.8	20727.8	9084.32	17173.9	35078.4	13886.3	21365	18878.4	25837.7	17177.8	14316.8	20308.1	7750.85	10658.6	6669.47	15445.3	15183.8	8196.19	11584.9	14397.4	15100.6	11282.3	13030.1	13816.1	14574.1	7299.84	8741.59
399	M601T483	1.79573	-3.34334	0.00247625	601.367	601.359	601.372	483.089	476.47	483.276	25	14	11	http://metlin.scripps.edu/metabo_list.php?mass_min=600.347&mass_max=600.387	51420.2	100089	12873.2	70971.5	32903.6	97460.9	57947.9	38853.5	53323.9	59099.9	64309.8	72219.9	58704.5	32243.4	75998.1	10839.1	43575.1	7054.87	48543	51386.7	9949.35	18761.1	32467.8	56083.9	60572.5	30281.8	51777	30422.9	9373.01	28081.5
400	M500T27	1.21855	-3.32334	0.0025021	499.838	499.82	499.93	26.7006	24.2905	28.7505	29	15	14	http://metlin.scripps.edu/metabo_list.php?mass_min=498.818&mass_max=498.858	8826.99	6805.44	6872.37	7975.29	4800.2	7845.04	7221.44	6279.76	6950.01	7699.94	7960.86	9182.05	9093.21	7660.69	6675.13	6853.67	4952.84	5167.18	5848.1	5895.88	7327.27	7182.02	5031.91	7778.57	5920.99	7251.49	5814.34	4261.25	7030.14	5472.36
401	M510T29	1.3093	-3.34541	0.00252018	509.79	509.771	509.801	29.1441	28.1016	29.674	8	8	0	http://metlin.scripps.edu/metabo_list.php?mass_min=508.77&mass_max=508.81	10600.8	6112.69	6648.06	9774.28	5291.22	9650.17	8157.04	7208.88	6457.11	8933.17	9714.44	10127.7	7905.01	6903.2	5813.79	6671	4765.84	4481.33	6730.73	5837.58	8161.97	7284.95	5131.7	7418.1	5455.19	7456.98	6588.43	3612.26	6506.48	5012.9
402	M460T723	1.12222	-3.36115	0.00252443	459.88	459.86	459.901	723.079	722.061	724.331	28	14	14	http://metlin.scripps.edu/metabo_list.php?mass_min=458.86&mass_max=458.9	4186.72	4313.31	4751.48	4851.98	4762.5	4669.2	4834.28	4047.22	4357.2	5723.65	5164.91	5368.08	4729.72	5464.77	4270.79	4107.82	4687.7	3879.19	4725.9	3907.63	4754.32	4168.51	3800.58	4030.27	4225.45	4023.53	4653.27	3920.24	4343.58	4481.22
403	M509T566	1.47909	-3.33022	0.00255053	509.287	509.284	509.288	565.994	558.916	571.584	27	14	13	http://metlin.scripps.edu/metabo_list.php?mass_min=508.267&mass_max=508.307	93888.3	90622.4	40853.8	139114	124447	94211.5	121399	116689	87987.9	114756	117739	132658	97175	106291	83788.8	48316.6	42747	27028.7	91003.1	97749.7	43175.9	96974.7	67573.4	120906	69948.3	123070	65457	53898.3	28597.4	79349.5
404	M636T27	1.12993	-3.32411	0.00256411	635.836	635.697	635.85	26.7056	24.1335	30.2991	16	9	7	http://metlin.scripps.edu/metabo_list.php?mass_min=634.816&mass_max=634.856	5638.93	4958.96	5376.63	6071.64	5154.45	5652.35	5403	4907.56	5292.27	5728.78	6616.2	6437.65	6742.32	6249.06	6267.09	5351.23	5061.02	4669.67	5439.76	5657.86	5252.77	4995.22	5427.48	5014.93	5696.85	5048.29	4855.23	3658.79	5157.61	5263.65
405	M817T487	1.46297	-3.36549	0.00260172	817.398	817.382	817.417	486.77	485.521	488.069	23	12	11	http://metlin.scripps.edu/metabo_list.php?mass_min=816.378&mass_max=816.418	29161.4	26640.9	14043.9	26507.7	23517.9	15168.2	24941.5	35802.3	16712.5	33812.9	32702.9	43754.5	26032.4	20034.3	32261.4	13791.2	19213.7	9346.1	24447.9	21882.7	11288.1	18838.6	21385.2	23377.4	18069.2	24327.5	20712.4	23222.2	12131.7	12131.2
406	M277T443	1.72285	-3.45692	0.00262502	277.214	277.208	277.217	443.447	442.159	444.968	11	8	3	http://metlin.scripps.edu/metabo_list.php?mass_min=276.194&mass_max=276.234	31526.7	74016.8	17417.6	37366.8	23296.3	51216.5	25934.5	57275.4	34106.5	28281.6	25890	41724.5	32162.7	20053.2	30172	16298.3	16706.1	11960.1	23158.7	28050.7	16133.5	18503.2	35147.8	24602.4	16551.7	23032	29878.6	17784.3	17644.7	12433.3
407	M848T338	1.32209	-3.29684	0.00266794	848.445	848.438	848.451	337.975	337.188	339.379	27	14	13	http://metlin.scripps.edu/metabo_list.php?mass_min=847.425&mass_max=847.465	32290.1	33960.6	19083.7	31454.1	30565.7	30828.2	26515.9	31259.9	16910.8	30679.3	29761.2	35280.4	20254.2	29744.9	24686.3	31820.8	14411.8	16774.8	22224.6	18923.6	34458.3	20756.1	18525	21302.3	14885.8	18964	15383.5	26259.6	21281.4	24185.2
408	M324T725	1.13943	-3.3536	0.00272735	323.891	323.888	323.894	725.433	724.884	725.974	30	15	15	http://metlin.scripps.edu/metabo_list.php?mass_min=322.871&mass_max=322.911	8667.13	9252.51	8624.39	9359.68	9052.91	8455.26	9062.73	7690.2	8226.22	11314.1	10751.5	10941.5	8646.4	10403.3	10817.3	8244.69	9637.32	7210.18	9259.82	7728.14	7651.28	8187.95	8064.95	8028.27	8785.25	7477.75	8326.75	7746.26	9162.77	8467.4
409	M489T532	1.15985	-3.29286	0.0027413	489.231	489.223	489.242	531.686	522.2	535.19	24	13	11	http://metlin.scripps.edu/metabo_list.php?mass_min=488.211&mass_max=488.251	46182.2	58147.8	36638.4	49760.7	40676.6	41938.2	41332.6	53789.8	45211.5	49286.6	49893.4	54467.1	45989.8	48259.6	43742	37121.1	36376.1	33402.6	46168.7	45970.7	32667	36673.3	45615.3	47046	41567	42010.4	42359.3	41857.3	44524.6	34751
410	M595T403	1.44547	-3.28797	0.00274262	595.262	595.257	595.271	402.513	400.748	403.516	23	12	11	http://metlin.scripps.edu/metabo_list.php?mass_min=594.242&mass_max=594.282	28392.2	22168.4	12768.7	39762.1	31354.5	21976	29223.4	32814.4	25041.1	35870.8	36153.3	32758	39601.2	27080.7	32938.7	11607.9	17454.2	7592.8	30687.4	30016.7	9959.31	17876.6	28250.8	28208.4	27330.5	22997	24406.9	24164.5	8987.16	20326.6
411	M999T486	1.46699	-3.37869	0.00274345	999.475	999.448	999.484	485.615	484.934	486.756	24	13	11	http://metlin.scripps.edu/metabo_list.php?mass_min=998.455&mass_max=998.495	25638.9	22658.1	10111.5	19575.1	14416.5	14760.2	20220.7	24929.3	14345	25465.8	24376.1	38470	22469	17311.5	22525.3	10193.6	13509.8	9915.07	22378.1	16066.7	14671.6	17191	16743.7	18618.5	13519.9	17155.7	13217.8	13749.5	10438	8905.72
412	M818T487	1.48573	-3.34708	0.00274535	818.396	818.386	818.402	486.67	485.521	487.524	22	11	11	http://metlin.scripps.edu/metabo_list.php?mass_min=817.376&mass_max=817.416	21021.7	18451.6	10539.9	20473.5	15861.5	11575.8	18921.1	25752.1	10595.7	24109.2	24865	33161.2	20988.6	14483.1	22361.4	9134.57	12988.5	6861.11	19340.1	16051.5	9664.84	13943	14991.8	17861.3	10923.9	18132.6	13972.3	15644.3	8607.57	9200.34
413	M240T346	1.18925	-3.31854	0.0027498	239.607	239.586	239.613	346.081	340.454	375.197	29	15	14	http://metlin.scripps.edu/metabo_list.php?mass_min=238.587&mass_max=238.627	8873.42	11846.9	9093.26	12809.5	9896.04	10346.2	9648.26	9953.22	6468.66	10999.8	11365.5	10322.7	9087.81	11997.5	10303.9	9250.84	8264.06	6108.51	8452.71	7361.64	8677.9	8885.14	8276.29	10681.6	7854.2	9347.47	8162.85	10012	8062.36	9265.5
414	M572T30	1.26286	-3.28466	0.00278936	571.765	571.74	571.925	30.2365	28.605	31.0731	23	13	10	http://metlin.scripps.edu/metabo_list.php?mass_min=570.745&mass_max=570.785	6537	4319.46	4976.86	5860.72	3322.79	5967.13	4909.82	5059.84	6286.1	5855.45	5554.75	7124.27	7108.27	6037.37	4827.15	4908.02	3335	3703.01	4469.24	4773.11	5112.26	4561.9	5419.33	5158.75	4044.54	5438.53	5490.47	2575.18	4068.73	3257.23
415	M526T30	1.27487	-3.30228	0.00279933	525.778	525.728	525.817	30.4845	27.7343	31.9422	24	12	12	http://metlin.scripps.edu/metabo_list.php?mass_min=524.758&mass_max=524.798	6179.6	5264.26	4570.21	6130.49	3498.56	4867.65	5668.97	4315.39	5332.27	5908.33	6332.15	6726.09	8189.87	5139.26	4977.81	4282	3511.67	4031.74	4480.28	4501.76	4777.54	4498.4	4680.47	5821.87	4579.93	5000.37	5155.54	2569.56	4433.72	2859.04
416	M330T479	1.58971	-3.39745	0.0028061	330.251	330.25	330.275	478.65	478.043	478.971	30	15	15	http://metlin.scripps.edu/metabo_list.php?mass_min=329.231&mass_max=329.271	232403	569447	138905	226313	270043	270872	240393	515679	269268	241411	258037	351358	238583	262437	350090	169312	132725	101568	224116	270297	177652	191191	248958	239114	168844	221282	186699	188970	204650	64591.9
417	M656T487	1.43605	-3.27871	0.00281974	656.347	656.334	656.355	486.694	485.106	487.237	30	15	15	http://metlin.scripps.edu/metabo_list.php?mass_min=655.327&mass_max=655.367	52063	72320.3	25748.3	57747.1	48288.4	46326.1	51941.7	66871.7	32439.2	54911	52766.7	74191.8	44198	34585.1	55148.7	21736.2	42130.8	14316.4	48587	48268.1	20829.1	30844.2	45776.3	45763.4	37961.1	36902.5	40885	52848.8	19796.2	29232
418	M243T725	1.20067	-3.53488	0.00283587	242.988	242.923	243.01	724.551	719.392	727.089	30	15	15	http://metlin.scripps.edu/metabo_list.php?mass_min=241.968&mass_max=242.008	36412.5	33904.2	33306.1	33085.7	31253.6	15679.8	32534.5	33315	29983.9	38200.3	40822.1	39874.7	38624.5	38879.2	34490.6	26635.5	28648.1	27923.5	28996.1	30326.1	29854.4	28977.5	28832.5	29542	26316.5	28447.8	29039.7	28943.5	27873.5	24712.3
419	M288T486	1.38333	-3.31553	0.00288305	288.239	288.233	288.24	485.631	485.454	486.766	30	15	15	http://metlin.scripps.edu/metabo_list.php?mass_min=287.219&mass_max=287.259	57629.8	85060.4	40040.3	58607.4	55434.2	43215.8	61060.9	88578.5	76956.1	62683.2	63176.1	112805	74080.8	67323	67134.1	46293.3	39790.2	32840.2	65798.6	51172.3	59186.6	47519	63139.6	57893.1	42892.9	55962.3	51936.7	40980	56316.7	21136
420	M356T469	1.72949	-3.35423	0.00288525	356.278	356.258	356.287	468.817	467.05	470.689	21	12	9	http://metlin.scripps.edu/metabo_list.php?mass_min=355.258&mass_max=355.298	38209.2	76017	18673.9	57834.9	42131	25084.3	34816.1	75131.1	20124.1	40249.7	42130.8	49525.2	28239.6	29904.7	60033.9	16383.5	18175.4	12507	52166.8	35964.1	16628.8	23443.6	24922	33226.3	25500.5	28113.6	20522.3	26043.9	16725.6	18631.7
421	M1001T487	1.29466	-3.32371	0.00297444	1001.46	1001.43	1001.57	486.569	485.502	487.464	11	8	3	http://metlin.scripps.edu/metabo_list.php?mass_min=1000.444&mass_max=1000.484	9900.47	9866.47	5310.63	8118.76	7363.88	9505.88	8674.29	8378.25	6672.55	9072.12	10022.8	13618	8405.39	6088.43	8619.7	6386.93	6368.48	6520.12	8615.62	8380.63	5566.89	5097.84	7425.71	7370.05	6524.26	7520.83	6810.23	7615.79	5211.72	4702.18
422	M336T624	1.28421	-3.42691	0.0030738	336.202	336.202	336.202	624.143	620.706	626.133	13	10	3	http://metlin.scripps.edu/metabo_list.php?mass_min=335.182&mass_max=335.222	79301.1	71123.5	84559.7	88145.8	72412.7	81029.2	78654.8	30975.8	76775.5	112904	104820	109750	99206	80589	85352.1	82231	55351.3	72818.2	63445.6	65112.5	69501.4	74188.5	62386.1	64416.9	61678.9	68184.6	58238.4	56848.3	61960.8	61354.3
423	M454T341	1.22862	-3.25372	0.00314319	454.174	454.172	454.195	341.187	339.052	343.62	30	15	15	http://metlin.scripps.edu/metabo_list.php?mass_min=453.154&mass_max=453.194	60757.1	34080.1	31519.9	45002.4	35287.2	47920.8	37216	38871.3	33285.1	38516.5	40807.1	43932.6	40008.1	39952.5	42721.7	27652.6	29234.6	22794.5	31845.6	40115	32327.8	35484.4	36178.5	37151.9	29153.5	31043.9	37718.7	43354	34829.6	27506.6
424	M242T736	1.09797	-3.24466	0.00317632	242.226	242.225	242.227	735.971	735.169	736.893	21	9	12	http://metlin.scripps.edu/metabo_list.php?mass_min=241.206&mass_max=241.246	12401.8	12600.1	13778.3	10538.3	12530.9	11543.3	11085.4	11544.4	11211.8	13090	13194.6	14278.1	12208.1	12919.2	12148.2	11892.1	10741.9	11767.8	10552.9	10996	11504.6	11455.9	10513.2	12412.6	11115	11059.1	10103	10646.4	13151.3	10646.4
425	M378T483	1.80491	-3.23499	0.00317686	377.695	377.692	377.697	482.61	482.309	483.215	16	8	8	http://metlin.scripps.edu/metabo_list.php?mass_min=376.675&mass_max=376.715	17948.4	9950.35	3792.73	20508.8	9982.94	11322.3	16456.8	8994.52	16275.1	23997.3	26330.9	23741.4	19777.1	14217.7	24282.9	2262.09	15799	1404.88	12705.2	14697.7	2289.44	5430.03	7875.89	14850.8	17802.3	9665.86	13960.6	6704.95	1322.21	10398.6
426	M91T714	1.0431	-3.26371	0.00319077	90.9774	90.9772	90.9775	714.219	713.732	714.528	30	15	15	http://metlin.scripps.edu/metabo_list.php?mass_min=89.957&mass_max=89.997	729660	728290	778821	781160	740840	713881	761160	724317	700710	792993	762645	788082	745993	795052	771401	713354	672450	707194	747832	720829	741723	741921	718438	707871	721285	722243	734662	704388	753764	739526
427	M254T736	1.07534	-3.24944	0.00321102	254.244	254.24	254.245	736.481	735.701	736.967	28	13	15	http://metlin.scripps.edu/metabo_list.php?mass_min=253.224&mass_max=253.264	43298.6	43322.4	47669.4	42191.4	38864.9	42177.9	42294	40672.5	38849.1	44782.8	43483.3	48276.1	42268.6	47117	40757.4	38297.8	38831	42928.7	39763.3	36521.5	41229.7	41772.6	39630.3	41854.2	41192.1	40179.2	37768.5	37009.8	43903	39883.2
428	M484T31	1.26195	-3.225	0.00321868	483.849	483.806	483.95	30.8533	28.615	32.6558	19	11	8	http://metlin.scripps.edu/metabo_list.php?mass_min=482.829&mass_max=482.869	5090.24	4095.46	3212.45	5367.34	5115.28	3880.3	4982.01	4234.17	6015.56	5272.56	5839.93	6083.8	6611.26	5662.24	4493.39	3600.21	4048.95	2347.69	4328.92	4850.86	3949.68	3628.18	4691.01	4742.67	4176.57	4368.51	5038.27	4818.13	3243.71	2355.88
429	M681T715	1.16435	-3.34416	0.003223	680.869	680.861	680.882	714.507	713.709	715.536	26	13	13	http://metlin.scripps.edu/metabo_list.php?mass_min=679.849&mass_max=679.889	5620.39	6877.82	7641.16	8341.65	7405.46	6575.02	6890.17	7018.79	5704.03	9346.68	8320.59	8944.58	8330.35	8118.18	8498.48	7393.73	7127.47	6141.17	6979.5	5770.66	6778.25	6767.59	6301.91	6015.78	5875.03	6450.19	6851.79	5756.69	6287.52	7096.51
430	M337T492	1.53651	-3.32919	0.00328	337.173	337.169	337.296	492.333	461.359	493.825	31	15	15	http://metlin.scripps.edu/metabo_list.php?mass_min=336.153&mass_max=336.193	162481	300003	132366	127500	113011	43828.8	163809	263250	153434	210447	207989	252154	168100	198207	159511	161790	78469.2	119916	101477	115051	157464	146887	103818	143604	88096.3	146602	82419.1	82727.1	134305	66021.7
431	M721T486	1.2339	-3.26961	0.00331328	721.496	721.428	721.503	485.58	455.902	486.896	29	15	13	http://metlin.scripps.edu/metabo_list.php?mass_min=720.476&mass_max=720.516	29747.5	39563	23220.4	28688.9	20328.5	36271.1	29553.6	25422.8	20597	30356.2	31551	29234.8	25444	25309.6	24312.8	19518.4	19396.9	17542.3	21698.6	22807.2	18665.6	25988.7	22282	27616.6	22760.3	26644.6	26993.1	26285.3	20248.9	21612.5
432	M394T470	1.44216	-3.21379	0.00342784	394.356	394.344	394.361	469.732	467.681	472.015	29	15	14	http://metlin.scripps.edu/metabo_list.php?mass_min=393.336&mass_max=393.376	22584.2	22415.1	11928	16244.2	9552.01	11359.1	15707.9	18426.7	7657.12	15644.3	15226.5	18920.1	17421.1	12015	12130.7	8452.28	7866.39	7096.57	12949.6	19464	11282.2	10611.7	8305.64	11503.8	8410.29	13129	11632.6	13590.7	6663.84	6604.61
433	M680T29	1.2336	-3.23888	0.00343162	679.724	679.712	679.753	28.9688	27.9301	29.674	8	8	0	http://metlin.scripps.edu/metabo_list.php?mass_min=678.704&mass_max=678.744	5778.31	4257.1	4335.02	5923.27	2966.51	5354.14	5344.75	5145.5	5476.57	5647.54	5693.23	6554.02	7265.62	5156.32	4942.35	4291.9	4005.62	4120.68	4063.37	5371.19	5225.3	4273.23	3940.08	4642.38	3763.83	4904.35	5188.49	3264.8	4529.73	3136.52
434	M579T720	1.14472	-3.3016	0.00344594	578.859	578.849	578.869	719.643	718.909	720.414	28	13	15	http://metlin.scripps.edu/metabo_list.php?mass_min=577.839&mass_max=577.879	7736.13	8765.26	8749.77	9368.51	9369.25	7543.16	9347.49	7906.04	7880.08	11685.4	10432.4	10913.2	8958.15	10365.4	9146.73	9572.71	8299.04	7761.38	8334.18	7813.09	8386.15	7943.66	8342.11	7909.91	6877.03	8413.1	8248.65	7301.18	8049.45	7448.07
435	M277T363	1.10519	-3.25393	0.00347721	277.165	277.158	277.182	363.273	362.04	364.636	29	14	15	http://metlin.scripps.edu/metabo_list.php?mass_min=276.145&mass_max=276.185	59273.9	68375.5	61786.7	77188.1	69565.4	70414.5	70907.9	62978.8	60754.5	80991.7	74952.5	75028.6	73246.4	79419.5	73871.8	64590	69023.2	55744	63137.9	62139.5	59930.5	63781.2	67072.5	66802.6	64565	60091.1	71425.6	67143.1	58481.8	64053.4
436	M252T736	1.07812	-3.22017	0.00347882	252.229	252.228	252.23	736.332	735.703	736.881	30	15	15	http://metlin.scripps.edu/metabo_list.php?mass_min=251.209&mass_max=251.249	36603	35130	34619.9	36019.7	36088.6	35198.1	34787.3	34739.9	33999.6	42266.4	38505	39354.6	39135.9	39001.9	41342.4	33080.2	34868.2	34824.3	38260.2	37736.1	33239.2	33328.8	32989.1	34135.8	37020.1	33950.7	33687.1	32646.8	31792.9	34886.3
437	M598T29	1.18426	-3.20286	0.00350383	597.764	597.739	597.869	28.6036	27.259	29.7424	20	9	11	http://metlin.scripps.edu/metabo_list.php?mass_min=596.744&mass_max=596.784	5092.78	4491.12	3837.28	5576.56	5219.97	4930.84	5770.35	4613.79	4633.71	4818.09	5468.21	5525.54	7116.05	5943.85	4970.04	4251.27	4335.82	3848.16	4808.15	4936.42	4198.83	4012.14	5069.39	5076.64	4233.6	5061.92	5174.81	4158.7	3468.79	3236.41
438	M345T390	1.67562	-3.30893	0.0035404	344.656	344.65	344.661	390.445	389.908	391.711	16	11	5	http://metlin.scripps.edu/metabo_list.php?mass_min=343.636&mass_max=343.676	4739.22	1878.06	2718.43	4960.73	6409.1	2498.22	3614.42	4426.59	2400.77	4218.39	3803.74	9291.87	3902.47	5196.72	4134.27	2624.37	1327.75	1322.17	2235.27	2648.08	3061.44	3158.35	1593.43	2825.27	2516.21	4480.38	2109.07	3666.55	2684.89	2056.72
439	M389T522	1.53167	-3.19469	0.00356548	389.237	389.202	389.27	521.579	514.594	533.267	30	15	15	http://metlin.scripps.edu/metabo_list.php?mass_min=388.217&mass_max=388.257	166439	189425	62741.1	206049	199372	42376.7	154445	239268	166909	213818	207312	219518	231192	139969	211441	72559.7	118970	54947.4	187998	157687	76429.9	67676.2	180259	140823	148190	77821.8	160298	144808	73099.8	68747.6
440	M562T531	1.87481	-3.28748	0.00358657	562.175	562.119	562.269	531.343	488.092	533.435	23	13	10	http://metlin.scripps.edu/metabo_list.php?mass_min=561.155&mass_max=561.195	10823.8	39808.6	8536.44	18056.4	19370	35062.1	14401.8	17632.5	14550.6	13582	14390.8	11863.3	21750	9733.27	19237.7	7452.6	16994.6	11067.6	5773.08	6083.43	6256	8290.9	16658.2	16114.6	14646.9	9704.6	5444.95	5887.27	5982.63	7017
441	M498T29	1.22647	-3.18021	0.00359023	497.823	497.805	497.963	29.3134	27.983	30.6476	26	13	13	http://metlin.scripps.edu/metabo_list.php?mass_min=496.803&mass_max=496.843	6552.28	4639.96	3925.22	6535.18	4267.99	4960.33	5297	5511.24	5558.91	5829.12	5602.03	6496.79	7208.11	5793.41	5012.21	3997.78	4300.07	2860.77	5359.58	5654.21	5330.36	4787.33	4780.72	4858.93	4344.63	5298.18	5365.32	4168.86	3539.47	3182.3
442	M384T38	1.29607	-3.20618	0.00359412	383.908	383.888	383.922	38.4999	33.1808	41.6395	17	10	7	http://metlin.scripps.edu/metabo_list.php?mass_min=382.888&mass_max=382.928	11230.8	8166.61	6093.52	8810.41	6307.84	6757.23	9804.25	8419.28	11285.3	9627.61	9439.19	12148.9	12080.8	10916.3	7114.72	6945.35	5231.21	6561.36	7425.56	7505.98	8449.2	7945.84	6609.27	8751.43	5810.3	9683.34	7974.86	5027.68	8257.32	4453.4
443	M327T538	1.09856	-3.17897	0.00359848	327.142	327.141	327.165	538.402	535.898	543.389	17	9	8	http://metlin.scripps.edu/metabo_list.php?mass_min=326.122&mass_max=326.162	81954.3	82669.8	87953.1	79915.2	74432.2	79448.1	82483.2	85604.9	82280.6	95121.9	91949.6	94360.2	84903.6	91548.4	72936.2	82208.6	70762.9	81062.8	76192.6	69581.9	73512.9	78807.8	69258.7	85771	72892.4	86766.7	71705.4	70290	86308.7	78720.6
444	M287T726	1.22679	-3.21151	0.00360937	286.828	286.817	286.834	726.175	725.587	727.015	18	11	7	http://metlin.scripps.edu/metabo_list.php?mass_min=285.808&mass_max=285.848	3223.9	2991.09	4487.8	3357.2	2560.55	2784.44	2687.3	3244.61	2993.17	2893.27	2862.36	4410.38	3515.05	3546.96	2632.66	3377.24	2508.51	3231.16	3088.01	2749.85	2438.13	2645.67	2161.25	2305.17	2241.08	2563.78	2391.43	2066.33	3125.81	2388.46
445	M422T537	1.05706	-3.17677	0.00361756	422.236	422.235	422.237	537.368	533.42	540.201	30	15	15	http://metlin.scripps.edu/metabo_list.php?mass_min=421.216&mass_max=421.256	104793	107543	108419	105812	95645.6	107442	104720	102288	104318	110009	109981	115736	102207	110175	98186.4	101836	89574	100276	105558	93119.8	103159	105457	102405	102311	95785.5	104182	98708.2	101815	103057	94348.8
446	M512T30	1.20675	-3.18955	0.00363359	511.793	511.761	511.865	29.8108	28.615	31.6172	27	14	13	http://metlin.scripps.edu/metabo_list.php?mass_min=510.773&mass_max=510.813	6928.75	4801.3	5077.53	6271.27	4323.79	5910.53	6392.08	6030.97	6268.19	6312.17	6324.2	6568.65	7000.37	6361.62	5324.27	5266.56	4008.56	3436.87	4947.55	5731.48	6609.05	5313.06	4645.82	5692.51	4080.64	6244.2	5499.39	3592.54	5513.7	3912.01
447	M511T721	1.16466	-3.35716	0.00365804	510.869	510.857	510.877	720.911	720.167	721.668	30	15	15	http://metlin.scripps.edu/metabo_list.php?mass_min=509.849&mass_max=509.889	10432.2	11680.6	12579.9	12680.3	12046.3	10540.9	12449.3	11281	9705.65	17496.7	14381.2	13338.1	12982.3	14727.9	13340.2	11573.7	10691	11016.8	11778.1	10566.1	10352.5	11513.1	10150.8	10065.2	11357.7	10534.7	9551.51	11068.4	11855.6	10772.3
448	M291T762	1.12455	-3.17207	0.00369985	290.935	290.929	290.94	762.072	760.831	763.283	30	15	15	http://metlin.scripps.edu/metabo_list.php?mass_min=289.915&mass_max=289.955	6758.27	5582.63	7012.37	7052.06	6722.79	6697.37	6487.84	6035.34	5169.27	7400.24	6982.12	6762.22	6688.81	7865.76	6251.56	7088.91	6741.65	5688.02	6083.95	5715.42	5838.68	4975.34	5979.55	5158.89	6090.45	6268.08	5066.55	6266.74	6055.23	5434.78
449	M483T711	1.10339	-3.20817	0.00374774	482.929	482.927	482.93	711.23	710.629	711.762	30	15	15	http://metlin.scripps.edu/metabo_list.php?mass_min=481.909&mass_max=481.949	35462.4	39024.4	44158.5	44207.1	40780.7	36769.4	40003.8	34999.3	36634.7	46383.9	39672.3	47315.6	43291.5	42639.6	42665	38450.1	35258.3	36971.6	41257.3	35078.9	39409.9	38837.2	37256.7	34158.7	34486.1	35356.4	38369.6	33141.7	36955.5	41487.3
450	M502T667	1.21183	-3.18223	0.00375523	502.41	502.41	502.411	666.893	663.383	670.1	30	15	15	http://metlin.scripps.edu/metabo_list.php?mass_min=501.39&mass_max=501.43	259772	280156	206306	249505	269063	345342	236156	207500	216388	232560	245911	205184	184604	216853	286244	197813	180064	218969	186502	194785	177631	171032	230125	210168	213909	179899	162308	237253	167952	276574
451	M420T326	1.54015	-3.16638	0.00376178	420.221	420.19	420.234	326.498	324.911	331.004	17	11	6	http://metlin.scripps.edu/metabo_list.php?mass_min=419.201&mass_max=419.241	21951.6	12127.2	9668.86	10948.9	8471.36	22450.5	17660.6	12046.1	12464.8	17801	17360.6	25289.7	14972.3	18552.1	23040	7323	4891.82	4704.93	15803.5	15430.1	9142.88	14246.5	7508.71	18208.6	8162.32	16280.6	8327.08	7609.02	6760.3	14550.4
452	M285T718	1.12573	-3.16019	0.00378075	284.922	284.909	284.928	717.615	717.176	718.65	18	5	13	http://metlin.scripps.edu/metabo_list.php?mass_min=283.902&mass_max=283.942	19617.3	20488.7	25067.2	21012.6	18408.7	17774	18950.1	21433.1	18167.4	23844.1	22553.2	22409.4	20683.6	21658	20386.6	20591.3	16825.4	21322.2	19065.1	17600.2	20736.3	20157.9	16357.8	18314.5	16976.7	18168.6	17499.4	15068.6	21305.6	17568.4
453	M535T494	1.63956	-3.16071	0.00378849	535.129	535.125	535.133	493.648	492.971	494.871	14	9	5	http://metlin.scripps.edu/metabo_list.php?mass_min=534.109&mass_max=534.149	5494.47	4468.32	2001.87	5935.33	6943.91	3774.46	4596.38	4706.46	4997.06	7719.8	7666.72	5315.03	10200.4	4126.51	7449.42	1432.55	5653.76	1374.93	5548.02	4575.46	1291.39	1737.69	5594.53	3886.07	5442.96	2057.42	4467.43	5218.04	1453.47	2350.96
454	M191T485	1.37072	-3.19756	0.00384986	191.165	191.157	191.18	485.017	484.253	486.892	28	15	13	http://metlin.scripps.edu/metabo_list.php?mass_min=190.145&mass_max=190.185	11904.1	20538.2	9221.19	14006.2	13586.3	10493.7	14513.4	21705.6	17339.6	14881.6	15518.1	26258.2	18182.8	17066.9	16070.6	11355.6	8113.5	8459.18	15325.9	10635.3	14186.2	11152.3	15106.3	14416.5	10382	15068.3	11651.4	8733.43	14543.8	6899.37
455	M535T710	1.15433	-3.26656	0.00393421	534.93	534.91	534.935	710.483	709.335	711.617	15	8	7	http://metlin.scripps.edu/metabo_list.php?mass_min=533.91&mass_max=533.95	6470.81	6517.58	8438.46	7225.97	7104	6747.61	6271.38	6875.86	6601.38	9300.9	8702.22	8790.48	9272.93	8559.24	8254.13	7358.39	6835.89	7049.77	7324.47	6488.47	6355.79	7076.1	5693	6154.84	6547.13	6814.39	6393.39	6012.11	6362.62	7274.02
456	M270T412	1.29649	-3.27614	0.00394909	269.623	269.606	269.629	411.859	409.289	414.268	20	8	12	http://metlin.scripps.edu/metabo_list.php?mass_min=268.603&mass_max=268.643	8932.83	12078.8	12218	9021.44	7509.64	4399.42	9801.91	9188.44	8447.33	12339.7	11014.6	12571.7	10645.7	9847.44	5984.78	6531.45	6060.48	6894.42	6544.77	7998.2	7380.72	6839.54	9698.52	8472.43	6859.61	6812.32	8765.29	8134.94	7768.65	6309.09
457	M628T29	1.19318	-3.15232	0.00394973	627.721	627.7	627.837	29.1717	28.3353	30.2991	18	11	7	http://metlin.scripps.edu/metabo_list.php?mass_min=626.701&mass_max=626.741	7236.06	5050.6	5733.83	5594.9	4069.42	6105.89	5862.17	5190.97	5809.51	6253.45	6485.09	7015.6	7336.58	5846.85	4794.88	5493.91	4923.67	4861.19	4913.99	4791.64	5881.3	5364.61	4186.19	5599.88	4359.9	5781.44	5151.48	3014.6	5371.33	4380.86
458	M177T485	1.41408	-3.22207	0.00396778	177.164	177.163	177.166	484.931	484.253	485.631	30	15	15	http://metlin.scripps.edu/metabo_list.php?mass_min=176.144&mass_max=176.184	17727.7	33663.3	14220.8	18040.9	18018.1	14453.9	20118.2	35620.7	24760.2	19491.7	20939.9	35244.8	23236.1	21335.7	21779.2	13895.8	11998.4	11014.8	20463.7	18913.8	19002.3	16182.2	20610.7	19297.9	14391.8	17841.7	15183.2	15067.8	18356.7	7264.3
459	M566T30	1.25064	-3.16369	0.00397812	565.768	565.743	565.785	29.8161	27.874	31.6172	17	11	6	http://metlin.scripps.edu/metabo_list.php?mass_min=564.748&mass_max=564.788	7459.44	4458.38	5137.21	6448.97	3476.55	5684.86	5411.02	4984.24	5234.16	6024.53	6576.5	6976.76	7523.16	5830.01	4751.82	5246.79	3695.61	3772.95	4641.36	4931.97	5532.95	4998.3	4101.49	5412.8	4204.34	5845.54	4978.62	3024.03	4898.35	3461.8
460	M501T716	1.09388	-3.13847	0.00398226	500.878	500.867	500.888	716.44	715.479	718.882	30	15	15	http://metlin.scripps.edu/metabo_list.php?mass_min=499.858&mass_max=499.898	7602.21	7669.21	9027.1	9088.14	7973.93	7372.59	8597.18	8082.32	8132.96	9088.8	8402.67	9693.72	8784.57	8664.15	8624.77	8740.54	6814.97	6726.54	7778.38	7695.24	7884.72	8936.95	7436.49	7435.89	7665.16	8253.72	7173.25	7445.09	8137.9	7797.1
461	M408T31	1.2617	-3.14141	0.00401448	407.879	407.85	408.039	31.3375	29.7424	33.6404	29	15	14	http://metlin.scripps.edu/metabo_list.php?mass_min=406.859&mass_max=406.899	11177.1	6920.11	6869.14	9003.68	9142.78	6054.23	8285.08	7569.26	9979.85	8545.4	7688.3	9573.69	12241.7	8032.79	7567.1	6354.17	5422.31	5787.66	6253.43	8304.37	6573.69	7301.63	6497.17	7296.69	6312.49	7615.01	7786.48	9305.14	7922.3	3233.28
462	M269T737	1.06257	-3.18911	0.00405348	269.254	269.254	269.255	736.823	736.145	737.602	30	15	15	http://metlin.scripps.edu/metabo_list.php?mass_min=268.234&mass_max=268.274	106271	98874.7	114396	99302	96868.4	95821.9	98431	96685.3	91697.1	104467	100738	112285	103612	105419	98591	99675.2	93428.7	99398.5	94812.7	90739.9	99472.7	96844.3	91354.7	96163.6	93502.3	99442.2	91891.4	91424.5	102622	92978
463	M320T30	1.32908	-3.13036	0.0040601	319.949	319.945	320.173	30.031	24.3378	33.243	20	11	9	http://metlin.scripps.edu/metabo_list.php?mass_min=318.929&mass_max=318.969	13655.2	14099.9	6099.93	16443.2	9599.75	13060.3	11790.6	11891.9	13931.7	13652.7	13067.3	14893.3	17944.9	14317.3	11272.2	8461.31	7390.17	4156.52	11135	11809	12691.8	10347.1	11015.6	11434.2	10950	10927.9	15179.6	9115.27	6178.26	6467.9
464	M377T568	1.29291	-3.13021	0.00409152	377.246	377.245	377.296	568.241	537.842	569.649	20	11	9	http://metlin.scripps.edu/metabo_list.php?mass_min=376.226&mass_max=376.266	98160.4	88281.7	92111	76085.8	81086.6	101550	76312.1	69990.5	41505.6	105707	107450	104226	94446.6	115545	87032.7	43034.2	37144.3	99991.9	63558.8	56148.5	74901	89998.3	60201.3	73295	69662.9	83028.9	60253	67354.9	74083.3	83372.9
465	M221T487	1.38745	-3.19468	0.00412415	221.158	221.153	221.167	486.668	485.52	486.953	30	15	15	http://metlin.scripps.edu/metabo_list.php?mass_min=220.138&mass_max=220.178	66833.6	108433	46206.7	65383.7	66459.1	50391.2	66895.7	112035	88858.4	68858.3	71842.3	130834	83577.3	76310.2	77249.9	52337.6	45599.9	38735.1	74310.6	60188.7	67177.3	55911.7	73172	65882.2	50923.8	64831	59171.3	50549.2	66478.5	25331.4
466	M506T30	1.27166	-3.15454	0.0041857	505.848	505.83	505.882	29.9487	27.4897	31.4861	22	13	9	http://metlin.scripps.edu/metabo_list.php?mass_min=504.828&mass_max=504.868	7729.88	5366.69	4224.63	6123.74	4374.42	4746.4	5104.44	6271.6	6625.56	6498.99	6618.39	7263.82	8856.86	6939.52	4850.76	4386	4189.44	3793.83	5312.04	5596.91	5359.88	5281.23	4742.34	6148.4	4408.63	5634.73	5674.89	4311.36	4559.64	2629.32
467	M290T506	1.66894	-3.26637	0.00420434	290.259	290.258	290.264	505.556	504.811	508.295	26	14	12	http://metlin.scripps.edu/metabo_list.php?mass_min=289.239&mass_max=289.279	7494.91	15903.8	4475.87	7589.14	8320.78	5440.5	7204.14	17309.6	6772.53	7697.58	7906.8	14789.4	6397.31	6744.22	8018.76	4982.09	3596.26	2824.42	8361.32	5982.57	6186.3	5089.38	5793.75	7630.98	4509.58	5189.4	5757.93	5502.23	5130.91	2594.18
468	M606T441	1.25301	-3.13625	0.00427427	606.409	606.396	606.423	440.912	440.298	442.275	15	9	6	http://metlin.scripps.edu/metabo_list.php?mass_min=605.389&mass_max=605.429	18915.7	22138.2	13239.9	21109.6	12476.8	23696.4	16720.5	19397	13244.5	19407.9	18721.9	20895.3	17543.3	13835.3	14472	12217.4	11059.7	9590.59	14066.8	15700.6	12156.1	16148.8	16324.3	20198.9	13274.5	15956.7	14298.7	15022	13853.1	12271.5
469	M525T402	1.61836	-3.10805	0.00429248	525.298	525.291	525.3	402.349	401.265	402.819	18	11	7	http://metlin.scripps.edu/metabo_list.php?mass_min=524.278&mass_max=524.318	33399.9	34271.1	11550.4	51196.5	39748.7	26592.3	35423.6	66410.9	30730.5	47489.1	46162.1	38925.5	49088.8	25906.8	36378	9824.4	14326.8	6655.38	40480.1	44963.7	7162.02	16953.5	35383.2	32808.3	31873	23702.6	32089.7	29876.5	7192.91	20939.1
470	M442T30	1.26206	-3.1255	0.00431121	441.859	441.844	441.938	29.8161	27.5437	38.7144	29	15	14	http://metlin.scripps.edu/metabo_list.php?mass_min=440.839&mass_max=440.879	10090.3	7239.3	6263.72	9621.53	5863.95	6907.36	8337.67	6933.74	8079.87	8886.41	8635.38	11582.9	10643	8196.8	6506.45	7022.5	4992.48	4777.72	6140.26	7288.16	7436.58	7727.82	7142.24	8140.51	5673.37	7746.05	7403.25	5346.15	7288.98	3958.28
471	M746T597	1.26021	-3.11052	0.00435934	745.575	745.561	745.586	597.215	596.393	598.419	30	15	15	http://metlin.scripps.edu/metabo_list.php?mass_min=744.555&mass_max=744.595	100423	173749	122119	130166	116563	95476.1	100086	118974	113654	128212	118036	86666.3	127956	99247.5	81133.3	71447.3	100666	82168.8	95256.4	109243	65067.9	79326.6	99139.5	91955.4	133337	74881.8	86262.6	104483	63005.8	102629
472	M416T711	1.11493	-3.134	0.00436991	415.941	415.937	415.949	711.495	710.483	712.03	30	15	15	http://metlin.scripps.edu/metabo_list.php?mass_min=414.921&mass_max=414.961	4931.25	5112.9	5868.55	6460.33	4753.13	4603.63	5268.59	5002.43	5177.01	6265.3	5102.96	6031.7	5989.3	5638.09	5441.14	5089.45	5070.12	4398.13	5501.98	5028.42	4795.59	5005.69	4767.73	4957.83	4603.29	4689.91	4648.74	4103.86	4875.49	5693.78
473	M508T392	1.68272	-3.11318	0.00437471	508.338	508.335	508.339	391.855	390.859	392.626	18	11	7	http://metlin.scripps.edu/metabo_list.php?mass_min=507.318&mass_max=507.358	23675.8	65194	12319.4	31048	20459.9	29718.7	36111.3	41187.1	36389.6	38894.1	42271.2	27870.6	28694.6	27647.4	17932.4	9835.58	8179.42	4571.86	22715.5	31616.7	7173.75	18496.2	19693.4	35064.1	31619.9	23377.3	26178.3	16985.9	5333.27	24063.2
474	M998T486	1.43162	-3.1597	0.00437573	998.477	998.445	998.493	485.615	484.306	486.569	26	13	13	http://metlin.scripps.edu/metabo_list.php?mass_min=997.457&mass_max=997.497	23321.8	20108.2	9977.05	18763.3	17108.9	10660.3	18344.5	25100.3	14744	24619.8	24920.7	36129.2	19988.8	18440.5	22345.6	11337.4	12844.5	9973.68	24222.6	14678.5	13034.8	14764.1	17069.2	15796	11956.8	17025.3	15370.4	16090.8	10679	7904.67
475	M289T506	1.63907	-3.21787	0.00440455	289.245	289.234	289.258	505.545	504.221	506.675	29	15	14	http://metlin.scripps.edu/metabo_list.php?mass_min=288.225&mass_max=288.265	34793.7	72896.2	19211.8	42296.2	40680.7	24526.1	35738.2	76916	33342.8	36000.2	36059.7	69709.9	31594.4	26670.6	38785.2	23870.3	14803.5	12613.4	41095.4	31493	34404.5	22625.1	26875.5	33313.9	22502.4	26886	21780.6	29230.7	22878.1	13415
476	M482T29	1.21151	-3.09327	0.0044543	481.846	481.814	481.958	29.3369	27.5437	30.9233	22	11	11	http://metlin.scripps.edu/metabo_list.php?mass_min=480.826&mass_max=480.866	5174.88	4781.41	3576.72	5885.73	5343.6	4897.02	4911.99	5022.4	5897.95	5723.62	4963.18	6825.58	6922.98	5853.73	5467.86	4073.98	4145.71	3218.44	4607.1	5466.65	4216.57	4482.48	4827.64	4994.2	5061.92	4628.01	5938.7	5126.79	3329.96	2945.73
477	M578T29	1.21992	-3.10346	0.00445622	577.751	577.724	577.923	29.3928	28.3453	30.2569	24	13	11	http://metlin.scripps.edu/metabo_list.php?mass_min=576.731&mass_max=576.771	7257.75	5220.01	5884.81	6167.72	3227.73	6025.19	6021.22	5438.12	5789.97	6615.83	6070.11	6061.85	7801.86	5570.19	5117.48	5288.4	3938.69	3991.96	4637.89	5130.19	6140.6	5653.6	5204.88	5631.79	4834.35	5143.39	4765.64	2875.78	5185.02	3934.67
478	M560T30	1.17972	-3.09126	0.00448888	559.771	559.762	559.926	29.8548	29.1199	33.3794	19	10	9	http://metlin.scripps.edu/metabo_list.php?mass_min=558.751&mass_max=558.791	6760.31	5163.48	4848.19	5362.05	5047.48	5257.16	4561.29	5011.02	5251.95	6341.77	5957.06	7015.47	6810.37	6221.44	5301.16	4922.24	4370.02	4134.44	5178.34	5004.74	5762.04	5388.28	4092.11	5312.13	4155.84	6089.91	5185.2	4121.96	4902.4	3355.27
479	M464T701	1.12562	-3.16735	0.00449451	464.372	464.371	464.373	701.021	699.294	702.66	30	15	15	http://metlin.scripps.edu/metabo_list.php?mass_min=463.352&mass_max=463.392	46349	47536.2	40986.2	46889.7	46240.8	45625.1	46093.5	48455.3	45503.2	66561	48818.7	53961.9	44651.3	47091.1	49300.3	40955.9	37618.3	45419.9	44405.5	46112.4	47672.6	42181	42900.6	42417.3	42964.4	37583	44242.1	42219.3	47582.5	38982.8
480	M738T487	1.41339	-3.1152	0.00450136	738.416	738.403	738.419	486.686	485.123	487.397	20	10	10	http://metlin.scripps.edu/metabo_list.php?mass_min=737.396&mass_max=737.436	18542.5	31142.1	11292.2	19754.9	16715.7	18744	17858.9	30187.5	15107.4	20026.3	20102.5	26644.8	15564.6	12307.5	21865.9	9901.52	13305.2	7275.34	16466.7	20644.7	10102.4	13792.5	18642	16620.5	13328.4	14180.5	15887.3	20579.4	9502.88	9095.21
481	M501T667	1.21481	-3.10736	0.00458423	501.408	501.408	501.409	667.007	663.383	670.26	30	15	15	http://metlin.scripps.edu/metabo_list.php?mass_min=500.388&mass_max=500.428	779538	930061	596607	726937	783588	982742	668937	603250	639563	706509	705352	591907	532141	632541	811938	576214	511295	634801	547065	586429	514847	510377	635592	643220	612353	511195	498108	693545	495934	830074
482	M275T453	1.23589	-3.22428	0.00458925	275.254	275.247	275.26	453.228	452.219	454.062	30	15	15	http://metlin.scripps.edu/metabo_list.php?mass_min=274.234&mass_max=274.274	35192.7	22762	17346	19715.4	18486.7	29537.6	20705.3	20098.7	17844.9	22944.8	23571.3	19988.3	20078.1	20131.4	23047.1	20193.3	17444.8	17050.8	19737.4	16494.6	19175.7	17796.9	13520	19649.7	18354.8	18837.8	16256.4	15593	20345.6	17736.9
483	M396T551	1.08412	-3.11296	0.00463427	396.296	396.292	396.302	551.052	549.791	552.01	15	6	9	http://metlin.scripps.edu/metabo_list.php?mass_min=395.276&mass_max=395.316	15778.5	16696.4	15285.6	17282.1	13902.2	16813.7	14960.8	15566.3	16244.1	18958.7	17426.7	17255.8	15336.4	17118.8	14921.2	16709.5	13609.5	13962.7	14552.2	14800.6	15777.9	14953	14114	14798.4	14829.1	14827.6	14159.2	15743.1	15476.7	16337.1
484	M381T761	1.11018	-3.08494	0.00463854	380.95	380.946	380.953	761.415	759.503	762.479	30	15	15	http://metlin.scripps.edu/metabo_list.php?mass_min=379.93&mass_max=379.97	6338.55	6261.59	6112.83	6167.9	6203.76	6175.88	6173.96	5639.98	6346.05	6717.13	5870.22	7427.35	7435.02	6104.32	5949.17	7344.33	5827.05	4971.17	5908.9	5458.55	4969.02	5678.04	5465.21	5805.41	6145.5	5839.16	5415.63	5988.36	5849.48	4837.06
485	M589T715	1.21585	-3.08284	0.00464926	589.147	589.113	589.154	714.98	713.913	716.231	25	13	12	http://metlin.scripps.edu/metabo_list.php?mass_min=588.127&mass_max=588.167	6912.64	8887.6	7447.25	8436.51	9214.69	11089.2	7047.34	7460.67	6035.92	7732.93	8093.58	7441.56	5849.3	6952.32	8717.74	6164.4	5020.6	6808.36	6265.07	6205.66	5180.04	6596.53	7362.62	6928.1	6878.89	4989.77	5660.61	6757.38	6106.27	9567.35
486	M592T30	1.20176	-3.08629	0.00466404	591.764	591.747	591.856	29.6954	28.4403	30.485	14	10	4	http://metlin.scripps.edu/metabo_list.php?mass_min=590.744&mass_max=590.784	4909.37	4291.58	3866.19	4523.42	3704.2	4082.25	4573.68	4590	6054.01	5302.2	5251.31	5476.17	6575.37	4942.83	4448.67	3838.17	4137.14	3312.91	4343.69	4985.59	4433.73	3903.43	4082.3	4541.77	4164.56	4207.84	4752.06	2734.56	4154.1	2812.24
487	M655T487	1.40797	-3.07304	0.00471221	655.339	655.337	655.345	487.218	486.636	487.578	30	15	15	http://metlin.scripps.edu/metabo_list.php?mass_min=654.319&mass_max=654.359	207226	293404	101682	242456	203844	175548	212338	276722	134401	214284	218457	295370	190864	137032	219410	90715.9	170865	64825.8	209401	204064	90699.1	128568	187068	176427	158128	158999	169259	223058	74425.8	111608
488	M411T533	1.1257	-3.08536	0.00471552	411.2	411.198	411.228	532.665	523.396	542.702	25	10	15	http://metlin.scripps.edu/metabo_list.php?mass_min=410.18&mass_max=410.22	79146.5	111693	75977.9	87661.1	77628.6	75845	84589.8	95802.6	80456.4	90838.6	89546.9	90329.1	91753.5	85660.4	77698.9	80945.6	60480.5	68851.3	82889.8	80525.8	75643.6	79412.6	81117.4	86830.1	77451.1	78196.6	79830.9	74000.3	81688.5	62200.8
489	M542T30	1.2215	-3.07038	0.00473366	541.816	541.785	541.923	29.6636	27.987	32.6558	18	11	7	http://metlin.scripps.edu/metabo_list.php?mass_min=540.796&mass_max=540.836	5220.53	4292.78	3698.37	5131.3	4683.71	3915.42	4525.76	4464.06	4540.52	5395.68	5632.87	5926.14	6756.15	4847.87	4100.38	3521.9	3562.95	2837.78	4380.19	5382.8	4227.54	3673.55	4769.13	4352.39	4332.79	3781.69	4907.69	4122.44	3450.22	2567.14
490	M306T487	1.36497	-3.10825	0.00477769	306.251	306.251	306.252	486.694	485.657	486.896	30	15	15	http://metlin.scripps.edu/metabo_list.php?mass_min=305.231&mass_max=305.271	450823	665383	312477	441195	436274	344152	463146	699168	603383	470770	502556	896098	576759	516998	519214	366164	310962	275117	510854	397340	462513	381701	515405	448231	333948	452213	403072	317119	452928	158945
491	M325T725	1.42379	-3.31811	0.00478596	324.89	324.881	324.923	725.424	721.409	726.399	15	8	7	http://metlin.scripps.edu/metabo_list.php?mass_min=323.87&mass_max=323.91	4740.36	4685.19	5486.26	5034.32	4577.84	5032.77	4976.5	5218.77	4392.55	10479.6	9472.86	9552.51	5490.07	8578.19	5266.08	4269.44	4673.21	4325.5	4200.09	4715.02	4290.24	4970.5	3968.82	4240.71	4674.9	4591.99	4181.86	3645.34	4517.26	4042.2
492	M378T30	1.24028	-3.06307	0.00480414	377.914	377.893	378.047	30.0514	28.8937	32.1341	25	12	13	http://metlin.scripps.edu/metabo_list.php?mass_min=376.894&mass_max=376.934	6978.77	7119.75	3962.82	7416.29	5768.32	6137.21	6623.68	5782.62	7190.27	6676.41	7244.85	7181.45	9013.04	7459.17	5285.63	4867.12	4858.22	3187.61	5810.87	6322.96	6003.82	5561.89	5798.9	5764.9	5492.83	5904.98	7320.43	6177.65	4364.8	3060.94
493	M229T716	1.08127	-3.07476	0.00482148	228.937	228.931	228.943	715.685	714.407	717.249	30	15	15	http://metlin.scripps.edu/metabo_list.php?mass_min=227.917&mass_max=227.957	23414.3	22386.1	25946	24128.6	22625.4	22387.4	24145.5	22751.8	20631.4	25270.9	24703.5	26616.3	26404.6	25462.9	22255.8	24437.1	20690.2	24065.8	23862.3	21751.1	22962.8	22336.9	20364.4	21339.1	21940.1	22719.3	21335	19802	23417.6	21114.6
494	M287T487	1.3666	-3.09736	0.00485824	287.237	287.236	287.237	486.597	485.502	486.838	30	15	15	http://metlin.scripps.edu/metabo_list.php?mass_min=286.217&mass_max=286.257	250422	372103	172032	240834	237800	191571	261250	390486	342213	265231	277551	492714	326290	288150	289982	200060	168387	147885	291019	222206	255113	211409	283168	251358	189238	253903	225710	179604	252796	86821.7
495	M523T414	1.5936	-3.05602	0.00488968	523.355	523.352	523.36	413.536	412.986	414.006	30	15	15	http://metlin.scripps.edu/metabo_list.php?mass_min=522.335&mass_max=522.375	429771	954483	189498	548935	426951	508009	623150	810029	506753	646423	641596	498126	529734	448127	356652	147610	157255	65652	445212	548360	130147	297506	416614	598747	507700	392808	488661	389830	84365.9	423817
496	M453T342	1.20977	-3.06233	0.00493045	453.169	453.168	453.2	341.674	337.979	343.142	30	15	15	http://metlin.scripps.edu/metabo_list.php?mass_min=452.149&mass_max=452.189	166903	172532	112498	184971	140557	136233	145654	227354	143897	145272	154241	171241	168894	151148	137882	111100	123884	89681.7	134202	158209	132522	125052	143773	138548	123925	128446	156878	171006	102135	110819
497	M81T487	1.4544	-3.1845	0.00498242	81.0706	81.0663	81.071	486.741	484.929	488.827	21	11	10	http://metlin.scripps.edu/metabo_list.php?mass_min=80.051&mass_max=80.091	10532.6	25409.3	7837.39	12634.4	12201.1	9363.42	11429.7	23893.8	13575.9	13485.2	12378.2	17765.8	14609.2	11177.7	13202.2	8197.09	8497.84	6302.55	11987.6	11648.2	9891.35	9682.62	12109.7	10551.2	9301.6	10913.5	10160.7	9779.23	10217.8	4802.2
498	M305T487	1.36839	-3.09064	0.00502521	305.248	305.247	305.248	486.728	485.845	486.896	30	15	15	http://metlin.scripps.edu/metabo_list.php?mass_min=304.228&mass_max=304.268	1.88562e+06	2.78302e+06	1.29545e+06	1.80169e+06	1.81514e+06	1.42731e+06	1.93524e+06	2.93853e+06	2.52841e+06	1.9642e+06	2.06995e+06	3.7609e+06	2.41081e+06	2.15998e+06	2.14131e+06	1.52232e+06	1.27108e+06	1.1496e+06	2.14396e+06	1.64305e+06	1.94803e+06	1.60038e+06	2.11078e+06	1.87752e+06	1.39314e+06	1.88939e+06	1.65742e+06	1.32978e+06	1.86091e+06	658351
499	M571T397	1.6114	-3.05346	0.00507216	571.332	571.301	571.34	396.733	394.347	404.429	27	15	12	http://metlin.scripps.edu/metabo_list.php?mass_min=570.312&mass_max=570.352	62269.9	142581	27836.8	59144.3	56484.1	71715	85558.5	114827	81917.8	83113.9	83471.1	57201.1	68654.2	63333.8	46612.7	22096.7	26936.7	12329.6	38148.7	73296.8	26726.2	43584	51689.5	85237.6	66827.3	59355.5	58766.1	51827.8	12332.2	56410
500	M307T504	1.64422	-3.1651	0.0051031	307.262	307.256	307.264	504.238	503.487	504.791	30	15	15	http://metlin.scripps.edu/metabo_list.php?mass_min=306.242&mass_max=306.282	324940	834284	210984	418653	403772	264335	350525	779038	346385	359000	374110	721653	336370	316658	401724	274704	163438	135629	403386	298763	334555	264616	281054	358791	211909	297641	245648	275311	270958	101813
501	M458T31	1.38719	-3.09482	0.00512056	457.876	457.844	457.967	31.3835	28.1206	32.3301	30	15	15	http://metlin.scripps.edu/metabo_list.php?mass_min=456.856&mass_max=456.896	13068.8	7736.51	6343.98	8329.22	5363.18	6363.06	8362.88	8191.67	11645.9	10283.4	9021.21	11829.2	14421.8	11531.1	6066.79	7030.46	4606.47	6168.15	5719.33	7202.81	6724.52	8394.98	5459.83	9019.04	6073.34	8963.96	7609.09	5274.45	8364.37	3274
502	M265T719	1.09788	-3.05302	0.00516009	264.922	264.915	264.932	718.596	716.74	719.962	26	13	13	http://metlin.scripps.edu/metabo_list.php?mass_min=263.902&mass_max=263.942	7661.88	7258.4	8990.83	8148.22	6324.8	7034.67	7568.16	7025.55	6422.97	7485.42	7137.53	7485.81	7857.79	8063.02	7258.21	7646.73	5731.88	7156.05	6911.23	6632.06	6655.87	7100.18	6799.98	6382.78	6868.25	7145.55	6479.16	5980.12	6826.44	7446.61
503	M515T667	1.23951	-3.07257	0.00520516	515.424	515.423	515.424	666.999	663.383	670.729	30	15	15	http://metlin.scripps.edu/metabo_list.php?mass_min=514.404&mass_max=514.444	783660	952604	625863	747400	891719	1.07758e+06	678643	570253	641215	708869	704738	601911	549584	635005	810859	587031	523219	629322	567394	594521	497265	525639	648592	632464	641163	518304	490826	668453	476313	857761
504	M363T569	1.22845	-3.04202	0.00520873	363.231	363.23	363.232	569.35	568.78	571.209	15	8	7	http://metlin.scripps.edu/metabo_list.php?mass_min=362.211&mass_max=362.251	115719	107873	135532	86940.2	103670	131181	101080	87321	88732.3	136371	133228	134224	107617	155825	103192	116672	88146.6	103994	85726.3	67655.3	106478	119762	75820.4	91240	81795.5	105641	74929.1	73712.6	100748	114738
505	M558T29	1.19328	-3.03244	0.00524775	557.766	557.753	557.921	29.0627	27.5144	30.2179	26	13	13	http://metlin.scripps.edu/metabo_list.php?mass_min=556.746&mass_max=556.786	7425.25	4310.06	5748.48	6718.28	5441.63	7112.28	5819.69	5790.84	5108.28	6984.63	5867.95	7469.4	6912.76	6021.65	4959.27	5654.35	5347.98	3516.71	5184.93	4622.35	6142.45	5313.99	5150.4	5950.13	4723.79	6245.36	5885.2	4584.83	4934.31	3581.97
506	M308T504	1.69108	-3.16404	0.00526412	308.267	308.261	308.271	504.249	502.886	504.834	30	15	15	http://metlin.scripps.edu/metabo_list.php?mass_min=307.247&mass_max=307.287	75580.2	225162	52105.2	113420	102904	68027.2	88762.4	185121	79903.1	88880.4	96051.8	179846	79948.3	72631.4	95645.2	65267.1	37337.4	32482.8	97878.4	71600.5	82311.7	62174.9	66262.4	88802	49050.1	75246.8	61765.9	66068.6	64722.6	27525
507	M521T384	1.80712	-3.05766	0.00534954	521.343	521.341	521.344	384.245	383.592	384.588	30	15	15	http://metlin.scripps.edu/metabo_list.php?mass_min=520.323&mass_max=520.363	346323	1.19076e+06	146070	514732	367473	511194	588548	726642	516927	586220	597585	457598	441147	371106	256140	147218	112916	47476.7	304086	457483	110597	322766	264331	587022	440453	410299	295286	301646	58336	355897
508	M252T533	1.37024	-3.02105	0.00536051	252.142	252.134	252.145	533.301	531.343	534.138	24	14	10	http://metlin.scripps.edu/metabo_list.php?mass_min=251.122&mass_max=251.162	27920.6	20664.4	13292.7	25793.8	28178.3	16776.1	21522.7	24923	25662	32334.7	29537.5	25124.9	33281.4	18821.9	31363.6	11459.9	25257.9	10281.4	24901.3	26210.4	10679.2	11724.4	24369.5	19522.9	23351.4	13241.2	22662.2	24175.1	11015.3	14966.7
509	M223T486	1.39995	-3.10955	0.00545816	223.17	223.169	223.172	485.737	485.502	487.397	27	13	14	http://metlin.scripps.edu/metabo_list.php?mass_min=222.15&mass_max=222.19	17202.6	35010.7	11394.6	18983.5	16480	14647.3	16487.5	28981.6	22744.7	17596.5	18338.6	31680	20722.3	18536.3	17883.9	13505.3	11592.5	11015.6	19175.1	17601.8	17637.4	13791.7	17597.6	17315.9	11992.1	15439.6	13613.8	13675.4	17310.3	7808.44
510	M424T448	1.481	-3.16055	0.00550883	424.364	424.346	424.366	447.681	444.968	450.164	19	12	7	http://metlin.scripps.edu/metabo_list.php?mass_min=423.344&mass_max=423.384	34454.2	16745.8	10423.2	17718.2	11535.9	17412.6	13706.5	20112.1	10364.8	14639.6	15466.6	15436.3	14667.5	11676.5	12272.8	14328.3	8146.63	8009.86	9591.97	13450.1	8471.82	11731.7	11425.7	10720.1	9016.53	9679.7	12050.7	10992.3	13953.9	8209.33
511	M649T439	1.2141	-3.03092	0.00553035	649.447	649.445	649.45	439.189	438.893	441.014	30	15	15	http://metlin.scripps.edu/metabo_list.php?mass_min=648.427&mass_max=648.467	42782.4	48414.4	33295.8	39153.5	27640.9	52504.6	39410.4	35593.3	28933.3	41234.8	41491.8	45865.7	42272.3	35101	30952.3	26879.2	25090.7	24364.2	29108.9	32524.1	29805.5	40824.6	36204	40882.1	29477.4	37140.3	34694.4	33697	31665.7	29187.3
512	M520T384	1.81463	-3.04353	0.00560339	520.34	520.339	520.341	384.475	383.798	384.893	30	15	15	http://metlin.scripps.edu/metabo_list.php?mass_min=519.32&mass_max=519.36	1.08774e+06	3.84195e+06	471826	1.6276e+06	1.15628e+06	1.58435e+06	1.85971e+06	2.30787e+06	1.63864e+06	1.82576e+06	1.87004e+06	1.42873e+06	1.37336e+06	1.17572e+06	829023	459179	363087	148969	970901	1.44687e+06	362843	1.01129e+06	833999	1.84242e+06	1.38208e+06	1.26957e+06	925830	942289	189693	1.12011e+06
513	M189T488	1.53428	-3.08609	0.00562838	189.164	189.163	189.167	487.948	485.508	489.452	25	13	12	http://metlin.scripps.edu/metabo_list.php?mass_min=188.144&mass_max=188.184	11821.6	31442.1	8672.12	13086.7	14167.4	12013.4	13644.3	27238.5	14353.8	13345.9	13934.3	22148.6	13740	13139.2	15480.6	9629.69	6148.27	6655.83	11755.1	17059.8	11064.2	10329.6	11963.5	14410.6	8422.1	12640	9348.2	9881.44	11160.5	4802.12
514	M335T624	1.24968	-3.15006	0.00566578	335.2	335.2	335.201	624.139	620.706	626.133	25	12	13	http://metlin.scripps.edu/metabo_list.php?mass_min=334.18&mass_max=334.22	282605	235823	309265	283900	233182	279067	281774	106651	268553	388299	360286	354413	332207	284344	291103	286999	194544	249085	221298	211914	246970	251613	219080	230635	205263	240826	221951	200087	220535	233258
515	M516T667	1.24482	-3.05008	0.00568418	516.426	516.426	516.427	666.961	663.664	670.977	30	15	15	http://metlin.scripps.edu/metabo_list.php?mass_min=515.406&mass_max=515.446	271729	344517	224044	257325	319279	392179	237146	197572	231761	260574	250663	214859	194397	220791	284163	207924	186648	219762	203023	212594	180939	187312	229629	228880	220453	183605	174583	222765	170151	305523
516	M209T486	1.39937	-3.07137	0.00568649	209.155	209.14	209.159	485.676	484.878	487.376	28	14	14	http://metlin.scripps.edu/metabo_list.php?mass_min=208.135&mass_max=208.175	15963.5	33945.3	11892.7	17500.4	16904.2	14818	18779.9	30524.6	25120	20433.7	19411.1	35048	21854.5	20305.7	20778.5	14170.2	11906.3	10976.9	20385.3	16484.8	18193.8	16165.9	16361	20309.1	13087.2	17850.2	13666.5	15337.6	19042.9	7080.96
517	M522T414	1.58944	-2.99536	0.00570234	522.355	522.346	522.356	413.615	384.262	414.189	31	15	15	http://metlin.scripps.edu/metabo_list.php?mass_min=521.335&mass_max=521.375	1.30827e+06	3.00503e+06	600757	1.66498e+06	1.2548e+06	1.53098e+06	1.92791e+06	2.52358e+06	1.54857e+06	1.97146e+06	1.98178e+06	1.50287e+06	1.56874e+06	1.36082e+06	1.06639e+06	480343	480031	205865	1.33419e+06	1.65604e+06	423752	926238	1.22522e+06	1.8415e+06	1.57297e+06	1.2006e+06	1.49412e+06	1.17909e+06	268289	1.32538e+06
518	M542T384	1.7603	-2.99385	0.00570806	542.323	542.322	542.329	384.3	383.326	384.893	28	15	13	http://metlin.scripps.edu/metabo_list.php?mass_min=541.303&mass_max=541.343	178072	504108	88403.8	264349	157633	274898	343500	344600	317955	327529	330901	253586	232847	192932	127814	56569.3	46199.2	19014	125452	272146	44198.4	155047	123686	355955	263037	238701	162636	152665	24888.2	197569
519	M701T487	1.37036	-3.00091	0.00574864	701.328	701.315	701.337	486.759	485.566	488.202	29	15	14	http://metlin.scripps.edu/metabo_list.php?mass_min=700.308&mass_max=700.348	25723.3	37589.9	11066.8	26896.4	24490.2	20843.3	24341.8	35973.5	21619.3	24253.7	25115.5	36076.2	24463.7	18450.9	27307	12356.3	18201.7	10191.9	24311.3	23581.7	11471.7	16786.5	25707	23986.5	20207.8	19346.4	22369.5	26173.5	11614.1	14066.6
520	M973T487	1.45588	-2.99576	0.00576938	973.492	973.478	973.501	486.924	486.624	487.464	20	11	9	http://metlin.scripps.edu/metabo_list.php?mass_min=972.472&mass_max=972.512	17086.4	22749.6	7836.45	20992.6	15301.2	11888.4	16539.9	24634	10987.3	18757.1	18332.7	22830.7	14195.1	8938.04	19082.1	6210.94	13094.4	6430.18	15943.7	16906.9	5673.56	9712.89	14760.8	13746.4	11285.4	11829	12676.1	19625.6	6614.45	7310.72
521	M261T425	1.10158	-3.03049	0.00576975	261.24	261.235	261.242	425.34	424.167	426.099	26	12	14	http://metlin.scripps.edu/metabo_list.php?mass_min=260.22&mass_max=260.26	25047.8	25845.8	20660.8	23289.3	24868.2	30125.4	23725.7	21922.3	21855.4	27534.4	24049.1	22833.5	23042.2	25145.8	22934.3	20946.7	23171.7	21684.8	21727.8	22626.6	24543.9	21455.7	20420.8	22108	24536.4	20007.3	21404	22214.7	19096.3	23472.5
522	M530T667	1.29737	-3.09262	0.00579026	530.442	530.441	530.443	666.579	663.654	669.854	26	14	12	http://metlin.scripps.edu/metabo_list.php?mass_min=529.422&mass_max=529.462	188010	313357	159451	184044	206749	271517	167848	135189	153301	185324	179942	151650	140161	159142	205482	147474	136337	147640	142005	142046	124021	131883	150923	151914	145998	125035	123393	159921	118003	212518
523	M400T436	1.21318	-3.0553	0.00581551	399.776	399.767	399.782	436.035	435.254	437.864	30	15	15	http://metlin.scripps.edu/metabo_list.php?mass_min=398.756&mass_max=398.796	7680.93	6081.95	7218.13	9096.4	7512.82	5449.79	9250.4	7628.6	5531.49	9076.77	8892.53	11128.3	9109.98	8934.45	7669.66	5968.48	6328.7	4523.02	6831.72	6925.42	7242.32	7654.11	6277.85	7281.38	6622.97	8106.65	6689.64	6711.8	5493.73	6472.13
524	M543T385	1.79821	-2.98995	0.00583795	543.324	543.313	543.328	384.58	383.756	385.523	29	15	14	http://metlin.scripps.edu/metabo_list.php?mass_min=542.304&mass_max=542.344	65201	205930	41888.3	88487.9	52417.7	103394	127840	112893	104137	119656	122717	87050.1	77207.2	71460.6	46487.8	18135.4	17026.5	13979.8	43728.4	88491.3	19409.6	42451.1	39515.9	131998	90808.4	87754.5	53407.6	52929.9	14971.7	78829.1
525	M605T440	1.22015	-2.99781	0.00588328	605.418	605.394	605.422	440.425	440.152	441.644	30	15	15	http://metlin.scripps.edu/metabo_list.php?mass_min=604.398&mass_max=604.438	56470.2	59857.9	40954.6	50207.4	33519.7	59223	44897.6	40824.4	34281	48500.4	50515.8	52698.3	52474	40031.8	37654	32528	29066.7	26768.5	33450.1	40377.5	34696.5	46379.7	40782.9	50421.5	35666.9	43468.3	43278.3	41844.2	42549.6	34151.9
526	M745T597	1.23007	-2.98219	0.00596034	744.57	744.557	744.578	597.22	596.01	598.419	30	15	15	http://metlin.scripps.edu/metabo_list.php?mass_min=743.55&mass_max=743.59	213127	373903	261311	271093	263805	203765	245800	252774	249342	275757	269297	207558	278105	202380	183526	165331	244613	180089	198694	239889	150935	170669	217171	218241	280021	177976	197791	239491	140466	228481
527	M769T595	1.27813	-3.01472	0.00598554	768.571	768.558	768.582	595.029	594.012	597.787	30	15	15	http://metlin.scripps.edu/metabo_list.php?mass_min=767.551&mass_max=767.591	497884	1.12063e+06	661562	612269	606137	599155	632197	830888	619145	712626	681582	604856	627247	567117	469210	538072	590424	363570	551526	463510	389476	456530	526058	583930	709173	489881	582612	527276	332812	595866
528	M522T30	1.21478	-2.9708	0.00606464	521.765	521.738	521.916	29.7006	28.0762	31.6121	24	13	11	http://metlin.scripps.edu/metabo_list.php?mass_min=520.745&mass_max=520.785	6419.99	4244.91	5529.98	5877.08	3150.04	5961.95	5135.01	5088.31	5336.33	5697.01	5635.16	6115.05	6742.01	5066.48	4445.53	4836.76	3998.76	2913.17	4280.45	4425.84	5376.23	4657.61	3793.43	5108.1	4441.28	5673.27	5109.77	2851.99	5002.16	3752.93
529	M240T516	1.36034	-2.9673	0.00610637	240.233	240.208	240.238	516.031	491.6	516.708	26	15	11	http://metlin.scripps.edu/metabo_list.php?mass_min=239.213&mass_max=239.253	38409.8	48310.1	29912.2	52329.1	59176.6	42017.3	34488	51808.9	29918.4	32001.1	33485.9	40541.2	54140.7	33699.8	51746.4	30716.2	17656	19032.3	51206	51355.4	27016.2	27435.3	25170.9	34069.1	23611.2	32858	24250.7	45867.2	29990.7	24344.7
530	M277T404	1.57618	-2.96576	0.00611288	276.632	276.623	276.634	404.16	369.72	405.007	23	11	11	http://metlin.scripps.edu/metabo_list.php?mass_min=275.612&mass_max=275.652	17920.4	12103.2	8867.78	29697.3	21537.3	8262.82	21631	23595.7	17670.7	29199.3	27478.5	23249.6	30436.2	20233.7	21184.6	5781.15	10029.3	2414.92	22358.4	25246.9	4589	9762.3	18325	16022.1	17899.2	13048.1	18135	18775.3	3988.21	12249.9
531	M545T384	1.78741	-2.97926	0.00614678	545.343	545.342	545.344	384.285	383.756	384.681	30	15	15	http://metlin.scripps.edu/metabo_list.php?mass_min=544.323&mass_max=544.363	355238	943455	120019	356933	261082	400029	545475	718605	519365	532203	547830	370015	430570	329213	250052	94748.8	98217.7	34600.8	321389	370352	75700.8	192797	285997	544283	410878	334507	420087	248847	44405.3	260479
532	M228T427	1.47284	-3.03654	0.00628063	228.231	228.222	228.232	426.603	426.018	429.816	17	10	7	http://metlin.scripps.edu/metabo_list.php?mass_min=227.211&mass_max=227.251	27395.6	38077.4	16010.1	22323.1	21248	40155.9	22935.8	38270.5	11183.4	24487	24306	23177.7	13302.2	16758.7	32070.4	20079.8	9903.94	9895.15	25001.4	15137.8	22456.8	17851.8	12975	20474.5	13389.3	17028.1	15149	23421.7	14968.1	14637.9
533	M400T31	1.36314	-3.00868	0.00641728	399.923	399.9	400.016	31.4713	27.358	32.8839	30	15	15	http://metlin.scripps.edu/metabo_list.php?mass_min=398.903&mass_max=398.943	12081.4	7777.25	6154.69	7663.77	6264.11	5520.68	8521.84	8948.76	12715.7	10440.3	9956.47	11426.6	15149.6	10007.7	6553.91	6156.23	6282.76	5988.23	6319.61	7682.15	8068.45	7027.58	6254.2	8905.37	6535.02	9294.39	8200.17	4910.73	7395.31	3084.38
534	M297T403	2.01614	-3.06705	0.00646052	297.16	297.143	297.237	402.944	388.949	405.073	29	15	14	http://metlin.scripps.edu/metabo_list.php?mass_min=296.14&mass_max=296.18	147950	529855	67840.1	215231	175945	525585	181195	215700	129116	228126	229074	182526	213307	138194	162740	40526.7	92005	49388.1	161474	177475	29365.4	95936.3	165108	174174	134938	114540	144140	152915	26386.3	99440.5
535	M419T325	1.89195	-2.96111	0.00646353	419.238	419.23	419.24	324.997	324.691	325.552	21	13	8	http://metlin.scripps.edu/metabo_list.php?mass_min=418.218&mass_max=418.258	58575.1	33288.4	22594	23734.9	11299.6	66158.5	50920.9	12860.5	42850.2	49612.3	53442.7	74510.1	18945.1	52434.7	30974.2	14388.5	11316.5	8567.23	17418.5	14947.8	12455.5	29463	9042.48	52899.9	25652.1	44003.2	17066.1	7845.15	8467.29	44763.3
536	M444T435	1.25906	-3.02393	0.00653241	443.805	443.801	443.81	434.67	434.181	436.534	22	9	13	http://metlin.scripps.edu/metabo_list.php?mass_min=442.785&mass_max=442.825	5196.9	5463.15	5705.3	7119.89	5976.48	6818.81	7113.24	5844.25	5595.59	8269.31	7266.59	10700.9	10050.7	5960.72	7264.02	4644.37	5620.05	3927.69	5292.84	6530.16	4713.37	6475.62	6073.05	5767.8	5117.99	6770.41	4826.16	6135.57	4926.51	6054.22
537	M411T720	1.15404	-2.95685	0.00655783	410.864	410.858	410.917	720.184	717.575	721.209	16	6	10	http://metlin.scripps.edu/metabo_list.php?mass_min=409.844&mass_max=409.884	5776.2	5298.41	7189.78	5361.31	4800.55	4970.56	5366.94	5243.62	4358.86	6602.33	5940.92	6867.17	5826	5802.2	4934.61	5678.35	4566.38	4959.07	4188.81	4581.79	6127.81	5425.25	4388.39	4773.81	4279.87	4831.84	4346.3	4359.82	5557.92	5016.78
538	M278T426	1.22247	-2.95441	0.00656968	278.272	278.263	278.284	425.948	424.733	428.552	18	8	10	http://metlin.scripps.edu/metabo_list.php?mass_min=277.252&mass_max=277.292	4022	5099.54	3950.67	5848.82	5104.57	4489.12	4374.65	4499.45	4391.9	5236.21	5473.81	6242.43	4428.73	4525.45	4076.3	3861.5	3904.37	3460.08	3730.22	4385.35	6477.21	3235.5	3308.46	3193.39	3654.42	3556.29	4364.83	5225.65	3035.07	3311.61
539	M375T517	1.17807	-2.9582	0.00658691	375.315	375.298	375.32	516.567	514.694	517.356	29	14	15	http://metlin.scripps.edu/metabo_list.php?mass_min=374.295&mass_max=374.335	27122.3	26209.8	23317.5	23491	21134.7	34271.7	22046.2	27751.9	20972.8	25340.8	30297	27285.9	22879.1	23598.2	33417.9	21846.6	19143.1	21039.7	25207.9	19789.6	21445	20479.8	18826	26276.1	19410.6	23696.3	19428.1	19703.1	27277.8	26746.5
540	M456T31	1.2876	-2.97993	0.00666412	455.864	455.85	455.939	30.7586	28.615	33.2162	30	15	15	http://metlin.scripps.edu/metabo_list.php?mass_min=454.844&mass_max=454.884	9729.29	6745.98	5396.98	7347.4	4533.99	5847.95	8312.44	6346.2	9118.63	8039.61	8197.68	9487.93	11188.6	9490.65	5729.5	6031.47	5043.82	4999.14	6294.22	6290.76	6140.1	6887.35	5608.64	7167.58	6227.93	7934.26	6636.8	4258.95	6790.3	3400.62
541	M315T492	1.43752	-2.94352	0.00667657	315.269	315.259	315.278	491.801	488.776	514.782	30	15	15	http://metlin.scripps.edu/metabo_list.php?mass_min=314.249&mass_max=314.289	99847.6	172417	56159.8	139379	124230	90416.8	104342	202125	114317	112088	120305	138747	97710.6	77640.7	91885.3	62692.9	84541.8	48879.5	145849	91894.3	55538.9	57818.7	108515	103746	86489.3	69664.7	93803	104539	62272.8	35290.9
542	M225T26	1.18921	-2.92519	0.00676196	224.891	224.866	225.007	26.0927	25.2049	27.8835	30	15	15	http://metlin.scripps.edu/metabo_list.php?mass_min=223.871&mass_max=223.911	24717.8	22205.5	20437.5	26171.3	14698.9	23681.5	25085.7	28290.7	29587.4	25322.1	27196.7	29043.8	27386.8	23268.3	24343.2	22970	22551.4	15359.6	23624.4	21469.7	27302.9	19827.2	17960.1	23252.3	21980.2	21488.2	24726.4	15995	14924	18907.3
543	M415T711	1.0871	-2.97335	0.00683279	414.941	414.94	414.941	710.963	710.471	711.464	30	15	15	http://metlin.scripps.edu/metabo_list.php?mass_min=413.921&mass_max=413.961	55171.9	60059	68571.3	67608	60262.4	55576	62588.9	54658.4	57181.7	71410.4	60554.6	67992.6	69696	65909.2	63137.5	61489.3	54124.8	58745.4	62044.4	52102.4	59581.6	62564.3	56706.5	53430.5	54535.8	57836.5	59020.7	54233.2	57966.7	60648.2
544	M228T27	1.22365	-2.92032	0.00683486	227.947	227.946	227.961	27.2506	25.5987	28.1016	23	11	12	http://metlin.scripps.edu/metabo_list.php?mass_min=226.927&mass_max=226.967	43454.1	30266.7	32074.7	48045.5	29943	46494.4	39514.9	47530.3	29061.3	44590.7	44246	43031.6	43148.8	40770	49126.7	32876.6	26681.6	20631.5	37827.6	37675.7	44741.9	36325.2	30612.9	39200.7	35894.6	37999.2	36811.3	18957.3	31558.6	31776.1
545	M161T484	1.49271	-3.02349	0.0068571	161.118	161.099	161.122	484.284	482.494	485.013	26	13	13	http://metlin.scripps.edu/metabo_list.php?mass_min=160.098&mass_max=160.138	20073.9	44966.8	12799.7	19562.1	22332.7	15360.6	20773.5	43011.9	26865	19873.9	21291.4	38409.1	22018.4	21206.9	24976.6	15650.8	12255.1	10941.5	21331.4	19449.3	17519.9	16739.1	23457.8	21467.9	12623.8	20329.9	16122	15696.4	18606.3	8039.61
546	M413T714	1.03065	-3.02341	0.00696717	413.267	413.266	413.267	714.355	714.045	714.761	29	15	14	http://metlin.scripps.edu/metabo_list.php?mass_min=412.247&mass_max=412.287	417586	415890	444097	435128	424602	410857	435370	404560	403004	447025	423296	447226	426594	444503	429872	410956	401449	416870	429175	414169	417059	418035	408047	410291	412622	420034	417181	407920	417296	417899
547	M715T589	1.27754	-2.91451	0.00702972	714.53	714.516	714.587	588.725	586.031	598.558	24	12	12	http://metlin.scripps.edu/metabo_list.php?mass_min=713.51&mass_max=713.55	17375.1	39429.9	34586.6	27631.5	23211.9	18646.4	31448.4	34410.8	29296.3	31663.1	28481.2	30736.2	33951.3	23628.6	23039.1	15788.7	20434.1	18745.1	22777.1	29421.8	18332.5	15843.9	20544.2	26690.5	32410.3	30198.1	17469.2	22915.4	18336.7	24748.2
548	M544T384	1.7727	-2.92485	0.00703811	544.34	544.339	544.341	384.245	383.756	384.656	30	15	15	http://metlin.scripps.edu/metabo_list.php?mass_min=543.32&mass_max=543.36	1.04359e+06	2.8329e+06	363424	1.03922e+06	777111	1.15779e+06	1.6166e+06	2.12798e+06	1.53663e+06	1.56808e+06	1.61197e+06	1.09039e+06	1.24729e+06	987846	738344	279416	307696	101752	944631	1.09488e+06	234542	581371	851581	1.60816e+06	1.23556e+06	985588	1.24672e+06	750155	131499	781537
549	M329T479	1.54162	-3.00599	0.00706649	329.248	329.247	329.248	478.705	478.116	479.449	30	15	15	http://metlin.scripps.edu/metabo_list.php?mass_min=328.228&mass_max=328.268	848437	2.10286e+06	516868	844044	1.01223e+06	564092	876665	1.91693e+06	1.00054e+06	900910	936920	1.30294e+06	894240	960452	1.27717e+06	628877	500085	374669	842364	991950	668452	717672	914361	893021	630003	809783	683527	686239	764052	244656
550	M322T491	1.68212	-3.07173	0.00707701	322.277	322.268	322.279	490.526	489.781	491.951	27	14	13	http://metlin.scripps.edu/metabo_list.php?mass_min=321.257&mass_max=321.297	17048.8	49735.9	13034.9	16261.8	15304.1	12530.7	18231.2	41708.7	19157.5	19425.5	19169.9	26552	16619.1	17615.1	19087.1	14661	9156.52	11650.5	13662.6	14383.2	14967.5	13570.7	14344.4	17541.2	9974.03	17268.3	9453.39	9438.83	14353.7	6691.9
551	M334T30	1.26312	-2.90819	0.00713056	333.891	333.887	334.038	29.7849	29.0059	30.8349	24	14	10	http://metlin.scripps.edu/metabo_list.php?mass_min=332.871&mass_max=332.911	16118.7	10660.8	10579.8	18762	10346.4	16343.3	15196.3	17566.8	11048	16859.5	16398.3	20050.3	18457.3	16472	14051.6	11193.4	9579.72	7098.68	13447.9	14420.9	16029	13851.3	12663.2	15035.5	10669.1	15488.2	13778.1	8931.67	9595.03	9445.02
552	M770T595	1.27906	-2.92739	0.00729089	769.575	769.562	769.586	595.252	594.012	597.787	30	15	15	http://metlin.scripps.edu/metabo_list.php?mass_min=768.555&mass_max=768.595	240656	551944	332834	302435	291223	289834	309825	387703	289311	339729	326716	290701	297202	271654	225562	264222	284727	182968	269901	205952	190389	213028	242995	285354	353188	236156	268636	249959	161936	302164
553	M251T533	1.3002	-2.89319	0.007306	251.142	251.127	251.144	533.267	532.185	535.64	29	15	14	http://metlin.scripps.edu/metabo_list.php?mass_min=250.122&mass_max=250.162	116991	100254	71402.4	133071	129855	75536.7	97869.7	112280	109709	140695	134865	120175	150549	87310.8	146143	61121.9	118394	51664.4	120519	115200	56904.6	63975.9	113988	94060.5	109162	74551	102973	108615	64771.4	72134.1
554	M311T478	1.8424	-3.09801	0.00731057	311.242	311.206	311.258	478.01	476.714	480.705	22	13	9	http://metlin.scripps.edu/metabo_list.php?mass_min=310.222&mass_max=310.262	198107	194574	69361.4	91224.9	92201.8	90318.2	183411	354792	92489.1	98455.3	93554	121664	90314.8	98623.2	239396	73292.5	55808.4	49814.3	84617.1	99695.8	75930.1	82426	82856.4	95452.4	70968.5	96321.1	74219	68047.6	83326.8	51647.7
555	M283T521	1.74147	-3.03728	0.00732309	283.264	283.263	283.264	520.955	520.548	522.803	30	15	15	http://metlin.scripps.edu/metabo_list.php?mass_min=282.244&mass_max=282.284	613408	1.654e+06	370353	619682	593256	454339	652302	1.72432e+06	599942	645943	684339	932469	629156	600976	739777	413141	308810	261841	587186	591803	378710	386846	634366	616627	346013	504559	548277	432065	417231	184327
556	M847T338	1.30063	-2.89897	0.00732883	847.446	847.443	847.448	338.051	337.752	339.217	29	14	15	http://metlin.scripps.edu/metabo_list.php?mass_min=846.426&mass_max=846.466	75612.9	96863.1	50606.3	95886.3	86262.6	86871.4	81615.1	91476	33736	88426.2	87726.8	106097	60650.7	86698.9	73573.3	88839.8	44506.2	37664.7	66989.1	48699.2	91055.7	63777.6	52716.7	67507.2	45017.1	61887	47313.9	76211.5	65819.4	66244.4
557	M236T32	1.37408	-2.90698	0.00742509	236.003	235.986	236.013	31.5106	28.1206	32.19	30	15	15	http://metlin.scripps.edu/metabo_list.php?mass_min=234.983&mass_max=235.023	19147.9	13785.7	10091.3	14158.1	8393.64	10622	14249.8	13431.2	22326.5	15973.1	15713.1	19096.7	24753.4	18176.4	12641	10614.4	7771.04	8953.17	10677.7	14962	9744.32	13474.2	13238.6	15311.7	11867.5	13767.7	14886.8	5622.23	13347.8	5008.01
558	M229T473	1.59226	-3.06631	0.00744456	229.213	229.201	229.215	473.139	472.509	473.359	24	12	12	http://metlin.scripps.edu/metabo_list.php?mass_min=228.193&mass_max=228.233	40846.5	84844.1	38237.3	41739.1	33050.7	66988.7	39199.6	119208	35560.4	46052	48053.5	53074.7	42532.8	37896.6	38284.9	34649.3	22330.3	24907.4	35216.3	38180	28932.7	33371.8	33825.5	42047.8	32434.3	38790	31512.9	30556.4	33700.5	20350.6
559	M693T438	1.19065	-2.89747	0.00766759	693.471	693.465	693.474	437.966	437.326	439.125	30	15	15	http://metlin.scripps.edu/metabo_list.php?mass_min=692.451&mass_max=692.491	28723.3	38986.9	27584	33552.9	23352.4	38453.3	30012.8	27516.6	21222.9	33864.1	32397.2	36334.1	31393	26752.3	25300.6	22535.6	20629	20501.9	24782	25837.1	23219.7	32917.8	28104.6	31114.6	21932.3	29251.4	28089.9	26142.5	24541.8	22918.6
560	M160T715	1.06159	-2.9102	0.00769772	159.976	159.973	159.979	715.153	714.293	716.631	27	13	14	http://metlin.scripps.edu/metabo_list.php?mass_min=158.956&mass_max=158.996	21593.7	22072.1	22932.3	22060.8	21425.2	21996.1	23273.5	20494.6	19593.1	24433.3	22846.7	24444.9	20779.8	24359.1	22428.4	21198.5	19910.3	19824	21155.5	21147	20780.7	21989.4	21897.2	20083	21370.2	21177	22929.2	19333	21143.8	21373.9
561	M261T468	1.86524	-3.02666	0.00775727	261.221	261.217	261.223	468.006	466.874	468.795	23	14	9	http://metlin.scripps.edu/metabo_list.php?mass_min=260.201&mass_max=260.241	23053.4	73595.5	12018.8	25905.1	20848.8	29983.7	24115.6	72802.8	27424.9	25971.8	25058.6	38317.8	26534.8	19916.4	26021.6	13109.4	13002.3	9901.26	23200	24770.4	14776.1	14217.7	24775.2	24077.6	16155.3	19430	18941.2	16083.9	12814.7	7564.25
562	M654T487	1.39449	-2.86921	0.00777394	654.332	654.331	654.426	487.323	450.333	487.827	31	15	15	http://metlin.scripps.edu/metabo_list.php?mass_min=653.312&mass_max=653.352	503032	692715	243172	574156	506733	386495	496311	688320	307296	512740	518412	704318	459394	315535	529534	213173	419999	152640	509245	481070	209944	304663	464982	420675	381442	378792	409351	551377	172616	264016
563	M657T484	1.5217	-2.8708	0.00778013	657.404	657.349	657.42	483.681	483.126	484.914	26	14	12	http://metlin.scripps.edu/metabo_list.php?mass_min=656.384&mass_max=656.424	63970.2	68302.2	15859.7	85871.2	45056.6	65678.9	65954.7	50797	59171.3	73528	75924	86079.4	70340.9	38876.7	86282.5	16169	53485.3	10280.7	61591.1	66753.3	13538.6	24718.2	40986.1	67909.8	69556	41414.6	63503	47162.6	11343.8	37001.7
564	M352T32	1.32226	-2.88243	0.00785854	351.929	351.894	351.946	32.0333	28.1206	33.9235	30	15	15	http://metlin.scripps.edu/metabo_list.php?mass_min=350.909&mass_max=350.949	12633.5	9517.55	6975.81	9128.51	6773.54	6591.04	9819.94	9605.56	14067.7	10888.8	10223.4	11794.3	16253.1	10679.8	8319.54	7242.06	6369.36	6145.23	7200.5	11471.1	6485.2	8286.13	9234.89	9433.21	7797.3	8867.01	9170.97	5507.4	9283.83	3422.52
565	M570T397	1.65947	-2.8792	0.00787452	570.331	570.306	570.343	396.837	394.976	403.171	30	15	15	http://metlin.scripps.edu/metabo_list.php?mass_min=569.311&mass_max=569.351	165635	432014	62997.8	167768	168349	192636	240019	349497	230851	235001	240137	151084	192736	165660	131178	58873	64599.3	26330.5	104798	223285	65023.2	124149	150530	243009	181567	166639	164670	146107	26622.6	137264
566	M487T531	1.13423	-2.86191	0.00788146	487.217	487.215	487.226	530.799	521.349	533.932	21	9	12	http://metlin.scripps.edu/metabo_list.php?mass_min=486.197&mass_max=486.237	52937.3	57690.2	45637.8	62311.5	52481	46883.1	52506.8	67216.6	53564.4	59966.5	57794.4	65299.5	58368.5	49629.2	53280	49978.2	44288.3	36148.3	60796.5	50848	40245.4	49543.6	52396.8	54515.2	52744.2	53554.7	50915.9	53023.3	44127.5	43559.1
567	M529T667	1.29935	-2.95954	0.00788638	529.439	529.438	529.44	667.152	663.383	671.986	28	13	15	http://metlin.scripps.edu/metabo_list.php?mass_min=528.419&mass_max=528.459	539587	882643	428884	513865	576927	758013	456995	373603	411087	498163	477525	413713	389927	425274	577818	405141	364948	417322	395414	385088	343001	364366	437150	433324	419933	338445	328117	437788	304104	570389
568	M185T491	1.74431	-3.01496	0.00802514	185.154	185.149	185.158	491.158	490.398	492.303	30	15	15	http://metlin.scripps.edu/metabo_list.php?mass_min=184.134&mass_max=184.174	30052.7	97684.7	21094	31482.3	29308.3	28882.2	32567.2	83549.9	32272.3	34867.2	36413.6	52285.9	34400.9	32339.7	33855	23164.1	16022.5	17990.6	23732.1	29523.8	27158.1	24362	25291.5	35033.9	19031.2	34082.9	18636.7	18982.2	24528.9	12773.3
569	M359T27	1.18775	-2.85615	0.00807074	358.859	358.848	358.879	27.1139	25.473	29.4285	30	15	15	http://metlin.scripps.edu/metabo_list.php?mass_min=357.839&mass_max=357.879	12019	9033.93	11121.6	9090.72	7776	11934.4	10314.3	7606.01	10686.1	11610.5	10967	9445.69	12784.6	13279.4	10099.2	8527.08	9962.33	7820.63	9488.66	8550.9	10038.8	8060.5	7710.94	10270	9212.78	11110.2	10075.1	5717.38	9713.77	6570.23
570	M164T304	1.6471	-2.95601	0.00808094	164.064	164.058	164.079	303.834	303.024	304.597	12	9	3	http://metlin.scripps.edu/metabo_list.php?mass_min=163.044&mass_max=163.084	16605.2	19627.7	7795.85	5654.95	5326.9	12300.9	9949.33	13169.1	8239.34	8677.32	9819.69	6366.17	5159.11	4600.19	16614.4	5907.54	4474.83	6044.02	7598.75	11696.1	7215.44	4912.95	5304.06	8452.29	4577.44	4310.33	6357.07	5978.21	4313.05	3870.29
571	M470T357	1.5143	-2.85521	0.00809084	470.31	470.303	470.314	356.967	356.432	357.396	21	12	9	http://metlin.scripps.edu/metabo_list.php?mass_min=469.29&mass_max=469.33	18777.2	13117.7	8496.29	30804.7	16406.9	25152	28450.4	20049.3	19592.6	26222.3	27238.9	19552.4	21941	18067.7	13985.8	8071.71	5818.82	3424.41	18843.5	22156.3	5400.22	14307.7	13658.6	25255.2	23667.5	18033	13752	9661.99	5210.85	16036.3
572	M265T521	1.83905	-2.96546	0.00839132	265.251	265.202	265.253	520.812	488.006	521.561	28	15	12	http://metlin.scripps.edu/metabo_list.php?mass_min=264.231&mass_max=264.271	109132	327345	37215.4	117400	113674	85981.6	120559	329297	112340	119954	133932	177428	118297	111985	142750	73517.4	59959.1	46773.3	110507	112232	45445.3	69463.8	120559	111814	66760.5	93067.6	107210	80905.4	43430.2	31401.4
573	M559T715	1.11154	-2.89936	0.00844481	558.856	558.849	558.864	715.317	714.423	716.652	29	14	15	http://metlin.scripps.edu/metabo_list.php?mass_min=557.836&mass_max=557.876	7667.3	7830.71	9780.85	9222.22	7672.41	7796.73	8689.4	8517.5	7088.67	10230.6	8283.17	10115.6	10181	8356.58	8474.97	8282.15	7421.63	7446.89	7897.29	7402.1	8746.92	8019.71	7266.36	7661.06	7155.02	8172.97	7130.48	7617.06	8933.88	7717.78
574	M323T491	1.49041	-2.98432	0.00845529	323.27	323.266	323.277	491.151	489.918	492.576	13	9	4	http://metlin.scripps.edu/metabo_list.php?mass_min=322.25&mass_max=322.29	12862.5	29474.7	8340.28	12549	10630.5	16426.6	12648.5	30057	13119.8	14745.7	14619.7	18665.3	10486.7	13802	13443.6	12027	8386.97	7638.21	12019.5	10923.8	12514.6	12699.7	10797.9	11920	8522.84	12008	8181.21	8811.99	11748.5	7375.26
575	M742T590	1.328	-2.86472	0.00857151	741.537	741.526	741.545	589.918	585.586	593.02	30	15	15	http://metlin.scripps.edu/metabo_list.php?mass_min=740.517&mass_max=740.557	47765.1	131952	90909.5	69270.6	60772.6	51986.4	70675.4	64260.5	67187.9	81040.6	80753	79711.9	71131.9	62277.7	54413.8	37869.2	65758	38457.9	60000.6	52365.5	36835.7	47504.7	51030.4	65591	75287.2	62242.9	68012.4	55624.2	34636.8	65129.1
576	M443T469	1.28375	-2.86923	0.0085851	443.333	443.325	443.335	468.813	467.05	469.992	30	15	15	http://metlin.scripps.edu/metabo_list.php?mass_min=442.313&mass_max=442.353	115092	141490	76631	92971.5	58289.1	117374	86490.5	105968	66631.4	89767.2	91771.8	108601	114488	66344.2	68317.8	56307.8	54519.7	53572.9	72495.1	94041.4	61053	81313.4	86735.2	90477.5	64112.1	79788.1	84650.5	89023.2	67527.3	55110.7
577	M609T485	1.58482	-2.91714	0.00858929	609.484	609.447	609.488	485.02	484.878	485.749	17	10	7	http://metlin.scripps.edu/metabo_list.php?mass_min=608.464&mass_max=608.504	7917.52	15512.3	4868.35	7983.98	7470.79	7728.12	8513.63	13469.9	16519.3	8306.99	7801.16	23146.8	10649.3	9692.77	9247.43	6187.67	4313.49	3997.59	9692.4	6140.28	8394.33	7317.29	10280.6	8865.32	4846.92	7792.4	6086.86	5493.54	8032.2	2777.74
578	M496T30	1.21306	-2.82843	0.0086483	495.849	495.827	495.965	29.872	27.7343	32.6558	23	12	11	http://metlin.scripps.edu/metabo_list.php?mass_min=494.829&mass_max=494.869	5683.93	4303.4	3453.37	5524.97	5181.01	4873.37	5248.12	5514.39	5380.38	5779.38	5342.72	4874.34	7212.15	5222.19	4574.9	4062.06	3910.67	2709.01	5200.27	5890.89	4865.6	4723.82	4078.49	5047.09	4295.68	4241.63	5488.64	4027.03	3354.29	2544.03
579	M543T667	1.36135	-2.87659	0.00875154	543.455	543.454	543.456	666.781	663.035	670.729	29	15	14	http://metlin.scripps.edu/metabo_list.php?mass_min=542.435&mass_max=542.475	416449	498156	245254	295319	316280	436538	261820	207609	222561	289926	287334	237282	218382	257851	472316	229893	202420	227120	218693	220425	192609	204616	242887	380713	221347	179896	187713	242505	163093	311402
580	M357T31	1.24314	-2.81846	0.00875692	356.941	356.809	357.014	31.1141	28.0879	44.5182	30	15	15	http://metlin.scripps.edu/metabo_list.php?mass_min=355.921&mass_max=355.961	14110.1	8099.21	8317.72	9724.37	9371.25	10866.6	10328.3	9348.92	14567.4	11289.2	10292.2	10903.7	14768.2	10259.3	11477.4	7283.26	8520.73	8625.05	5277.75	11221	8616.16	7302.29	11580.7	9600.74	8144.84	12016.8	11737.3	6873.87	8303.9	6597.55
581	M741T590	1.36235	-2.83879	0.0089468	740.532	740.523	740.54	590.396	585.586	593.02	30	15	15	http://metlin.scripps.edu/metabo_list.php?mass_min=739.512&mass_max=739.552	101440	289778	187626	138423	128546	102217	150897	149608	155132	177663	174818	165528	156383	130383	104425	77623.4	140560	64051.3	117511	120386	74834.7	95069.4	112533	141895	166538	135429	141259	116181	65605.1	128224
582	M342T32	1.39243	-2.86682	0.00906256	341.956	341.947	341.971	32.2199	29.3941	34.9005	29	15	14	http://metlin.scripps.edu/metabo_list.php?mass_min=340.936&mass_max=340.976	11825.7	9970.52	5799.23	9882.83	7021.77	6396.83	10168.9	9615.21	14423.7	11431.4	10956.6	13088.7	20149.1	11654.1	7816.38	6678.61	5986.41	5699.09	7356.9	10324.8	7384.23	8074.67	9738.31	10333.1	7531.28	8898.19	9289.49	6182.12	8327.72	3246.12
583	M334T514	1.54436	-2.88701	0.00921065	334.276	334.261	334.283	514.138	513.407	514.679	30	15	15	http://metlin.scripps.edu/metabo_list.php?mass_min=333.256&mass_max=333.296	127515	340066	96630.8	211558	163101	106571	154551	343790	149152	152973	166074	313689	164834	154557	155818	127315	66489.2	91255	190617	112866	122193	105710	165209	157353	93684.6	140287	148015	105497	133715	53419.7
584	M447T719	1.11475	-2.83379	0.00929526	446.87	446.857	446.878	719.464	718.629	720.467	30	15	15	http://metlin.scripps.edu/metabo_list.php?mass_min=445.85&mass_max=445.89	6977.81	7200.98	7408.6	8030.74	7148.29	6528.38	7913.86	8026.12	7439.23	8291.09	8608.62	9919.54	9491.72	7868.49	7009.66	8035.68	6929.92	6326.94	7070.12	7331.63	7742.04	6886.03	7195.3	6688.45	6626.87	8074.09	7003.28	6425.38	7283.43	6111.71
585	M490T28	1.21521	-2.82852	0.00929883	489.85	489.803	489.965	28.1406	26.7381	32.3425	21	12	9	http://metlin.scripps.edu/metabo_list.php?mass_min=488.83&mass_max=488.87	5133.15	5184.43	3843.04	6315.77	5325.3	4559.84	6292.8	5798.37	6432.94	6817.03	6274.93	8098.69	8258.95	7588.36	5733.84	4703.51	4816.69	4191.65	5219.1	5798.56	5090.14	4976.99	5778.51	5679.07	4598.18	5927.72	6364.43	4804.33	4203.95	3272.39
586	M752T461	1.23942	-2.84261	0.00931386	751.511	751.48	751.516	460.807	459.629	465.621	30	15	15	http://metlin.scripps.edu/metabo_list.php?mass_min=750.491&mass_max=750.531	32872.3	43028.5	27908.7	30408.7	24036.4	42024.1	31187.1	50793.2	23187.6	33035.4	33151.2	34453.4	30059.6	27191	28458.9	21637.9	20450	20515.1	23701.6	27314.2	25258.2	32387.8	30405.6	32686.5	23182.3	30131.1	30472.3	29821.1	21879.8	26952.3
587	M310T723	1.19387	-2.80897	0.00938378	309.932	309.894	309.945	722.805	721.064	725.118	29	15	14	http://metlin.scripps.edu/metabo_list.php?mass_min=308.912&mass_max=308.952	4990.64	3429.37	4769.34	4936.07	4559.78	3317.34	4467.49	3551.68	3420.34	6035.99	5442.87	5308.66	5190.13	4933.79	5143.2	3419.96	3356.65	4584.22	3647.96	4144.11	4664.67	3160.2	4395.76	4212.34	4073.6	4576.35	3524.68	3029.17	4481.46	2939.92
588	M250T283	2.29581	-2.93978	0.0095926	250.178	250.152	250.181	282.816	281.57	284.269	30	15	15	http://metlin.scripps.edu/metabo_list.php?mass_min=249.158&mass_max=249.198	20813	76291.5	43937.2	135152	16777.5	31360.8	43946.2	68011.5	10847	48383.9	44787.2	112564	31988.3	14525.3	44367.5	12636	10904.8	12172.1	38427.5	22934.3	20004.9	19273.9	12266.8	42754.2	19018.3	33599.3	17575.9	20988.1	17567.9	23837.2
589	M516T31	1.23869	-2.81363	0.00966605	515.826	515.795	515.837	31.2518	29.5197	33.243	19	11	8	http://metlin.scripps.edu/metabo_list.php?mass_min=514.806&mass_max=514.846	8529.58	5501.96	4012.41	6557.79	4920.4	4599.94	6412.08	5612.78	6476.31	6972.2	6186.59	7657.18	9051.53	7127.46	5211.44	5109.55	4497.05	3800.91	5159.4	5729.24	5804.96	5693.14	5236.71	6195.41	5217.88	6262.39	5211.13	4081.01	5529.42	3028.32
590	M282T712	1.03596	2.78698	0.00995869	282.142	282.141	282.142	712.274	709.039	714.523	30	15	15	http://metlin.scripps.edu/metabo_list.php?mass_min=281.122&mass_max=281.162	224581	239154	213955	223566	232589	238962	232277	241401	229904	211506	221247	225265	215833	223480	232733	218968	231414	231609	235929	238765	237538	230646	233459	237899	242782	228605	242147	239547	234698	244954
591	M219T409	1.23138	-2.9575	0.0100105	219.175	219.15	219.186	408.716	407.507	411.008	30	15	15	http://metlin.scripps.edu/metabo_list.php?mass_min=218.155&mass_max=218.195	105805	75400.5	64184.6	68799.4	64970.6	75625.4	66745.4	60329.6	61154.1	118231	112979	84148.4	68487.9	71647	69707.2	62976	70479.9	59326.5	62532.8	61102.1	60965.6	64131.4	60823.5	60052.6	63966	64506	62534.9	65979.3	64631.5	64692.7
592	M353T716	1.10811	-2.77807	0.0100453	352.898	352.897	352.898	715.775	715.24	716.287	30	15	15	http://metlin.scripps.edu/metabo_list.php?mass_min=351.878&mass_max=351.918	42985	38866.1	55670	44527.1	39161.4	39439.6	42900	39285.9	39041.9	45620.7	43242.9	50679	45058.7	45210.1	40386.2	43137.1	35137	42948.8	39136.1	37389.5	43827.7	43368.9	35805.1	38831.1	36756.6	39272.7	36988.2	33335.1	44470.2	38049.8
593	M520T30	1.22453	-2.76154	0.0100548	519.763	519.741	519.861	29.6307	28.4964	31.0767	28	14	14	http://metlin.scripps.edu/metabo_list.php?mass_min=518.743&mass_max=518.783	7215.47	5397.68	6319.94	6141.22	2899.68	7685.18	5731.07	5754.69	5711.59	6405.08	6948.67	7083.36	6534.88	5759.05	5179.01	5735.84	3578.66	4069.59	4488.23	6008.87	5857.18	6378.21	4931.2	5243.71	4185.18	6049.94	4955.27	2685.23	5864.8	4091.46
594	M684T487	1.33857	-2.7788	0.0100996	684.349	684.336	684.545	487.392	485.737	492.355	26	14	12	http://metlin.scripps.edu/metabo_list.php?mass_min=683.329&mass_max=683.369	19571.3	31292.3	10290.9	23896.7	21683.6	15821.7	19107.7	30906.5	15390.4	23211.5	23702.4	31874.1	22391.1	15661.8	22832.4	11419.2	17663.8	8359.11	21608.8	20146.3	12771.1	13839.7	22747.6	17931.5	18526.3	15209.7	19964.3	21426.3	11483.9	11667.3
595	M468T32	1.22762	-2.74815	0.0103699	467.841	467.809	467.966	31.5173	29.1199	33.0572	30	15	15	http://metlin.scripps.edu/metabo_list.php?mass_min=466.821&mass_max=466.861	10267.3	7175.45	6240.36	8067.92	7490.5	5467.68	6861.71	6938.82	8873.07	7818.15	8174.04	9760.94	9583.43	8303.08	5630.44	6016.24	5953.78	5450.11	5979.5	7650.98	5225.32	6273.39	5955.35	7031.72	5382.83	7512.11	7047.32	9447.03	7031.55	3066.67
596	M328T37	1.307	-2.75308	0.0104012	327.958	327.904	327.965	36.624	28.7975	43.603	16	7	9	http://metlin.scripps.edu/metabo_list.php?mass_min=326.938&mass_max=326.978	12521	8877.12	6350.29	7712.92	9550.17	5631.16	8171.41	8982.66	11117.4	9750.6	9088.47	10454.5	13293	9445.37	5132.22	6837.55	7409.63	7204.57	6318.56	7478.79	7504.13	7927.13	8531.73	4735.28	4141.45	8589.32	5361.08	10614.6	8236.5	3224.41
597	M279T467	2.09391	-2.89356	0.010433	279.229	279.222	279.233	466.993	466.247	469.54	29	15	14	http://metlin.scripps.edu/metabo_list.php?mass_min=278.209&mass_max=278.249	266250	948256	118365	263609	210194	402514	268872	926187	294753	279097	275251	377452	307243	202302	284687	128818	126825	84861.9	224260	284918	133861	144068	275939	270620	161246	216651	205212	152521	118910	62147.5
598	M386T38	1.26109	-2.7448	0.0104618	385.935	385.897	386.034	37.8837	30.0113	41.2342	28	14	14	http://metlin.scripps.edu/metabo_list.php?mass_min=384.915&mass_max=384.955	11207.1	9363.4	6583.32	7631.07	5760.95	7285.7	8192.16	6874.72	10304.5	8688.61	9003.29	9309.35	11428.3	9694.11	5942.46	8119.94	4567.8	6907.59	5405.87	6816.27	7325.57	8367.71	5552.18	8642.52	5346.42	7883.87	7175.05	4713.59	9951.45	4144.13
599	M451T445	1.22004	-2.76374	0.0105495	451.363	451.361	451.366	445.205	443.856	447.649	18	10	8	http://metlin.scripps.edu/metabo_list.php?mass_min=450.343&mass_max=450.383	17856.8	12503.4	9445.87	12409.7	9878.27	13837.5	10057.2	11593.3	9023.74	12963.3	11898.4	12417.6	12983.2	9693.03	8274.75	9958.13	7751.22	7036.97	8823.13	10699.8	6889.75	10330.5	9533.92	12054	8411.99	10762.6	10422.1	9879.08	12560.6	8189.51
600	M417T27	1.20684	-2.74105	0.010582	416.812	416.789	416.85	26.5589	25.1349	29.4285	28	14	14	http://metlin.scripps.edu/metabo_list.php?mass_min=415.792&mass_max=415.832	11110.1	9182.11	10396.6	9565.16	5871.37	10628	9185.58	7774.31	11503	12239.7	11309.5	10766.3	11195.8	11364.3	9455.41	9107.31	7547.94	7453.9	8043.38	7276.12	10435	8243.47	6811.32	9811.71	8388.95	11920.6	9513.91	4185.95	9396.25	7437.74
601	M171T763	1.06945	-2.80646	0.0106135	171.004	171.001	171.006	762.773	762.043	764.004	19	10	9	http://metlin.scripps.edu/metabo_list.php?mass_min=169.984&mass_max=170.024	12710.3	12486.7	12081.7	11995.9	10376.1	11027.7	10905.4	10930.1	11387.3	13380.4	12565.7	13758.7	11875.5	12655.7	11878.4	11554.4	11593	11542.8	11612.7	11915.5	10614.5	11220.5	10416	10705.7	11800.6	11222.6	10422.8	11471.2	11257.1	10975.8
602	M536T406	1.4955	-2.73272	0.0107709	535.791	535.779	535.8	405.683	405.422	406.416	13	8	5	http://metlin.scripps.edu/metabo_list.php?mass_min=534.771&mass_max=534.811	4035.76	4607.1	1884.55	6299.23	4415.59	2553.81	5124	7940.88	3718.84	6400.16	6584.15	4509.22	6709.48	3982.1	4089.39	1545.59	1903.86	1268.22	4279.71	5671.7	1305.1	2398.35	4148.53	5414.63	5000.03	3342.38	4103.01	3803.1	1059.47	3471.98
603	M111T492	1.53816	-2.88894	0.0108001	111.109	111.106	111.116	491.789	491.049	492.576	17	11	6	http://metlin.scripps.edu/metabo_list.php?mass_min=110.089&mass_max=110.129	23900.5	70838.2	19171.7	26007.9	23060.4	22799.9	26474	56815.3	24151.2	27316.5	29701.5	38215.4	26676.8	26076.5	25666.8	23305	17098	15910.8	22550.5	22749.3	21207.2	20574	20650.3	26672.4	17007.7	24746.7	17035.1	18199.2	21825.9	13995.1
604	M269T412	1.30468	-2.79761	0.0109244	268.628	268.617	268.63	411.836	409.454	413.477	24	13	11	http://metlin.scripps.edu/metabo_list.php?mass_min=267.608&mass_max=267.648	16313.2	28736.8	27677.9	21152.7	17930.1	8390.54	22778.7	23156.5	20244.9	29668.4	27195.3	29701.7	26788.1	21651.9	12263.7	14725.9	12543.2	16466.6	14708	20355.5	14993.4	14792	24843.7	16842.1	17234	18366.8	20786.4	18178.9	17651.5	13246.5
605	M401T719	1.10888	-2.75006	0.0109332	400.905	400.882	400.915	719.109	716.862	720.926	28	14	14	http://metlin.scripps.edu/metabo_list.php?mass_min=399.885&mass_max=399.925	5108.76	4840	6301.35	5763.86	4898.22	4774.96	5039.61	5323.65	5152.05	6804.47	5546.42	6437.07	5835.05	5621.78	5039.02	5270.69	4808.15	5197.84	5079.45	4438.36	5487.76	5642.29	4652.04	4545.51	4527.79	5148.11	4986.25	4271.25	5593.81	4737.72
606	M282T764	1.32832	-2.77209	0.0109346	281.909	281.903	281.991	764.039	761.633	765.599	17	11	6	http://metlin.scripps.edu/metabo_list.php?mass_min=280.889&mass_max=280.929	4411.03	7506.79	4725.64	7545.53	4144.15	4692.5	7682.04	4567.47	5164.03	10069.5	8613.18	5712	5056.74	5381.29	8143.85	7515.15	4854.22	4516.31	6958.9	4334.66	3772.67	3948.4	3762.16	4662.13	4498.54	4141.94	4032.06	4733.14	4329.05	4266.82
607	M385T478	1.32961	-2.72556	0.0110128	385.169	385.166	385.22	478.1	477.279	479.255	25	13	12	http://metlin.scripps.edu/metabo_list.php?mass_min=384.149&mass_max=384.189	98581.3	175620	116961	172880	103607	74906.4	93835.4	186393	104501	123069	120888	164569	117192	113566	140629	73401	101284	53886.8	135935	97427.7	80097.4	139517	93380	89826.3	119139	85428.9	126822	125122	75713.1	37428
608	M693T487	1.41933	-2.73991	0.0110887	693.338	693.325	693.402	487.475	485.58	488.527	26	15	11	http://metlin.scripps.edu/metabo_list.php?mass_min=692.318&mass_max=692.358	50268	42935.5	26343.3	37219.1	18648.1	54102.4	40009.9	29871.6	25357.2	38538	40956.9	66916.8	28117.3	33816	27035.5	31718.9	14672.4	21013.7	26827.8	19859.5	32041.6	37038.2	19168	41458.3	20519	42251.9	20776.5	13444.7	28931.7	24924.7
609	M247T303	1.84983	-2.81555	0.0111072	247.092	247.087	247.103	303.145	302.071	303.965	29	15	14	http://metlin.scripps.edu/metabo_list.php?mass_min=246.072&mass_max=246.112	65287.5	68695.3	21614.6	17124	12407.7	34220.9	27418.5	47258.6	18692.3	29482	31355.3	20409.1	16295.3	13360.7	53557.8	16585.1	10035	14171.1	22208.5	40862.5	13820.1	15585.1	15427.7	26841	14477	11633.8	14256.2	16193.8	15649.2	10212.3
610	M445T532	1.1916	-2.8576	0.011127	445.348	445.336	445.356	531.919	530.717	535.491	30	15	15	http://metlin.scripps.edu/metabo_list.php?mass_min=444.328&mass_max=444.368	35696.6	57093.3	35630.1	37992.9	34234.1	40661.6	38771.7	64068.8	33982.7	41262.2	40476.4	37598.7	36762.6	38376.7	37145.2	33435.7	30065.1	32905.3	35406.8	35607.3	33980.6	36617.9	35732	38590.2	30283.2	36926.9	31384.6	31086.2	34535.9	35153.6
611	M482T713	1.1016	-2.77157	0.0112165	481.908	481.895	481.921	712.952	712.094	713.903	16	8	8	http://metlin.scripps.edu/metabo_list.php?mass_min=480.888&mass_max=480.928	3971.4	4386.12	4545.1	4998.07	4762.46	4393.52	4533.83	4059.35	3768.13	5880.44	5174.8	4649.91	4995.66	4697.34	4454.61	4754.56	4494.47	4268.94	4141.58	4507.73	4120.69	4454.43	3739.81	4391.31	3808.71	4040.4	4016.61	3960	4224.45	3958.41
612	M193T305	1.42007	-2.74918	0.0112405	192.633	192.595	192.709	305.167	274.741	307.524	21	12	8	http://metlin.scripps.edu/metabo_list.php?mass_min=191.613&mass_max=191.653	6740.51	11086.2	3921.82	6325.83	2472.98	10264.9	6054.36	7990.95	5374.33	6890.3	6297.64	7090.8	3913	5260.24	8342.8	5356.08	2730.71	4618.03	6087.58	7500.71	5516.41	6737.32	3167.31	4875.38	2757.92	4897.85	4000.15	3514.89	4236.45	3032.57
613	M394T553	1.05767	-2.73306	0.0113287	394.297	394.294	394.299	552.528	551.845	552.713	30	15	15	http://metlin.scripps.edu/metabo_list.php?mass_min=393.277&mass_max=393.317	97760.8	100891	101746	92507.6	86919.4	90204.6	92428.1	92807.8	92446.4	102735	104888	100553	96723	101020	85030.9	93469.4	85757.3	93401	87513.7	84209.8	86884.5	96250	90099	97279.2	89107.8	94917.4	87127.9	88329.2	96440.8	89434.3
614	M205T515	1.46745	-2.76911	0.0113693	205.192	205.19	205.194	514.694	513.814	515.41	25	14	11	http://metlin.scripps.edu/metabo_list.php?mass_min=204.172&mass_max=204.212	8683.58	20366.3	6331	12541	10023.2	8183.88	10590.9	23283.2	10311.7	9892.61	11391.4	19238.8	10441.7	11365.9	11059.2	9044.19	4654.33	5773.79	12858.3	8105.09	9085.54	8207.62	10050.7	10469.5	5631.18	9139.05	8104.58	8014.79	12221.9	3825.3
615	M272T297	1.4981	-2.73387	0.0114405	272.207	272.167	272.262	297.002	295.078	311.818	11	8	3	http://metlin.scripps.edu/metabo_list.php?mass_min=271.187&mass_max=271.227	13743.8	30930.8	22908.9	15616.3	11128.6	22265.4	14664.7	17498	7805.12	15025.9	13936.9	17163	8918.23	8515.96	14545.6	8804.96	7293.86	8275.7	20993.7	12022	6856.49	10744	4606.06	12981.6	16935	10478.5	7896.45	9687.64	8594.03	10473.6
616	M245T491	1.79256	-2.84399	0.0115048	245.224	245.217	245.227	491.455	490.586	493.11	30	15	15	http://metlin.scripps.edu/metabo_list.php?mass_min=244.204&mass_max=244.244	58775.8	217070	38445.8	58651.7	56366.6	59870.9	66985.9	173334	69034.8	69488.5	70885.8	106326	68641.6	66156.8	71255.6	52332.4	29981	33103.8	53800.8	58384.9	53414.1	49277.4	49730.4	69392.3	38286.5	67660.7	37548.1	35034.1	51864.5	18234.9
617	M846T338	1.2978	-2.7075	0.0115349	846.443	846.422	846.444	338.131	337.778	339.217	30	15	15	http://metlin.scripps.edu/metabo_list.php?mass_min=845.423&mass_max=845.463	133570	170897	95062.1	174449	155573	151429	143282	167497	52086.5	157936	159002	190692	104005	155949	136216	163699	79177.4	58006.8	116850	88256.5	164019	117606	92095	120197	83473.3	112049	80113.3	139928	114930	124436
618	M180T303	1.79749	-2.76623	0.0115429	180.036	180.019	180.048	303.474	302.602	304.514	30	15	15	http://metlin.scripps.edu/metabo_list.php?mass_min=179.016&mass_max=179.056	38056.3	37501.9	14784.9	9713.12	8584.48	17916	18557.3	30303.9	14247.1	22334	20567.2	9997.67	9583.18	9389.09	38052.1	9611.79	6027.23	12790	15595.9	28154.6	7792.7	8939.39	8705.5	17666.5	10402.4	6433.17	9432.95	9783.1	9094.01	6241.19
619	M350T552	1.07131	-2.74362	0.0115494	350.339	350.216	350.34	551.946	549.937	571.713	30	15	15	http://metlin.scripps.edu/metabo_list.php?mass_min=349.319&mass_max=349.359	51406.6	46857.6	50324.1	47778.6	51656.7	51029.2	48671.6	49290.7	51190.8	56962.6	58843.6	55891.1	52911.1	60640.7	48038.7	49621.7	45643.3	52952.6	46942.2	47023.9	49052.6	50905.1	44651.9	48720.1	47694.6	46318.1	48990.2	46711.1	52705	51542
620	M549T482	1.20327	-2.75561	0.0115597	549.307	549.278	549.311	481.845	480.221	482.375	30	15	15	http://metlin.scripps.edu/metabo_list.php?mass_min=548.287&mass_max=548.327	74312.4	53285.2	74972.4	85809.7	60810.9	101931	71847.4	47453.1	51454.3	79997.9	76869.4	76466	60645.5	84505.5	64492.6	53862.7	61581.2	42639.7	62419.6	64758.2	58826.7	55889.6	56554.7	63915.7	57979.2	54239.2	60097.5	78562	48451.2	65188.1
621	M557T665	1.34178	-2.7797	0.0116993	557.47	557.468	557.471	664.764	663.65	670.483	16	10	6	http://metlin.scripps.edu/metabo_list.php?mass_min=556.45&mass_max=556.49	222736	257520	121780	158368	158071	227350	141842	115173	112024	148917	134634	114845	107304	127435	238600	119228	105037	118127	120063	183986	95580.3	105499	123629	124491	108443	104144	101787	122134	92719.9	153819
622	M487T468	1.304	-2.75478	0.0118021	487.359	487.342	487.361	468.177	464.671	470.358	29	15	14	http://metlin.scripps.edu/metabo_list.php?mass_min=486.339&mass_max=486.379	90378.6	118970	59918.5	75085.8	50384.9	118431	68463	61552.6	51701.9	71570.8	71931.3	85419.8	92982.7	58834.9	56560.1	43423.7	43752.4	43611.7	53205	75036.7	50761.1	67272.3	66202.5	73289.8	50787.4	66629.7	66527.9	66454.6	57974.4	43310.6
623	M611T489	1.38067	-2.7927	0.0118258	611.479	611.463	611.486	489.174	488.457	489.84	20	11	9	http://metlin.scripps.edu/metabo_list.php?mass_min=610.459&mass_max=610.499	13883.3	29606	9680.07	13733.9	11408.8	16501.6	14403.9	19347.2	9286.79	14094.7	15217.7	21140.4	10878.5	12629.7	11020.2	9105.37	8113.5	7425.72	12131.9	11130.3	9520.16	10983.3	11429.6	14978.6	9563.27	14181.8	12394.3	11301.2	10521.5	8614.11
624	M1062T487	1.20033	-2.69464	0.0118408	1061.58	1061.57	1061.6	487.367	486.838	488.026	21	11	10	http://metlin.scripps.edu/metabo_list.php?mass_min=1060.559&mass_max=1060.599	12371.3	13156.2	7225.15	11629.2	10310.2	10101.9	11019.8	13036.4	8332.88	12490	10925.7	11271.2	9905.98	7089.91	10762.2	6120.35	8798.1	7258.52	11534.8	10908.3	6744.26	7869.24	10705.6	9342.19	9997.88	8922.84	10764.8	9143.82	6722.84	8153.39
625	M296T403	1.4793	-2.68921	0.0120068	295.643	295.642	295.644	402.528	402.268	403.187	20	10	10	http://metlin.scripps.edu/metabo_list.php?mass_min=294.623&mass_max=294.663	79074.6	54027	32540.1	119268	95771.2	39815.4	87787.9	102191	70013.5	108348	104276	87883	114169	76096.8	89668.2	23410.2	45013.1	8080.63	89602.3	96781.6	18336.3	47062.9	81249.9	74480.7	80693.6	62294.7	76547.2	76615.3	13251.2	58961.4
626	M422T435	1.17268	-2.7097	0.0120363	421.791	421.787	421.796	435.351	434.64	437.162	24	11	13	http://metlin.scripps.edu/metabo_list.php?mass_min=420.771&mass_max=420.811	8124.35	7260.75	9005.04	9771.71	8497.02	6915.2	9910.45	8011.32	6951.4	9823.88	9576.83	13075.1	10111.6	8608.61	9026.79	7371.51	7080.39	5184.36	7967.06	7617.11	6741.02	9024.09	7760.97	8668.56	7796.78	8106.98	8508.55	8905.74	5959.71	8147.24
627	M193T491	1.73956	-2.79539	0.0120372	193.149	193.136	193.161	490.846	487.253	493.668	28	15	13	http://metlin.scripps.edu/metabo_list.php?mass_min=192.129&mass_max=192.169	15965.1	67726.6	10772.7	25365.5	15559.8	15176.8	27704.9	59998	30074.9	27369.6	28370	42240.3	29352.4	26017.4	17812.9	14168.3	14922	9441.6	13871.4	24485.8	15092.8	13335.2	25204.8	25956.1	11259.4	25633.3	11228.9	12612.5	22611.9	12830.5
628	M281T493	1.78365	-2.82891	0.0121151	281.248	281.247	281.248	492.933	492.362	494.364	30	15	15	http://metlin.scripps.edu/metabo_list.php?mass_min=280.228&mass_max=280.268	716839	2.53079e+06	474345	680418	612999	696326	817133	1.96251e+06	733674	812373	851191	1.19077e+06	745918	746748	765928	629842	351128	428943	566914	621714	593315	611754	587304	801108	421733	738427	429615	420388	582723	253631
629	M466T338	1.54644	-2.69697	0.0121454	466.184	466.124	466.187	337.932	304.597	340.355	17	12	5	http://metlin.scripps.edu/metabo_list.php?mass_min=465.164&mass_max=465.204	23385.6	9049.53	11778.4	24473.7	8850.29	21883.6	27718.3	7375.39	17271.6	30676.2	28092.8	26184.4	13135.5	22652.1	15530.7	9243.92	8914.71	5705.37	12862.9	8797.34	8271.76	12198.3	9833.49	24236.6	20484.3	20279.7	18130.7	5367.16	8131.75	13813.3
630	M552T688	1.82277	-2.74552	0.0121834	552.489	552.457	552.636	688.301	681.597	704.621	23	13	10	http://metlin.scripps.edu/metabo_list.php?mass_min=551.469&mass_max=551.509	49742.4	39796.3	17212.2	63238.6	21779.4	79396.4	31712.2	145183	28889.8	82695	84836.1	82278.1	88415.4	27812.7	83491.5	26699.2	13641.5	37696.1	28770.6	44000.4	85771.3	23920	30035.1	40636.4	20386.7	51934.1	22972.6	27946.9	38045.4	15824.2
631	M644T439	1.2963	-2.67569	0.0123331	644.477	644.354	644.492	438.949	437.287	440.241	30	15	15	http://metlin.scripps.edu/metabo_list.php?mass_min=643.457&mass_max=643.497	27188.3	45317.2	23292	31149.4	23701.2	37046.3	34465.1	51707.2	32573.7	35229.3	35685.2	33911.9	34224.9	26252.7	23887.6	19311.6	32414.2	15090.5	23518.8	29276.6	18485.9	24986.5	25915.1	29742.7	22793.4	23977.9	42354.2	36824.4	19322.7	18329.5
632	M97T491	1.50073	-2.82583	0.0123546	97.0915	97.0871	97.1001	491.271	490.534	492.576	15	11	4	http://metlin.scripps.edu/metabo_list.php?mass_min=96.072&mass_max=96.112	22835.4	65731.4	19664.1	23962	22188.8	23163.4	26209.1	57085.8	25177.4	26951.7	26854.9	36192.1	26120.7	22455.4	26232	20585.5	17031.5	16672.1	22421.1	23076.6	20160.4	20267.8	20975.4	25719.1	17442.2	25183	18527.4	17365.1	21104.5	13870.9
633	M592T395	1.62421	-2.70651	0.0123697	592.319	592.31	592.327	394.824	393.853	395.612	12	9	3	http://metlin.scripps.edu/metabo_list.php?mass_min=591.299&mass_max=591.339	14261.4	36858.9	6202.37	14257.3	11501	17564.9	21445.5	30894.6	21942	17399.9	17525.8	14169.1	14385.3	11652.2	9186.24	6276.33	5535.61	4144.25	9778.64	18480.4	5786.35	9690.26	12193.5	21994.5	14205	12870.6	12453	11816	4377.26	10012
634	M405T713	1.12062	-2.70757	0.0124736	404.916	404.909	404.921	712.513	711.042	713.278	30	15	15	http://metlin.scripps.edu/metabo_list.php?mass_min=403.896&mass_max=403.936	9024.39	9100.05	12783.4	11135.1	8730.45	8315.82	9915.11	8828.61	8953.41	10895.1	9743.81	11756.1	11564.9	10566.1	9807.15	10355.6	8437.97	9744.5	8710.38	8902	9542.43	9966.62	9030.69	8765.71	7733.57	9318.23	8749.64	7199.81	9444.97	8950.89
635	M253T766	1.3174	-2.84917	0.012565	252.891	252.887	252.965	766.236	764.695	768.957	26	14	12	http://metlin.scripps.edu/metabo_list.php?mass_min=251.871&mass_max=251.911	4553.08	3961.77	4790.61	4515.96	4867.78	4241.79	4484	4204.82	4438.8	5196.13	9018.75	8278.28	8986.49	5049.37	4786.94	4443.26	4371.72	4005.81	4078.57	4052.05	4444.98	3805.04	4126.95	4232.27	4288.64	3850.28	3977.93	3802.36	4280.43	4008.7
636	M201T478	1.43539	-2.74436	0.0125808	201.165	201.163	201.166	478.406	478.02	480.76	14	9	5	http://metlin.scripps.edu/metabo_list.php?mass_min=200.145&mass_max=200.185	5233	12227.1	3370.78	5276.15	6490.88	4532	5805.27	12587.4	6550.85	4731.59	6205.78	8814.62	5862.34	6127.66	7849	4017.51	3297.34	2908.1	5990.36	6704.32	4652.73	4653.88	6091.34	6117.17	4366.93	5508.69	4729.87	4697.23	4607.87	2483.79
637	M421T572	1.08921	-2.66932	0.0125834	421.324	421.322	421.326	571.938	571.285	572.467	21	10	11	http://metlin.scripps.edu/metabo_list.php?mass_min=420.304&mass_max=420.344	45207.5	36655.2	44959.4	40626.9	40591.9	37080.7	40287.1	37310.6	40008	43542.1	46850.7	43901.1	41401.6	45343.9	39244.7	42053.6	37953.1	41816.5	36690.4	30985.3	39705.3	44688	36966.3	37911.2	37439	36483.4	34253.4	34240.8	37359.5	43436.6
638	M505T526	1.25181	-2.74185	0.0126234	505.386	505.227	505.391	525.633	516.644	535.19	18	11	7	http://metlin.scripps.edu/metabo_list.php?mass_min=504.366&mass_max=504.406	38101.5	70454.6	34503.3	36823.9	28609.7	41712.6	43555.7	40919.9	28116.4	46458.5	45726.5	46840.4	30306.9	36063.9	36014.3	32790.7	21503.2	31376.4	39567.7	35874.7	33764.6	34717	32603.9	36954.1	31148.8	35191.6	24000.3	26970.1	35183.6	31022.4
639	M448T30	1.23852	-2.67233	0.0126939	447.878	447.81	447.992	29.64	27.358	32.6558	24	14	10	http://metlin.scripps.edu/metabo_list.php?mass_min=446.858&mass_max=446.898	7171.95	6180.71	3993.65	7901.46	6444.99	5975.06	6297.7	9559.7	8172.07	7309.39	7389.99	8841.9	10277.2	7206.47	5901.12	4864.53	6809.44	3527.25	7735.33	6911.7	5421.01	6187.2	6294.48	6613.19	5740.23	6118.6	7091.99	6378.61	4423.82	3587.05
640	M737T437	1.19048	-2.70505	0.0127034	737.495	737.481	737.508	437.116	436.509	438.494	27	14	13	http://metlin.scripps.edu/metabo_list.php?mass_min=736.475&mass_max=736.515	20736.7	28591.5	18384.9	20539.2	15633.4	27602.9	20187	19534.4	14127.4	21031	22122.8	22956	22232.7	16906.8	16368.7	14996.6	12577	15209.9	15874.9	17371.1	16053.8	19678.1	19106.4	21952.1	15469.1	19689.9	18710.9	18412.7	16297.3	16442.1
641	M407T459	1.13541	-2.66454	0.0127467	406.787	406.782	406.789	459.476	458.368	459.861	25	13	12	http://metlin.scripps.edu/metabo_list.php?mass_min=405.767&mass_max=405.807	10774.9	8999	10653.6	12436	9489.22	9166.88	11906.8	10502.3	8825.68	11410.5	12407	13122.7	11537.5	13103	11389.9	8472.88	9093.11	7071.05	10468.3	10293.1	8916.57	11385.2	9729.31	10550.5	10591.2	10186.8	10711.6	11424.6	8009.22	9057.28
642	M708T462	1.21929	-2.69401	0.0129291	708.489	708.479	708.497	461.999	461.268	462.365	20	10	10	http://metlin.scripps.edu/metabo_list.php?mass_min=707.469&mass_max=707.509	17225.4	25399.8	14864	17515.9	13267.8	26214.9	18264.6	16130.4	12592.7	18896.7	20457.3	17951.1	15900.9	15279.7	15101	11613.7	10645.5	12153.2	15192.4	12958.6	13775.9	17298.3	15420.3	18592.4	12613.7	17308.2	16095.2	16695.3	13033.9	13993.7
643	M263T493	1.79484	-2.79157	0.0130156	263.237	263.236	263.238	492.522	492.299	493.737	30	15	15	http://metlin.scripps.edu/metabo_list.php?mass_min=262.217&mass_max=262.257	329395	1.20176e+06	213463	317792	291148	336612	384293	944285	356150	378233	390898	558544	359340	341173	355567	287985	161132	194585	268086	306399	282262	280626	276973	382680	196575	347285	201431	198510	274956	106121
644	M286T549	1.20835	-2.67426	0.0130386	285.646	285.645	285.648	549.005	547.424	550.825	24	12	12	http://metlin.scripps.edu/metabo_list.php?mass_min=284.626&mass_max=284.666	13948.8	7565.15	10483.9	9738.48	8835.73	10463.7	10467.8	7987.74	8347.88	13333.3	14005.3	12571.5	10790.5	13889.3	12569.7	10803.5	9298.31	11955.1	8849.56	6979.73	11667.4	9385.36	7474.09	8716.81	8016.31	9545.9	7076.04	7509.2	10098.9	9172.58
645	M566T384	1.72012	-2.64917	0.013212	566.322	566.318	566.323	384.43	383.798	384.893	30	15	15	http://metlin.scripps.edu/metabo_list.php?mass_min=565.302&mass_max=565.342	102733	248389	30686.7	96765.7	62417.1	117034	160600	191949	170956	151013	153299	102913	114392	87123.2	58447.2	21772.7	20298.5	10240.4	80681.9	108434	18561	55783.5	79922.6	174318	126356	105170	124142	65399.6	11730.9	71952.5
646	M251T768	1.05788	-2.7118	0.0132572	250.991	250.991	250.992	767.689	766.855	768.5	30	15	15	http://metlin.scripps.edu/metabo_list.php?mass_min=249.971&mass_max=250.011	50324	49689.8	49236	49689.3	48030	47056.5	49786.9	44352.2	44084.5	58070.6	54161.8	49346.2	52168	51183	48712.4	43232.7	46257.6	46046.5	49292.9	47233.6	49303.3	46022.1	45187.2	47862.6	46932.6	49402.1	45363	47126.6	47679	48140
647	M226T684	1.098	-2.65841	0.0133226	226.213	226.213	226.213	684.127	681.662	686.539	14	6	8	http://metlin.scripps.edu/metabo_list.php?mass_min=225.193&mass_max=225.233	91535.4	82478.7	111174	97434.4	80459.6	79764.8	99166.8	86824.7	83546.6	94205.4	91320.5	98807.6	85462	84417.7	106807	87095.4	87341.1	75153.5	82414.3	85618.9	81950.8	94112.5	92251.8	75198.9	79636.9	81575.4	91649.1	69386	78821.7	88617.4
648	M221T563	1.17035	-2.72848	0.0133341	220.928	220.924	220.929	562.529	561.237	564.412	22	12	10	http://metlin.scripps.edu/metabo_list.php?mass_min=219.908&mass_max=219.948	5375.94	3005.9	5749.05	4831.83	5353.64	2934.75	4736.35	5336.79	4479.67	5128.46	5397.99	6187.38	5775.1	5965.43	5460.19	4424.29	4709.76	4288.39	4563.92	4326.27	4962.6	4912.03	4396	3880.29	4270.73	4566.02	4034.17	4134.72	3717.35	3510.72
649	M484T712	1.11889	-2.67563	0.0133467	483.929	483.914	483.937	711.856	711.147	712.72	19	10	9	http://metlin.scripps.edu/metabo_list.php?mass_min=482.909&mass_max=482.949	4035.5	4147.37	4616.75	4678.84	4299.69	3827.76	4967.69	3867.06	3663.91	5171.27	4816.97	5506.04	5410.69	5205.57	4820.19	4513.86	3919.44	4469.53	4252.41	3996.67	4088.48	5140.58	3700.59	3811.07	4074.19	3715.15	4271.97	3885.79	3889.64	3970.69
650	M474T30	1.25515	-2.65296	0.0133691	473.849	473.835	474.014	30.2365	29.2281	31.8762	21	12	9	http://metlin.scripps.edu/metabo_list.php?mass_min=472.829&mass_max=472.869	5174.9	3548.78	3014.3	5661.07	5468.92	3640.73	5739.8	5520.37	6257.53	5292.32	5370.43	6705.68	7960.96	5235.59	4762.8	3692.56	4615.3	2675.91	4185.44	6173.17	3653.67	3726.79	5145.45	4476.08	4602.62	4618.25	5129.9	4627.12	3208.63	2691.94
651	M197T492	1.59704	-2.77305	0.0134035	197.159	197.156	197.175	491.908	491.04	493.737	30	15	15	http://metlin.scripps.edu/metabo_list.php?mass_min=196.139&mass_max=196.179	31824.8	98044.3	22405.2	30968.6	29542.3	31066.9	34389.8	77816.2	32706	35732.2	34239.1	51205.1	32448.7	33551.1	34206.9	29625.7	17552.3	20117.5	28364.9	29823.5	27743.8	26686.6	25729.3	36710.7	21462.6	32774.7	22777.8	21184	26785.8	14710.5
652	M619T711	1.09845	-2.69361	0.0134097	618.903	618.901	618.906	711.284	710.839	711.9	21	9	12	http://metlin.scripps.edu/metabo_list.php?mass_min=617.883&mass_max=617.923	21867.7	21166.8	26044	28166.7	24953.6	23849.8	25666.6	22809.8	22534.5	29472.5	28013.1	29717.2	29986.7	27182.5	25997.8	24625.4	24309.7	22545.6	25240.8	21460.3	24679.4	25295	22701.7	21832.6	22481.4	21480.6	24045.3	21356.4	25795.3	24856.8
653	M568T29	1.25403	-2.63492	0.0135653	567.746	567.731	567.794	29.3429	27.983	30.8349	23	13	10	http://metlin.scripps.edu/metabo_list.php?mass_min=566.726&mass_max=566.766	8504.63	5250.7	6458.8	6619.41	3154.49	7578.37	6605.94	5484.1	5908.1	7376.18	8220.22	7877.27	7950.32	6971.86	5472.67	6594.57	3453.06	4021.23	5124.22	4492.28	6831.11	6529.8	4253.7	6991.62	4928.63	6949.05	5354.61	2709.16	6408.51	4649.08
654	M503T666	1.20426	-2.66197	0.0135731	503.409	503.407	503.409	666.329	663.383	669.226	24	13	11	http://metlin.scripps.edu/metabo_list.php?mass_min=502.389&mass_max=502.429	66029	83341.3	59405.7	68898	81947.1	101010	64904.5	52491.3	59792.2	69080.1	74591.3	54640.6	45932.6	60587	75345.7	59184.4	47120.8	62504.3	46752.5	60265.6	49567.9	46135	61194.5	62465.8	58899.7	51805.3	46774.2	63465.8	49809.6	79384.8
655	M250T533	1.53991	-2.64328	0.0136014	250.147	250.146	250.147	533.344	532.789	534.025	30	15	15	http://metlin.scripps.edu/metabo_list.php?mass_min=249.127&mass_max=249.167	514296	412486	147480	588291	596328	267035	414108	489008	471705	634525	599277	501215	715087	333365	666543	94261	540276	56398.5	521263	528253	76349.2	156675	504708	370081	488400	196214	468034	481869	47851.1	242871
656	M355T468	1.47481	-2.70614	0.0136416	355.282	355.276	355.284	468.168	466.909	469.514	30	15	15	http://metlin.scripps.edu/metabo_list.php?mass_min=354.262&mass_max=354.302	155937	317070	98917.4	240491	171347	87298.7	144218	308564	92822	155144	158463	173260	135127	116239	227217	92331.7	82502.6	91801.9	217977	157214	107606	113648	112231	141903	103850	115159	102449	106327	103274	102542
657	M632T391	1.66337	-2.678	0.013677	632.398	632.392	632.401	390.727	390.087	391.012	25	14	11	http://metlin.scripps.edu/metabo_list.php?mass_min=631.378&mass_max=631.418	35791.1	8724.34	13937.5	33535.8	46347	25124.3	22103.6	35716.6	14385.1	22761.1	20907.2	63863	22283.5	27564	22930.4	12525.3	5335.34	5369.18	14141.3	19721.3	21228.2	24195.1	9312.49	21119.7	14114.7	33837.9	11169.2	25493.5	19788.7	12727.3
658	M268T30	1.37507	-2.64033	0.0137938	268.08	268.045	268.117	30.2991	28.7678	69.2229	31	15	15	http://metlin.scripps.edu/metabo_list.php?mass_min=267.06&mass_max=267.1	56860.5	93282.9	32447.5	95423.6	50133.6	55131	56863.3	80316.3	75803.3	60844.6	57571.2	78402.4	85970.7	48362.2	29619	34259.5	26566.6	27207.6	59024	68508.1	71355.1	39129.1	34510.4	56364.1	65635.5	50818.7	49317.8	50456.4	31256.7	31576.2
659	M622T29	1.20237	-2.64855	0.0138602	621.751	621.742	621.844	29.1822	27.8835	30.2991	16	10	6	http://metlin.scripps.edu/metabo_list.php?mass_min=620.731&mass_max=620.771	7195.45	4605.16	5069.57	5863.54	3235.13	4667.77	5253.86	5311.43	6659.16	6175.37	5631.28	7153.02	7480.99	5508.18	4909.03	4878.07	4213.65	4296.86	4533.46	5062.93	5542.13	5381.62	3954	5702.62	4399.41	5796.35	5497.85	3564.96	4341.07	3295.19
660	M369T27	1.19025	-2.62692	0.0139077	368.814	368.79	368.924	26.8095	25.0075	27.9114	29	15	14	http://metlin.scripps.edu/metabo_list.php?mass_min=367.794&mass_max=367.834	15151	12583.6	11245	14264.5	8349.57	14168.7	13587.5	10453.4	12373	15939.7	15860.3	16445.7	15874.3	12369.8	11405	12191.3	12639.8	10463	11392.4	9810.49	14200.3	11569.8	8888.41	14289.2	11154.1	12433.8	12275.2	6086.34	10883.9	9812.99
661	M469T357	1.54182	-2.6242	0.0140678	469.311	469.302	469.312	356.691	356.432	357.22	28	15	13	http://metlin.scripps.edu/metabo_list.php?mass_min=468.291&mass_max=468.331	100966	53515.5	43831.2	158540	75479.8	126803	144703	93318.3	104830	144562	147721	106133	108784	100771	65977.8	35628	24916.1	9483.67	87641.2	116384	25791	73366.8	56851.8	144339	128301	92212.1	71806.3	50543.2	17480.5	87386.6
662	M273T29	1.28775	-2.62273	0.0141541	272.813	272.786	272.848	28.9291	26.261	33.6402	28	13	15	http://metlin.scripps.edu/metabo_list.php?mass_min=271.793&mass_max=271.833	17294.7	17074.8	14515.5	18716.4	6081.14	19524.7	17457.5	15164.5	13861.7	16639	18841.1	19806.8	17492.9	15386.6	13810.2	16323.3	9766.63	13884.9	10873.1	8151.99	16118.6	16446.5	8644.07	17311.1	12867.8	15301	10606.9	2429.24	13503	15438.6
663	M421T538	1.04481	-2.61594	0.0142578	421.233	421.232	421.233	537.757	536.99	539.572	30	15	15	http://metlin.scripps.edu/metabo_list.php?mass_min=420.213&mass_max=420.253	483163	454111	496926	462402	440946	459183	460864	445047	465518	494814	515442	503860	476967	491184	459517	461518	410231	451021	463501	449545	450850	475714	436582	476382	439022	474313	445505	436838	487931	446030
664	M502T30	1.21174	-2.61574	0.0142717	501.827	501.813	501.975	30.4841	28.4964	37.8276	25	13	12	http://metlin.scripps.edu/metabo_list.php?mass_min=500.807&mass_max=500.847	7617.06	5694.01	4762.9	6529.5	4589.05	5410.74	5447.89	4796.52	6749.19	6366.67	6997.01	7293.41	8229.26	6545.04	4429.02	5341.46	3714.2	4544.08	4841.68	5189.9	5656.93	6138.28	4536.07	6339.57	4033.99	6455.57	5682.71	3683.53	6078.32	3239.89
665	M643T446	1.79833	-2.6835	0.0144706	643.292	643.277	643.301	446.467	445.595	480.105	12	9	3	http://metlin.scripps.edu/metabo_list.php?mass_min=642.272&mass_max=642.312	25380.5	70083.5	6530.5	27728.3	23837.9	26739.6	25245.6	47849	15563.2	24108.9	23649.6	11399.2	17301.6	22237.3	47470	11440.7	8767.3	7951.33	26357.7	20715.8	7171.88	14301.1	12122.7	23216.9	24094.9	12367.8	16580.4	12077.3	5718.75	27954.5
666	M729T712	1.11733	-2.62417	0.0147993	728.871	728.867	728.892	712.382	711.768	713.258	13	9	4	http://metlin.scripps.edu/metabo_list.php?mass_min=727.851&mass_max=727.891	4808.92	5438.23	7092.7	6155.44	6032.19	5752.85	5849.58	6615.92	5639.95	7487.25	6270.4	7679.84	7205.23	7154.01	6486.91	6495.07	5377.27	5303.91	6317.25	5190.02	6196.17	6162.23	5658.6	5649.13	5667.16	5536.72	6452.16	4509.5	5333.43	5774.41
667	M249T533	1.52518	-2.60389	0.0149202	249.148	249.147	249.149	533.344	533.129	533.932	30	15	15	http://metlin.scripps.edu/metabo_list.php?mass_min=248.128&mass_max=248.168	1.11977e+06	927278	335062	1.30842e+06	1.32611e+06	600944	907367	1.08589e+06	1.04907e+06	1.40092e+06	1.3353e+06	1.10242e+06	1.58244e+06	740984	1.47995e+06	213603	1.2024e+06	129086	1.16389e+06	1.16923e+06	175707	362411	1.12399e+06	822836	1.08229e+06	442206	1.05524e+06	1.08522e+06	110002	550413
668	M292T377	1.40305	-2.61715	0.014949	292.173	292.115	292.267	376.537	357.815	396.828	32	15	15	http://metlin.scripps.edu/metabo_list.php?mass_min=291.153&mass_max=291.193	43274.8	75127.4	22242	38864	20030	49364.2	42156.5	55581.7	34773	40818	44080.2	31612.1	36154.6	26364.7	30428.1	22369.4	18061.7	17949.1	30748.9	38462.5	22935	35042.1	27551.9	42537.7	31472.9	38788.8	40828.9	18025.1	20214.8	16144.4
669	M573T420	1.34664	-2.59265	0.015044	573.348	573.322	573.375	419.832	419.047	429.103	29	15	14	http://metlin.scripps.edu/metabo_list.php?mass_min=572.328&mass_max=572.368	62312.4	92006.9	24694.9	55530.9	49940.6	79348.3	69729.5	81901.3	56326.8	66035.9	64239.9	43145	55588.8	63397.9	38976	36435.7	16470.6	18682.5	38576.1	54370	37936.2	49296	43619.9	69454.9	57949	57236.9	55441.5	46148.2	28250.5	60819
670	M290T450	1.44567	-2.58697	0.0152058	290.141	290.134	290.143	450.19	448.962	451.503	15	9	6	http://metlin.scripps.edu/metabo_list.php?mass_min=289.121&mass_max=289.161	13223.7	32721.4	22828.6	21915	18940	11679.4	23400.6	22137.3	30057.6	32659.9	32993.9	26321	39884.8	20623.3	13904.2	9622.22	20403.1	7625.26	10343	25238	9158.84	10899.5	25433	20096.1	29056.4	16512.5	26256.3	20760.4	6971.32	12920.5
671	M461T714	1.12214	-2.64491	0.0152864	460.912	460.907	460.933	713.609	712.03	714.98	29	15	14	http://metlin.scripps.edu/metabo_list.php?mass_min=459.892&mass_max=459.932	5592.1	5789.64	7405.23	7136.94	5790.83	5300.1	6609.92	5131.85	5484.68	7718.31	7363.02	7852.67	7156.35	6801.48	6378.77	6339.31	5883.72	4993.22	6729.45	5495.52	5595.84	5614.02	5582.73	6335.12	6144.23	6076.36	5698.34	5133.05	5693.29	5584.15
672	M231T531	1.4397	-2.58318	0.0153083	230.629	230.62	230.634	531.343	529.492	532.337	21	12	9	http://metlin.scripps.edu/metabo_list.php?mass_min=229.609&mass_max=229.649	6225.52	4719.36	2651.94	7254.34	8315.01	3499.12	4912.74	4810.23	5262.57	7807.11	6730.47	6658.16	9222.88	3945.64	7817.31	1846.91	6992.45	1810.43	6406.08	5986.89	1964.86	2399.68	5909.67	4363.39	6025.15	2773.73	4763.78	6087.25	1882.61	3183.62
673	M181T303	1.82336	-2.65139	0.0153273	181.041	181.032	181.051	303.463	303.137	304.597	30	15	15	http://metlin.scripps.edu/metabo_list.php?mass_min=180.021&mass_max=180.061	128183	122683	45530.5	30619.2	28732.2	59875.7	61398.7	102328	37184.7	64590.5	65499.3	30846.3	36707.3	25080.1	136262	29682.2	25146.2	30813.4	52755.9	90479	21556.6	28225.6	31660.4	56338.5	30818.3	22137.2	31722.6	36176.1	28787.5	18714.4
674	M409T460	1.11781	-2.58994	0.0153837	409.269	409.267	409.273	459.556	458.251	460.245	21	9	12	http://metlin.scripps.edu/metabo_list.php?mass_min=408.249&mass_max=408.289	21003.9	22783.6	23628.2	22108.1	18101.3	27977.5	19588	20484	17313.9	21493	22213.4	22220.4	22532.2	19035.1	18852.4	18394.2	16845.6	15802.6	17551.6	17869.1	18555.4	22871.2	18435.2	21880.2	17828.6	22987.5	19854.2	18794.7	19297.7	18710.1
675	M496T492	1.22043	-2.63485	0.0153953	496.414	496.392	496.418	492.344	490.586	506.834	30	15	15	http://metlin.scripps.edu/metabo_list.php?mass_min=495.394&mass_max=495.434	45590.3	40287.3	58992.5	39896.2	25122.7	40427.3	36723.4	32120.1	24796.1	38387	39924.4	36337.9	31584.1	31106.9	29065	33437	19838.5	34422.1	27919.5	32304.2	36233.8	31085	27551.5	34141.1	26953.6	30723.3	28244.6	28582.5	35557	23964.4
676	M468T357	1.53572	-2.58437	0.0154513	468.309	468.306	468.365	356.686	356.386	392.307	31	15	15	http://metlin.scripps.edu/metabo_list.php?mass_min=467.289&mass_max=467.329	384631	176089	152303	584561	289848	443024	540125	350195	406510	530563	533486	399402	403992	374453	252968	139885	101671	23156.8	319846	440056	88055.4	272497	216623	525222	474560	350560	259665	188015	56013.8	335330
677	M246T304	1.95087	-2.6647	0.0155009	246.083	246.082	246.154	303.874	269.025	304.597	32	15	15	http://metlin.scripps.edu/metabo_list.php?mass_min=245.063&mass_max=245.103	506425	477430	166869	91018.6	79490.8	218473	192458	340004	109892	202594	204780	116808	111380	77482.8	398181	103853	62485.8	94486.1	159700	291509	75909.7	103246	96220.3	181426	86244.4	73151	87680.7	104396	102243	65562.3
678	M433T718	1.08958	-2.59163	0.0155971	432.885	432.877	432.892	717.561	716.694	719.033	30	15	15	http://metlin.scripps.edu/metabo_list.php?mass_min=431.865&mass_max=431.905	12870.4	12990.9	15303.5	14894.1	13922.9	12788.3	13674	13432.8	12895.7	16230.6	13496.5	17631	14745.8	15570.8	13682.3	15102.3	12526	12269	14627.8	12215.2	12029.3	13965.4	12553.7	13145.5	13684.6	13368.6	12748.4	12345.4	11693	14250.6
679	M234T722	1.08308	-2.57255	0.0157066	233.913	233.909	233.921	722.354	720.53	723.632	30	15	15	http://metlin.scripps.edu/metabo_list.php?mass_min=232.893&mass_max=232.933	4968.4	4686.85	5689.56	4740.59	4552.77	4191.49	4604.7	5375.56	4887.96	5592.19	4546.31	5061.76	5182.28	5070.4	5211.52	5115.24	4066.31	4699.76	4720.45	4132.74	5043.18	4858.58	4011.94	4668.84	5187.12	4550.42	4075.6	4230.9	4699.75	4597.18
680	M239T558	1.93441	-2.68096	0.0157539	238.675	238.655	238.687	558.395	558.19	558.824	14	10	4	http://metlin.scripps.edu/metabo_list.php?mass_min=237.655&mass_max=237.695	1558.85	5138.13	3568.07	11096.1	2173.39	3438.88	3177.52	2779.96	1223.15	3612.16	4323.08	7928.45	3723.18	1903.29	2724.08	1997.46	1364.97	1334.33	1265.83	882.712	1527.5	2900.58	1374.76	2387.13	1453.58	2275.71	4257.28	2651.49	2068.84	2431.55
681	M473T446	1.2169	-2.59976	0.0157973	473.342	473.335	473.344	445.84	443.229	448.277	30	15	15	http://metlin.scripps.edu/metabo_list.php?mass_min=472.322&mass_max=472.362	80620.2	58045	45227.9	59429.4	34423.7	69600.2	52134.2	52116.6	37864.9	54588.4	52590.5	60426.7	58002.6	43722.6	42904.2	43907.6	34900.8	30700.9	37345.6	47748.7	39201.6	52447.8	44377.8	55307.4	38734.8	45091.8	47794.6	47295.1	56933.3	37013.1
682	M245T304	1.92446	-2.65326	0.0159169	245.08	245.079	245.08	303.917	303.622	304.597	30	15	15	http://metlin.scripps.edu/metabo_list.php?mass_min=244.06&mass_max=244.1	3.33658e+06	3.30673e+06	1.11963e+06	623424	545229	1.45418e+06	1.29839e+06	2.29198e+06	773643	1.36287e+06	1.36973e+06	795410	769318	525926	2.62187e+06	707409	454123	659331	1.07562e+06	1.95984e+06	525539	702231	648801	1.22655e+06	602291	512340	596310	712177	693001	457534
683	M579T534	1.04638	-2.57188	0.016066	578.66	578.659	578.661	534.051	533.757	534.629	17	11	6	http://metlin.scripps.edu/metabo_list.php?mass_min=577.64&mass_max=577.68	46613.7	40719.5	43778.9	43177.6	43088.9	40611.9	43222.8	39927.5	41043.3	44708.7	46300.6	45878.8	46025.5	43939.8	46311.7	42117.7	40940	42101.6	40896.8	41160.8	43985.8	41655.8	40450.8	39971.9	40437.1	42154.9	39664.6	40940.2	46706.7	43115.6
684	M264T492	1.81571	-2.69009	0.0161574	264.239	264.237	264.241	492.393	491.674	493.737	30	15	15	http://metlin.scripps.edu/metabo_list.php?mass_min=263.219&mass_max=263.259	70209.8	259958	42697.1	64626.6	57767.3	70020.2	77786.7	206145	69775.4	78786.6	80963.6	115583	75167.1	71514.1	76398	62866.7	32745.3	39886.8	53239.3	62517.8	57387.1	57790.7	57732.6	81435.4	40249.9	71998.6	43010.9	39550.6	57125.2	23093.8
685	M707T462	1.22642	-2.56521	0.0162975	707.488	707.303	707.491	462.044	460.889	495.023	35	14	13	http://metlin.scripps.edu/metabo_list.php?mass_min=706.468&mass_max=706.508	43747.1	54818.8	37462.5	47452.6	31133.2	55293.5	46593.7	36969.4	32202.1	45734.8	49478.5	48251	41866.1	38983.1	37364.6	31603.2	28804.1	29470.4	33426.8	35328.7	35305.7	46528.4	39723.6	45926	8100.28	43217.4	41675.5	42207.1	32716.3	33805.1
686	M647T719	1.10744	-2.57546	0.0163104	646.852	646.84	646.863	718.557	717.369	719.455	20	10	10	http://metlin.scripps.edu/metabo_list.php?mass_min=645.832&mass_max=645.872	5665.45	6141.41	6631.68	6096.1	5859.44	5461.63	5882.56	4925.89	4961.08	7779.73	6247.19	6989.14	6254.03	6107.17	6474.54	6527.66	5738.45	4745.19	5398.14	5200.4	6103.96	5848.97	5634.92	5555.07	5319.42	5414.55	4754.39	5010.13	6142.63	5208.14
687	M661T487	1.34653	-2.55979	0.0163241	661.301	661.296	661.312	487.315	485.52	488.026	30	15	15	http://metlin.scripps.edu/metabo_list.php?mass_min=660.281&mass_max=660.321	75531.8	112434	36599.9	90245.9	87048.8	58226.4	74166.4	122712	59949.2	74765.9	78398.8	116032	81036.7	52356	84991.3	37689.6	60875	27202.8	81228.2	80264.7	41502.2	48190.7	85309.8	72760.6	61200.1	60829.7	72689.7	89189.2	36296.1	39291.8
688	M549T426	1.64244	-2.61958	0.0164046	549.348	549.336	549.374	425.976	424.764	429.138	19	11	8	http://metlin.scripps.edu/metabo_list.php?mass_min=548.328&mass_max=548.368	29880.3	103288	13082.6	45095	35435.4	46001.2	41131.5	63947.2	28949.2	42195.9	43726.8	29718.8	34629.1	26126.1	23143.2	15263.4	14199.9	9635.88	32703.2	37961.1	16875.5	22776.2	21267.2	39620.7	32987.7	22361	31875.7	30285.7	9343.17	32019.2
689	M495T442	1.20481	-2.56937	0.0164447	495.382	495.376	495.387	442.259	441.598	443.486	15	8	7	http://metlin.scripps.edu/metabo_list.php?mass_min=494.362&mass_max=494.402	14558.9	18875.9	10745.4	14120.9	9044.57	15885.2	13269	14846	9767.72	14757.4	13746.6	16351.9	13930.4	10864.3	9911.83	11517.5	8709.49	9266.25	9598.2	13100.5	10470.3	11918.6	10143.2	12967.9	8609.33	12244.6	10984.9	10398.1	16216.1	10417.1
690	M270T484	1.31213	-2.55145	0.0164805	270.243	270.237	270.269	483.756	482.938	496.323	27	14	13	http://metlin.scripps.edu/metabo_list.php?mass_min=269.223&mass_max=269.263	39081.1	36083	30014.6	36856.1	45020.9	42847.8	40930.4	72178.4	48649.2	40496.8	47324.2	67870.6	57251	40594.1	52328.1	23441.8	19578.3	20192.7	49138.4	53484.5	29866.5	32623.4	38943.4	42185.6	34173.7	39191.2	47305.4	53291.6	29557.9	18624.8
691	M480T28	1.17574	-2.55821	0.016512	479.843	479.828	479.958	27.5536	26.6282	29.3941	22	10	12	http://metlin.scripps.edu/metabo_list.php?mass_min=478.823&mass_max=478.863	5219.49	4795.73	3847.59	5887.78	4839.91	4725.77	5455.02	5048.77	4701.08	5610.48	5676.52	7299.71	7504.98	6237.57	5716.46	4491.02	4514.66	3470.32	5115.91	6187.92	5513.32	4593.01	5132.23	4250.38	4373.19	5125.64	5529.09	4728.41	3780.15	3420.34
692	M517T443	1.20586	-2.56158	0.0165868	517.368	517.363	517.372	443.445	442.778	445.742	30	15	15	http://metlin.scripps.edu/metabo_list.php?mass_min=516.348&mass_max=516.388	63383	54801.6	37990.8	46004.6	31002.7	56033.2	44332.7	39791.1	32599.8	46954.8	47234.6	50346.7	49708.6	36370.4	35752.8	35271.7	26687.9	27436.7	33964	38773.2	32820.1	43861	41088.2	48714.4	32949.4	38660.4	43837.9	35729.2	47974	29766.6
693	M633T488	1.19638	-2.56442	0.0166503	633.449	633.445	633.452	488.022	487.578	488.748	30	15	15	http://metlin.scripps.edu/metabo_list.php?mass_min=632.429&mass_max=632.469	51142.5	62489.8	34960.8	51273.8	35471.9	61361.4	46339.6	38989.2	33117.1	47107	47541.3	45252.8	37078.9	39644.5	40147.8	29911.8	29242.8	26340.1	37226.2	41001.6	32444.2	42461.6	41809.7	47082.8	34734.5	41716.4	44431.5	45148.6	33490.2	34585.3
694	M511T657	1.38561	-2.54773	0.0167078	511.306	511.303	511.45	657.036	655.978	681.991	30	15	15	http://metlin.scripps.edu/metabo_list.php?mass_min=510.286&mass_max=510.326	46916.8	30545.4	21324.7	75315.9	72374.1	51688.2	59697.3	43900.2	45053.1	66983	58447.5	53000.5	45426.5	54386.4	45636	19058.2	20184.1	17957	60725.6	64884	17447.1	39257.9	48985.3	55048.3	35485.8	45851.4	45712.3	32168.5	18080.9	35367.3
695	M474T520	1.39163	-2.66817	0.0167817	474.241	474.238	474.379	520.305	518.446	524.649	30	15	15	http://metlin.scripps.edu/metabo_list.php?mass_min=473.221&mass_max=473.261	27396.1	54541.4	25967.9	46249	25074.3	65567.8	24489.4	40742.5	24230.6	27307.2	24723.1	26835.3	24454.6	26431.8	27679.3	23276.6	24059.5	19835.4	26014.1	25523.6	21044.2	21896.1	22489.8	33440.2	23005.5	21428.6	26112.5	24120	23027.9	18045
696	M408T551	1.24412	-2.55042	0.0167869	408.235	408.223	408.289	551.323	535.186	553.735	14	10	4	http://metlin.scripps.edu/metabo_list.php?mass_min=407.215&mass_max=407.255	47335.5	43297.2	39085.6	55596.3	17574.2	40040.3	44279.1	46258.5	44033.3	52487.3	56627.9	65006.9	56121.3	56132.2	48063.7	40110.3	17498.1	37118.7	47844.4	43394.5	37187.1	41382.9	48671.6	41327.7	41136.8	40811.4	18308.7	41097.5	39524.7	36830.5
697	M561T442	1.19173	-2.55301	0.0168113	561.394	561.392	561.397	441.615	440.9	442.905	30	15	15	http://metlin.scripps.edu/metabo_list.php?mass_min=560.374&mass_max=560.414	58205.5	52521.5	39789.3	47052.7	29591.4	53945.6	45955.5	38616	33166.8	47177.2	49130.9	53474.6	50612.7	36601.2	35522.9	30614.1	27191.6	27624.1	32932.1	41996.7	33300.8	43658	41531.1	48871.9	34380.1	42610	43816.1	39306.3	42860.6	32657.6
698	M540T492	1.43785	-2.54265	0.0168397	540.383	540.329	540.447	491.733	490.411	507.886	27	14	13	http://metlin.scripps.edu/metabo_list.php?mass_min=539.363&mass_max=539.403	64355.1	113409	39634.6	76335.1	75616.1	116245	63423.8	66153.6	37772	67167.1	69327.1	55610.3	53179	42933.8	69645.6	29808.1	26594.7	22965.2	66550.3	97908.1	31125	38578.5	50500.3	74603.8	55780.6	40443.6	64191.6	44867.7	32177.9	26902.5
699	M276T371	1.58946	-2.5424	0.0168423	275.626	275.622	275.633	370.871	369.764	405.056	29	14	14	http://metlin.scripps.edu/metabo_list.php?mass_min=274.606&mass_max=274.646	34693.7	10220.2	17031.2	52114.5	30656.7	28402.5	54253.7	30078.3	52297	63972.7	66879.6	50016.7	59212.7	46934.6	30551.4	11687.1	11586.3	3643.49	29902	47379.7	9527.78	28553.8	22340.4	53000.1	50812.2	40139.5	31291.3	18603.9	6477.06	29726.7
700	M301T27	1.20056	-2.55216	0.0170088	300.906	300.88	300.932	26.9053	25.0359	31.4538	30	15	15	http://metlin.scripps.edu/metabo_list.php?mass_min=299.886&mass_max=299.926	12683.3	10602.8	14101.2	10583.9	10239.2	18454	10875.6	9233.41	12467	10977.5	11263.9	10136.6	14763.3	12064.8	9343.4	9219.12	11724.4	10216.1	8174.11	11740.5	11102.6	7166.15	10006.6	10370.4	9417.96	11164.8	13141.5	8688.82	9328.49	6628.23
701	M619T464	1.20712	-2.56044	0.0170336	619.436	619.432	619.442	464.442	463.395	464.707	30	15	15	http://metlin.scripps.edu/metabo_list.php?mass_min=618.416&mass_max=618.456	67425.5	88261	54240	64953	46350.6	93729.9	64504.5	53657.4	45167.2	68280.7	70454.3	69219.5	64260.2	58202.7	50329.5	41818.4	42042.8	40364.7	49189.3	53720.4	48671.6	64496	56067.4	70480.3	47366.7	63525.9	61997.3	58654.4	46765	49322.6
702	M200T368	1.40369	-2.6158	0.0170517	200.166	200.15	200.2	368.317	365.347	371.029	25	12	13	http://metlin.scripps.edu/metabo_list.php?mass_min=199.146&mass_max=199.186	20845.4	41040.5	16066.7	26703.2	12797.9	26792.3	16823.7	20495.6	10141.3	19406.6	19141.9	21843	12829.8	11644.7	18981.9	16079	11847.2	11374.7	20834.3	8756.03	16164.4	15950.3	14510.7	16153.3	8256.09	16146.2	11623.1	15880.9	13463	13515.7
703	M537T522	1.0456	-2.53459	0.0171843	536.61	536.608	536.614	521.538	520.804	522.247	15	6	9	http://metlin.scripps.edu/metabo_list.php?mass_min=535.59&mass_max=535.63	16627.9	14740.2	16224.9	16148.1	15369.5	13879.7	15567.1	14891.6	14150.2	15422.3	15955.4	15777.3	15480.5	15536.7	15965	13930.4	15031.5	14722.5	15007.1	13781.2	15363.3	15249.1	14365.4	15637.4	14736.3	14973	13758.4	14545.2	16219.5	14309.5
704	M499T403	1.44591	-2.5458	0.0174579	499.341	499.334	499.345	403.166	402.654	403.811	24	13	11	http://metlin.scripps.edu/metabo_list.php?mass_min=498.321&mass_max=498.361	46288	62251.1	18859.9	73517.6	56180.5	46508.1	59024.1	76974.9	50412.5	60879.4	61677	51548.6	63304.3	37058.2	45652.5	15513.8	23558.4	8671.96	58128.7	72250.3	12334.7	26129.9	61645.4	54966.5	45910.8	35778.5	55155.5	48298.8	10418.3	31535.2
705	M224T303	2.32486	-2.63156	0.0174781	224.081	224.07	224.103	303.205	302.783	303.809	18	9	9	http://metlin.scripps.edu/metabo_list.php?mass_min=223.061&mass_max=223.101	270467	252750	55621	38766.5	28601.5	92325.3	77762.8	161393	52313.3	85170.9	84837.3	45984.3	44181	27210	189012	38279.8	25080.4	38674.1	64839.1	127842	29429.7	34193.4	34646.4	65246	31809.7	26719.7	34464.4	38281.5	35740.1	22704.2
706	M517T665	1.24093	-2.52458	0.0176101	517.424	517.313	517.425	665.081	658.558	669.854	17	9	8	http://metlin.scripps.edu/metabo_list.php?mass_min=516.404&mass_max=516.444	77627	96186.2	65244.6	82132.8	80024.5	103546	72151.1	55712.7	63604.5	68450	67330.1	51579.9	49710.6	63072.4	93479.9	54899.6	49480.3	65503	26253.2	57190.1	51529	50637.1	77940.2	64745.6	69339.2	53173.9	50249	67941.6	51686.7	87685.8
707	M796T460	1.24688	-2.56696	0.0179871	795.528	795.523	795.535	459.501	458.881	460.018	10	8	2	http://metlin.scripps.edu/metabo_list.php?mass_min=794.508&mass_max=794.548	17835.3	27526.8	14135.1	18103.4	12181.1	27500.7	11544.4	17337.8	14307.7	18661.5	19461.8	19285.3	14793.2	15732.8	16086.6	12889.4	10966.5	13135.3	12692	13424.7	13884.8	17720.3	13585.7	19919	10913.6	15976.9	15682.2	14858.3	12392	14083.3
708	M403T490	1.07788	-2.53175	0.0181534	403.306	403.3	403.308	489.804	487.827	490.993	28	14	14	http://metlin.scripps.edu/metabo_list.php?mass_min=402.286&mass_max=402.326	46635.2	60107.9	47844.2	44014.9	43007.2	58106.1	49172.4	49476.2	48141.8	51887.4	53021	51991.4	51718.4	50585.9	47747.3	49562.1	43949.4	46143.7	49945.6	45886.7	49524.5	48694.3	45252.6	49770.5	43204.8	46960.6	42527.8	40219.6	50129.4	47245.9
709	M663T463	1.18043	-2.5192	0.0182026	663.463	663.459	663.466	463.268	462.15	463.617	30	15	15	http://metlin.scripps.edu/metabo_list.php?mass_min=662.443&mass_max=662.483	55180.7	72228.4	48559.9	57837.1	36329.8	71164	55982.6	47061.3	40345.1	56856.6	58192.6	60681.5	51404.3	48203.3	45244.3	38072.3	35917.7	33297.1	42225.5	44050.6	43151.7	55770.6	48916.5	59272.5	41478.4	54254.2	51583.6	51246.6	40357.1	42590.9
710	M687T488	1.53001	-2.52734	0.018253	687.364	687.362	687.379	487.578	487.237	488.147	27	15	12	http://metlin.scripps.edu/metabo_list.php?mass_min=686.344&mass_max=686.384	68119.5	52841.2	42242	42916.6	15946.1	70824.3	57278.6	27520.2	27966.7	55130.6	53907.3	100946	29674.3	47677.5	35255.9	39309.7	13050.1	30330.3	28269.2	19388.3	38575.6	50500.9	14082.9	50725	26545.4	59599.5	20735.5	13105.4	32417.6	39340.9
711	M379T721	1.1007	-2.5386	0.0183067	378.879	378.859	378.888	720.989	719.775	722.805	30	15	15	http://metlin.scripps.edu/metabo_list.php?mass_min=377.859&mass_max=377.899	6354.46	6614.25	7762.52	7079.15	6668.69	6831.68	6761.81	6869.24	7238.99	7750.36	7662.24	9462.52	9007.3	7715.38	6960.11	6834.87	6328.47	5375.08	6989.94	7155	6679.64	6750.55	7531.17	7065.22	6002.59	6517.72	6985.33	7275.63	6437.58	6678.49
712	M412T29	1.16222	-2.50573	0.0183251	411.874	411.862	411.932	28.6506	27.259	30.8533	30	15	15	http://metlin.scripps.edu/metabo_list.php?mass_min=410.854&mass_max=410.894	9773.47	7063.57	5553.73	7531.65	6857.54	6650.08	7102.28	7327.02	8249.69	7409.67	8528.26	8737.89	9698.45	7929.49	7012.36	6208.88	5729.23	4359.44	6947.11	8546.55	6620.73	6834.57	7465.72	7134.12	7056.78	6996.36	7872.87	6476.97	7123.52	3941.19
713	M477T523	1.34607	-2.61476	0.0183886	477.363	477.23	477.369	523.431	520.214	544.42	24	13	11	http://metlin.scripps.edu/metabo_list.php?mass_min=476.343&mass_max=476.383	56866	82603.3	32580.6	35938.4	32684.2	61257.6	38661.4	66868.4	26591.5	40850.4	38265.1	40144.5	37885.7	32083.7	30991.9	35120.4	30207.8	26034.2	43155.7	32356.2	27178.1	25630.6	35829.6	36940.3	33359.4	29947.1	36200.8	29026.9	35732.2	29340.5
714	M179T489	1.72255	-2.50859	0.0184676	179.125	179.089	179.182	489.338	478.651	494.926	25	13	12	http://metlin.scripps.edu/metabo_list.php?mass_min=178.105&mass_max=178.145	6966.54	55414.8	15746.3	22839	21383.6	19648	27170	47804.5	24278.3	26921.8	27093.5	33263.8	23775	22571.1	7319.64	5575.33	13590.1	13335.5	40945.8	23286	5927.43	18776.1	6097.38	26943	5147.53	22724.7	5654.93	5851.86	17784.5	10238
715	M555T543	1.32645	-2.51945	0.0186279	555.272	555.271	555.296	542.589	532.026	550.711	29	14	15	http://metlin.scripps.edu/metabo_list.php?mass_min=554.252&mass_max=554.292	159956	93802.9	75443.2	171047	165456	207769	180342	147235	152621	171520	167945	173729	160603	151410	138705	67651.3	74390	48874.8	175847	178860	62671.1	118570	147190	187603	139082	162822	134134	87820.9	54349.9	107348
716	M262T549	1.15457	-2.54943	0.0186716	262.161	262.158	262.163	549.042	546.966	551.454	25	12	13	http://metlin.scripps.edu/metabo_list.php?mass_min=261.141&mass_max=261.181	16844.5	18153.4	24127.7	18137.1	18274.7	20019	19901.8	17128.5	16659.9	30201.3	21455.7	21406.9	22802.5	24502	18085.9	20172.3	18404.4	14702.3	19714.2	17141.3	19644.5	18505	17551.9	18914.4	16221.5	19795.6	15661.2	15750.5	19453.5	14874.7
717	M259T382	1.63123	-2.59286	0.0187176	258.626	258.607	258.63	382.105	380.173	385.226	14	10	4	http://metlin.scripps.edu/metabo_list.php?mass_min=257.606&mass_max=257.646	5424	23157.7	10292	7914.02	7326.14	4304.37	9894.23	17601.6	8652.28	9942.28	18085.7	8959.04	7835.34	6933.24	3775.28	4774.2	3634.25	5190.89	5172.4	7681.13	5177.8	5477.78	6438.69	10583.8	7714.13	9312.35	5233.98	5425.11	4165.58	6032.84
718	M570T724	1.55432	2.54068	0.018916	570.279	570.277	570.281	723.713	722.87	724.818	23	9	14	http://metlin.scripps.edu/metabo_list.php?mass_min=569.259&mass_max=569.299	17768.3	22691.2	10863.4	13771.9	24349.3	21684.1	30471.6	8097.22	32934.8	23531.2	25431.6	16084.4	26908.5	31724.7	7625.94	15924.2	36528.5	12358.1	18594.3	49565.1	23901.1	30829.2	56322.9	28938.5	44694.3	23250	46823.1	54919.2	7704.68	37605.9
719	M593T371	1.50585	-2.49025	0.0189715	593.236	593.228	593.253	370.959	369.764	371.997	22	13	9	http://metlin.scripps.edu/metabo_list.php?mass_min=592.216&mass_max=592.256	8947.72	5755.99	6894.96	16342.6	6647.82	8042.18	15116.2	8159.88	14804.4	18985.3	17051.8	13133.9	14893.4	11947.5	9319.27	3944.72	3311.1	2833.9	9250.69	13160.5	4126.62	7183	6675.6	14014.3	16069.7	12370.9	8140.13	5181.16	2717.85	7925.79
720	M71T551	1.0654	-2.51801	0.0190099	71.0856	71.0817	71.0868	550.711	550.199	551.454	29	15	14	http://metlin.scripps.edu/metabo_list.php?mass_min=70.066&mass_max=70.106	19722.5	20770.4	20302.4	21892.9	19055.7	22844.1	21368.7	18523	19798.9	23135.9	22626.4	23629.9	19577.5	22375.2	19143.5	21730.5	19460.3	19129.7	20379.3	18007.5	19308.2	21726.2	19406.9	19797.6	19640.4	19347.6	18034.2	19586.6	20390.5	19498.2
721	M184T223	1.10445	-2.49203	0.0191071	184.116	184.113	184.116	223.304	222.768	224.474	30	15	15	http://metlin.scripps.edu/metabo_list.php?mass_min=183.096&mass_max=183.136	66656.9	68871.9	64713.5	75346.9	72161.5	71289	75438.1	71500.2	58617	90762.1	80299.8	83278.2	75966.7	75436.9	86463	74810	74016.3	64948.8	71800.6	63390.6	60850.2	75713.4	64924.7	74438.3	72953.2	65872.8	54098.5	57560.1	61881.5	73922.3
722	M608T29	1.17745	-2.48277	0.0193753	607.819	607.75	607.843	29.0645	27.874	30.2179	13	5	8	http://metlin.scripps.edu/metabo_list.php?mass_min=606.799&mass_max=606.839	4738.53	4632.24	3677.46	6400.22	5151.42	3772.66	4311.86	5432.93	5737.76	5599.21	6015.79	5800.33	6924.52	5912.03	5304.52	3757.47	4329.28	3399.59	5085.54	5642.95	4578.7	4985.08	5193.93	5535.05	4364.56	4422.48	5528.12	4154.27	3360.02	3106.43
723	M607T543	1.0889	-2.47547	0.0196309	606.692	606.687	606.694	543.207	542.404	543.938	14	6	8	http://metlin.scripps.edu/metabo_list.php?mass_min=605.672&mass_max=605.712	12660.3	9667.51	11024.1	11499.4	10866.8	10311.7	10520	12780.9	11258	13036.6	11024.7	12439.4	10673.3	12078.7	12304.5	9396.86	10126.7	10256.1	11942	13290.6	11618.4	9586.43	10453.8	10514.5	9540.4	9426.91	10256.3	10761.5	10417.8	10503.6
724	M272T29	1.23634	-2.47902	0.0197198	271.963	271.961	271.965	29.05	25.5987	30.545	29	15	14	http://metlin.scripps.edu/metabo_list.php?mass_min=270.943&mass_max=270.983	20955.9	13810.5	10328.7	23425.7	20429.8	19254.2	17102.7	17651.7	21986.4	19512.8	19023.8	21568.6	24920.8	21844.2	19489.2	13106.1	14401	6406.41	16584.6	20648.6	18112	16869.7	19280.7	19113.8	15860.9	16531.9	23118.5	16091.5	10942.6	8550.02
725	M430T551	1.06201	-2.46833	0.0199476	430.253	430.25	430.258	551.089	550.124	551.454	30	15	15	http://metlin.scripps.edu/metabo_list.php?mass_min=429.233&mass_max=429.273	50770.9	47015.6	49840.9	53417.6	45027.7	48293.8	48999.4	50396.3	50869.1	49161.1	55687.4	53037.3	51049.9	53533.3	43802.6	49492	43581.9	43963.5	42323	45648.6	46756	50759.5	48170	52082.3	45783.9	50729.6	44886.3	44215.7	52421.3	46246.2
726	M607T534	1.25885	-2.51974	0.0200195	607.393	607.291	607.424	534.051	519.185	545.296	15	9	6	http://metlin.scripps.edu/metabo_list.php?mass_min=606.373&mass_max=606.413	44233.8	87267.2	39573.8	56878.7	33743.3	70955.1	46017.8	62453.5	40696.7	47029.4	48624.6	43751.2	53967.7	37481.8	42298	39186.4	27661.7	34651.5	33584.5	53602.7	35780.4	39041.7	50636	45274	32047.5	40339.6	41943.4	49055.9	39586.2	37342.6
727	M292T31	1.36405	-2.50787	0.0200214	291.977	291.928	292.06	31.4764	29.7591	33.2127	28	14	14	http://metlin.scripps.edu/metabo_list.php?mass_min=290.957&mass_max=290.997	26154.3	17179.7	12744.1	38477.4	14499.3	18173.8	19287.5	40555.4	23939.7	22940.5	18940.9	21826.3	28012.2	20008.5	15075.3	16802.4	12136.7	11392.6	15683.8	19022.8	29304.4	15345	17948.9	19395.4	14784.5	17095.4	18107.2	14157.1	16939.9	9539.67
728	M385T395	1.07263	-2.50887	0.0200861	385.388	385.38	385.396	394.907	393.723	395.573	22	11	11	http://metlin.scripps.edu/metabo_list.php?mass_min=384.368&mass_max=384.408	5420.97	6232.36	6361.18	6742.42	6439.59	5388.99	6382.62	5956.31	6685.05	7299.42	7307.87	6790.5	6326.93	7246.02	6230.67	5893.32	5957.75	6350.47	5811.22	5480.65	5960.04	6562.32	5602.48	6356.18	6257.33	5706.34	5742.1	6416.2	6198.8	5960.29
729	M375T435	1.6092	-2.54537	0.0201539	375.25	375.243	375.259	434.733	432.276	439.159	25	13	12	http://metlin.scripps.edu/metabo_list.php?mass_min=374.23&mass_max=374.27	60697.1	49746.2	20706	31499.5	20498.2	57067.5	28932	78882.5	14692.6	31489.7	33785.7	19615.1	23447.7	23661.9	23735.6	31806.6	15043.1	13958.9	14887.9	20702.4	11833.1	22843.2	14160.3	27743.3	17700.1	26481.7	20753.2	23477.1	37718.9	23073.8
730	M468T303	2.35988	-2.55042	0.0203219	468.175	468.173	468.18	303.075	302.255	303.457	30	15	15	http://metlin.scripps.edu/metabo_list.php?mass_min=467.155&mass_max=467.195	112505	103014	26530.3	13310.7	9862.29	38169.9	33232.9	64291.8	15442.9	34716.9	35488	18144.5	16899.1	10187.7	78615	15651.1	8696.09	12230.1	25087.2	55978.8	10628.6	14392.3	13644	29031.1	13029.7	10576.3	11901.4	15045.2	14414.9	8355.04
731	M212T684	1.11847	-2.46521	0.0203392	212.197	212.197	212.198	684.064	682.507	686.539	28	14	14	http://metlin.scripps.edu/metabo_list.php?mass_min=211.177&mass_max=211.217	103227	97573.1	119879	124984	85651.7	85166	102636	100240	90516.4	126205	94761.3	106002	108290	89014.4	107800	89246.4	99715.7	85512.6	101922	89024.8	84210.9	112249	106196	79523.9	91253.5	84815.4	90884.5	73968.8	84706.7	105387
732	M218T463	1.80023	-2.46841	0.0204955	218.109	218.107	218.174	462.701	460.751	488.78	10	8	1	http://metlin.scripps.edu/metabo_list.php?mass_min=217.089&mass_max=217.129	21056.6	21517.9	11056.5	45122.6	39530.7	16370.9	18196.3	39698.9	10627.3	28458.4	27368.6	27672.6	4108.56	12841.4	52614.5	10413.1	9739.48	8216.31	50357.5	18156.1	8194.13	9146.23	13837.7	15158	10483.9	12642.2	11587.1	12809.6	8618.71	9636.38
733	M467T303	2.3365	-2.5429	0.0205109	467.173	467.169	467.182	303.26	302.884	303.754	30	15	15	http://metlin.scripps.edu/metabo_list.php?mass_min=466.153&mass_max=466.193	394759	365492	97671.8	47993.8	38040.2	132384	118405	233190	58076.7	124854	127414	61281.3	60331.6	34755.6	286074	56749.4	30804.4	44661.2	92817.2	200359	37132.4	54742.4	47445.8	110275	46036.6	35497.4	43513.3	55133.9	52322.6	25835
734	M390T517	1.31854	-2.45609	0.0206017	390.232	390.208	390.271	517.266	491.228	533.446	29	15	14	http://metlin.scripps.edu/metabo_list.php?mass_min=389.212&mass_max=389.252	28931.8	47118.4	23520.2	34280.4	58082.9	34585.5	42814	61914.7	46268.7	58512.3	58395.8	58192.4	63721	44793.5	32724.5	25377.7	33239.3	19904.7	55778.2	26749.8	26634.2	22703.4	50440.4	40975.6	44551.6	35937.4	50086.3	43992.6	25545.3	24314.1
735	M223T304	2.36257	-2.54202	0.020956	223.097	223.095	223.098	303.753	303.137	304.11	30	15	15	http://metlin.scripps.edu/metabo_list.php?mass_min=222.077&mass_max=222.117	1.75611e+06	1.61582e+06	360043	206117	183787	578475	481680	956128	335436	515580	512501	241386	243585	176237	1.23687e+06	224455	147924	239017	390907	825121	163203	208595	208116	435572	197114	153419	213363	235043	209551	127222
736	M333T514	1.44843	-2.51121	0.0209971	333.279	333.277	333.284	514.142	513.581	514.764	30	15	15	http://metlin.scripps.edu/metabo_list.php?mass_min=332.259&mass_max=332.299	457475	1.13563e+06	304280	650573	587595	353380	542302	1.23999e+06	544121	515730	573593	1.08284e+06	573867	531017	547787	432362	374675	309796	690840	414148	431106	370077	600354	544069	357135	475306	490334	535788	464818	164807
737	M369T459	1.0676	-2.45469	0.0210751	369.426	369.409	369.428	459.499	457.722	460.138	28	13	15	http://metlin.scripps.edu/metabo_list.php?mass_min=368.406&mass_max=368.446	13740.4	13593.6	15501.2	15680.1	13494.2	14136.3	14360.5	13260.4	14719.6	14101.9	15508.5	15507.6	13728.5	14182.2	13259.7	13119.1	14717.9	13653.4	11537	12540.2	12961.8	12635	16501.7	13645.6	13273	12884.8	14291.3	12810.9	13607	12996.5
738	M350T32	1.22849	-2.45086	0.0211515	349.926	349.901	349.955	31.6479	29.3941	33.2127	26	15	11	http://metlin.scripps.edu/metabo_list.php?mass_min=348.906&mass_max=348.946	15810.8	9144.16	8267.14	11139	10259.3	7185.99	10813.3	11238	14307.2	12026.7	10736.6	13748.9	16837.6	12150	9965.22	7766.84	9016.68	7407.35	11581.8	12526.4	8025.95	8662.91	11673.2	11044.2	8348.11	10643.7	11170.8	8959.36	9979.94	4529.11
739	M972T486	1.41204	-2.44123	0.0212214	972.487	972.479	972.502	485.767	485.502	486.838	20	11	9	http://metlin.scripps.edu/metabo_list.php?mass_min=971.467&mass_max=971.507	18280.4	23131.1	6387.06	22360.3	18568.6	13834.9	19094.8	25536.8	10046.7	18992.2	17811.9	25473.5	15677.7	9659.23	20425.5	5932.23	15102.5	5061.93	20611.1	18941.7	6525.81	9934.92	15226.3	15257.1	11687.4	13419.5	13266.1	24021.2	4866.92	8016.04
740	M545T487	1.31939	-2.44125	0.0214648	545.358	545.341	545.403	486.799	484.946	492.995	30	15	15	http://metlin.scripps.edu/metabo_list.php?mass_min=544.338&mass_max=544.378	116368	67779.7	48021.6	112633	63487.1	115358	98736.2	40654.9	76771.5	107305	117913	114541	90949.1	68915	106116	38437.6	67718.3	32367.9	81646	95785.8	38140.7	55374.9	79962.6	95150.1	94037.8	69649.2	92228	71112.1	49713.5	58500
741	M421T715	1.10364	-2.45035	0.0215818	420.885	420.883	420.887	715.393	714.905	716.195	30	15	15	http://metlin.scripps.edu/metabo_list.php?mass_min=419.865&mass_max=419.905	44114	42398.8	56845.2	48018.5	36674.8	41159.2	45902.8	41704.8	40951.3	46757.6	44519	54622.7	53059.5	48426.4	42908.2	45717.8	36345	46504.4	41470	38346.6	44114	44525.8	36901.5	40807.2	37515.8	43738.7	42403.7	34955.8	47003.7	43098.3
742	M476T341	1.21947	-2.51117	0.0217869	476.266	476.264	476.274	341.092	336.191	358.151	23	11	12	http://metlin.scripps.edu/metabo_list.php?mass_min=475.246&mass_max=475.286	38156.4	69583	35463.5	49962.5	44085.5	33705.5	45032.6	61710.6	23567.2	38654.2	37366.3	46084.5	40857.2	42460.6	38456.7	36821.2	31243.6	27361.9	32701.5	35005.5	38964.4	38993.5	35307.5	37153.4	30967.1	34371.2	31722.8	39219.2	44650.9	34552.6
743	M700T487	1.34099	-2.43155	0.0218774	700.318	700.315	700.326	487.307	485.631	488.202	30	15	15	http://metlin.scripps.edu/metabo_list.php?mass_min=699.298&mass_max=699.338	50560.9	74740.3	22240.5	59803.9	52701.2	41411.9	47118.7	83095.4	40364.6	49427.9	51447.6	76692.6	51938.2	33038.6	52036.5	25043.8	39412.8	16249	56705.2	52383.5	27795.9	31312.2	55546.5	45315.9	39989.3	41015.2	47240.4	59829.6	24798.3	23959.3
744	M172T303	1.62402	-2.47513	0.0219151	172.041	172.033	172.065	303.372	303.028	304.597	30	15	15	http://metlin.scripps.edu/metabo_list.php?mass_min=171.021&mass_max=171.061	234624	243577	92664.7	69301.2	65182.9	116199	124964	210579	89207.5	128343	124397	73153	74957.2	60115.9	254838	66587.4	55199.2	64769.5	116092	188813	52895.7	69181.2	73691.8	120755	69739	57649.3	69745.3	82624.2	68163.5	52271.5
745	M431T458	1.14662	-2.44937	0.0219807	431.281	431.276	431.285	458.136	456.365	459.047	14	5	9	http://metlin.scripps.edu/metabo_list.php?mass_min=430.261&mass_max=430.301	22231.2	24836.2	18656.5	20506.2	14711.3	26295.9	18063	23106.2	14630.4	18381.2	20345.2	22129.6	18382.4	17384.8	18486.5	17338.2	14378.2	12383.4	18594.7	14723.5	15938.7	20117.5	17466.4	19465.6	16646.1	19211.1	19217.9	18883.4	17229	18428.3
746	M592T722	1.54255	2.48985	0.0220562	592.263	592.26	592.29	722.223	720.363	722.498	13	4	9	http://metlin.scripps.edu/metabo_list.php?mass_min=591.243&mass_max=591.283	7979.42	10298.9	5209.85	6113.12	10201	10015.5	12465.8	4005.6	13298.4	10470	10854.7	7215.62	11107	13457.3	4460.62	6043.92	15331.9	5530.69	7616.06	21598.1	9990.93	12208	24078.4	12788.7	21966.3	9722.6	19706.7	24950.3	3954.12	16078.5
747	M393T553	1.04897	-2.42826	0.0220793	393.296	393.295	393.296	552.54	552.01	552.713	30	15	15	http://metlin.scripps.edu/metabo_list.php?mass_min=392.276&mass_max=392.316	426558	410747	449924	403773	377822	408610	407939	413675	409014	447910	445224	452344	428778	444257	381557	417986	380054	427464	388612	371068	388089	428627	387479	422584	390828	417414	393474	376815	424445	398703
748	M173T366	1.25684	-2.44948	0.0221102	173.166	173.156	173.187	366.311	364.246	367.236	24	12	12	http://metlin.scripps.edu/metabo_list.php?mass_min=172.146&mass_max=172.186	5233.77	5989.87	5042.25	3448.25	2376.62	5561.34	4462.3	4869.58	5992.53	3920.5	4192.64	4568.4	4164.4	2814.65	2379.88	3419.71	2994.41	4519.17	3064.82	3388.32	3213.3	3953.61	4348.4	3797.63	1717.8	3160.62	4749.67	3030.85	3193.92	3178.16
749	M677T489	1.26016	-2.43099	0.0221152	677.438	677.302	677.472	488.575	485.521	520.931	32	15	15	http://metlin.scripps.edu/metabo_list.php?mass_min=676.418&mass_max=676.458	59177.8	65967	31048.9	68899.2	62832.4	59022.5	52855.9	57679.7	37214.4	61053	62163.8	61223.9	56166.1	37213.2	60172	26332.6	45335.7	20564.2	57006.3	54904.9	28867.7	38598.2	58462.2	51915	50852.7	40742	54614.5	70332.8	28523.3	33729.3
750	M697T487	1.37516	-2.42387	0.0221965	697.353	697.336	697.36	486.704	485.22	487.323	26	14	12	http://metlin.scripps.edu/metabo_list.php?mass_min=696.333&mass_max=696.373	33735.4	56326.8	14525.3	37985.6	33299.6	33185.5	30383.5	54890.3	23983.9	32106.2	35509.9	45779.9	31503.9	19387.3	37136.1	13289.4	25862.8	11598.8	37051.4	34904.6	13560.5	19202.2	36947.8	32060.8	27519.3	27267.5	32087.4	37679.2	11355.9	17560.2
751	M95T485	1.42599	-2.52231	0.0222388	95.0862	95.0858	95.0865	484.545	483.044	486.811	22	11	11	http://metlin.scripps.edu/metabo_list.php?mass_min=94.066&mass_max=94.106	21381.5	66153.5	15539.2	23146.8	23735.4	23411.2	20812.9	43212.3	25140.6	23261.7	24257.4	35283.3	27546.2	22309	26497.5	18977.1	17087.1	13536.8	22872.7	24710.6	19051	17406	21920.5	24909.2	20422.5	21617.2	20959	21851.6	18791.8	11603.5
752	M341T325	1.97074	-2.48779	0.0222872	341.19	341.146	341.194	324.583	324.224	350.567	16	11	5	http://metlin.scripps.edu/metabo_list.php?mass_min=340.17&mass_max=340.21	62419.3	76413.2	32815.9	36246.9	18161.2	204197	78148.2	20804.9	47492.6	75021	80582.3	97556.4	26514.6	67467.6	48476.5	24180.8	19287.1	15897.7	29160.1	23840.3	22249.6	45660.1	18610.3	78743.3	36079.4	59961.1	26434.4	14651.1	16959.3	61662
753	M590T486	1.50211	-2.45297	0.0225916	590.385	590.307	590.414	485.559	479.449	521.518	25	12	13	http://metlin.scripps.edu/metabo_list.php?mass_min=589.365&mass_max=589.405	30482.8	79446	24026.5	30438.7	24321.6	24865	28578.4	21227.5	21599.5	32469.6	29749.8	28185.7	24956.2	26908.8	27680.4	11921.2	12535.2	15155.3	11989.5	25318	23252.9	27218.1	26778	29623.2	12599.1	28810.7	27989	27401	12559.5	9714.67
754	M867T338	1.17875	-2.42036	0.0226007	867.375	867.372	867.393	338.038	337.424	339.21	28	14	14	http://metlin.scripps.edu/metabo_list.php?mass_min=866.355&mass_max=866.395	51818.5	49453.3	28007.9	52402.7	44830.9	44401.2	40370	56248.2	34555.2	38407	41778.9	57956.4	43133.1	39999.5	36402.5	42990.4	27412.3	28597.8	38696	39150.8	49777.1	37132.6	35974.5	41666.8	28502.1	38207.1	34950	48537	33896.8	34225.4
755	M388T30	1.17343	-2.40817	0.022869	387.925	387.903	387.957	29.6104	28.7505	36.8278	15	5	10	http://metlin.scripps.edu/metabo_list.php?mass_min=386.905&mass_max=386.945	7578.54	5739.17	4427.17	6637.27	6778.63	5781.93	6510.4	6327.82	7832.06	6744.4	6667.01	7277.9	9321.74	7691.66	6135.53	5915.82	5314.59	3660.68	5780.59	7181.96	6080.48	6116.62	7151.82	6060.98	5413.27	6740.78	7356.33	4952.59	5225.15	3505.27
756	M620T464	1.2128	-2.43303	0.0228976	620.434	620.422	620.445	464.442	463.395	464.707	30	15	15	http://metlin.scripps.edu/metabo_list.php?mass_min=619.414&mass_max=619.454	25056.7	32968.2	18972.9	23727.9	16485.3	35803.8	22559.9	19676.2	15286.9	23870.9	25134	24424.2	23013	21143.2	19708.5	15661.2	14885.7	15783.6	16823.1	19961.2	17420.5	23381.8	20957.9	24950.6	16901.6	22581.6	22795.8	22347	17772.6	14577.4
757	M210T44	1.44183	-2.42389	0.0229722	210.051	210.046	210.054	43.7546	41.2092	45.0222	30	15	15	http://metlin.scripps.edu/metabo_list.php?mass_min=209.031&mass_max=209.071	133811	109377	63514.2	84272.4	37931.1	52849.6	95851.4	91218.2	170155	100233	100417	134317	183965	118912	60909.2	63757.6	38786.1	67190.5	51044.4	110308	70243.3	76691.3	92799.2	97812.4	73376.9	96354.4	102629	20128.9	85650.7	19744.3
758	M436T31	1.19766	-2.40335	0.0233249	435.875	435.86	435.982	30.578	28.3593	34.186	24	12	12	http://metlin.scripps.edu/metabo_list.php?mass_min=434.855&mass_max=434.895	7231.86	5756.08	3797.17	6099.01	4973.25	4943.7	5391.67	5478.61	6632.95	5587.7	6390.54	6507.75	8893.91	6134.17	4694.96	4585.3	4495.84	3831.2	4831.98	6709.92	5219.67	5095.29	5451.21	5155.39	4604.48	6140.2	6357.82	4611.6	4051.75	2763.46
759	M289T726	1.14072	-2.39695	0.02348	288.826	288.821	288.83	726.142	725.349	726.634	14	8	6	http://metlin.scripps.edu/metabo_list.php?mass_min=287.806&mass_max=287.846	3319.26	2979.54	4002.06	3486.46	2150.71	2771.51	2814.11	2949.33	2836.96	3322.05	3122.14	3701.72	3249.4	3033.88	2668.12	3112.2	2429.42	3290.34	2574.99	2631.12	2900.01	3288.57	2404.77	2350.54	2649.11	2408.05	2254.29	2012.22	3344.54	3032.4
760	M354T491	2.16804	-2.50146	0.0235737	354.257	354.225	354.323	490.601	483.114	511.627	30	15	15	http://metlin.scripps.edu/metabo_list.php?mass_min=353.237&mass_max=353.277	80968.2	307804	45024.3	122339	105676	454611	96250.7	150527	73997.2	106389	103086	117461	106169	45038.2	91449.9	28239.3	71952.7	19504	110570	84474.2	29370.3	30272	80882.8	93507.1	76577.7	46999.6	87930.1	84770.4	40079.9	40494.2
761	M561T531	1.63198	-2.46138	0.0236162	561.178	561.148	561.265	530.817	488.092	532.638	26	14	12	http://metlin.scripps.edu/metabo_list.php?mass_min=560.158&mass_max=560.198	37751	137082	22249.1	53536.7	53194.2	122396	39766.8	55670.7	41282.4	49881.7	41987.8	39692.4	57024.8	35557.6	55285	18795.6	47854.6	28907.2	43858.1	48280.4	18492.6	22756.9	50009.2	48608	41816	22372.4	40642.8	47739.7	18225	17800
762	M168T303	1.41077	-2.43102	0.0237036	168.021	168.002	168.033	303.329	302.691	303.965	19	10	9	http://metlin.scripps.edu/metabo_list.php?mass_min=167.001&mass_max=167.041	19513.4	23688.7	11597.2	8253.82	9521.02	11702.7	13619.7	22413.2	11554.2	14167.3	14489.5	9213.18	9337.58	7669.55	24254	9723.17	6507.64	10187	13228.6	18862.1	8563.95	8829.02	8187.74	13876.1	9262.98	7514.82	9363.32	9652.98	8802.37	6998.25
763	M398T31	1.25745	-2.4085	0.0241109	397.911	397.885	397.948	30.6524	28.1206	32.2593	30	15	15	http://metlin.scripps.edu/metabo_list.php?mass_min=396.891&mass_max=396.931	9971.59	8019.49	5041.4	7133.15	5452.91	5418.75	7224.57	6626.64	10838.7	8549.52	8849.99	10305.7	12519.9	10185.3	6197.41	5371.43	5920.86	4907.38	7280.37	7912.78	5561.01	6868.71	6869.23	8306.55	6644.77	7556.13	8597.64	5089.24	7118.12	3283.71
764	M368T303	1.90754	-2.44754	0.0241416	368.031	368.021	368.048	303.23	302.494	303.965	29	15	14	http://metlin.scripps.edu/metabo_list.php?mass_min=367.011&mass_max=367.051	44372.6	52222.5	14654.6	9124.9	9016.1	22846.5	19687	39906.9	12269.8	20955.3	21375.4	10677.1	11010.4	7230.04	51758.8	10222.5	8140.19	10027.2	18228.9	34028.6	7150.09	9904.09	9627.32	19255.7	9120.95	7838	10534.7	11353.8	9441.33	7092.46
765	M743T593	1.35205	-2.44317	0.0241603	742.549	742.539	742.566	593.457	590.561	595.292	30	15	15	http://metlin.scripps.edu/metabo_list.php?mass_min=741.529&mass_max=741.569	58261.5	200660	84152.4	95390.8	81076.7	65706.2	89098.3	93125.7	90573.9	99609.6	94528	88136.3	107490	65636.1	52958.5	52548.1	75500.5	46017.5	62675.4	91511.7	49623.1	59075	74788.6	78104.5	93391.1	69696	67908.9	77993.9	40621.1	71159.6
766	M538T28	1.18853	-2.38679	0.0241708	537.772	537.747	537.817	27.7203	24.6271	28.6483	13	8	5	http://metlin.scripps.edu/metabo_list.php?mass_min=536.752&mass_max=536.792	4192.62	3592.37	4038.86	4642.83	3016.3	3900.2	4195.03	4661.78	5485.22	4971.39	5230.07	4699.27	6493.02	6051.73	4768.21	4152.1	4258.27	2589.27	3785.66	4725.46	4337.34	3572.08	4692.13	4084.71	4628.56	4110.97	5130.92	2971.25	2817.6	2988.33
767	M237T766	1.07265	-2.43326	0.0244222	237.438	237.432	237.442	766.034	763.27	767.803	30	15	15	http://metlin.scripps.edu/metabo_list.php?mass_min=236.418&mass_max=236.458	4372.67	4546.83	4567.73	4462.74	4466.46	4702.81	5327.71	3979.8	4565.75	4617.71	5265.59	5418.7	5692.59	4572.15	4768.81	4780.18	4814.95	4052.26	4337.79	4116.19	4328.75	4166.03	4369.18	4455.86	4572.37	4496.94	4339.7	4552.88	4537.27	4576.65
768	M178T304	2.41181	-2.46774	0.0244896	178.059	178.058	178.064	303.566	303.122	304.11	30	15	15	http://metlin.scripps.edu/metabo_list.php?mass_min=177.039&mass_max=177.079	461789	415623	89635.8	49980.4	40659.3	144395	115941	242381	84449	124271	124631	55266.7	58190.1	41932.1	319339	53903.9	35369.8	62283.5	94145.5	212305	40749.3	51054.6	49351.2	108191	45431.8	38968.4	51643.4	56451.1	50735.1	31455.1
769	M179T304	1.78105	-2.47666	0.0245541	179.079	179.068	179.097	304.251	303.334	305.652	13	10	3	http://metlin.scripps.edu/metabo_list.php?mass_min=178.059&mass_max=178.099	73070.6	54533.5	17963	11132.3	13358.1	27226.8	20273.8	33183.3	17633.1	22238.9	20764.2	16753.4	14845	13248.6	39991.5	13794.2	11367.3	14109.1	17639.4	29270.7	11511.5	13563.4	17907	21183	10701.5	11319.2	14294.7	13836.7	12138.7	9825.37
770	M544T30	1.18632	-2.38217	0.0245923	543.821	543.781	543.86	30.3068	28.615	31.4861	14	8	6	http://metlin.scripps.edu/metabo_list.php?mass_min=542.801&mass_max=542.841	4565.3	3821.95	3256.75	5156.53	4303.13	3917.95	4595.25	4825.85	4961.36	4469.09	4804.38	5030.95	6590.5	4791.54	4492.17	3133.67	3932.5	2678.57	4231.38	5648.81	3616.09	3628.92	5028.97	4003.12	4038.52	3961.49	5059.45	4525.73	2731.86	2435.05
771	M429T550	1.05301	-2.38108	0.0247086	429.243	429.242	429.244	550.306	549.791	550.825	30	15	15	http://metlin.scripps.edu/metabo_list.php?mass_min=428.223&mass_max=428.263	159704	143619	162118	159044	145143	163550	154820	165810	164992	167204	166174	176746	177200	164157	144532	164552	141377	151478	141965	142690	156634	164921	150691	160309	149650	163723	151320	146200	158454	149291
772	M177T304	2.37891	-2.45955	0.0248597	177.055	177.055	177.056	303.873	303.511	304.11	30	15	15	http://metlin.scripps.edu/metabo_list.php?mass_min=176.035&mass_max=176.075	3.68048e+06	3.32914e+06	707131	396640	348901	1.15584e+06	953081	1.92931e+06	670964	1.00385e+06	996548	466528	467909	340928	2.55681e+06	443166	286196	495718	774676	1.70671e+06	324366	425028	396096	884456	386685	311275	425995	449372	424275	254558
773	M613T509	1.4039	-2.3968	0.0248806	613.211	613.209	613.215	509.095	504.878	513.435	13	8	5	http://metlin.scripps.edu/metabo_list.php?mass_min=612.191&mass_max=612.231	9543.27	11607.7	3474.33	12039.8	13089.5	11967.7	10237.7	10384.5	9569.71	10857.9	10361.1	9643.7	9737.57	6501.09	13338.7	3216.14	4591.75	2587.47	12199.8	15723.8	3086.86	4575.18	11395.9	10607.1	8638.68	6915.05	8038.72	9119.71	2922.53	4903.75
774	M266T521	1.45967	-2.4104	0.0249046	266.24	266.22	266.258	520.85	520.214	520.978	20	12	8	http://metlin.scripps.edu/metabo_list.php?mass_min=265.22&mass_max=265.26	31181.1	72964	24899.2	34067.7	33605.4	17226.5	35662.9	73253	31821.6	23635.9	34927.2	45152	22751.1	31899.5	35872.4	23561.8	12424.8	17267.9	23767.1	32949.4	23163.4	23676	31450.1	31204	12447.5	27938.6	28925.4	46806.7	23627.3	16846.2
775	M382T29	1.23041	-2.36686	0.025109	381.889	381.867	381.963	28.9748	28.1406	30.2569	27	14	13	http://metlin.scripps.edu/metabo_list.php?mass_min=380.869&mass_max=380.909	6469.83	6879.58	2907.62	8996.24	6305.81	5892.77	6351.63	7552.11	5836.87	7468.08	6845.33	8334.84	9358.71	6573.6	6694.92	4471.15	5250.63	2734.95	7161.95	8417.03	6038.48	5332.29	6218.37	5578.07	5931.85	6184.9	6779.94	5627.98	3800.35	3751.73
776	M152T304	1.69053	-2.4086	0.025158	151.535	151.517	151.54	303.511	303.028	304.514	29	15	14	http://metlin.scripps.edu/metabo_list.php?mass_min=150.515&mass_max=150.555	78298.7	78077.2	27740.2	19002.4	18226.2	36498.9	39283.6	66184.4	28006.5	40416.2	42782.1	21153.4	21019.6	17550.1	84853.8	21031.3	15546.3	17711	37294.2	62917	18378.8	21642.8	19732.5	37364.4	19450.1	16725.2	20998.9	23971.9	19730.2	13717.9
777	M348T493	1.39287	-2.36467	0.0252615	348.299	348.294	348.304	492.913	491.849	496.323	21	13	8	http://metlin.scripps.edu/metabo_list.php?mass_min=347.279&mass_max=347.319	25649.6	28493.6	9068.95	31040.4	37494.1	22137.5	19368.3	31040.8	23944.4	24627	22099.8	26814.3	35335.6	11063.1	29832.3	9683.83	25618.5	6529.5	24934.2	28165.1	9210.37	9742.05	28414.9	18401.2	23931.9	12238.2	26765	27540.6	9693.22	10520
778	M482T342	1.74605	-2.39194	0.0255452	482.208	482.205	482.209	341.54	341.06	341.885	11	8	3	http://metlin.scripps.edu/metabo_list.php?mass_min=481.188&mass_max=481.228	25969	4095.98	5088.5	12665.9	3149.96	18427.3	21430.9	3205.9	16197.2	22743.7	25571.2	11341.7	5962.2	13706.7	13123.7	4984.8	5357.44	3769.36	8138.64	6150.26	4190.52	8175.61	4093.18	18539	13880.4	10141.9	14672.4	2611.81	3812.99	7560.99
779	M130T761	1.05232	-2.38594	0.025811	129.98	129.978	129.981	761.285	759.966	762.494	30	15	15	http://metlin.scripps.edu/metabo_list.php?mass_min=128.96&mass_max=129	16969.9	16081.5	16247.3	15248.8	17261.6	16884.6	17080.2	16456.5	16422.4	19870.5	15680.5	18565.9	18392.6	17312.5	16895	14917.9	15947.7	15620.2	17175.2	15877.8	16543	16414.8	16359.1	15849.9	16456.9	15921.4	15002.3	17423	16570.9	16591.8
780	M234T34	1.33744	-2.37505	0.0262857	234.033	234.017	234.152	33.5193	31.2518	53.0183	30	15	15	http://metlin.scripps.edu/metabo_list.php?mass_min=233.013&mass_max=233.053	56243.7	41989.2	28221.2	35511.2	14373.7	24608.1	42391.1	37355.6	62753.5	46016.9	43545.9	53349.1	74849.5	50971.8	37014.1	27161	28981.5	26526.3	28559	42548	25799.1	34339.5	30808.8	40336.5	42741	39606.3	46374.2	23686.6	36261.3	11672.8
781	M165T348	1.13922	-2.34624	0.0264692	165.077	165.075	165.077	348.408	342.349	352.282	30	15	15	http://metlin.scripps.edu/metabo_list.php?mass_min=164.057&mass_max=164.097	75945.6	93425.3	65362.6	97471.4	75645	96669.8	87839.4	77100.8	53948.7	91249.3	91026.4	84880.7	72099.3	93035.1	75160.3	70992.2	66206.3	48652.2	72541.3	61024.2	72613	84939.3	72466.3	85320.3	60784.2	73905.1	74453.6	90327.9	66365.2	79845.8
782	M230T531	1.50416	-2.34651	0.0264991	229.632	229.617	229.634	531.41	530.751	533.395	25	11	14	http://metlin.scripps.edu/metabo_list.php?mass_min=228.612&mass_max=228.652	32473.4	28139.3	9323.7	41960.6	45382.7	17035.9	30481.8	32267.8	34931.1	44371.9	44843.2	34640	55045.6	22537.3	47915.4	6300.89	39914.6	4698.92	37280.4	38003.1	5007.6	9904.78	38430.4	26333.3	37496.6	12860.7	32498.3	36179	3663.86	18032.6
783	M158T73	1.25256	-2.34068	0.0266012	158.065	158.044	158.088	72.9174	71.5324	74.8398	26	14	12	http://metlin.scripps.edu/metabo_list.php?mass_min=157.045&mass_max=157.085	94672.1	62731.9	72800.3	47280.3	35474	51224.7	52204.2	45379.5	52878	54343.8	56090.4	58208.5	64375.1	52306	54682	53607	17046.1	65890.3	29606.5	42681.6	58350.1	44700.3	31255.8	57782.2	46327.4	46656.7	51065.6	29575.7	54718.4	53060.4
784	M374T40	1.24402	-2.36715	0.0267077	373.931	373.898	373.943	40.2708	26.8871	43.5078	28	15	13	http://metlin.scripps.edu/metabo_list.php?mass_min=372.911&mass_max=372.951	11200.7	8373.79	6021.17	9063.27	5560.08	5359.38	8362.66	7821.5	10533.5	9198.28	10030.6	10940.1	13255.1	6495.04	6224.62	7237.91	4916.56	5874.2	7072.98	7163.62	6818.55	8400.14	7421.81	9396.84	6063.65	8479.1	8008.2	5691.07	6702.43	3999.12
785	M717T593	1.23881	-2.33738	0.0267968	716.535	716.525	716.554	593.459	588.488	596.786	30	15	15	http://metlin.scripps.edu/metabo_list.php?mass_min=715.515&mass_max=715.555	53777.9	117158	88572.9	99327	82113.1	57155.7	78821.9	79601.5	88234.3	98443.8	89933.6	71811	105799	60156.4	63124.8	42449.2	71548.4	50255.7	72799.4	101784	42189	55956.1	77019.9	73205.9	96718	62738.9	66540.6	80978.7	42177.8	59781.5
786	M218T713	1.07398	-2.33701	0.0271166	218.109	218.108	218.109	712.905	711.856	713.644	30	15	15	http://metlin.scripps.edu/metabo_list.php?mass_min=217.089&mass_max=217.129	46524.7	48475.3	55437.3	55468.4	49331.5	45596.5	53652.5	45367.4	47779.3	57754	52764.2	57937.6	50985.1	58706.7	52208.3	49408.8	39951	42761.8	52147.5	48079.3	49389.7	51523.7	48332.7	44853.6	46945.4	49385.6	51052.3	45471.7	51409.5	53684.6
787	M660T487	1.33452	-2.33543	0.0271167	660.292	660.291	660.293	487.494	486.636	488.488	30	15	15	http://metlin.scripps.edu/metabo_list.php?mass_min=659.272&mass_max=659.312	301700	430493	135491	354599	329157	211455	288995	508286	239324	300095	317672	468993	320630	196911	332898	143944	250337	99182.9	341118	311483	159585	188739	328417	295782	250788	247662	283075	364546	137104	147598
788	M465T27	1.22668	-2.33214	0.0271453	464.764	464.695	464.873	27.4233	26.4612	29.872	26	14	12	http://metlin.scripps.edu/metabo_list.php?mass_min=463.744&mass_max=463.784	7611.46	6243.84	6469.1	7001.52	2613.44	7308.22	6864.8	5631.05	6096.6	6886.44	7443.63	6894.9	7449.47	6162.43	4373.03	5695.04	4411.89	6383.41	3795.26	3900.98	7717.22	5980.67	3506.92	6057.9	4613.39	6305.68	5142.87	2280.14	6499.88	5194.31
789	M518T359	1.40757	-2.33105	0.0271783	518.294	518.189	518.324	358.739	350.109	360.135	17	8	9	http://metlin.scripps.edu/metabo_list.php?mass_min=517.274&mass_max=517.314	53661.6	81834	40361.1	67279.4	29820.5	108911	82861.9	57282.2	75218.8	78082.2	77303.9	65976	58064.9	51338.4	26613.1	43523.6	10826.1	27145.1	32742.6	56648.5	38360	60314.1	30671.2	93258.1	64805.7	72191.8	34668.9	22923	36878.5	53238.4
790	M313T706	1.04671	-2.33797	0.0272269	313.366	313.365	313.367	705.58	704.191	707.296	30	15	15	http://metlin.scripps.edu/metabo_list.php?mass_min=312.346&mass_max=312.386	23868.9	20242.9	22405.8	23948.2	23089.6	21801.8	23180.6	26006.8	23428.8	23749.5	23282.9	25139	23322	22966.6	24740.1	20954	24160.2	23177.6	22348	22848.4	23438.9	21981.4	22485	21862.2	22759.4	22464.6	23898.3	20634.2	21491	20997.8
791	M229T532	1.51417	-2.33314	0.0274212	228.634	228.626	228.635	531.529	497.73	532.765	26	11	14	http://metlin.scripps.edu/metabo_list.php?mass_min=227.614&mass_max=227.654	81437.6	64100.2	21025.8	97781	105165	42043.4	66153.5	79514.7	79753.3	108675	100710	84286.3	127601	52976	111696	13066.9	96541.2	9131.04	88718.6	86879	10510.2	22581.2	89788.8	63656.6	88701.8	28685.8	75816.1	88055.7	6217.65	39298.4
792	M664T463	1.18903	-2.33999	0.0275093	664.469	664.466	664.471	463.292	462.15	463.617	20	12	8	http://metlin.scripps.edu/metabo_list.php?mass_min=663.449&mass_max=663.489	19597.9	28786	16161.5	19474.3	14230.1	25239.6	20573.6	16630.7	12450.5	19191.4	22417.6	19557.5	18810.1	19505.2	15754.3	12235.3	13484.4	12243.1	14678.2	15095.4	14629.5	21556.6	18150.7	19348.8	15298.4	19062	18328.9	19342.2	13310.4	15771.4
793	M593T713	1.11268	-2.36158	0.0280149	592.886	592.877	592.892	712.838	712.236	713.5	17	11	6	http://metlin.scripps.edu/metabo_list.php?mass_min=591.866&mass_max=591.906	7138.23	7413.56	9033.5	8262.98	8611.88	6971.61	7343.33	6998.2	6293.27	10405.3	8447.36	8595.81	10178.6	9534.23	8125.19	8097.37	6783.94	7018.81	8051.41	7029.7	6823.78	8741.28	7117.37	7586.49	6826.44	7758.31	7336.23	6430.24	7829.95	7429.81
794	M254T357	1.48695	-2.32091	0.0281649	253.63	253.626	253.631	356.622	356.362	357.52	13	9	4	http://metlin.scripps.edu/metabo_list.php?mass_min=252.61&mass_max=252.65	17345.7	7778.18	8591.1	30301.7	17569.8	13648.1	26978.2	21334.9	18720.3	26021.3	27039.8	20450.7	22985.4	19457.2	13817.3	6512.6	5038.39	1947.1	17302.7	22829.1	5105.41	12565.3	10964.2	25645.7	28912.6	17385.3	13710.1	9161.21	3130.2	16192.6
795	M251T29	1.25378	-2.33575	0.0285686	250.88	250.863	250.935	28.8937	25.5987	29.8108	29	14	15	http://metlin.scripps.edu/metabo_list.php?mass_min=249.86&mass_max=249.9	20119.5	14683.1	11966.6	16615.3	8834.17	14619.5	17411.3	12981	25151.2	19469.1	18034.7	21352.2	27854.6	17340.1	13879.8	13205.1	14991.9	9697.44	15129.7	13191.3	16079.7	14793	11581.7	16158.1	12741.3	20642.1	14561	9696.54	15864.9	9287.59
796	M572T419	1.32209	-2.3096	0.0287155	572.336	572.313	572.351	419.212	418.402	421.166	30	15	15	http://metlin.scripps.edu/metabo_list.php?mass_min=571.316&mass_max=571.356	140201	219607	62747.6	151352	141010	174126	196001	208788	165159	179959	184995	120096	158163	166644	97139.4	78308.1	47967.5	44885.9	105986	157987	99934.1	139738	127162	194435	161507	148839	153735	123817	35705.9	169572
797	M451T324	1.20915	-2.30895	0.0287225	451.171	451.166	451.177	323.845	321.89	325.749	22	10	12	http://metlin.scripps.edu/metabo_list.php?mass_min=450.151&mass_max=450.191	22499.5	24583.5	24085.6	24984.5	15522.4	26542.7	28616.8	33743.1	14242.1	32480.9	32823.3	31613	26333	24577.5	26453.5	18872.7	13686.2	17129.9	24244.1	18776.2	22436.9	20825.3	32810.1	28725.7	17752.1	20647.7	17869.2	25493.9	19127.7	23400.4
798	M340T558	2.10084	-2.38567	0.0287723	340.346	340.328	340.368	558.373	557.679	558.875	22	11	11	http://metlin.scripps.edu/metabo_list.php?mass_min=339.326&mass_max=339.366	22787	88685.7	52208.9	225727	34519.9	50592.8	48634	36799.5	16779	58664.6	63146.4	120041	60381.9	37459.1	43790.8	24367.5	9008.82	15518.4	22374.5	16424.9	20983.9	44698.8	9193.42	52066	17328.8	38351.8	69945.7	48716.2	31200.8	36883.7
799	M295T714	1.03951	-2.36443	0.0289005	294.94	294.939	294.94	713.717	713.409	714.084	30	15	15	http://metlin.scripps.edu/metabo_list.php?mass_min=293.92&mass_max=293.96	168762	172796	193632	195651	175131	169261	187365	175403	171603	194527	183244	196864	193108	191007	188671	178712	169753	174934	185534	173246	177363	184170	175676	176013	172024	175518	177339	171617	178482	181849
800	M603T448	1.80949	-2.35554	0.0289046	603.295	603.293	603.303	447.696	446.222	449.676	28	14	14	http://metlin.scripps.edu/metabo_list.php?mass_min=602.275&mass_max=602.315	52045.7	177280	10589.5	57769.1	58233.9	55313.2	55046.6	111732	34278.9	55108.7	55624.3	25388	41712.8	47323.2	46030.1	18021.7	17395.8	13151.9	58858.2	47876.5	13568.2	25946.8	26301.7	52077.6	56367.4	24837.1	37781.7	29609.2	6031.54	60420.4
801	M791T594	1.49607	-2.39953	0.0289528	790.586	790.544	790.63	593.894	589.76	602.749	30	15	15	http://metlin.scripps.edu/metabo_list.php?mass_min=789.566&mass_max=789.606	178384	562558	204981	187565	217715	135103	185785	426685	179036	209222	204296	148509	184528	158830	165068	109552	162816	121488	159964	167288	100545	115902	172700	178465	177893	137030	176072	185120	103580	169620
802	M446T30	1.153	-2.3023	0.0289806	445.865	445.847	445.976	30.485	28.7101	38.0852	29	14	15	http://metlin.scripps.edu/metabo_list.php?mass_min=444.845&mass_max=444.885	8255.65	5545.99	5151.51	5986.06	6868.25	5448.16	6252.07	5672.82	7319.05	5803.86	6967.25	7395.57	8499.38	7039.85	5523.56	5455.42	4541.9	4873.5	5219.31	6908.37	5905.76	5627.55	6004.27	6161.99	4799.09	6249.66	6506.91	7236.43	5986.22	3284.33
803	M339T714	1.06819	-2.29871	0.0292222	338.951	338.943	338.958	714.339	713.17	715.391	18	9	9	http://metlin.scripps.edu/metabo_list.php?mass_min=337.931&mass_max=337.971	4882.96	4816.61	5739.07	5439.89	4912.95	5602.83	5594.43	5447.93	4917.43	5898.49	6043.8	5570.81	5799.63	5807.25	5290.62	5563.25	4287.53	4389.53	4991.45	5301.76	5868.89	5538.15	5375.43	4911.65	4955.55	5071.61	5064.09	4715.67	5248.28	5262.57
804	M498T403	1.46782	-2.31325	0.0292467	498.346	498.343	498.357	402.944	372.408	403.187	31	15	15	http://metlin.scripps.edu/metabo_list.php?mass_min=497.326&mass_max=497.366	297946	371497	83593	485145	365137	256768	355334	493722	302078	389987	386847	317989	405857	226165	302446	70012.9	136256	20255.4	384530	471613	48575.4	147461	385949	337645	298516	222901	350092	329505	36427.2	194269
805	M435T688	1.44504	-2.30866	0.0292664	435.078	435.077	435.296	687.596	682.019	690.827	17	10	7	http://metlin.scripps.edu/metabo_list.php?mass_min=434.058&mass_max=434.098	93689	92404.4	83784.3	88124.7	89498.1	82914.3	171417	131698	80729.3	235115	110705	98794.9	209217	104108	87229.1	78921.5	160281	74908.7	74746.1	71505.2	72066	69323.6	23666.3	72022.7	141680	67075.6	132827	65126.6	54679.6	58734.1
806	M686T488	1.5496	-2.30915	0.0293487	686.359	686.358	686.363	487.953	487.44	488.57	30	15	15	http://metlin.scripps.edu/metabo_list.php?mass_min=685.339&mass_max=685.379	156717	108775	93154.8	98404.7	26370.2	157466	131674	59496	56661.6	126069	125994	236283	56191.5	106860	77541.3	91605.7	21046.7	62802.4	58336.7	38458.6	87991.4	123323	28941.8	115926	51343.2	136409	42845.5	19134.5	74729.7	91025.5
807	M153T492	2.71169	-2.37113	0.0293923	153.166	153.099	153.172	491.717	484.249	493.171	26	15	11	http://metlin.scripps.edu/metabo_list.php?mass_min=152.146&mass_max=152.186	5890.23	43962.3	4399.77	5138.73	4744.87	5157.77	6382.82	38767.2	25654.4	5998.01	6592.58	35959.7	26403.8	5397.64	5514.94	5054.98	2703.59	3826.84	4912.3	4660.95	4372.28	4457.57	24176.3	6223.64	3547.14	5250.95	2939.04	3503.86	5385.44	2315.04
808	M454T30	1.15139	-2.29427	0.0295694	453.825	453.804	453.998	29.9417	28.2667	35.7199	28	14	14	http://metlin.scripps.edu/metabo_list.php?mass_min=452.805&mass_max=452.845	7055.55	4677.25	5369.66	6350.81	5268.18	6071.15	5962.6	6944.15	8715.05	6137.32	6932.59	7213.79	8034.33	6054.92	5834.56	5312.12	5712.73	3330.59	5767.93	6627.59	5744.4	6394.92	5640.11	6572.6	5479.26	6570.77	6558.1	4890.22	5265.92	4050.67
809	M659T488	1.32175	-2.29339	0.0297186	659.288	659.287	659.289	487.934	486.636	488.827	30	15	15	http://metlin.scripps.edu/metabo_list.php?mass_min=658.268&mass_max=658.308	785758	1.09034e+06	358553	919353	847982	539642	763594	1.30147e+06	620582	767510	812451	1.19833e+06	821570	506229	835073	371380	642452	254832	877226	803235	413143	496813	854909	753346	655242	647682	734265	943390	357238	401132
810	M434T37	1.19074	-2.31606	0.0298417	433.887	433.868	433.943	37.3148	29.6104	42.0346	28	14	14	http://metlin.scripps.edu/metabo_list.php?mass_min=432.867&mass_max=432.907	8541.89	6365.86	5100.58	6623.54	5352.16	5173.77	6780.3	6084.04	8490.3	6579.39	7177.06	8819.15	10422	8166.61	5072.38	6524.76	5067.7	5673.2	5482.47	6686.85	6058.23	6415.9	6641.64	7248.4	5405.82	6344.98	6660.27	4765.83	5542.43	3451.34
811	M358T308	2.39293	-2.35811	0.0301698	358.07	358.059	358.294	308.295	307.383	323.111	21	12	9	http://metlin.scripps.edu/metabo_list.php?mass_min=357.05&mass_max=357.09	8306.58	5829.93	9133.05	40912.7	28516.3	47633.8	6648.36	2866.44	26600.4	6986.72	6919.45	47433.1	2453.22	8230.76	24934.4	7514.22	5728.75	12105.7	24587.3	2503.68	12453.6	7353.89	3153.6	6979.3	3494.64	7888.11	3535.54	2453.23	12143.3	2360.51
812	M553T562	1.60649	-2.28578	0.0302148	553.254	553.231	553.258	561.986	557.56	569.842	21	12	9	http://metlin.scripps.edu/metabo_list.php?mass_min=552.234&mass_max=552.274	16270.6	54200.2	31797.8	86429.7	73023.1	55522.6	78644.1	74381.3	17682.6	71329.8	72966	79438.7	19781.1	65775.1	16759.8	12390.6	27038.9	23015.6	15839.7	61948.3	14923.9	56205.7	45079.5	75894.7	40729.8	69571.2	12167.6	11984.2	24723.1	15183.6
813	M497T403	1.45769	-2.29854	0.0302283	497.344	497.342	497.344	403.016	402.556	403.187	30	15	15	http://metlin.scripps.edu/metabo_list.php?mass_min=496.324&mass_max=496.364	1.38005e+06	1.74395e+06	402390	2.22972e+06	1.74971e+06	1.17989e+06	1.66157e+06	2.28325e+06	1.41417e+06	1.81134e+06	1.8265e+06	1.48848e+06	1.9125e+06	1.07144e+06	1.4151e+06	352710	651923	104315	1.80821e+06	2.21638e+06	246061	713961	1.8069e+06	1.58236e+06	1.40698e+06	1.05482e+06	1.62617e+06	1.54292e+06	182639	873123
814	M159T24	1.19409	-2.30238	0.0305217	158.993	158.92	159.009	23.5983	20.0031	33.8476	30	15	15	http://metlin.scripps.edu/metabo_list.php?mass_min=157.973&mass_max=158.013	465556	514720	451911	445334	374660	434840	433272	588110	402590	467327	460225	555658	566022	422189	363566	368060	390729	361660	498001	473437	439094	377587	29010	427148	397473	429754	466870	382368	393024	382729
815	M244T195	2.00196	-2.37137	0.0305926	244.093	244.058	244.13	194.653	180.246	224.661	19	11	8	http://metlin.scripps.edu/metabo_list.php?mass_min=243.073&mass_max=243.113	8371.73	55916.9	8212.09	15463.5	15734.7	17158.7	10912.6	30173.1	6493.09	11492.2	11895.4	16080.1	44271.8	9465.1	10528.3	11553.6	4729.17	4679.85	9228.82	15876.4	12449.8	8824.18	4062.33	11300.1	7304.08	9681.69	5980.06	16366.4	7713.4	6201.69
816	M450T327	1.31076	-2.30656	0.0306923	450.158	450.154	450.171	326.923	325.948	329.805	30	15	15	http://metlin.scripps.edu/metabo_list.php?mass_min=449.138&mass_max=449.178	19413.8	14800.3	25384	38212.9	19072.7	28439.2	24438.6	17788.9	21324.3	26660.5	25218.3	50105.1	23835.9	31682.3	20870.2	20495.2	14847.2	14188.4	18534.9	12857.7	20825.1	21950.7	20056.4	23884.4	21077.7	31549.9	20375.6	10641.1	20210	23943.7
817	M546T29	1.17395	-2.27615	0.0307644	545.802	545.767	545.922	29.3814	28.605	30.501	19	10	9	http://metlin.scripps.edu/metabo_list.php?mass_min=544.782&mass_max=544.822	4848.37	4272.86	3153.24	5075.18	4378.31	3765.87	4760.86	4458.83	4760.96	5269.62	4695.71	4727.03	6705.67	4796.52	3962.01	3025.17	4147.4	2699.91	3889.56	5096.38	4316.51	3926.26	5162.31	4349.28	4229.52	4113.95	5124.42	3967	2796.95	2469.03
818	M548T28	1.16264	-2.27582	0.0309539	547.821	547.769	547.86	28.3997	27.358	29.674	22	11	11	http://metlin.scripps.edu/metabo_list.php?mass_min=546.801&mass_max=546.841	6008.59	4767.21	3323.55	5280.01	5090.08	4512.09	4948.63	5349.52	5891.8	6040.75	6475.71	6701.92	7429.68	6453.58	5329.45	4306.91	4561.35	3495.33	5050.27	5553.13	4108.72	4858.92	5699.18	5750.87	5930.92	5376.11	5652.38	4148.1	4021.63	3393.98
819	M272T509	1.14006	-2.27292	0.0309808	272.275	272.269	272.278	509.255	508.484	510.379	19	11	8	http://metlin.scripps.edu/metabo_list.php?mass_min=271.255&mass_max=271.295	7170.75	10386.6	6503.39	7034.19	6510.71	6139.56	7807.72	8318.82	6856.62	8004.65	8841.36	7631.88	7379.29	7194.06	7598.39	6446.34	6245.49	6064.3	7091.17	6674.69	5725.2	10490.2	6560.64	7095.48	6822.47	5642.15	6132.3	5941.6	6799.73	5717.14
820	M303T502	1.15663	-2.31048	0.0312675	303.288	303.286	303.289	502.325	501.728	503.491	23	12	11	http://metlin.scripps.edu/metabo_list.php?mass_min=302.268&mass_max=302.308	13192.2	12860.7	7411.84	8876.46	7195.1	13073.3	9868.74	12963.5	8859.27	9840.12	10233.8	10044.6	8052.21	9760.2	9050.28	10500.3	8445.56	7671.02	10321.1	8613.26	8825.5	7959.18	8244.14	10010.3	7406.16	8605.19	7883.38	7618.55	10075.3	8617.28
821	M149T304	2.26018	-2.34113	0.0312837	149.024	149.022	149.025	303.783	303.179	304.11	30	15	15	http://metlin.scripps.edu/metabo_list.php?mass_min=148.004&mass_max=148.044	892276	798888	172312	97317.3	81676.6	286847	236075	474116	165135	235069	233027	110921	105915	79523.5	613693	112055	69011.5	123224	196903	438938	84356.6	107384	98943.1	226253	96199.3	77719.3	108304	114806	107770	65755.7
822	M408T487	1.293	-2.27608	0.0312883	407.661	407.658	407.689	487.4	487.265	488.657	22	10	12	http://metlin.scripps.edu/metabo_list.php?mass_min=406.641&mass_max=406.681	6180.65	4407.88	3782.18	6604.06	4585.08	4237.01	5684.35	4123.42	2636.54	7617.76	7301.19	4895.57	5157.94	5177.16	9013.23	3063.15	4693.54	3507.2	4589.78	5054.25	2293.79	3788.93	3396.18	4135.33	4209.94	4515.16	4978.94	6694.66	2018.8	6017.6
823	M621T447	1.79486	-2.32252	0.0313366	621.308	621.304	621.317	447.096	446.222	450.147	20	13	7	http://metlin.scripps.edu/metabo_list.php?mass_min=620.288&mass_max=620.328	42126.8	150491	9842.36	48496.3	49208.1	50089	45564.2	92927.4	28613.3	45542	47398.5	19417.3	33895	42934.1	34210.7	13506.3	15876.3	13128.5	49879.6	40576.4	12159.8	22827.7	20375.2	40528	48022.7	21708.6	33222.1	25776.8	7159.94	47961.4
824	M339T559	2.02329	-2.34582	0.0313723	339.34	339.33	339.344	558.817	558.267	559.009	27	14	13	http://metlin.scripps.edu/metabo_list.php?mass_min=338.32&mass_max=338.36	165123	622476	378932	1.59198e+06	254488	369794	357455	255883	118661	404967	446609	848783	437577	260783	328107	164177	131516	111997	163653	115586	153875	322055	109356	380178	124929	281948	499916	349610	212613	260024
825	M382T303	1.90419	-2.31856	0.0314782	382.08	382.075	382.09	303.396	302.994	304.086	30	15	15	http://metlin.scripps.edu/metabo_list.php?mass_min=381.06&mass_max=381.1	41136.7	51104.9	12967.1	8815.04	6959.74	19977.3	16542.1	35783.3	11581.7	18898	18370.4	9933.24	8338.39	6109.7	45817.7	8782.02	6324.91	9098.39	14389	32212.2	6369	8316.39	9498.35	18592.8	8463.47	7570.27	9942.42	10967.1	7685.85	5813.33
826	M357T308	1.70163	-2.30858	0.0315598	357.254	357.184	357.278	308.347	306.651	312.567	13	8	5	http://metlin.scripps.edu/metabo_list.php?mass_min=356.234&mass_max=356.274	38556.3	82838.5	10142.1	90291	40694.5	56166.2	33857.2	22368.4	96436.8	36519.6	34600.4	113033	15955.3	46899.1	33526.6	19457.9	26237	15497.8	32724.2	26287.5	50945.9	19324.4	41373.9	34628.5	26623.2	15506.6	35514.6	68472.3	17244.4	12022.9
827	M321T29	1.32158	-2.26229	0.0316339	320.783	320.777	320.795	29.0645	28.3809	30.0794	19	11	8	http://metlin.scripps.edu/metabo_list.php?mass_min=319.763&mass_max=319.803	17933.6	18769.3	14200.3	19137.9	4017	19799.2	16706.1	14594.2	11813.6	20437.8	19730	23085.5	17142.4	15037.2	10067.9	17539.6	7706.97	11886.4	11198.2	7844.21	19778.6	17154.3	7493.23	17261.9	9640.6	16603.1	9645.33	3467.46	14247.9	12004.4
828	M154T764	1.11643	-2.26368	0.0316757	153.945	153.936	153.947	764.357	761.155	766.785	29	15	14	http://metlin.scripps.edu/metabo_list.php?mass_min=152.925&mass_max=152.965	6013.29	6327.74	5697.2	5635.67	7896.4	7410.57	6230.65	6970.04	5593.57	8275.08	6156.43	7272.06	7824.6	6058.54	7309.72	5093.49	6548.7	5887.98	5503.52	6795.37	6633.85	5776.57	6931.98	4497.76	6551.88	5526.4	5788.5	7410.11	5244.03	5982.95
829	M241T182	3.17458	-2.37127	0.0317135	241.107	241.105	241.112	181.817	179.89	184.449	15	7	8	http://metlin.scripps.edu/metabo_list.php?mass_min=240.087&mass_max=240.127	511109	315376	90099.8	22624	12733.2	558894	103792	83470.1	95076.7	104316	108897	57543.2	32872.4	19409	440613	42348	41642	66585.6	59566.2	99329.6	18061.1	43628.1	86442.8	98557.8	14443.8	39176.3	115026	30002.6	27114.8	23481.5
830	M604T447	1.74828	-2.32063	0.0318253	604.3	604.295	604.309	447.146	445.792	449.676	20	13	7	http://metlin.scripps.edu/metabo_list.php?mass_min=603.28&mass_max=603.32	18371.1	62145.6	5007.1	20244.5	19008.9	19960.9	17392	37981.4	11592.1	19325.3	18200	10431.3	14812	17996.2	14563	6900.66	7042.77	6692.31	18563.1	17889.7	5322.95	8947.54	9657.33	18008	19772.1	8773.55	13611.9	10608.1	4537.71	19291.5
831	M370T688	1.39268	-2.28598	0.0318322	370.28	370.28	370.281	688.306	686.578	689.606	25	13	12	http://metlin.scripps.edu/metabo_list.php?mass_min=369.26&mass_max=369.3	626123	299215	607620	297236	290002	270499	302352	319116	260693	717674	346567	331604	671107	322977	319097	271737	636809	255640	274751	282319	254825	254371	274401	232106	272010	257150	271139	264875	235707	257381
832	M340T302	1.71794	-2.31056	0.0318417	340.052	340.016	340.089	302.451	299.351	304.04	30	15	15	http://metlin.scripps.edu/metabo_list.php?mass_min=339.032&mass_max=339.072	40572.2	53558.4	16145.5	10775	8655.6	26644.6	20704	37811.3	12069.2	21695.5	21725.9	14958.8	11037.2	6720.6	48190	12858.1	9327.14	11519.9	19503.3	33277.6	5646.54	15508.6	11283.6	20940.9	10308.3	13630.8	12673.8	10394.9	11764.5	5829.7
833	M421T469	1.20276	-2.26008	0.0318817	421.358	421.356	421.362	469.26	465.789	470.571	27	14	13	http://metlin.scripps.edu/metabo_list.php?mass_min=420.338&mass_max=420.378	12956.9	11263.2	8579.68	11669.7	6587.55	9800.81	8933.06	10118.8	8058.36	12368.2	10201.2	12590	12750.3	9229.4	8279.43	3964	8333.3	5063.88	8709.02	10790.7	7492.17	9198.94	9836.27	10139.8	9750.09	11785.9	10046.1	9424.03	6948.44	6046.08
834	M496T403	1.46162	-2.26922	0.0321401	496.34	496.339	496.341	403.037	402.807	403.282	30	15	15	http://metlin.scripps.edu/metabo_list.php?mass_min=495.32&mass_max=495.36	4.80876e+06	6.07682e+06	1.36913e+06	7.88366e+06	6.15406e+06	4.04658e+06	5.83286e+06	8.13225e+06	4.92711e+06	6.3758e+06	6.39999e+06	5.1884e+06	6.77758e+06	3.68456e+06	4.96952e+06	1.19439e+06	2.23892e+06	362690	6.38886e+06	7.90882e+06	844328	2.4312e+06	6.38205e+06	5.5323e+06	4.90463e+06	3.62442e+06	5.71903e+06	5.38955e+06	626951	2.98315e+06
835	M263T303	2.3474	-2.31796	0.0323218	262.583	262.58	262.601	303.123	301.737	303.334	11	8	3	http://metlin.scripps.edu/metabo_list.php?mass_min=261.563&mass_max=261.603	16533.5	15393.7	2895.02	2450.98	1741.23	5440.56	4839.37	11845.1	2380.02	5119.38	3886.72	1975.79	2336.02	1602.84	16184	1751.66	1514.75	1756.33	3358.96	10161	2323.9	1748.02	2247.03	4140.13	1889.9	1403.5	2622.66	1973.73	1794.24	1624.37
836	M439T347	1.11988	-2.29118	0.0323442	439.201	439.2	439.207	346.599	342.873	351.023	30	15	15	http://metlin.scripps.edu/metabo_list.php?mass_min=438.181&mass_max=438.221	127867	138036	117034	125977	94760.7	169839	125038	105085	92474.5	124759	125600	119489	105109	125464	102183	103156	97290.2	91599.8	96548.9	97269.4	106389	119132	111226	122240	96374.9	111998	118984	120432	106037	107484
837	M239T325	1.71256	-2.25178	0.0324264	238.615	238.608	238.621	324.524	323.436	324.933	18	12	6	http://metlin.scripps.edu/metabo_list.php?mass_min=237.595&mass_max=237.635	11707.7	7535.45	5121.08	7653.32	3787.18	13654.5	18502.3	4498.55	7494.57	19082.4	18964.1	19830.9	5461.38	15557.2	9310.44	4093.83	3520.69	2676.26	5011.51	3740.64	3395.5	7995.95	2693.36	20821	8884.46	12282	4230.42	2783.74	1735.81	14327.4
838	M473T323	1.25326	-2.25411	0.0325535	473.123	473.115	473.133	322.957	321.765	323.864	13	8	5	http://metlin.scripps.edu/metabo_list.php?mass_min=472.103&mass_max=472.143	5378.27	4389.76	7430.72	5443.97	2817.36	5896.56	6743.05	4538.22	2952.44	5648.01	7155.97	6442.7	5187.71	3768.15	4569.73	4565.89	2178.6	4667.92	3811.64	3371.24	4925.05	4918.29	4058.64	6442.06	2943.62	4216.62	3553.77	2852.52	4056.19	5964.86
839	M266T549	1.19187	-2.26506	0.0327872	266.133	266.13	266.171	548.808	547.424	550.8	21	10	11	http://metlin.scripps.edu/metabo_list.php?mass_min=265.113&mass_max=265.153	34671.7	22334.7	29822.9	25303.2	23070	24374.5	23734.1	20965.9	22786.1	40942.9	37681.8	33075.6	34945.9	38609.8	34341.3	33173.2	29916	33162.6	22253.7	20610.7	27491.1	25831.5	20864.5	22268	21409.3	25819.9	21322.8	19526.7	27407	23699.4
840	M507T433	1.67816	-2.29745	0.0329702	507.328	507.319	507.332	433.042	431.643	436.645	29	15	14	http://metlin.scripps.edu/metabo_list.php?mass_min=506.308&mass_max=506.348	123477	169822	41619.6	75298.2	36546.3	185996	58754.9	126000	32581.9	61839.5	64917.2	51427.1	43636.2	53235.8	52495.2	74636.4	22597.4	27291.6	36875.7	29312.9	36263.9	44736.9	36878.6	57563.8	30674.8	56568	42647.9	46788.5	107193	51718.9
841	M596T28	1.13488	-2.24317	0.0331135	595.763	595.738	595.922	28.3997	27.8403	29.59	14	5	9	http://metlin.scripps.edu/metabo_list.php?mass_min=594.743&mass_max=594.783	5511.58	4703.59	3618.77	4966.54	4303.82	3836.88	4852.17	5260.56	5017.69	5058.34	5357.32	5298.21	6305.58	5446.8	5340.45	4078.13	4650.03	2999.67	4386.64	4816.26	3889.27	4629	5171.11	4953.12	4119.14	4650.73	6078.43	4584.42	3275.52	3697.49
842	M441T714	1.02638	-2.24847	0.0333143	441.298	441.297	441.298	713.564	712.874	714.084	30	15	15	http://metlin.scripps.edu/metabo_list.php?mass_min=440.278&mass_max=440.318	161097	157486	168318	167025	153207	157007	164604	152348	154592	167663	159408	166462	159377	169070	164695	150303	152467	159913	160896	155196	157563	166201	156508	159687	157544	152080	158351	152596	159469	161313
843	M772T403	1.61503	-2.23751	0.0333986	771.966	771.957	771.984	403.027	402.256	403.474	23	13	10	http://metlin.scripps.edu/metabo_list.php?mass_min=770.946&mass_max=770.986	18031.2	14182.3	2507.97	34566.7	25405.3	6743.48	20676.1	33457.5	19408.7	26598.1	25826.8	19542.9	29587.6	9609.38	18653.7	1937.4	4397.04	3625.85	25019.5	30132.1	3013.41	5018.82	23564.2	21092.9	18429.9	9628.27	16802.3	17125.3	1913.68	7024.76
844	M612T656	1.4457	-2.24448	0.034095	612.424	612.421	612.478	656.373	652.796	658.365	30	15	15	http://metlin.scripps.edu/metabo_list.php?mass_min=611.404&mass_max=611.444	75321.4	66151.8	29646.6	117638	114118	74017.4	94424.9	76749.2	73687.6	97962.2	93418.5	77829	72059	87355.2	214929	34422.1	43408.2	19330.8	98487.5	107243	35982.7	66243.4	84027.9	95287.4	60678.3	76791.8	75355.4	62982.7	27610.1	56540.2
845	M193T188	1.35996	-2.27136	0.0341264	193.085	193.084	193.09	188.117	158.023	190.023	25	13	12	http://metlin.scripps.edu/metabo_list.php?mass_min=192.065&mass_max=192.105	43487.3	26796.1	63728.2	23243.3	13318.1	50325.5	31274	42376.9	23659.2	32253.1	31780.6	31082.6	16254.2	26100.8	47283.7	34088.1	16815.7	27855.6	27092.9	13034.4	28588.3	35769.8	18558.8	29333.4	18344.5	29192.9	18219.6	22449.6	27693.8	22799.7
846	M567T384	1.82896	-2.27654	0.034322	567.323	567.317	567.377	384.43	383.674	409.347	26	15	11	http://metlin.scripps.edu/metabo_list.php?mass_min=566.303&mass_max=566.343	36917	169848	17350	36791	22851.4	45635.7	60362.5	76190	59504.7	56118.3	58688.3	36972.3	42406.9	34597	23511.1	12722.7	10711.4	7048.49	29356.1	40542.6	10025.8	20992.4	30272	65179.8	42784.3	40422.1	44061.2	23357.9	14923.7	32837.9
847	M446T533	1.24747	-2.33007	0.0343955	446.367	446.364	446.372	532.63	531.343	538.277	30	15	15	http://metlin.scripps.edu/metabo_list.php?mass_min=445.347&mass_max=445.387	12339.4	25381.9	13895	12582.7	11402.2	16141.3	12961.9	26682.6	10608.5	13308.5	12528.9	13385.7	13292.7	12945.2	12644.2	12432.7	11013.1	11666	13472.6	12044.9	11352.2	10923.1	11909.5	12289.7	10064	11445.7	11601.6	11781.2	11801.9	12639.6
848	M640T487	1.3317	-2.2259	0.0344338	640.324	640.313	640.332	486.63	485.22	486.862	30	15	15	http://metlin.scripps.edu/metabo_list.php?mass_min=639.304&mass_max=639.344	33466.7	49854.9	16098.2	38725.7	26485.7	27232	29834	49327.3	18773.3	33084	33507.9	45412.7	28950.3	17812.9	31463.8	13888.1	24912.4	10367.5	34081.4	32584.3	12192.6	20621.5	33410.8	30575.6	24671.1	26278.5	28649.2	37910	11778.5	18541.4
849	M347T27	1.14759	-2.22503	0.0344953	346.851	346.788	346.88	27.4932	24.2905	29.5873	26	15	11	http://metlin.scripps.edu/metabo_list.php?mass_min=345.831&mass_max=345.871	5315.16	5260.78	5256.7	5106.3	2599.1	6068.19	5054.71	5496.19	4982.31	5924.41	5707.79	5682.35	6824.44	5482.29	4895.77	4330.22	4864.84	4568.87	4674.3	3985.94	5599.7	4414.85	4215.65	5305.38	4927.48	4709.98	6029.71	2735.57	3979.81	5069.6
850	M242T304	2.73971	-2.28236	0.0345144	242.086	242.065	242.185	303.622	303.046	316.216	13	9	4	http://metlin.scripps.edu/metabo_list.php?mass_min=241.066&mass_max=241.106	147815	148341	25296.5	12733.2	10169.3	50638.6	35021	97197.4	20151.9	36328.8	35478.4	14420.2	13965.3	8784.08	147049	12832.3	7609.69	13723.2	31866.2	92384.4	8820.09	14068.8	9068.57	33475.3	11985	9677.54	14343.5	16033.2	11417	5934.68
851	M271T510	1.36755	-2.2518	0.0346489	271.274	271.201	271.276	509.703	508.454	539.56	22	11	9	http://metlin.scripps.edu/metabo_list.php?mass_min=270.254&mass_max=270.294	35058.1	42264.2	35465.3	35699	85394.6	35157.5	36502.6	37813.3	32846.6	42847.9	43561.2	40840.2	39606.4	76738.8	87202	30975.8	31813.8	29694	33760.7	33158.1	32226.9	30830.2	32715.5	33590.8	72737.4	31038.7	30667.1	31982	31197.4	30591.1
852	M494T371	1.46103	-2.22367	0.0347461	494.325	494.323	494.325	370.996	370.63	371.567	30	15	15	http://metlin.scripps.edu/metabo_list.php?mass_min=493.305&mass_max=493.345	1.06114e+06	500087	503955	1.41211e+06	765364	1.37145e+06	1.67194e+06	974276	1.65222e+06	1.64004e+06	1.66154e+06	1.26004e+06	1.33241e+06	1.08021e+06	773334	352387	333429	82308.7	904560	1.43961e+06	268099	864976	711369	1.71904e+06	1.38157e+06	1.20439e+06	1.12445e+06	611459	194874	894961
853	M768T594	1.13062	-2.28198	0.034754	767.568	767.549	767.573	593.536	592.786	594.091	30	15	15	http://metlin.scripps.edu/metabo_list.php?mass_min=766.548&mass_max=766.588	169820	292327	243660	176098	157254	185438	204115	218198	204658	224437	215856	199031	200146	209664	136885	176691	157082	172117	166835	183703	170143	189193	174102	186797	173563	193046	180001	173836	170319	219231
854	M539T509	1.54729	-2.2192	0.0348665	539.278	539.276	539.416	509.42	496.323	517.271	26	15	11	http://metlin.scripps.edu/metabo_list.php?mass_min=538.258&mass_max=538.298	96720.1	219206	13909.3	156142	192534	238530	109606	131358	101555	109042	116708	87987.1	112397	62047.9	144970	27154.5	56058.6	21868.1	137339	192023	23910.8	48807.1	131220	122373	95894.2	75320.1	100306	119471	24844.7	46651.3
855	M515T348	1.15366	-2.24082	0.0349236	515.135	515.131	515.144	347.995	342.971	351.653	30	15	15	http://metlin.scripps.edu/metabo_list.php?mass_min=514.115&mass_max=514.155	31274.2	30643.8	27550.2	42276.9	30890	27473.4	35640	31827.2	17944.4	39850.8	40170.8	33878.7	30224	42398	33127.1	28504.6	28637.7	17773.9	29300.8	23758.3	28629.5	30945.1	28375.3	32225.9	29436	32302.9	26164.9	34325.3	27872.7	30962.7
856	M478T29	1.22882	-2.21701	0.034997	477.789	477.768	477.852	28.9731	27.983	30.9233	17	10	7	http://metlin.scripps.edu/metabo_list.php?mass_min=476.769&mass_max=476.809	4115.19	3287.07	2719.68	6016.3	4227.16	3392.51	4244.91	5921.81	4183.59	4481.86	4399.08	4930.82	6731.91	4006.49	5363.32	2977.08	4172.57	2258.7	3999.63	4280.53	3420.89	3671.01	5483.85	4592.83	3860.86	3750.9	5219.51	2638.05	2233.28	2795.82
857	M786T596	1.30221	-2.21484	0.0351134	785.606	785.585	785.645	595.743	594.009	603.918	30	15	15	http://metlin.scripps.edu/metabo_list.php?mass_min=784.586&mass_max=784.626	417383	569696	256250	457435	559578	319555	370678	763703	379277	422977	410261	320681	463718	439681	485445	135503	505163	192931	431348	433036	136075	294755	462062	348970	441358	255121	399738	495665	178388	386088
858	M426T31	1.2231	-2.21533	0.0351258	425.881	425.868	425.917	31.3996	30.2049	34.4944	21	13	8	http://metlin.scripps.edu/metabo_list.php?mass_min=424.861&mass_max=424.901	6233.12	5570.09	3335.76	6808.68	6319.4	4923.44	5613.34	6734.21	8289.35	6015.46	5588.84	6795.96	9123.2	6646.66	5912.68	3603.51	5084.25	2694.3	5298.82	7030.71	4476.94	4893.45	7217.05	5581.03	5361.5	5352.54	7102.6	6622.73	3600.02	2861.16
859	M554T483	1.15762	-2.21453	0.0351382	554.26	554.216	554.263	483.215	482.097	506.633	30	15	15	http://metlin.scripps.edu/metabo_list.php?mass_min=553.24&mass_max=553.28	139468	116848	106058	177610	164074	131113	132619	167640	111739	136983	143956	183908	133646	133869	137307	88494.1	137264	126135	141886	147807	119938	99168.5	145892	135011	107176	109190	127493	166824	88481.2	87859.7
860	M104T29	1.16617	-2.21404	0.0351585	104.108	104.107	104.108	29.2054	27.8835	30.2991	30	15	15	http://metlin.scripps.edu/metabo_list.php?mass_min=103.088&mass_max=103.128	1.26939e+06	956483	1.1457e+06	1.67655e+06	1.45902e+06	1.4723e+06	1.25305e+06	1.33919e+06	1.21376e+06	1.39685e+06	1.37163e+06	1.84079e+06	1.69991e+06	1.10837e+06	1.41567e+06	1.06957e+06	1.15001e+06	892603	1.41198e+06	1.49002e+06	1.42518e+06	1.17478e+06	1.39854e+06	1.27051e+06	939023	1.12934e+06	1.41126e+06	1.32442e+06	982154	611322
861	M338T559	2.0972	-2.2941	0.0351592	338.342	338.342	338.343	558.79	558.035	558.98	30	15	15	http://metlin.scripps.edu/metabo_list.php?mass_min=337.322&mass_max=337.362	573281	2.3259e+06	1.35705e+06	6.1838e+06	913349	1.36e+06	1.29226e+06	902918	414629	1.44775e+06	1.56847e+06	3.16639e+06	1.58877e+06	925788	1.16664e+06	578699	469789	394684	581035	409549	530545	1.14243e+06	388008	1.37299e+06	436685	991099	1.80216e+06	1.24938e+06	748508	914230
862	M541T490	1.2463	-2.24507	0.0352371	541.441	541.429	541.464	490.448	489.714	491.179	23	13	10	http://metlin.scripps.edu/metabo_list.php?mass_min=540.421&mass_max=540.461	17874.7	19869	12330.5	14438.4	5882.8	19482.1	15486	7303.52	9768.65	16774.6	15470.3	14942.3	11793.5	12063.9	12246.8	10961.4	8861.68	8912.28	11149.9	14839.4	9900.86	12509.8	10498.7	13863.5	6061.07	13452.9	11230.9	12554	11011.3	9262.17
863	M525T714	1.0952	-2.24224	0.0354401	524.889	524.884	524.922	713.627	711.091	714.98	13	5	8	http://metlin.scripps.edu/metabo_list.php?mass_min=523.869&mass_max=523.909	8792.52	7722.88	9651.36	9267.05	9057.54	8365.9	8410.85	8886.25	7726.75	12302.4	10116.7	8160.1	10361.8	10418.2	9707.1	9128.28	8236.34	8481.23	9438.92	8537.26	8573	9529.67	7944.84	7295.9	8543.72	8562.4	7463.8	7613.32	9069.63	8451.51
864	M251T435	1.96921	-2.30742	0.0358137	251.2	251.197	251.201	434.644	429.189	435.94	14	9	5	http://metlin.scripps.edu/metabo_list.php?mass_min=250.18&mass_max=250.22	20994	77465.4	14883.3	28282.7	14356.3	120994	30125.6	33747	22156.1	29291.4	27316.4	31785.6	34494.4	13039.7	22712.3	16125.8	14034.8	11635.4	21537.5	19134.5	16893.9	15260.7	30513	22727.4	14836.3	20477.1	20313.4	12981.6	17761.2	10667.4
865	M565T537	1.05218	-2.20963	0.035825	564.64	564.631	564.645	537.043	535.938	537.72	30	15	15	http://metlin.scripps.edu/metabo_list.php?mass_min=563.62&mass_max=563.66	21083.4	19309.4	19384.4	21663.3	19468.6	20400.5	19761.9	20893.2	19640.9	22960.8	21773.6	18337.7	20557.6	19868.1	23191.1	18916.1	19184.9	18297.5	20564.4	21004.9	20890.7	20014.8	18182.7	19808.8	19890	18943.9	17749.3	18931.8	21614.8	19011.8
866	M771T403	1.57969	-2.2053	0.0358435	770.964	770.957	770.979	403.047	402.556	403.574	15	8	7	http://metlin.scripps.edu/metabo_list.php?mass_min=769.944&mass_max=769.984	16444.1	11554.1	2183.69	30796.6	23375.1	6628.32	18979.9	30100.5	18042	25585.1	24241.8	17535.7	27088.6	12010.9	17782.6	2571.42	4081.83	3463.52	22130.1	28937.2	2503.23	5671.95	21772.9	18082.1	16432.7	9094.58	18447.2	16345.7	1674.91	7527.39
867	M634T431	1.37355	-2.20516	0.0358877	634.449	634.442	634.461	431.016	430.381	431.784	28	14	14	http://metlin.scripps.edu/metabo_list.php?mass_min=633.429&mass_max=633.469	48920.6	30964.8	14668.8	34535.6	21874.9	28480.9	25821.1	35478.8	12513.8	30306.6	29573.6	20855.7	22299.6	32123.4	35128.7	29442.2	8216.02	11556.9	16669.7	14635.6	14973.6	19502.5	14907.2	23061.6	15104.7	27552.5	16817.6	26918.7	49134.8	19865.2
868	M534T403	1.32463	-2.21127	0.0361234	534.286	534.161	534.301	402.688	398.831	403.282	22	12	10	http://metlin.scripps.edu/metabo_list.php?mass_min=533.266&mass_max=533.306	18876.1	21008.4	8161.39	26546.7	22400.8	16330.5	21290.7	28023.3	18892.2	22598.5	22856	22435.8	27574.7	14987.1	16529.5	8503.11	8982.78	6228	21438.5	28062.5	6815.72	12458.4	23383.3	20320.4	17851.2	15938	21283.5	21436.9	5883.88	14317.9
869	M700T528	1.31479	-2.19912	0.0362949	700.326	700.312	700.333	527.891	526.596	529.657	20	10	10	http://metlin.scripps.edu/metabo_list.php?mass_min=699.306&mass_max=699.346	15988	28992.5	8962.89	28150.9	18240.5	23063.6	19743	25252.2	13890.1	22352.9	22539	21106.8	21211.9	12827.7	12890.7	9018.49	15215.1	5331.58	17417.4	17620.1	9277.09	11882.8	23251.9	20686.4	17407.4	17324.8	20006.2	23537.6	7302.23	9252.43
870	M265T195	1.77873	-2.27408	0.0366023	265.078	265.072	265.086	194.718	194.476	195.53	23	13	10	http://metlin.scripps.edu/metabo_list.php?mass_min=264.058&mass_max=264.098	22429.4	125239	33573.8	47048.6	18852.2	38892	30602.2	75248.4	19054.5	34223.2	31398.3	53969.1	21159.8	30556.6	14405.9	32126.5	11821.5	13956.5	22354.8	19229.6	39622.2	28623.5	12807.3	30221.2	21632.3	30774.5	16412.5	11755.7	26164.7	17934.7
871	M429T489	1.53339	-2.28707	0.0366233	429.258	429.251	429.261	488.566	486.766	489.452	22	12	10	http://metlin.scripps.edu/metabo_list.php?mass_min=428.238&mass_max=428.278	95144	105863	53831.6	180359	64971.2	263232	83289.2	73993.6	66771.5	93602.8	91116.9	78971.8	63350.4	58693.7	71895.5	67174.5	52522	49496.4	98273.8	59475.2	60363.9	69615	58348.7	80841.3	56298.4	68400.9	54061.9	54106.4	61157.1	52278.7
872	M324T436	1.85969	-2.26526	0.0367963	324.287	324.271	324.289	436.487	429.564	438.531	17	12	5	http://metlin.scripps.edu/metabo_list.php?mass_min=323.267&mass_max=323.307	7990.53	54899.9	8193.05	18980.1	16320	13195.5	11852.2	27328.5	8378.15	12303	12769.7	16837.3	17305.7	5853.36	9042.57	8024.29	4031.76	3754.66	19984.6	12043	7915.95	7533.65	9252.55	10669.9	5679.3	7229.23	8335.23	12305.2	6286.88	6679.52
873	M340T31	1.2561	-2.21729	0.0368543	339.969	339.9	340.011	31.175	29.7113	31.9028	29	15	14	http://metlin.scripps.edu/metabo_list.php?mass_min=338.949&mass_max=338.989	12645.1	9434.42	5653.49	8987.56	10853.4	6777.74	9621.68	8434.93	13387.1	10733	10601.3	12886.3	16320.6	12667.6	4558.85	7101.86	6673.51	6121.19	7555.25	10358.4	7899.08	8263.97	7995.04	9553.74	7090.27	10791.9	10248.8	9262.25	9480.61	3857.75
874	M500T361	2.12072	-2.27643	0.0369131	500.275	500.27	500.278	360.665	358.653	361.17	19	12	7	http://metlin.scripps.edu/metabo_list.php?mass_min=499.255&mass_max=499.295	14193.7	142429	41888	30371.1	21795.4	18539.5	32767	83134.8	27887	38228.7	34239	29850.3	27156.3	21178	11606.1	10266.8	8819.33	8610.91	11039.7	31771.5	10696.4	18667.4	14313.8	34580.3	23135.9	29377.7	13155.6	22743.8	9986.81	24092.6
875	M258T351	1.15415	-2.20192	0.0373387	257.581	257.581	257.582	350.736	344.857	352.411	30	15	15	http://metlin.scripps.edu/metabo_list.php?mass_min=256.561&mass_max=256.601	49556.6	54493.2	52666.2	73990.2	57082.4	46758.2	62287	57298	36038.5	74420.7	73779.3	66574.9	64580.7	78585.9	61912.2	48570.6	55610.5	34151.4	52334.8	43859.2	50667.9	58493.8	54561.5	59005	54693.2	55651.3	48790.9	67727	45219.6	59146.5
876	M639T487	1.33895	-2.18352	0.0377746	639.315	639.314	639.319	486.728	485.725	487.199	30	15	15	http://metlin.scripps.edu/metabo_list.php?mass_min=638.295&mass_max=638.335	178650	270915	70591.1	203838	155948	151390	165036	262189	96240.5	168431	181161	248702	146577	94785	178842	68647.8	139413	52216.6	182018	169549	66336.4	105000	172833	165742	132550	141692	150485	212517	62628.9	100249
877	M519T403	1.42552	-2.1967	0.0378764	519.325	519.322	519.326	403.009	401.733	403.282	29	15	14	http://metlin.scripps.edu/metabo_list.php?mass_min=518.305&mass_max=518.345	125469	172514	37938.8	191739	144529	108589	145987	193077	135108	154459	152983	131823	163998	90319.2	118641	29998.8	54898	11520.6	155357	183549	19755.1	64270.8	166827	149235	132605	100014	149744	136470	16396.1	79478.2
878	M495T371	1.37676	-2.17898	0.0379625	495.328	495.195	495.329	370.816	350.109	371.567	30	15	15	http://metlin.scripps.edu/metabo_list.php?mass_min=494.308&mass_max=494.348	328154	147854	211439	421654	222870	419618	497873	288690	492759	490984	494027	379320	399442	320505	223417	186877	92119.5	75197.4	260850	424712	166771	258314	208983	510450	410375	358137	338353	176291	148708	261523
879	M1045T409	1.49398	-2.18196	0.0381728	1044.65	1044.59	1044.68	409.116	384.893	411.846	13	10	3	http://metlin.scripps.edu/metabo_list.php?mass_min=1043.628&mass_max=1043.668	10153.1	13392.4	3712.68	13534	8245.2	6697.04	15445.8	26969.4	17379.7	15646.2	15927.7	11255.8	10904.3	8606.07	6660.25	3680.11	3476.72	16399.6	8577.34	12987.4	4489.91	4033.72	9495.45	16374.4	10961.2	5741.54	10412.3	6466.81	3617.84	6801.45
880	M276T453	1.14808	-2.21591	0.0382564	276.267	276.263	276.286	453.338	452.143	455.008	27	15	12	http://metlin.scripps.edu/metabo_list.php?mass_min=275.247&mass_max=275.287	5370.2	3952.98	2812.25	3318.65	3336.2	5565.39	3920.94	3450.14	3437.27	3940.99	3950.39	3787.57	3141.86	3204.75	3512.19	3960.45	3390.06	2783.77	3720.9	3392.14	3644.43	3306.57	2505.6	3492.1	3151.27	2910.89	3176.74	3185.22	3564.49	3203.53
881	M548T427	1.57841	-2.2079	0.0385433	548.348	548.316	548.372	427.232	425.36	431.689	28	15	13	http://metlin.scripps.edu/metabo_list.php?mass_min=547.328&mass_max=547.368	77484.5	293037	19523.1	120389	102436	100808	109205	170386	83695.2	111181	113820	80235.9	86007.4	73845.8	61979.3	40535.4	22192.2	16686	87045.8	101910	48361.5	66939.6	91777.7	103604	91032.5	65009.3	84236.7	85194.4	15502.7	96203.1
882	M739T590	1.21303	-2.20506	0.0386786	738.526	738.513	738.541	589.976	587.249	596.786	30	15	15	http://metlin.scripps.edu/metabo_list.php?mass_min=737.506&mass_max=737.546	59147	154643	172375	106965	100156	67900.1	118120	144772	136923	136818	131642	128923	126543	103864	75918.6	68416.7	102912	98549.6	91208.6	110935	81449.6	80682.8	79815.2	110383	129583	121976	94892.8	93440	85958	104595
883	M590T432	1.39237	-2.16836	0.0388494	590.425	590.421	590.427	431.749	431.496	432.327	24	14	10	http://metlin.scripps.edu/metabo_list.php?mass_min=589.405&mass_max=589.445	61288.5	31919.1	16881.9	41678.2	25729.1	33407.2	29144.9	45420.4	14051.4	31581.6	31257.5	21511.2	22643.5	35937.3	36654.3	34532.6	12252.7	10477.2	19650.5	15680.2	16385.7	21385.1	16464.1	25551	15604	29767.6	21445	27050.4	54076	23771.2
884	M627T439	1.14198	-2.16896	0.0391028	627.469	627.463	627.479	439.167	438.911	441.014	13	8	5	http://metlin.scripps.edu/metabo_list.php?mass_min=626.449&mass_max=626.489	9071.32	11295.5	6708.76	9750.63	8153.24	12222.8	9424.42	8973.32	7391.89	9519.15	10553.1	11957	10875.9	8437.01	8065.38	7236.64	7232.35	6001.7	9105.59	7914	8261.93	8259.75	9662.21	9827.64	7432.89	8677.14	11035.8	9463.38	6824.21	7760.01
885	M598T656	1.38316	-2.16341	0.0392004	598.409	598.407	598.453	656.36	652.796	657.65	30	15	15	http://metlin.scripps.edu/metabo_list.php?mass_min=597.389&mass_max=597.429	171091	124373	52388	259328	259683	169199	222371	182326	162155	217250	213431	175671	157862	187167	348564	58149.6	74493.8	45669.8	234683	249148	62941.8	153611	203778	212720	137843	174247	170010	139518	53910.1	127993
886	M184T331	3.35747	-2.2604	0.0394391	183.569	183.555	183.602	330.88	329.636	342.92	13	9	4	http://metlin.scripps.edu/metabo_list.php?mass_min=182.549&mass_max=182.589	97729.5	36249.7	5404.08	5083.23	5562.18	31792.7	14978.7	31040	4713.96	18730.5	18717.2	6784.12	4275.87	2678.96	82117.6	5651.89	4641.65	5051.98	21312.4	10024.5	4785.99	7027.1	5961.15	12352.2	3089.42	6498.77	6072.14	7888.43	4248.75	4362.06
887	M74T21	1.39382	-2.21006	0.0394643	73.6011	73.5748	73.6096	21.0856	19.8328	21.2527	15	9	6	http://metlin.scripps.edu/metabo_list.php?mass_min=72.581&mass_max=72.621	3700.54	4241.39	2930.87	8989.87	3566.29	4217.48	3437.42	4251.46	4946.67	4134.51	4060.35	9559.31	7113.28	4670.45	1661.19	3701.02	2192.26	2131.53	4251.91	4543.57	5139.6	3126.02	3041.57	3837.82	3745.81	3846.67	4304.26	2175.64	2767.96	2478.85
888	M402T168	2.38317	-2.24117	0.0399255	402.104	402.084	402.266	167.527	155.924	198.509	16	9	7	http://metlin.scripps.edu/metabo_list.php?mass_min=401.084&mass_max=401.124	38233.3	43007.2	15020.9	9453.3	4058.94	68455.2	6887.68	29587.5	8429.24	7732.59	8146.62	7199.16	8180.3	6156.65	51296.6	10491.4	5251.71	7576.35	22209.6	12246.9	6496.97	4961.24	10124	7270.97	14946.9	5815.98	9562.53	5114.67	5015.68	3768.03
889	M414T28	1.20769	-2.15008	0.0404945	413.869	413.855	413.951	28.4453	26.3056	30.0213	26	13	13	http://metlin.scripps.edu/metabo_list.php?mass_min=412.849&mass_max=412.889	5851.11	4443.82	3097.48	7175.39	5191.94	4950.43	5262.89	6028.54	7209.64	6388.83	6281.09	6810.25	9259.41	6104.63	6119.09	4334	4633.17	2708.94	5294.02	7251.01	4962.53	4406.39	6068.24	5349.4	5850.59	5327.64	6608.01	4937.05	3857.15	3078.71
890	M590T29	1.16462	-2.15704	0.0407406	589.763	589.746	589.924	29.244	27.5635	30.8583	17	9	8	http://metlin.scripps.edu/metabo_list.php?mass_min=588.743&mass_max=588.783	5497.6	4403.18	3571.38	5310.22	3596.95	4426.9	4447.8	4706.92	5608.1	5454.01	4976.08	6302.26	7760.04	4989.08	4721.46	4167.82	4095.65	2854.65	5040.02	4902.4	4314.2	4445.74	5404.27	4810.79	3801.2	4689.74	4996.71	4818.11	3671.18	3048.84
891	M246T368	1.4466	-2.17651	0.0407504	245.612	245.609	245.617	368.15	366.959	369.284	16	9	7	http://metlin.scripps.edu/metabo_list.php?mass_min=244.592&mass_max=244.632	3754.98	5438.81	4536.09	4020.61	4167.1	3035.28	3819.61	11579.5	3151.33	4284.86	4375.39	4003.6	3835.07	3011.33	2637.99	1916.96	2035.7	1744.74	2811.35	4572.92	1796.06	2168.29	4795.62	3702.36	4466.37	3453.09	4110.88	3772.93	1663.08	2373.14
892	M501T532	1.17666	-2.15793	0.0411676	501.232	501.131	501.259	532.158	525.274	534.683	19	12	7	http://metlin.scripps.edu/metabo_list.php?mass_min=500.212&mass_max=500.252	28967.9	10166	20461	29170.6	35065.7	25781.1	29486.1	33064.1	25824.9	31714.1	34576.8	32164.8	29010.1	27973.2	35021.8	19303.7	28290.3	17802.2	28230.1	23941.8	19209.6	21803.6	28613.8	25553.8	28133.3	23358.3	26290.2	31508.1	21762	20320.5
893	M580T534	1.04412	-2.15237	0.0412386	579.663	579.661	579.666	534.025	533.757	534.578	17	11	6	http://metlin.scripps.edu/metabo_list.php?mass_min=578.643&mass_max=578.683	20835.8	18819.7	17810.6	19304.2	19963.7	17380.4	17780	18905.9	19036.5	19182.4	19706.6	19840.5	19867.8	18955.4	22123.8	18476.8	17751.7	18229.7	19557.3	19050	18471	17337.8	18064.6	19031.5	18175.3	17125.9	18639.9	19432	20109.3	17826.7
894	M670T702	1.33421	-2.18458	0.0414177	669.557	669.545	669.563	701.943	699.27	704.247	27	14	13	http://metlin.scripps.edu/metabo_list.php?mass_min=668.537&mass_max=668.577	12675.3	15287	8526.48	11821.2	11424.9	20120.8	13722.9	12566.9	10031.9	3663.78	24879.9	26089.5	14884.6	18426.8	19956.9	11988.4	9518.36	16641	9866.99	8187.23	12223.8	8153.13	11529.8	12505.7	10208	12587.3	8947.52	11289.7	16405.5	7896.52
895	M638T487	1.3309	-2.1386	0.0415642	638.309	638.308	638.31	487.218	486.636	487.464	30	15	15	http://metlin.scripps.edu/metabo_list.php?mass_min=637.289&mass_max=637.329	708218	1.04688e+06	287167	781974	611479	556868	638844	1.01635e+06	362592	648911	683946	956900	550919	372510	692076	263342	532974	202153	713561	641485	258866	431243	671951	632319	511760	552449	590349	823561	229717	394589
896	M500T534	1.36713	-2.13584	0.0416965	500.239	500.234	500.258	533.929	530.881	535.19	19	11	8	http://metlin.scripps.edu/metabo_list.php?mass_min=499.219&mass_max=499.259	14436.7	14682.1	12551.3	20281.8	28325.3	10377.3	13572.9	16780.8	16231.5	20735.5	19366	14272.9	31837.7	14201.8	30892.6	7312.34	23678.2	6561.08	16761.1	16313.4	7424.66	10669.8	26033	14926.6	13514.5	9746.76	19133.2	13914.8	7218.8	10536.9
897	M274T371	1.42865	-2.13458	0.0418131	274.124	274.121	274.128	370.815	369.598	371.417	28	14	14	http://metlin.scripps.edu/metabo_list.php?mass_min=273.104&mass_max=273.144	37146.1	13703.3	20826.5	56486	32686	33306.9	63745.4	37662.7	56816	63489.8	64437.1	52423.3	60031.1	49937	34274.7	15427.3	14778.8	5550.09	35977.9	50259.3	11794.6	33735.4	26881.5	61733.1	60682.3	48974.2	37193.9	24065.6	8688.68	38110.7
898	M268T403	1.35358	-2.13458	0.0421013	267.646	267.642	267.647	402.556	402.281	403.474	25	14	11	http://metlin.scripps.edu/metabo_list.php?mass_min=266.626&mass_max=266.666	100167	77817.7	47416.9	158830	136760	52357.7	117882	142505	100670	127765	136931	116999	150379	97859.2	115158	35300.7	64325.7	15041.6	128119	142796	29307	64385.7	112294	108748	111860	87454.6	111891	120369	26213.5	82672.6
899	M284T769	1.21024	-2.22335	0.042411	284.021	284.016	284.024	768.511	767.174	769.88	29	14	15	http://metlin.scripps.edu/metabo_list.php?mass_min=283.001&mass_max=283.041	9457.18	10174.2	9634.84	8960.54	8789.67	9448.21	8847.43	9048.22	0	11835.5	12077.1	10956.7	11162.1	10374.2	10946.8	7998.65	7873.68	7834.15	8870.5	8190.37	8223.91	7567.68	7630.45	7488.62	7947.87	7866.61	7541.78	7431.47	7507.39	7121.4
900	M568T383	2.03902	-2.16664	0.0425402	568.34	568.305	568.341	382.634	382.338	383.174	28	15	13	http://metlin.scripps.edu/metabo_list.php?mass_min=567.32&mass_max=567.36	182134	952550	35536.3	199826	186324	141297	301616	751292	325999	299690	315449	155238	278829	129343	175083	26916.3	78009.2	6978.46	163004	331548	29422.1	63392.7	233178	301206	273189	133787	290441	152305	10332.8	79005.8
901	M569T383	2.02286	-2.17022	0.0426226	569.342	569.337	569.344	382.663	382.338	384.681	25	14	11	http://metlin.scripps.edu/metabo_list.php?mass_min=568.322&mass_max=568.362	66430.8	351792	18141.4	69171.5	64939.2	57223.2	107913	268025	112812	110777	115012	56924.7	99545.6	46572.6	63208.7	12861.6	28096	7536.19	58165.5	119158	9466.69	24607.1	80208.4	108290	94262.5	48378.5	103168	58237.9	9074.45	33643.6
902	M172T199	2.13918	-2.20718	0.0428674	172.101	172.082	172.144	199.054	197.881	199.405	29	15	14	http://metlin.scripps.edu/metabo_list.php?mass_min=171.081&mass_max=171.121	159769	256349	183897	32213.6	13338.4	346495	84201.7	85413.5	74464.4	82856.5	81847.4	45977.8	29571.2	18177.3	339123	75312.4	47982.9	61312.7	96810.9	57279.2	15456	48016.4	81458	82862.8	17847.3	34194.9	91976.7	53889.3	53208.5	39587.3
903	M875T594	2.09947	-2.18648	0.04306	874.704	874.689	874.787	594.072	592.126	631.021	21	10	9	http://metlin.scripps.edu/metabo_list.php?mass_min=873.684&mass_max=873.724	132452	28050.3	9214.97	29423.6	28376.8	13648.4	114551	56021.4	21154.5	51004.4	65071.9	12570	29927.8	10453.6	29571.2	7074.75	27218.3	7622.03	17907.5	35680.2	7645.17	8840.58	31648.1	38314.9	29891.2	10598	25763.3	35116.6	6440.46	11026
904	M569T716	1.09286	-2.17475	0.0431208	568.873	568.859	568.888	715.763	715.233	717.249	22	12	10	http://metlin.scripps.edu/metabo_list.php?mass_min=567.853&mass_max=567.893	6155.99	6306.71	8351.9	8560.47	7443.56	6059.88	7027.86	7146.55	6162.69	8957.49	7569.5	9432.93	7917.01	7818.19	7148.75	7075.05	6614.88	6876.41	7386.95	6862.07	7141.52	7389.77	6723.74	6656.69	6724.4	6894.59	6466.39	5820.03	7326.38	6578.52
905	M259T303	3.6147	-2.1894	0.0433581	258.56	258.553	258.59	302.912	302.036	308.541	12	10	2	http://metlin.scripps.edu/metabo_list.php?mass_min=257.54&mass_max=257.58	63428.4	69063.4	5018.84	2422.08	1590.53	9405.98	12152.9	36811.9	5458.02	13567.6	14549.8	2443.54	2350.51	1905.97	60019	2786.34	1427.87	4901.09	8237.82	28893.1	2193.62	2821.95	2579.34	13784.1	2699.76	2038.96	3288.84	2861.87	2810.2	1721.8
906	M194T172	2.05699	-2.20424	0.0435209	194.089	194.038	194.116	171.702	168.087	183.484	17	9	8	http://metlin.scripps.edu/metabo_list.php?mass_min=193.069&mass_max=193.109	48028.3	83883.2	44640.4	15364.2	9544.17	125082	31854.9	33007.8	17494.7	30573	32803.7	16250.7	10281	9614.44	108965	7463.78	16172.3	20786.3	33511.1	22769.2	12466.2	19961.7	20227	31097.9	15334	14009.7	27069.5	19062.4	16348.3	23862.4
907	M105T29	1.16876	-2.11091	0.043849	105.111	105.11	105.111	28.7372	27.4545	30.2991	30	15	15	http://metlin.scripps.edu/metabo_list.php?mass_min=104.091&mass_max=104.131	85791.9	61158.6	76443.8	114855	96168.9	98074.6	82379.3	88405.2	81095.3	92681.4	89474.5	122493	115096	70598.4	94699.9	71490	74429.5	60104.9	96276.4	100143	95978.6	74753.2	93934.9	84103.3	60485.4	71613.2	95549.4	88765.3	63940.5	40113
908	M625T715	1.09813	-2.11187	0.0442887	624.847	624.828	624.85	714.573	713.733	715.125	28	15	13	http://metlin.scripps.edu/metabo_list.php?mass_min=623.827&mass_max=623.867	16140.2	15559.7	23056.1	18993.2	14826.5	15461	17430	16220.9	16016.4	19136.7	16346	19261.7	19413.6	17416	15059.7	16770.9	14330.7	16981	16501	15545.7	17554.4	17988.8	15559	15805.1	13470.1	12618.3	15297	13728.5	18940.3	15982.7
909	M269T484	1.32826	-2.10576	0.0443223	269.227	269.218	269.231	483.62	482.309	484.253	25	13	12	http://metlin.scripps.edu/metabo_list.php?mass_min=268.207&mass_max=268.247	136240	117124	100177	147031	175306	144941	152214	299383	195573	152026	161880	272950	236204	146698	198702	76098.4	64275	52060.6	203851	211761	108089	129124	154868	149839	127258	138957	189857	218518	112486	47850.1
910	M549T519	1.05064	-2.10545	0.0444309	548.614	548.588	548.618	519.009	518.293	519.636	28	15	13	http://metlin.scripps.edu/metabo_list.php?mass_min=547.594&mass_max=547.634	6566.57	6162.83	5915.67	6378.51	6614.68	6732.18	6193.83	6474.96	5822.77	6512.78	7028.12	5888.94	6515.56	6321.85	7115.77	5314.73	6280.24	5864.02	6027.53	5704.54	5899.44	5750.37	6090.68	6816.06	5888.91	5920.54	6632.83	6285.74	6799.17	6331.06
911	M492T347	1.52952	-2.10339	0.0446238	492.308	492.307	492.309	346.674	346.416	347.338	24	13	11	http://metlin.scripps.edu/metabo_list.php?mass_min=491.288&mass_max=491.328	71009.2	18359	23919.5	119668	51726.3	119383	121811	46775	119335	115378	121260	89375.3	126606	58035.5	50671	17168.8	20551.9	6146.25	58996	94619.6	19333.2	57492.6	56793.6	128917	89217.3	87926.7	65931.5	39677.6	10921.9	65721.3
912	M642T702	1.3475	-2.1349	0.0446246	641.517	641.503	641.529	702.006	699.27	703.613	29	14	15	http://metlin.scripps.edu/metabo_list.php?mass_min=640.497&mass_max=640.537	22847.3	27240.1	14183.9	20244.7	19583.9	34578.1	22927.1	20749	18385.9	5717.2	41039.4	46122.5	23696.1	32548.7	36557.9	21906.4	14947.3	31146.3	15842.5	12714.5	22528.5	13116.8	19782.6	23760.1	15546.4	19417.8	15189	20364.2	27826.2	12679.5
913	M380T460	1.76235	-2.10312	0.0447012	380.3	380.29	380.325	460.391	450.762	462.813	18	11	7	http://metlin.scripps.edu/metabo_list.php?mass_min=379.28&mass_max=379.32	38443	34529.2	8905.87	68587.2	51459.8	24702.5	25213.6	51418.6	9855.08	24314.4	26776.5	29195.9	15171.6	13138.1	68258.7	14010.5	9161.8	6190.71	78276.4	24757.7	8852.59	10805.2	17502.2	22275.2	12634.1	17910	12914.4	16897.1	14135.5	11697.1
914	M228T502	1.60839	-2.09398	0.0454411	227.627	227.627	227.635	501.993	501.083	533.267	24	14	10	http://metlin.scripps.edu/metabo_list.php?mass_min=226.607&mass_max=226.647	41587.1	54758.1	6333.43	70480.7	57517.3	13926.5	30834.7	75258.4	27920.7	52566.9	53688.9	36682.1	61795.2	20246.9	77175.6	4003.32	41142.9	2830.52	62546.3	55843.6	3779.74	7513.78	59296.6	28047.8	42329.6	15494.1	41168.4	46967.7	3152.51	9146.69
915	M678T430	1.35032	-2.09433	0.0457672	678.479	678.468	678.481	429.782	429.138	430.418	16	10	6	http://metlin.scripps.edu/metabo_list.php?mass_min=677.459&mass_max=677.499	35288.5	23834.1	12015	23202.1	16837.9	21813.5	19591.8	21827.7	9413.52	20764.9	21223.5	14215.4	16895	23155.5	25839.2	20519.4	8945.02	8127.46	12783.9	9679.05	9915.38	12180.2	11116.8	15831.9	10039.2	20904.1	13214.4	20474.2	37637.8	15183.2
916	M296T481	2.48873	-2.18469	0.0459765	296.261	296.248	296.266	481.243	480.502	493.737	15	10	5	http://metlin.scripps.edu/metabo_list.php?mass_min=295.241&mass_max=295.281	9672.03	24539.6	9997.63	11496.3	8852.09	88621.1	11787.7	32556.1	10834.7	14441.3	14131.8	19064.7	9997.11	9884.21	12666.5	7869.6	4987.1	4932.34	11235.3	10904.1	7226.5	6124.27	8026.32	11729.7	8244.41	9132	7392.86	6148.81	7164.13	4822.41
917	M637T487	1.32488	-2.08872	0.0462217	637.306	637.305	637.307	487.312	486.77	487.524	30	15	15	http://metlin.scripps.edu/metabo_list.php?mass_min=636.286&mass_max=636.326	1.77086e+06	2.66043e+06	728131	1.96722e+06	1.54581e+06	1.40068e+06	1.60057e+06	2.60588e+06	912021	1.6366e+06	1.71081e+06	2.42989e+06	1.38817e+06	931775	1.73266e+06	671044	1.35322e+06	516555	1.81833e+06	1.63425e+06	658550	1.08998e+06	1.70045e+06	1.58853e+06	1.28577e+06	1.40518e+06	1.48425e+06	2.09371e+06	593701	992412
918	M199T114	1.55614	-2.12338	0.0463185	199.053	199.047	199.061	114.312	113.768	115.292	26	13	13	http://metlin.scripps.edu/metabo_list.php?mass_min=198.033&mass_max=198.073	310842	135239	50220.7	93185.8	108144	64289.2	87783	140521	81395.6	96014.5	94782.7	77969.5	103048	39977.1	127044	37214	79478	29180.8	87019.2	125357	32514	35896.4	118830	84345.3	73540.3	62444.3	82636.4	85996.7	39769.5	60682.8
919	M180T73	1.24465	-2.08104	0.0467432	180.161	180.16	180.168	73.4791	72.3144	75.0613	15	10	5	http://metlin.scripps.edu/metabo_list.php?mass_min=179.141&mass_max=179.181	9872.25	8116.69	7809.47	5360.9	1917.98	5731.96	7197.27	5020.95	6953.54	7613.51	8343.74	6752.92	6504.21	7135.38	7030.31	5389.77	4523.73	8147.98	2885.54	5452.36	7058.89	4637.03	4336.36	6848.62	6723.81	4661.44	6454.14	1776.36	5802.08	6739.46
920	M285T131	1.57024	-2.08606	0.0468824	284.674	284.664	284.693	130.863	129.345	131.639	16	11	5	http://metlin.scripps.edu/metabo_list.php?mass_min=283.654&mass_max=283.694	4386.83	8651.33	1503.43	5161.89	4156.11	2170.07	3539.95	3911.17	5453.78	3129.44	3030.25	4824.79	10454.7	5271.35	1833.22	1704.63	1379.59	1097.11	3451.63	8673.87	2501.94	2533.43	2781.24	2843.03	2857.53	3149.68	4219.42	2634.59	2194.27	951.273
921	M440T452	1.50643	-2.07636	0.0471781	439.774	439.77	439.786	451.502	450.818	452.109	17	11	6	http://metlin.scripps.edu/metabo_list.php?mass_min=438.754&mass_max=438.794	5758.97	9584.53	2121.25	5263.27	3795.69	4986.76	6299.47	10222.6	3609.39	10126.9	9030.07	5418.22	4760.03	2470.08	4779.33	1835.95	4444.86	1474.19	8083.5	4752.63	1508.21	2124.15	8793.03	5205.28	2271.86	2721.97	5107.49	7153.3	1198.97	1891.27
922	M740T589	1.19076	-2.11091	0.0472835	739.528	739.515	739.544	589.292	586.723	596.158	30	15	15	http://metlin.scripps.edu/metabo_list.php?mass_min=738.508&mass_max=738.548	31068.1	72583	85404.1	48801.6	45069.1	35594.9	58011.9	62371.6	64214	68119.9	65191.6	62990.5	60626.6	51263.2	37678.6	38260.3	49188.3	52559.4	44199.8	53574.7	40007.2	40897.3	37046.4	54509	58407.4	60502.4	46180.3	41193.9	46115.2	50338.5
923	M960T414	1.49871	-2.0995	0.0474463	959.639	959.622	959.647	413.661	413.378	414.374	24	13	11	http://metlin.scripps.edu/metabo_list.php?mass_min=958.619&mass_max=958.659	20639.6	72347.2	23538.9	21437.7	12103.7	17480.7	38655.8	39001.7	39036.4	37559	37530.2	46990.3	21232.7	27391.2	5670.31	15872	3983.9	17044.9	13523.7	28581.6	14853.7	21165.8	23196.5	44147.8	22965.5	28212.1	24562.2	14110.5	13427.5	21693.1
924	M557T508	1.51229	-2.07026	0.0477641	557.288	557.192	557.309	508.437	496.323	514.679	25	13	12	http://metlin.scripps.edu/metabo_list.php?mass_min=556.268&mass_max=556.308	96136.7	222665	22747.8	140995	178329	93364.2	95506.4	118677	89361.1	97098.4	98993.9	76161	98150.9	53440.7	133525	20028.5	45943.8	12031.3	124269	176921	19436.9	42327.2	112903	109643	84444.3	64670.3	86043.6	107536	17815.4	44000.6
925	M422T28	1.18265	-2.06927	0.0478787	421.903	421.855	422.006	27.8631	26.009	30.2991	22	11	11	http://metlin.scripps.edu/metabo_list.php?mass_min=420.883&mass_max=420.923	5347.78	4632.19	3643.99	7169.18	5895.22	5157.07	5587.38	5569.37	5968.17	6722.05	7017.75	8214.35	8496.08	6249.78	6258.64	4254.43	5541.11	3267.64	6066.66	7502.92	5547.52	4314.58	6166.83	5915.99	4625.81	5601.82	6446.89	5297.42	4179.14	3002.88
926	M339T496	1.38917	-2.07841	0.0479412	339.222	339.142	339.289	496.323	489.84	539.343	29	13	14	http://metlin.scripps.edu/metabo_list.php?mass_min=338.202&mass_max=338.242	146088	247346	67649.1	134584	149636	70179	114956	275372	65606.8	138750	140571	134438	146145	94890.1	170277	76766.5	90547.4	55276.3	154156	170173	69019.6	67321.4	169896	106662	133146	74975.5	111040	128322	63700.9	38168.1
927	M440T29	1.1773	-2.06531	0.0482715	439.845	439.826	439.941	29.2263	28.2667	30.6789	26	13	13	http://metlin.scripps.edu/metabo_list.php?mass_min=438.825&mass_max=438.865	5959.34	4714.78	3615.76	8298.34	5729.59	6104.12	5997.54	6240.77	5267.33	6751.57	6306.85	7641.85	8046.6	5909.5	5783.51	4575.99	5747.51	3045.35	6508.67	6985.34	6025.65	4510.48	6740.19	5729.24	4877.14	5444.35	6525.1	4692.02	3518.8	3531.07
928	M276T29	1.23972	-2.06569	0.0482746	275.928	275.924	275.988	29.1871	26.261	30.8349	27	14	13	http://metlin.scripps.edu/metabo_list.php?mass_min=274.908&mass_max=274.948	29311	20342.4	13462.8	38961.7	19035.9	28073.5	27798.8	31406.3	23442	29573.7	31400.9	38294.3	41507.4	28626	26885.6	20115.9	20440	9513.32	32925.8	31787.9	27131.4	22216.4	26787	28085.5	20317.5	25879.4	32648.5	14957.2	15860.9	16671.1
929	M837T596	1.43589	-2.07202	0.0483626	836.618	836.541	836.635	595.869	581.602	616.961	28	15	13	http://metlin.scripps.edu/metabo_list.php?mass_min=835.598&mass_max=835.638	162675	328681	93884.4	169615	186973	100556	134402	367910	154099	159531	147049	99806.3	188070	119330	161427	48418.2	166977	60103.3	131483	172306	45769	67857.1	194818	126155	148744	89987.1	205171	192583	51884.6	90366.9
930	M961T414	1.50457	-2.10304	0.0484753	960.645	960.612	960.652	413.634	413.038	414.36	21	11	10	http://metlin.scripps.edu/metabo_list.php?mass_min=959.625&mass_max=959.665	12156.6	42871.8	16879.4	10616.5	6092.22	11415.5	23451.2	20233.6	31541.4	21047.9	23002.8	27046.4	11169.4	15062.8	3571.3	8112.39	3032.46	13907.3	8347.37	15244	11877.2	14236.7	13324.4	24287.4	11378.5	14724.8	14420.6	8284.02	8696.45	13673.2
931	M698T487	1.26662	-2.06224	0.0485843	698.359	698.336	698.367	486.677	485.015	521.561	18	9	8	http://metlin.scripps.edu/metabo_list.php?mass_min=697.339&mass_max=697.379	13111.1	14159	6313.89	18288.1	13694.4	16065.2	13343.8	22316.2	10687.7	14178.5	15978.7	19679.3	13771.9	9432.4	14651.7	6864.93	11976.2	5544.36	16726.8	14311.4	6401.96	9193.91	15557.5	15357.1	11724	11421.3	13667.6	17385.8	6648.61	7491.36
932	M291T372	1.36179	-2.11151	0.04861	291.196	291.194	291.256	371.773	369.125	396.919	31	15	15	http://metlin.scripps.edu/metabo_list.php?mass_min=290.176&mass_max=290.216	142196	266693	62921.3	137930	52669.8	216491	110198	151099	115011	112760	112474	134340	87990.1	88017.4	77852.6	100795	79153.1	71954.8	122975	116538	87088.8	88021.3	105769	114031	65097	86822.5	132092	61448.6	76835.9	63575.3
933	M515T403	1.38012	-2.07393	0.0487923	515.308	515.299	515.311	403.018	402.654	403.187	23	13	10	http://metlin.scripps.edu/metabo_list.php?mass_min=514.288&mass_max=514.328	34750.3	38898.9	11870.1	58202.5	48651.3	34637.2	41994.7	57802.9	35241.2	46660.6	45089.8	39286.8	50835.6	28456.9	40851	11270.6	17916.1	6234.29	50714.8	56569.9	7835.67	18242.2	48592.8	42431	39357.8	28888.3	42636.3	43019.7	7988.11	22634.1
934	M127T762	1.03601	-2.06253	0.0490126	126.99	126.988	126.99	761.573	760.205	762.336	30	15	15	http://metlin.scripps.edu/metabo_list.php?mass_min=125.97&mass_max=126.01	28701.9	27814.2	30171.6	29704.7	27651.2	27896	26920.3	26024.9	29244.4	27645	27881.4	29991.9	28288.4	28862.4	29098.5	28600.1	26005.3	27730.8	26504	28382	26832.8	25863.8	27601.7	27387.1	29083.6	27715.5	24693.7	30171.1	25955.4	28565.4
935	M176T720	1.03856	-2.09129	0.0490636	175.955	175.954	175.956	720.325	719.746	721.336	30	15	15	http://metlin.scripps.edu/metabo_list.php?mass_min=174.935&mass_max=174.975	27245	26253.9	25913.4	28646.5	25724	24467	27569	27158.9	25652.6	30376.5	28288.5	29562.8	28917.2	28287.8	29254.2	27780.2	26140.1	25504.1	26543	26346	27160.8	26639.8	26824.2	26963.5	26325.7	26781.5	28054.6	24661.1	25689.6	26556.1
936	M243T195	2.00023	-2.13548	0.0491914	243.09	243.088	243.096	194.815	194.185	195.433	30	15	15	http://metlin.scripps.edu/metabo_list.php?mass_min=242.07&mass_max=242.11	52187.5	331558	52559.1	92279.1	38905.4	81955.1	63733.7	182145	33892.2	66306.6	67646	99570.5	40800.4	56498	43636.7	66266.3	20201.3	25398.7	49878.2	39485	77099.4	48991.8	22450.8	62589.4	41649.5	57350.9	29633.1	27150.1	44541.6	39076
937	M183T424	1.23752	-2.0697	0.0493283	183.175	183.173	183.184	423.539	422.303	424.16	29	14	15	http://metlin.scripps.edu/metabo_list.php?mass_min=182.155&mass_max=182.195	7718.67	12091.4	8408.45	6977.43	6470.9	11334.2	6783.53	14598.1	8791.87	8109.45	7574.15	7301.46	8994.42	4491.71	6818.92	7731.08	6913.69	6824.97	5552.16	8471.82	5471.91	7091.38	9110.54	6385.45	5021.86	6114.03	10778.8	6737.21	5181.21	4805.82
938	M113T80	1.17577	-2.05702	0.0494062	113.061	113.06	113.062	79.7066	78.6814	81.9474	23	13	10	http://metlin.scripps.edu/metabo_list.php?mass_min=112.041&mass_max=112.081	18414.8	16317.8	22642.2	14651.7	13856.7	28282	15064.3	17483.7	18126.2	18294.1	19163	20597.1	12681.6	16231.3	21036.3	15478.6	11180.7	18313.8	18264.3	14821.2	21558.3	19819.9	11449.2	15789.1	11862.2	15115.6	15035.2	13862.3	18441.3	11063
939	M461T342	1.09113	-2.07514	0.0494751	461.272	461.27	461.274	341.761	340.935	342.836	30	15	15	http://metlin.scripps.edu/metabo_list.php?mass_min=460.252&mass_max=460.292	54653	50800.7	59761.8	67231.3	58573.8	46730.6	56368.5	56562.4	37148.7	63059.4	61108.3	62954.4	55614.8	64831.4	59696.9	54992.8	56069.3	41684.9	50756.3	47100.3	52085	50555	47426.1	53672	57884.6	56584.2	48793.5	57144.5	54311.2	54621.5
940	M459T423	1.48851	-2.12908	0.0495352	459.409	459.281	459.421	423.438	421.74	453.476	30	15	15	http://metlin.scripps.edu/metabo_list.php?mass_min=458.389&mass_max=458.429	37057	51107.9	22566.2	36780.5	33862.6	101414	24739.3	24678.4	16961.1	27090	27727.1	37388.2	22637.7	24462.2	35511.4	25113.7	20166.7	11546.9	34019.1	24004.2	21500.1	22399.5	28714.6	22932.1	20472.5	23781.5	22819.4	28243.7	22969.2	23336.3
941	M188T764	1.05366	-2.05295	0.0495386	188.489	188.481	188.495	764.351	761.662	766.729	29	15	14	http://metlin.scripps.edu/metabo_list.php?mass_min=187.469&mass_max=187.509	4517.94	4194.58	3995.99	4394.1	4053.02	4143.11	4903.99	4172.36	4399.8	4781.57	4966.29	4395.43	4523.61	4698.02	4704.53	3833.15	4472.74	3968.99	4004.56	4043.41	4658.31	4297.64	4019.75	4509.53	3799.11	3968.32	4561.84	4344.2	4647.4	4311.45
942	M463T435	1.57647	-2.07564	0.049597	463.3	463.291	463.301	434.597	433.066	436.955	21	11	10	http://metlin.scripps.edu/metabo_list.php?mass_min=462.28&mass_max=462.32	145228	92562.4	29960.7	78346.9	38022.5	121640	55636.8	145096	23349.7	54376.8	60217.3	33030.4	39043.4	48886.3	58273.3	77782.5	22575.2	20997.6	33698.7	28464.5	29660.3	42370.8	30522.3	52404.2	25881.5	51194.8	35924.4	39320.9	108563	49982.4
943	M354T27	1.15116	-2.05403	0.0499322	353.912	353.88	353.976	26.8365	24.759	28.1206	20	10	10	http://metlin.scripps.edu/metabo_list.php?mass_min=352.892&mass_max=352.932	8037.64	5887.85	5088.35	7930.07	8983.55	6265.67	7133.29	7595.63	8402.24	7739.29	7303.99	7162.52	9310.88	7505.06	8816.39	4997.62	6705.69	4250.99	7371.53	9134.61	6461.63	5952.15	8724.4	6604.31	7585.26	6859.66	7501.86	6802.38	5286.53	4063.89
944	M790T601	1.34995	-2.06059	0.0501393	789.619	789.574	789.626	601.27	592.126	602.749	30	15	15	http://metlin.scripps.edu/metabo_list.php?mass_min=788.599&mass_max=788.639	356922	416446	298743	334219	511674	184407	232006	643156	198748	260162	255362	187893	289128	223432	348658	115493	363612	192349	324509	244278	125740	148298	306365	199144	292906	161076	304419	341248	132488	260021
945	M656T689	1.32465	-2.08864	0.0501639	656.323	656.318	656.546	688.62	686.13	702.894	29	14	15	http://metlin.scripps.edu/metabo_list.php?mass_min=655.303&mass_max=655.343	13705.7	17822.9	40606.1	63305.8	31338	40141.6	31123.8	21942.1	42238.4	40222.8	37116.1	70510	46767.7	54599.2	25995.5	27293.9	23248.6	26741.4	30039.7	21672	33514.3	27927.2	30017.9	27042	32965.4	42810.5	38397.8	13114.7	26159.2	34969.5
946	M305T710	1.0318	-2.07836	0.0505022	305.158	305.157	305.158	709.53	709.039	710.237	30	15	15	http://metlin.scripps.edu/metabo_list.php?mass_min=304.138&mass_max=304.178	694802	716872	791895	773635	736905	686351	746790	725795	711978	798206	753192	808856	787801	778618	738079	740937	712177	701337	757048	715491	737607	760492	722230	715140	715480	715555	731687	699543	728816	749562
947	M438T348	1.08053	-2.04351	0.0509501	438.197	438.197	438.198	347.642	344.229	351.023	30	15	15	http://metlin.scripps.edu/metabo_list.php?mass_min=437.177&mass_max=437.217	632477	652998	588788	656592	479902	666486	626684	546744	469728	628040	635122	611053	546024	654904	524599	529530	510913	465819	508638	478007	548882	631809	545849	620838	504506	575019	597249	626657	542196	569419
948	M336T532	1.95957	-2.09174	0.0510676	336.313	336.267	336.325	532.015	530.447	534.481	28	15	13	http://metlin.scripps.edu/metabo_list.php?mass_min=335.293&mass_max=335.333	34055.1	259104	100727	461746	71675.3	98377.9	104779	81015.1	29455.9	111238	109860	207927	127197	63342.4	76158.2	52256.4	39157.4	32717.7	41689.4	38474.1	39578.8	90110.3	28227.7	109525	32503.3	89125.7	181698	83331.4	60721	69191.9
949	M577T482	1.1973	2.03807	0.0510996	577.328	577.324	577.349	481.786	480.422	482.007	12	1	11	http://metlin.scripps.edu/metabo_list.php?mass_min=576.308&mass_max=576.348	15355.4	20677.5	14993.1	14877	12539.1	26614.2	15736.3	12257.4	11754.9	14729.9	13649.2	13329.8	11817.6	13094.5	13181.8	14148.8	15134.5	11912.4	15073	15551.7	16057.9	16704.6	18549.7	19046	17327.8	18049.8	20629.5	26768	18100.2	25867.7
950	M417T348	1.13444	-2.0464	0.0513319	417.218	417.217	417.231	347.9	342.974	351.653	30	15	15	http://metlin.scripps.edu/metabo_list.php?mass_min=416.198&mass_max=416.238	175462	239584	151796	224475	160492	242939	204947	181023	119602	206920	204264	198905	159011	212743	163622	169510	153014	111543	168787	138645	168856	191832	163333	197623	151329	169810	178381	210274	152896	182703
951	M641T463	1.25972	-2.07689	0.0514085	641.481	641.465	641.484	462.69	458.993	463.442	25	13	12	http://metlin.scripps.edu/metabo_list.php?mass_min=640.461&mass_max=640.501	13391.8	24414.3	10179	15597.9	10368.6	26831.7	13091.4	11138.8	8925.36	12694	15366	13683.5	12602	13409.2	11570.6	9962.19	9525.54	7806.75	11688.1	11484.7	8776.91	12852.9	11314.8	14749	10668.4	13599.3	12539.7	15203.4	8543.73	10579.5
952	M535T527	1.49054	-2.12621	0.0516376	535.377	535.275	535.391	526.577	511.523	537.212	12	8	4	http://metlin.scripps.edu/metabo_list.php?mass_min=534.357&mass_max=534.397	31262	69108.7	33266	45394.4	40455.1	131927	36926.2	49077.4	27441.9	35800.9	38000.1	33839	30509.6	29717.2	30026.7	29354.2	30284.2	30808.8	31172.8	30121.5	28628.6	27709	32359.9	31496.2	28184	28050.3	28351.4	28996.2	31020.1	28101
953	M518T403	1.40582	-2.04466	0.0520973	518.322	518.321	518.323	403.048	402.807	403.474	30	15	15	http://metlin.scripps.edu/metabo_list.php?mass_min=517.302&mass_max=517.342	425328	490141	119138	657771	505901	333973	509960	667412	468715	519760	519140	457050	560780	313989	412137	91747.6	188111	26518.2	526645	652590	62377.9	220039	569553	509660	458854	345294	515095	470670	47135	267402
954	M590T703	1.03534	-2.04121	0.052141	590.43	590.428	590.431	702.629	700.878	703.613	30	15	15	http://metlin.scripps.edu/metabo_list.php?mass_min=589.41&mass_max=589.45	45340.5	53477.3	47054.7	50718	49861.4	50325.2	52458.2	51193.8	46930.8	52807.2	48654.4	54625.2	52790.5	49790.5	53228.9	50814.8	50671.6	51173	50503.9	45703.5	47530.3	46265	50473.4	46941.9	48280.4	49366.9	47430.9	47928.5	50428.8	49829.6
955	M836T594	1.23744	-2.04361	0.0521981	835.622	835.603	835.645	593.541	592.825	599.738	30	15	15	http://metlin.scripps.edu/metabo_list.php?mass_min=834.602&mass_max=834.642	158570	184637	130477	124389	164382	93435.2	125171	291403	141010	140859	135250	100528	140545	156882	173117	71811.5	149979	106252	142660	145309	76341.6	97292.4	162858	115284	136381	111911	162439	141653	91633.6	115078
956	M548T726	1.43493	2.05194	0.05221	548.296	548.295	548.298	726.214	725.542	727.269	25	11	14	http://metlin.scripps.edu/metabo_list.php?mass_min=547.276&mass_max=547.316	43084.7	53942.3	25278.6	30553.8	54323	54316.3	68060.3	14349.4	74615.8	58958.1	63399.8	41418.1	63496.6	72494.2	15905.5	31827.5	80636.9	25129.4	38583.4	104336	48881.7	66355.8	127520	72716.5	102531	50793.3	97721.8	116361	13200.6	76928.2
957	M122T53	1.20918	-2.02872	0.0523864	122.06	122.058	122.068	52.6839	51.6575	53.6521	30	15	15	http://metlin.scripps.edu/metabo_list.php?mass_min=121.04&mass_max=121.08	102315	85189.6	78395.8	54843.6	28381.5	63223.8	62079.7	48737	66233.5	68246.5	67429.4	70173	82026.5	60321.9	77274.4	64055.5	45775.1	70744.3	37832.9	58955.2	67409.3	47670.1	43049.3	64428.1	68314	56710	65291.4	19952.5	60057.8	69061.8
958	M241T145	4.60485	-2.10657	0.0525898	241.114	241.1	241.123	144.71	134.588	154.426	17	9	8	http://metlin.scripps.edu/metabo_list.php?mass_min=240.094&mass_max=240.134	2.63783e+06	461254	146623	20780.6	5258.02	1.13392e+06	336839	856030	17416.2	356931	355068	18943.7	10753.6	11850	1.26834e+06	340916	9057.63	107332	349752	93916.9	15129	80459.9	12667.3	315231	170244	24250.2	18439.1	9611.4	22200.8	89442.8
959	M773T403	1.50434	-2.02359	0.0526836	772.967	772.961	772.987	403.016	402.557	403.74	20	12	8	http://metlin.scripps.edu/metabo_list.php?mass_min=771.947&mass_max=771.987	12614.1	8974.07	1970.39	21978.5	16779.8	4965.86	12013.8	21506.2	10990.7	16249.7	18941	12429.8	19475.7	8674.16	12045	2157.82	2917.77	4782.42	16333.1	20647.2	2360.31	3959.98	16818	12883.6	11391.3	6880.13	12690.5	12191.7	1747.89	4927.09
960	M427T28	1.18815	-2.02093	0.0529515	426.749	426.734	426.864	27.9068	25.9629	28.7996	20	10	10	http://metlin.scripps.edu/metabo_list.php?mass_min=425.729&mass_max=425.769	14595.9	13411.4	13440.5	12452.7	5605.35	14530.1	13202.9	9440.36	9602.1	14263.3	14497	15379	13093.7	13530.6	10320.3	12725.8	11992.6	12250	10191.2	6622.03	13228.1	11319.1	7146.79	12539.7	9742.57	12874.5	9168.58	4102.75	12871.1	10920.5
961	M94T20	1.39805	-2.02307	0.0532586	93.6	93.5934	93.6082	20.265	19.341	21.3277	29	15	14	http://metlin.scripps.edu/metabo_list.php?mass_min=92.58&mass_max=92.62	22526.6	30076.8	12019.2	38067.8	6929.23	16593.7	19642.6	9973.34	25023.4	19833.8	19686.8	30292.9	27590.4	26805.1	8880.08	21265.7	4475.27	9420.37	14071.4	11605.7	29066.6	19977.3	6319.83	18806.5	16992	22717.7	15078.5	4022.73	13862.8	16874.9
962	M348T26	1.34784	2.02111	0.0535377	348.044	347.937	348.073	26.0451	22.3911	30.1467	23	8	15	http://metlin.scripps.edu/metabo_list.php?mass_min=347.024&mass_max=347.064	4841.66	9517.95	6868.82	5631.38	14374.8	6923.76	7616.29	18538.5	9895.87	6875.5	6881.77	6775.92	7063.11	10237.9	9346.13	9224.4	18777.1	6290.25	16930.1	18273.8	9582.15	9502.34	8999.53	7692.75	8497.96	8436.6	14133.2	20164.5	12220.8	8366.14
963	M488T342	1.62138	-2.04356	0.0538808	488.17	488.166	488.212	341.563	340.806	342.362	16	10	6	http://metlin.scripps.edu/metabo_list.php?mass_min=487.15&mass_max=487.19	27476	3817.78	5102.6	9438.06	3213.46	16172.9	20469.7	3450.14	14043.4	15491.9	21483.9	8924.2	5053.33	9875.13	8551.53	5082.44	4284.29	4240.93	7292.92	5415.53	3854.73	7590.01	3827.5	15289.4	12575	9361.19	12838.2	3899.33	3810.28	7068.94
964	M589T487	1.24248	-2.05876	0.0539749	589.393	589.386	589.409	487.047	485.725	520.267	30	15	15	http://metlin.scripps.edu/metabo_list.php?mass_min=588.373&mass_max=588.413	80038.6	154872	60119.4	77491	55784.1	90195.9	69233.6	53589.7	51449.2	73078.8	76130.9	72575.1	61487.6	64403.1	60430.6	49727.6	45929.9	38327.1	59457	66019	55628.3	67225.1	68656.9	73156.6	53283.5	66018.2	65374.5	68737.2	58556.9	49937.7
965	M353T304	4.668	-2.0919	0.0541115	353.122	353.116	353.154	303.687	301.44	305.667	10	8	2	http://metlin.scripps.edu/metabo_list.php?mass_min=352.102&mass_max=352.142	210779	230282	10834.5	6149.39	5897.25	29104.7	16294.5	88315.9	9242.15	17970.9	18754.9	10097.6	7487.83	7350.95	135974	7170.48	5391.67	7006.84	14289.7	56749.3	6163.35	9953.48	8974.96	17932.4	5518.52	7943.03	7330.74	6225.89	7057.89	4642.98
966	M217T713	1.05556	-2.01271	0.0541669	217.105	217.105	217.106	712.97	712.437	713.5	30	15	15	http://metlin.scripps.edu/metabo_list.php?mass_min=216.085&mass_max=216.125	509447	526991	628701	599847	537194	514909	573389	507193	500940	612924	574515	611084	553390	605009	559353	533462	435824	492250	570107	518350	554256	582238	531874	526883	522288	531285	548403	501683	558241	564821
967	M551T433	1.37208	-2.0152	0.0547501	551.359	551.352	551.373	432.887	431.643	459.861	29	14	15	http://metlin.scripps.edu/metabo_list.php?mass_min=550.339&mass_max=550.379	103516	115132	25648.6	120544	65255.5	63969	75521.6	137668	51362.8	83282.5	86594.2	28139.4	89958.7	48126.7	59769.2	57847.7	30926	21867.9	73287.9	57792.5	26781.6	36432.8	67463.2	73930.3	44020.5	49238.8	74396	90102.7	96694.1	40631.1
968	M532T30	1.16706	-2.00347	0.054923	531.826	531.807	531.956	29.7034	28.1206	30.5433	20	9	11	http://metlin.scripps.edu/metabo_list.php?mass_min=530.806&mass_max=530.846	4803.55	3913.4	3334.49	5310.02	4740.91	3901.95	4729.59	4780.01	5652.67	4665.26	5293.93	6057.7	7440.27	5100.29	4192.58	3892.52	3992.66	2585.65	4679.84	6180.74	3941.06	4467.44	4527.92	4709.01	4252.61	4726.96	5222.96	3922.83	3865.6	2367.88
969	M355T716	1.08082	-2.0089	0.0549447	354.897	354.892	354.902	716.177	714.985	716.941	30	15	15	http://metlin.scripps.edu/metabo_list.php?mass_min=353.877&mass_max=353.917	13758.4	13035.4	18163.3	14155	11899.6	12365.9	13287.8	12306	13377	14963.2	14044.8	15809.4	14598.2	14130	12658	14086	11490.6	14777.5	13690.5	11527.2	13582.7	14470.7	12147.4	11855.9	12628.3	12835.4	11769.8	11240.4	14465.1	12389
970	M654T604	1.0727	-2.011	0.0549464	653.674	653.618	653.675	604.434	602.749	604.786	30	15	15	http://metlin.scripps.edu/metabo_list.php?mass_min=652.654&mass_max=652.694	119212	109964	120156	124648	121269	103650	112741	79772.8	112195	125602	126163	108865	125054	122358	123387	91924.2	120895	105003	114336	117045	95382	100730	117788	107590	115972	101840	110109	112231	96929.5	109679
971	M617T678	1.25838	-2.07405	0.0552807	617.475	617.469	617.479	678.349	676.007	680.974	19	10	9	http://metlin.scripps.edu/metabo_list.php?mass_min=616.455&mass_max=616.495	19786.7	32781.6	12912.9	15637.9	15599.5	31963.8	14639.7	14509.8	11535.7	13594.8	16719.9	13643.7	11538.6	18452.2	21541.6	12545	12894.1	13889.8	12448.4	14442.4	14077.2	12968.2	14680.8	16730.6	12752.7	14967.3	13558.5	17354.5	14113.8	13051.7
972	M677T521	1.27024	-1.99836	0.0554746	677.291	677.286	677.299	521.423	520.29	522.224	15	9	6	http://metlin.scripps.edu/metabo_list.php?mass_min=676.271&mass_max=676.311	20150.7	17338.8	12871.5	32135.8	13760.3	24387.7	23491.3	12885.3	16446.3	25789.6	26107.7	33242.5	25840.1	20238.7	23150.1	12740.7	10282.6	9446.64	21986.8	21245.1	15589.2	18558.7	24249.8	24456.8	14015.8	31262.3	15097.2	16593.7	12476.8	10087.9
973	M428T30	1.28698	-2.00833	0.0555427	427.866	427.852	428.008	29.6018	28.2667	34.2667	19	12	7	http://metlin.scripps.edu/metabo_list.php?mass_min=426.846&mass_max=426.886	4839.04	3839.71	3242.3	6307	11816.9	3904.09	4905.32	6877	6409.11	5261.24	5293.97	5575.25	7912.47	5257.08	5797.76	3264.85	4996.75	2221.85	5367.74	7266.24	4464.23	3748.88	6152.98	5096.79	4765.45	4019.2	6286.39	4597.29	2824.79	2711.95
974	M222T125	3.26502	-2.04942	0.055637	222.092	222.069	222.173	125.407	115.28	129.679	18	11	7	http://metlin.scripps.edu/metabo_list.php?mass_min=221.072&mass_max=221.112	515591	304519	75242.1	7283.4	3401.61	572084	74203	358178	12549	83914.9	88456.3	4881.54	14961.7	3567.88	243299	38803.1	2247.87	45778.6	252554	31591.1	2026.32	31539.1	5004.07	60293.3	160416	7748.25	5227.4	3032.01	8082.07	69124.8
975	M134T764	1.0515	-2.00148	0.0560385	133.973	133.972	133.973	764.381	763.431	765.196	24	12	12	http://metlin.scripps.edu/metabo_list.php?mass_min=132.953&mass_max=132.993	23788.8	23598.6	24212.9	23354.7	23835.4	23376.5	24123.8	22014.8	20930	28429.7	27502	25077.9	24508.5	23361.5	24438.3	21495.3	23418.8	22121.3	21475.4	21699.2	26216.1	23485.5	21264.1	22602.4	24147	23484.8	21978.6	23704.8	23948.3	23754.1
[truncated: 1,837 more rows]

## Sheet: Internal standard Normalized
m/z	RT	20160225_Suzuki_Tissue_POS_401	20160225_Suzuki_Tissue_POS_501	20160225_Suzuki_Tissue_POS_601	20160225_Suzuki_Tissue_POS_701	20160225_Suzuki_Tissue_POS_801	20160225_Suzuki_Tissue_POS_901	20160225_Suzuki_Tissue_POS_1001	20160225_Suzuki_Tissue_POS_1101	20160225_Suzuki_Tissue_POS_1201	20160225_Suzuki_Tissue_POS_1301	20160225_Suzuki_Tissue_POS_1401	20160225_Suzuki_Tissue_POS_1501	20160225_Suzuki_Tissue_POS_1601	20160225_Suzuki_Tissue_POS_1701	20160225_Suzuki_Tissue_POS_1801	20160225_Suzuki_Tissue_POS_1901	20160225_Suzuki_Tissue_POS_2001	20160225_Suzuki_Tissue_POS_2101	20160225_Suzuki_Tissue_POS_2201	20160225_Suzuki_Tissue_POS_2301	20160225_Suzuki_Tissue_POS_2401	20160225_Suzuki_Tissue_POS_2501	20160225_Suzuki_Tissue_POS_2601	20160225_Suzuki_Tissue_POS_2701	20160225_Suzuki_Tissue_POS_2801	20160225_Suzuki_Tissue_POS_2901	20160225_Suzuki_Tissue_POS_3001	20160225_Suzuki_Tissue_POS_3101	20160225_Suzuki_Tissue_POS_3201	20160225_Suzuki_Tissue_POS_3301
[truncated: 2,812 more rows]

[truncated: 1 more sheets: Protein Normalized]
